# Supplementary material for: Whole genome sequencing analysis identifies sex differences of familial pattern contributing to phenotypic diversity in autism
Source: Genome Med. 2024 Sep 27;16:114. doi: 10.1186/s13073-024-01385-6 (PMC11429951; doi:10.1186/s13073-024-01385-6)
Supplement: Supplementary file 2 — Additional file 2: Table S1. This table contains data overview including the number of samples (Table S1A), phenotype coverage (Table S1B), and phenotype and genetic burden per sample (Table S1C-E) in Korean, SSC, and SPARK cohorts [file 13073_2024_1385_MOESM2_ESM.xlsx]

## Sheet: Key
Table S1
TableS1A: WGS and phenotype data overview
Column	Description
Cohort	Cohort (Korean autism | KoGES | SSC | SPARK)
Data type	Data type (WGS | phenotype)
Group	Group (Autism case | sibling | parents)
Male	Number of male samples
Female	Number of female samples
Male-to-female ratio	Male-to-female sex ratio
Total	Total number of samples
TableS1B: Phenotype coverage and depth
Column	Description
Phenotype domain	Categorical domain of each phenotype
Phenotype	Clinical phenotypes
Proband	Percentage of probands each phenotype assessed (number of probands each phenotype assessed)
Sibling	Percentage of siblings each phenotype assessed (number of siblings each phenotype assessed)
Parents	Percentage of parents each phenotype assessed (number of parents each phenotype assessed)
TableS1C: Phenotype and genetic burden in Korean autism
TableS1D: Genetic burden in SSC
TableS1E: Genetic burden in SPARK
Column	Description
FID	Family ID
IID	Individual ID
Group	Group (Autism case | sibling | general population)
Sex	Sex
ID	Intellectual disability
SRS severity	Total severity - SRS total score
N_dn_PTV	Number of disruptive de novo PTV (adjusted with paternal age)
N_dn_MIS	Number of disruptive de novo missense (adjusted with paternal age)
PS_AUT	Polygenic score for autism

## Sheet: 1A
Cohort	Data type	Group	Male	Female	Male-to-female ratio	Total
Korean autism	WGS	Cases	590	106	5.56604	696
Korean autism	WGS	Siblings	90	123	0.731707	213
Korean autism	WGS	Parents	673	673	1	1346
Korean autism	Phenotype	Cases	1228	263	4.6692	1491
Korean autism	Phenotype	Siblings	238	257	0.92607	495
Korean autism	Phenotype	Parents	871	873	0.997709	1744
KoGES	WGS	General population	1228	1272	0.965409	2500
SSC	WGS	Cases	1582	256	6.17969	1838
SSC	WGS	Siblings	710	794	0.894207	1504
SSC	WGS	Parents	1818	1816	1.0011	3634
SSC	Phenotype	Cases	2291	352	6.50852	2643
SSC	Phenotype	Siblings	1009	1174	0.859455	2530
SSC	Phenotype	Parents	2642	2641	1.00038	5283
SPARK	WGS	Cases	2001	531	3.76836	2532
SPARK	WGS	Siblings	789	802	0.983791	1591
SPARK	WGS	Parents	2381	2359	1.00933	4740
SPARK	Phenotype	Cases	92152	31298	2.94434	123450
SPARK	Phenotype	Siblings	12716	13381	0.950303	26097

## Sheet: 1B
		Proband			Sibling			Parents
Phenotype domain	Phenotype	Korean (n = 1,491)	SSC (n = 2,643)	SPARK (n = 123,450)	Korean (n = 495)	SSC (n = 2,530)	SPARK (n = 26,097)	Korean (n = 4,984)	SSC (n = 10,298)	SPARK
Total severity	ADOS total	96% (n = 1,431)	99% (n = 2,641)	1.2% (n = 1,508)	96% (n = 476)	.	.	10% (n = 310)	.	.
	SRS	84% (n = 1,256)	99% (n = 2,632)	.	95% (n = 470)	95% (n = 2,397)	.	61% (n = 1,817)	99% (n = 5,269)	.
	SCQ lifetime	83% (n = 1,238)	74% (n = 1,957)	48% (n = 58,901)	93% (n = 462)	69% (n = 1,755)	94% (n = 24,476)	.	.	.
	SCQ current	83% (n = 1,239)	49% (n = 1,291)	.	93% (n = 462)	38% (n = 951)	.	.	.	.
Social communication deficit	ADOS SA	96% (n = 1,431)	99% (n = 2,641)	1% (n = 1,508)	96% (n = 477)	.	.	10% (n = 310)	.	.
	ADIR A	99% (n = 1,481)	99% (n = 2,642)	.	97% (n = 479)	.	.	.	.	.
	ADIR B verbal	77% (n = 1,145)	88% (n = 2,328)	.	94% (n = 466)	.	.	.	.	.
	BAPQ Aloof	.	.	.	.	.	.	10% (n = 308)	99% (n = 5,233)	.
	BAPQ PL	.	.	.	.	.	.	10% (n = 308)	99% (n = 5,233)	.
Restricted/ repetitive	ADOS RRB	96% (n = 1,431)	99% (n = 2,641)	1% (n = 1,508)	96% (n = 477)	.	.	10% (n = 310)	.	.
	ADIR C	99% (n = 1,481)	99% (n = 2,642)	.	97% (n = 479)	.	.	.	.	.
	BAPQ Rigid	.	.	.	.	.	.	10% (n = 310)	99% (n = 5,233)	.
Cognitive/ adaptive	FSIQ	53% (n = 785)	99% (n = 2,638)	4% (n = 4,663)	75% (n = 372)	.	.	.	.	.
	Non-verbal IQ	48% (n = 719)	99% (n = 2,642)	3% (n = 3,370)	58% (n = 286)	.	.	.	.	.
	VABS total	79% (n = 1,183)	100% (n = 2,643)	16% (n = 20,225)	85% (n = 421)	97% (n = 2,461)	.	.	.	.
	VABS daily living	79% (n = 1,180)	100% (n = 2,643)	16% (n = 20,225)	80% (n = 397)	97% (n = 2,642)	.	.	.	.
	VABS motor skill	56% (n = 842)	36% (n = 944)	8% (n = 10,176)	46% (n = 227)	28% (n = 711)	.	.	.	.
	VABS communication	80% (n = 1,188)	100% (n = 2,643)	16% (n = 20,225)	80% (n = 397)	97% (n = 2,642)	.	.	.	.
	VABS socialization	80% (n = 1,190)	100% (n = 2,643)	16% (n = 20,225)	82% (n = 405)	97% (n = 2,642)	.	.	.	.

## Sheet: 1C
FID	IID	Group	Sex	ID	SRS_severity	N_dn_PTV	N_dn_MIS	PS_AUT
IBS-ASD-1000	IBS-ASD-10003-blood-wgs-ILLUMINA	Cases	Male	With ID	Mild to moderate	0	0	-0.54708
IBS-ASD-1023	IBS-ASD-10233-blood-wgs-ILLUMINA	Cases	Male	With ID	Mild to moderate	0	0	0.39146
IBS-ASD-1023	IBS-ASD-10234-blood-wgs-ILLUMINA	Siblings	Female	Without ID	Normative	0	0	-0.289421
IBS-ASD-1024	IBS-ASD-10243-blood-wgs-ILLUMINA	Cases	Male	With ID	Severe	0	0	-1.36947
IBS-ASD-1024	IBS-ASD-10244-blood-wgs-ILLUMINA	Siblings	Male	With ID	Normative	0	0	-0.748085
IBS-ASD-1025	IBS-ASD-10253-blood-wgs-ILLUMINA	Cases	Male	Without ID	Severe	0	0	-0.791287
IBS-ASD-1028	IBS-ASD-10283-blood-wgs-ILLUMINA	Cases	Male	With ID		0	0	-1.23702
IBS-ASD-1029	IBS-ASD-10293-blood-wgs-ILLUMINA	Cases	Male	With ID		0	0	-1.77975
IBS-ASD-1030	IBS-ASD-10303-blood-wgs-ILLUMINA	Cases	Female	With ID		0	0	0.283068
IBS-ASD-1031	IBS-ASD-10313-blood-wgs-ILLUMINA	Cases	Male	With ID		0	1	1.89266
IBS-ASD-1032	IBS-ASD-10323-blood-wgs-ILLUMINA	Cases	Male	With ID		0	0	1.56438
IBS-ASD-1034	IBS-ASD-10343-blood-wgs-ILLUMINA	Cases	Female	With ID		1	0	-0.0325385
IBS-ASD-1035	IBS-ASD-10353-blood-wgs-ILLUMINA	Cases	Male	With ID		0	0	-0.726613
IBS-ASD-1036	IBS-ASD-10363-blood-wgs-ILLUMINA	Cases	Male	Without ID		0	0	-0.627534
IBS-ASD-1037	IBS-ASD-10373-blood-wgs-ILLUMINA	Cases	Male	With ID		0	0	-1.12267
IBS-ASD-1038	IBS-ASD-10383-blood-wgs-ILLUMINA	Cases	Female	With ID		0	0	-1.11465
IBS-ASD-1039	IBS-ASD-10393-blood-wgs-ILLUMINA	Cases	Male	With ID		0	0	-0.134464
IBS-ASD-1040	IBS-ASD-10403-blood-wgs-ILLUMINA	Cases	Male	Without ID		0	0	1.18177
IBS-ASD-1041	IBS-ASD-10413-blood-wgs-ILLUMINA	Cases	Male	With ID		0	0	2.17101
IBS-ASD-1042	IBS-ASD-10423-blood-wgs-ILLUMINA	Cases	Male	Without ID		0	0	-0.183098
IBS-ASD-1043	IBS-ASD-10433-blood-wgs-ILLUMINA	Cases	Male	Without ID		0	0	1.59387
IBS-ASD-1044	IBS-ASD-10443-blood-wgs-ILLUMINA	Cases	Male	With ID		0	0	0.310489
IBS-ASD-1045	IBS-ASD-10453-blood-wgs-ILLUMINA	Cases	Male	With ID		0	0	1.38329
IBS-ASD-1047	IBS-ASD-10473-blood-wgs-ILLUMINA	Cases	Male	With ID		0	0	0.693873
IBS-ASD-1050	IBS-ASD-10503-blood-wgs-ILLUMINA	Cases	Male	Without ID		0	0	-0.426011
IBS-ASD-1052	IBS-ASD-10523-blood-wgs-ILLUMINA	Cases	Male		Mild to moderate	0	0	-0.645901
IBS-ASD-1052	IBS-ASD-10524-blood-wgs-ILLUMINA	Siblings	Female			0	0	0.0119567
IBS-ASD-1053	IBS-ASD-10533-blood-wgs-ILLUMINA	Cases	Male	With ID	Severe	0	0	-1.5816
IBS-ASD-1269	IBS-ASD-12693-blood-wgs-ILLUMINA	Cases	Male	Without ID	Mild to moderate	0	0	0.0329109
IBS-ASD-1269	IBS-ASD-12694-blood-wgs-ILLUMINA	Siblings	Female	Without ID	Normative	0	0	-0.292267
IBS-ASD-1274	IBS-ASD-12743-blood-wgs-ILLUMINA	Cases	Male	Without ID	Normative	0	0.989043	-0.81638
IBS-ASD-1274	IBS-ASD-12744-blood-wgs-ILLUMINA	Siblings	Male	Without ID	Normative	0	0	-0.38074
IBS-ASD-1277	IBS-ASD-12773-blood-wgs-ILLUMINA	Cases	Male	Without ID	Mild to moderate	0	0	0.475535
IBS-ASD-1277	IBS-ASD-12774-blood-wgs-ILLUMINA	Siblings	Female	Without ID	Normative	0	0	-0.0703078
IBS-ASD-1278	IBS-ASD-12783-blood-wgs-ILLUMINA	Cases	Male	Without ID	Severe	0	0	1.45159
IBS-ASD-1279	IBS-ASD-12793-blood-wgs-ILLUMINA	Cases	Male	With ID	Severe	0	0	2.70754
IBS-ASD-1279	IBS-ASD-12794-blood-wgs-ILLUMINA	Siblings	Male	Without ID	Severe	0	0	0.834343
IBS-ASD-1280	IBS-ASD-12803-blood-wgs-ILLUMINA	Cases	Male	With ID	Normative	0	0	-0.622618
IBS-ASD-1280	IBS-ASD-12804-blood-wgs-ILLUMINA	Siblings	Male	Without ID	Normative	0	0	0.0383435
IBS-ASD-1281	IBS-ASD-12813-blood-wgs-ILLUMINA	Cases	Female		Severe	0	0	-0.238459
IBS-ASD-1281	IBS-ASD-12814-blood-wgs-ILLUMINA	Siblings	Female	Without ID	Normative	0	0	-0.162661
IBS-ASD-1284	IBS-ASD-12843-blood-wgs-ILLUMINA	Cases	Male	Without ID	Severe	0	0	0.634632
IBS-ASD-1284	IBS-ASD-12845-blood-wgs-ILLUMINA	Siblings	Female	Without ID	Normative	0	0	0.196664
IBS-ASD-1285	IBS-ASD-12853-blood-wgs-ILLUMINA	Cases	Male	With ID	Mild to moderate	0	0	-2.07544
IBS-ASD-1285	IBS-ASD-12854-blood-wgs-ILLUMINA	Siblings	Female	Without ID	Normative	0	0	-2.01698
IBS-ASD-1286	IBS-ASD-12863-blood-wgs-ILLUMINA	Cases	Male	Without ID	Severe	0	0	0.455875
IBS-ASD-1286	IBS-ASD-12864-blood-wgs-ILLUMINA	Siblings	Female	Without ID	Normative	0	0	-0.419544
IBS-ASD-1288	IBS-ASD-12883-blood-wgs-ILLUMINA	Cases	Female	With ID	Mild to moderate	0	0	-0.251135
IBS-ASD-1288	IBS-ASD-12884-blood-wgs-ILLUMINA	Siblings	Male	With ID	Normative	0	0	-1.63799
IBS-ASD-1289	IBS-ASD-12893-blood-wgs-ILLUMINA	Cases	Male	Without ID	Severe	0	0	-0.63814
IBS-ASD-1289	IBS-ASD-12894-blood-wgs-ILLUMINA	Siblings	Female	Without ID	Mild to moderate	0	0	-0.225265
IBS-ASD-1290	IBS-ASD-12903-blood-wgs-ILLUMINA	Cases	Male	With ID	Mild to moderate	0	0	1.01025
IBS-ASD-1290	IBS-ASD-12904-blood-wgs-ILLUMINA	Siblings	Female	Without ID	Normative	0	0	-0.987118
IBS-ASD-1291	IBS-ASD-12913-blood-wgs-ILLUMINA	Cases	Male	With ID	Mild to moderate	0	0	1.37139
IBS-ASD-1291	IBS-ASD-12914-blood-wgs-ILLUMINA	Siblings	Female	Without ID	Normative	0	0	0.344119
IBS-ASD-1292	IBS-ASD-12923-blood-wgs-ILLUMINA	Cases	Male	With ID	Severe	0	0	1.30258
IBS-ASD-1292	IBS-ASD-12924-blood-wgs-ILLUMINA	Siblings	Female		Normative	0	0	1.3106
IBS-ASD-1293	IBS-ASD-12933-blood-wgs-ILLUMINA	Cases	Male	Without ID	Mild to moderate	0	0	1.02086
IBS-ASD-1293	IBS-ASD-12934-blood-wgs-ILLUMINA	Siblings	Female	Without ID	Normative	0	0	0.332219
IBS-ASD-1294	IBS-ASD-12943-blood-wgs-ILLUMINA	Cases	Female	With ID	Severe	0	0	-0.385655
IBS-ASD-1294	IBS-ASD-12944-blood-wgs-ILLUMINA	Siblings	Male	Without ID	Normative	0	0	-1.04377
IBS-ASD-1295	IBS-ASD-12953-blood-wgs-ILLUMINA	Cases	Male	With ID	Mild to moderate	0	0.944887	-0.243115
IBS-ASD-1295	IBS-ASD-12954-blood-wgs-ILLUMINA	Siblings	Female	Without ID	Normative	0	0	-0.431444
IBS-ASD-1296	IBS-ASD-12963-blood-wgs-ILLUMINA	Cases	Male	With ID	Mild to moderate	0	0	-1.36274
IBS-ASD-1296	IBS-ASD-12964-blood-wgs-ILLUMINA	Siblings	Female	Without ID	Normative	0	0	-0.940294
IBS-ASD-1297	IBS-ASD-12973-blood-wgs-ILLUMINA	Cases	Male	Without ID	Severe	0	0	-0.442568
IBS-ASD-1297	IBS-ASD-12974-blood-wgs-ILLUMINA	Siblings	Female	With ID	Normative	0	0	-0.630121
IBS-ASD-1298	IBS-ASD-12983-blood-wgs-ILLUMINA	Cases	Male	With ID	Mild to moderate	0	0	0.50037
IBS-ASD-1298	IBS-ASD-12984-blood-wgs-ILLUMINA	Siblings	Male	Without ID	Normative	0	0	0.666193
IBS-ASD-1299	IBS-ASD-12993-blood-wgs-ILLUMINA	Cases	Male	With ID	Severe	0	0	0.551333
IBS-ASD-1299	IBS-ASD-12994-blood-wgs-ILLUMINA	Siblings	Male	Without ID	Normative	0	0	0.0013503
IBS-ASD-1300	IBS-ASD-13003-blood-wgs-ILLUMINA	Cases	Male	With ID	Mild to moderate	0	0	-0.798271
IBS-ASD-1300	IBS-ASD-13004-blood-wgs-ILLUMINA	Siblings	Female	Without ID	Normative	0	0	-1.98826
IBS-ASD-1300	IBS-ASD-13005-blood-wgs-ILLUMINA	Siblings	Male	Without ID	Normative	0	0	-1.55598
IBS-ASD-1301	IBS-ASD-13013-blood-wgs-ILLUMINA	Cases	Male	Without ID	Mild to moderate	0	0	-0.718594
IBS-ASD-1301	IBS-ASD-13014-blood-wgs-ILLUMINA	Siblings	Male	Without ID	Normative	0	0	-1.03627
IBS-ASD-1302	IBS-ASD-13023-blood-wgs-ILLUMINA	Cases	Male	Without ID		0	0	0.112847
IBS-ASD-1302	IBS-ASD-13024-blood-wgs-ILLUMINA	Siblings	Female	Without ID		0	0	-0.831384
IBS-ASD-1305	IBS-ASD-13053-blood-wgs-ILLUMINA	Cases	Male	Without ID		0	0	0.457427
IBS-ASD-1305	IBS-ASD-13054-blood-wgs-ILLUMINA	Cases	Female	Without ID		0	0	0.451218
IBS-ASD-1306	IBS-ASD-13063-blood-wgs-ILLUMINA	Cases	Female	With ID		0	0	-0.397555
IBS-ASD-1306	IBS-ASD-13064-blood-wgs-ILLUMINA	Siblings	Male	Without ID		0	0	0.706031
IBS-ASD-1308	IBS-ASD-13083-blood-wgs-ILLUMINA	Cases	Male	With ID		0	0	-0.887521
IBS-ASD-1308	IBS-ASD-13084-blood-wgs-ILLUMINA	Cases	Male	Without ID		0	0	0.553144
IBS-ASD-1310	IBS-ASD-13103-blood-wgs-ILLUMINA	Cases	Male	With ID	Mild to moderate	0	0	0.0600737
IBS-ASD-1312	IBS-ASD-13123-blood-wgs-ILLUMINA	Cases	Male	With ID	Mild to moderate	0	0	0.768635
IBS-ASD-1314	IBS-ASD-13143-blood-wgs-ILLUMINA	Cases	Male	Without ID	Severe	0	0	0.59738
IBS-ASD-1315	IBS-ASD-13153-blood-wgs-ILLUMINA	Cases	Male	With ID	Mild to moderate	0	0	0.560904
IBS-ASD-1316	IBS-ASD-13163-blood-wgs-ILLUMINA	Cases	Male	Without ID	Severe	0	0	1.20867
IBS-ASD-1317	IBS-ASD-13173-blood-wgs-ILLUMINA	Cases	Male	With ID	Severe	0	0	0.465964
IBS-ASD-1317	IBS-ASD-13174-blood-wgs-ILLUMINA	Siblings	Female	Without ID	Normative	0	0	-0.394451
IBS-ASD-1318	IBS-ASD-13183-blood-wgs-ILLUMINA	Cases	Male	Without ID	Severe	0	0	0.28255
IBS-ASD-1318	IBS-ASD-13184-blood-wgs-ILLUMINA	Siblings	Female	Without ID	Normative	0	0	1.91568
IBS-ASD-1319	IBS-ASD-13193-blood-wgs-ILLUMINA	Cases	Male	Without ID	Severe	0	0	0.0386022
IBS-ASD-1319	IBS-ASD-13194-blood-wgs-ILLUMINA	Siblings	Female	Without ID	Normative	0	0	-0.0418515
IBS-ASD-1319	IBS-ASD-13195-blood-wgs-ILLUMINA	Siblings	Male	Without ID	Normative	0	0	-0.701261
IBS-ASD-1320	IBS-ASD-13203-blood-wgs-ILLUMINA	Cases	Female		Severe	0	0	-0.26588
IBS-ASD-1321	IBS-ASD-13213-blood-wgs-ILLUMINA	Cases	Male	With ID	Mild to moderate	0	0	0.397927
IBS-ASD-1322	IBS-ASD-13223-blood-wgs-ILLUMINA	Cases	Male	With ID	Normative	0	0	0.834861
IBS-ASD-1323	IBS-ASD-13233-blood-wgs-ILLUMINA	Cases	Male	With ID	Mild to moderate	1.03153	0	-1.20132
IBS-ASD-1325	IBS-ASD-13253-blood-wgs-ILLUMINA	Cases	Female	Without ID	Mild to moderate	0	0	0.108708
IBS-ASD-1326	IBS-ASD-13263-blood-wgs-ILLUMINA	Cases	Male	With ID	Normative	0	0	-1.55159
IBS-ASD-1327	IBS-ASD-13273-blood-wgs-ILLUMINA	Cases	Male	With ID	Mild to moderate	0	0	0.725692
IBS-ASD-1328	IBS-ASD-13283-blood-wgs-ILLUMINA	Cases	Male	Without ID	Normative	0	0	1.4102
IBS-ASD-1329	IBS-ASD-13293-blood-wgs-ILLUMINA	Cases	Male	With ID	Normative	0	0	-0.297699
IBS-ASD-1331	IBS-ASD-13313-blood-wgs-ILLUMINA	Cases	Male	With ID	Mild to moderate	0	0	-0.311928
IBS-ASD-1332	IBS-ASD-13323-blood-wgs-ILLUMINA	Cases	Male	With ID	Normative	0	0	0.104569
IBS-ASD-1334	IBS-ASD-13343-blood-wgs-ILLUMINA	Cases	Male	With ID	Normative	0	0	-0.25993
IBS-ASD-1334	IBS-ASD-13344-blood-wgs-ILLUMINA	Siblings	Female	Without ID	Normative	0	0	-1.85788
IBS-ASD-1335	IBS-ASD-13353-blood-wgs-ILLUMINA	Cases	Male	With ID	Severe	0	0	1.20738
IBS-ASD-1336	IBS-ASD-13363-blood-wgs-ILLUMINA	Cases	Female	Without ID	Normative	0	0	0.861765
IBS-ASD-1338	IBS-ASD-13383-blood-wgs-ILLUMINA	Cases	Male	Without ID	Severe	0	0	0.575909
IBS-ASD-1339	IBS-ASD-13393-blood-wgs-ILLUMINA	Cases	Male	Without ID	Mild to moderate	0	0	0.339463
IBS-ASD-1340	IBS-ASD-13403-blood-wgs-ILLUMINA	Cases	Male	With ID	Normative	0	0	0.307126
IBS-ASD-1341	IBS-ASD-13413-blood-wgs-ILLUMINA	Cases	Male	With ID	Severe	0	0	1.9682
IBS-ASD-1342	IBS-ASD-13423-blood-wgs-ILLUMINA	Cases	Male	Without ID	Mild to moderate	0	0	0.248144
IBS-ASD-1343	IBS-ASD-13433-blood-wgs-ILLUMINA	Cases	Female	Without ID	Mild to moderate	1.08916	0	-0.576312
IBS-ASD-1345	IBS-ASD-13453-blood-wgs-ILLUMINA	Cases	Male	With ID	Severe	0	0	-0.773695
IBS-ASD-1346	IBS-ASD-13463-blood-wgs-ILLUMINA	Cases	Male	Without ID	Severe	0	0	0.908588
IBS-ASD-1347	IBS-ASD-13473-blood-wgs-ILLUMINA	Cases	Male	With ID	Normative	0	0	0.267805
IBS-ASD-1348	IBS-ASD-13483-blood-wgs-ILLUMINA	Cases	Female	Without ID	Mild to moderate	0	0	-0.143259
IBS-ASD-1349	IBS-ASD-13493-blood-wgs-ILLUMINA	Cases	Male	With ID	Mild to moderate	0	0	-0.343747
IBS-ASD-1350	IBS-ASD-13503-blood-wgs-ILLUMINA	Cases	Female	With ID	Mild to moderate	0	0	-0.441792
IBS-ASD-1351	IBS-ASD-13513-blood-wgs-ILLUMINA	Cases	Male	With ID	Severe	0	0	-0.932533
IBS-ASD-1352	IBS-ASD-13523-blood-wgs-ILLUMINA	Cases	Male	Without ID	Normative	0	0	2.70961
IBS-ASD-1353	IBS-ASD-13533-blood-wgs-ILLUMINA	Cases	Male	Without ID	Severe	0	0	1.65414
IBS-ASD-1354	IBS-ASD-13543-blood-wgs-ILLUMINA	Cases	Male	With ID	Severe	0	0	-1.05179
IBS-ASD-1355	IBS-ASD-13553-blood-wgs-ILLUMINA	Cases	Male	Without ID	Severe	0	0.91531	0.106121
IBS-ASD-1355	IBS-ASD-13554-blood-wgs-ILLUMINA	Siblings	Female	Without ID	Normative	0	0	-0.383586
IBS-ASD-1356	IBS-ASD-13563-blood-wgs-ILLUMINA	Cases	Female	Without ID	Mild to moderate	0	0	-1.44061
IBS-ASD-1357	IBS-ASD-13573-blood-wgs-ILLUMINA	Cases	Male	Without ID	Severe	0	0	-0.184392
IBS-ASD-1359	IBS-ASD-13593-blood-wgs-ILLUMINA	Cases	Female	With ID	Normative	0	0	-0.444896
IBS-ASD-1360	IBS-ASD-13603-blood-wgs-ILLUMINA	Cases	Male	With ID	Severe	0	0	-0.404022
IBS-ASD-1578	IBS-ASD-15783-blood-wgs-ILLUMINA	Cases	Female	Without ID	Normative	0	0	-0.339866
IBS-ASD-1579	IBS-ASD-15793-blood-wgs-ILLUMINA	Cases	Male	Without ID	Severe	0	0	-1.78803
IBS-ASD-1580	IBS-ASD-15803-blood-wgs-ILLUMINA	Cases	Female	With ID	Severe	0	0	-0.470248
IBS-ASD-1581	IBS-ASD-15813-blood-wgs-ILLUMINA	Cases	Male	Without ID	Mild to moderate	0	0	0.211151
IBS-ASD-1582	IBS-ASD-15823-blood-wgs-ILLUMINA	Cases	Male	With ID	Normative	0	0	-0.491719
IBS-ASD-1583	IBS-ASD-15833-blood-wgs-ILLUMINA	Cases	Male	With ID	Severe	0	0	1.702
IBS-ASD-1584	IBS-ASD-15843-blood-wgs-ILLUMINA	Cases	Male	Without ID	Severe	0	0	0.74199
IBS-ASD-1584	IBS-ASD-15844-blood-wgs-ILLUMINA	Siblings	Male	Without ID	Normative	0	0	0.100689
IBS-ASD-1585	IBS-ASD-15853-blood-wgs-ILLUMINA	Cases	Male	With ID	Mild to moderate	0	0	0.792435
IBS-ASD-1586	IBS-ASD-15863-blood-wgs-ILLUMINA	Cases	Female	With ID	Mild to moderate	0	0	-2.35819
IBS-ASD-1587	IBS-ASD-15873-blood-wgs-ILLUMINA	Cases	Male	With ID	Severe	0	0	-0.375307
IBS-ASD-1588	IBS-ASD-15883-blood-wgs-ILLUMINA	Cases	Female	With ID	Mild to moderate	0	0	-0.381516
IBS-ASD-1589	IBS-ASD-15893-blood-wgs-ILLUMINA	Cases	Male	Without ID	Severe	1.11418	0	0.487177
IBS-ASD-1590	IBS-ASD-15903-blood-wgs-ILLUMINA	Cases	Male	Without ID	Mild to moderate	0	0	-0.977805
IBS-ASD-1591	IBS-ASD-15913-blood-wgs-ILLUMINA	Cases	Male	Without ID	Mild to moderate	0	0	0.760874
IBS-ASD-1592	IBS-ASD-15923-blood-wgs-ILLUMINA	Cases	Male	Without ID	Severe	0	0	0.877545
IBS-ASD-1593	IBS-ASD-15933-blood-wgs-ILLUMINA	Cases	Male	Without ID	Severe	0	0	0.220722
IBS-ASD-1594	IBS-ASD-15943-blood-wgs-ILLUMINA	Cases	Male	Without ID	Normative	0	0	-0.81638
IBS-ASD-1595	IBS-ASD-15953-blood-wgs-ILLUMINA	Cases	Male	With ID	Severe	0	0	-0.916494
IBS-ASD-1596	IBS-ASD-15963-blood-wgs-ILLUMINA	Cases	Male	With ID	Mild to moderate	0	0	-0.435324
IBS-ASD-1597	IBS-ASD-15973-blood-wgs-ILLUMINA	Cases	Male	Without ID	Severe	0	0	1.3895
IBS-ASD-1598	IBS-ASD-15983-blood-wgs-ILLUMINA	Cases	Male	With ID	Mild to moderate	0	0	0.120349
IBS-ASD-1599	IBS-ASD-15993-blood-wgs-ILLUMINA	Cases	Male	With ID	Mild to moderate	0	0	1.32302
IBS-ASD-1600	IBS-ASD-16003-blood-wgs-ILLUMINA	Cases	Male	Without ID	Severe	0	0	0.822702
IBS-ASD-1601	IBS-ASD-16013-blood-wgs-ILLUMINA	Cases	Male	Without ID	Severe	0	0	-0.109629
IBS-ASD-1601	IBS-ASD-16014-blood-wgs-ILLUMINA	Siblings	Male	Without ID	Normative	0	0	0.372834
IBS-ASD-1602	IBS-ASD-16023-blood-wgs-ILLUMINA	Cases	Male	With ID	Severe	0	0	0.763461
IBS-ASD-1603	IBS-ASD-16033-blood-wgs-ILLUMINA	Cases	Male	Without ID	Severe	0	0	1.41485
IBS-ASD-1604	IBS-ASD-16043-blood-wgs-ILLUMINA	Cases	Male	Without ID	Mild to moderate	0	0	1.10209
IBS-ASD-1605	IBS-ASD-16053-blood-wgs-ILLUMINA	Cases	Male	Without ID	Severe	0	0	-0.299769
IBS-ASD-1606	IBS-ASD-16063-blood-wgs-ILLUMINA	Cases	Male	Without ID	Severe	0	0	-1.65869
IBS-ASD-1607	IBS-ASD-16073-blood-wgs-ILLUMINA	Cases	Male	Without ID	Severe	0	0	0.408534
IBS-ASD-1608	IBS-ASD-16083-blood-wgs-ILLUMINA	Cases	Male	Without ID	Mild to moderate	0	0	0.973262
IBS-ASD-1609	IBS-ASD-16093-blood-wgs-ILLUMINA	Cases	Male	Without ID	Severe	0	0	1.13986
IBS-ASD-1610	IBS-ASD-16103-blood-wgs-ILLUMINA	Cases	Female	With ID	Mild to moderate	0	0	1.08502
IBS-ASD-1611	IBS-ASD-16113-blood-wgs-ILLUMINA	Cases	Female	With ID	Severe	0	0	-0.429892
IBS-ASD-1612	IBS-ASD-16123-blood-wgs-ILLUMINA	Cases	Female	Without ID	Severe	0	0	0.278411
IBS-ASD-1617	IBS-ASD-16173-blood-wgs-ILLUMINA	Cases	Male	With ID	Severe	0	0	-0.163696
IBS-ASD-1618	IBS-ASD-16183-blood-wgs-ILLUMINA	Cases	Male	With ID	Severe	0	0	2.27552
IBS-ASD-1618	IBS-ASD-16184-blood-wgs-ILLUMINA	Siblings	Male	Without ID	Normative	0	0	2.20982
IBS-ASD-1619	IBS-ASD-16193-blood-wgs-ILLUMINA	Cases	Male	Without ID	Mild to moderate	0	0	1.58533
IBS-ASD-1620	IBS-ASD-16203-blood-wgs-ILLUMINA	Cases	Male	With ID	Mild to moderate	0	0	-0.379188
IBS-ASD-1620	IBS-ASD-16204-blood-wgs-ILLUMINA	Siblings	Female	Without ID	Normative	0	0	-0.69557
IBS-ASD-1621	IBS-ASD-16213-blood-wgs-ILLUMINA	Cases	Male	Without ID	Mild to moderate	0	0	-0.0855707
IBS-ASD-1621	IBS-ASD-16214-blood-wgs-ILLUMINA	Siblings	Female	With ID	Normative	0	0	-1.04455
IBS-ASD-1622	IBS-ASD-16223-blood-wgs-ILLUMINA	Cases	Male	Without ID	Mild to moderate	0	0	-0.328225
IBS-ASD-1623	IBS-ASD-16233-blood-wgs-ILLUMINA	Cases	Male	Without ID	Severe	0	0	-0.156711
IBS-ASD-1623	IBS-ASD-16234-blood-wgs-ILLUMINA	Siblings	Female	Without ID		0	0	-0.189048
IBS-ASD-1624	IBS-ASD-16243-blood-wgs-ILLUMINA	Cases	Male	Without ID	Severe	0	0	0.636702
IBS-ASD-1624	IBS-ASD-16244-blood-wgs-ILLUMINA	Siblings	Female			0	0	-0.779904
IBS-ASD-1626	IBS-ASD-16263-blood-wgs-ILLUMINA	Cases	Male	With ID	Severe	0	0	-1.6204
IBS-ASD-1627	IBS-ASD-16273-blood-wgs-ILLUMINA	Cases	Male	With ID	Mild to moderate	0	0	0.0678345
IBS-ASD-1628	IBS-ASD-16283-blood-wgs-ILLUMINA	Cases	Male	Without ID	Severe	0	0	0.441647
IBS-ASD-1628	IBS-ASD-16284-blood-wgs-ILLUMINA	Siblings	Female	Without ID	Normative	0	0	0.105862
IBS-ASD-1629	IBS-ASD-16293-blood-wgs-ILLUMINA	Cases	Female	Without ID	Mild to moderate	0	0	-0.0863468
IBS-ASD-1630	IBS-ASD-16303-blood-wgs-ILLUMINA	Cases	Male	Without ID	Normative	0	0	1.03716
IBS-ASD-1632	IBS-ASD-16323-blood-wgs-ILLUMINA	Cases	Female	With ID	Mild to moderate	0	0	0.305574
IBS-ASD-1633	IBS-ASD-16333-blood-wgs-ILLUMINA	Cases	Female	With ID	Severe	0	0	-1.33506
IBS-ASD-1634	IBS-ASD-16343-blood-wgs-ILLUMINA	Cases	Male	Without ID	Normative	0	0	0.636184
IBS-ASD-1636	IBS-ASD-16363-blood-wgs-ILLUMINA	Cases	Male	With ID	Severe	0	0	-0.662716
IBS-ASD-1637	IBS-ASD-16373-blood-wgs-ILLUMINA	Cases	Female	With ID	Mild to moderate	0.868261	0	0.0148024
IBS-ASD-1638	IBS-ASD-16383-blood-wgs-ILLUMINA	Cases	Male	Without ID	Severe	0	0	-1.2471
IBS-ASD-1639	IBS-ASD-16393-blood-wgs-ILLUMINA	Cases	Male	Without ID	Mild to moderate	0	0	-0.930722
IBS-ASD-1640	IBS-ASD-16403-blood-wgs-ILLUMINA	Cases	Female	With ID	Mild to moderate	0	0	-0.154901
IBS-ASD-1641	IBS-ASD-16413-blood-wgs-ILLUMINA	Cases	Male	With ID	Severe	0	1.04716	-0.87769
IBS-ASD-1641	IBS-ASD-16414-blood-wgs-ILLUMINA	Siblings	Female	With ID	Normative	0	0	-1.16406
IBS-ASD-1643	IBS-ASD-16433-blood-wgs-ILLUMINA	Cases	Male	With ID	Mild to moderate	0	0	0.103793
IBS-ASD-1643	IBS-ASD-16434-blood-wgs-ILLUMINA	Siblings	Female	Without ID	Normative	0	0	0.0383435
IBS-ASD-1644	IBS-ASD-16443-blood-wgs-ILLUMINA	Cases	Male	With ID	Mild to moderate	0	0	-1.64368
IBS-ASD-1646	IBS-ASD-16463-blood-wgs-ILLUMINA	Cases	Male	With ID	Mild to moderate	0	0	0.315146
IBS-ASD-1646	IBS-ASD-16464-blood-wgs-ILLUMINA	Siblings	Female	Without ID	Normative	0	0	0.98542
IBS-ASD-1647	IBS-ASD-16473-blood-wgs-ILLUMINA	Cases	Male	With ID	Mild to moderate	0	0	1.29973
IBS-ASD-1649	IBS-ASD-16493-blood-wgs-ILLUMINA	Cases	Male	With ID	Severe	0	0	0.296261
IBS-ASD-1649	IBS-ASD-16494-blood-wgs-ILLUMINA	Siblings	Male	Without ID	Normative	0	0	0.388873
IBS-ASD-1653	IBS-ASD-16533-blood-wgs-ILLUMINA	Cases	Male	With ID	Severe	0	1.01278	-1.12578
IBS-ASD-1655	IBS-ASD-16553-blood-wgs-ILLUMINA	Cases	Male	With ID	Mild to moderate	0	0	-0.127738
IBS-ASD-1656	IBS-ASD-16563-blood-wgs-ILLUMINA	Cases	Male	Without ID	Mild to moderate	0	0	0.847537
IBS-ASD-1656	IBS-ASD-16565-blood-wgs-ILLUMINA	Siblings	Female	Without ID	Normative	0	0	0.824772
IBS-ASD-1658	IBS-ASD-16583-blood-wgs-ILLUMINA	Cases	Male	With ID	Severe	0	0	-1.48924
IBS-ASD-1658	IBS-ASD-16584-blood-wgs-ILLUMINA	Siblings	Female	Without ID	Normative	0	0	-0.789217
IBS-ASD-1659	IBS-ASD-16593-blood-wgs-ILLUMINA	Cases	Male	With ID	Severe	0	0	-0.657025
IBS-ASD-1659	IBS-ASD-16594-blood-wgs-ILLUMINA	Siblings	Male	Without ID	Normative	0	0	-0.326414
IBS-ASD-1660	IBS-ASD-16603-blood-wgs-ILLUMINA	Cases	Male	With ID	Mild to moderate	0	0	1.12822
IBS-ASD-1660	IBS-ASD-16604-blood-wgs-ILLUMINA	Siblings	Male	Without ID	Normative	0	0	0.490022
IBS-ASD-1661	IBS-ASD-16613-blood-wgs-ILLUMINA	Cases	Male		Severe	0	0.985582	0.403619
IBS-ASD-1661	IBS-ASD-16614-blood-wgs-ILLUMINA	Siblings	Female	Without ID	Normative	0	0	-0.61641
IBS-ASD-1662	IBS-ASD-16623-blood-wgs-ILLUMINA	Cases	Male	With ID	Severe	0	0	-1.32859
IBS-ASD-1662	IBS-ASD-16624-blood-wgs-ILLUMINA	Siblings	Male	Without ID	Normative	0	0	-1.28798
IBS-ASD-1663	IBS-ASD-16633-blood-wgs-ILLUMINA	Cases	Male	Without ID	Severe	0	0	0.026961
IBS-ASD-1664	IBS-ASD-16643-blood-wgs-ILLUMINA	Cases	Male	With ID	Mild to moderate	0	0	0.243229
IBS-ASD-1665	IBS-ASD-16653-blood-wgs-ILLUMINA	Cases	Male		Mild to moderate	0	0	0.136647
IBS-ASD-1665	IBS-ASD-16654-blood-wgs-ILLUMINA	Siblings	Female	Without ID	Normative	0	0	-0.649781
IBS-ASD-1666	IBS-ASD-16663-blood-wgs-ILLUMINA	Cases	Male	With ID	Severe	0	0	2.17851
IBS-ASD-1667	IBS-ASD-16673-blood-wgs-ILLUMINA	Cases	Male		Severe	0	0	1.74158
IBS-ASD-1667	IBS-ASD-16674-blood-wgs-ILLUMINA	Siblings	Male	Without ID	Normative	0	0	-0.419285
IBS-ASD-1668	IBS-ASD-16683-blood-wgs-ILLUMINA	Cases	Female	With ID	Severe	0	0	1.15745
IBS-ASD-1668	IBS-ASD-16684-blood-wgs-ILLUMINA	Siblings	Female	Without ID	Normative	0	0	0.451994
IBS-ASD-1698	IBS-ASD-16983-blood-wgs-ILLUMINA	Cases	Male	With ID	Mild to moderate	0	0	1.08165
IBS-ASD-1698	IBS-ASD-16984-blood-wgs-ILLUMINA	Siblings	Female	Without ID	Normative	0	0	-0.956074
IBS-ASD-1699	IBS-ASD-16993-blood-wgs-ILLUMINA	Cases	Female	With ID	Severe	0	0	0.946616
IBS-ASD-1699	IBS-ASD-16994-blood-wgs-ILLUMINA	Siblings	Male	Without ID	Normative	0	0	-1.02851
IBS-ASD-1701	IBS-ASD-17013-blood-wgs-ILLUMINA	Cases	Male	With ID	Severe	0	0	0.744059
IBS-ASD-1702	IBS-ASD-17023-blood-wgs-ILLUMINA	Cases	Male	With ID	Mild to moderate	0	0	0.292122
IBS-ASD-1703	IBS-ASD-17033-blood-wgs-ILLUMINA	Cases	Male		Severe	0	0	0.475277
IBS-ASD-1704	IBS-ASD-17043-blood-wgs-ILLUMINA	Cases	Male	Without ID	Severe	0	0	-0.123599
IBS-ASD-1705	IBS-ASD-17053-blood-wgs-ILLUMINA	Cases	Male	With ID	Severe	0	0	0.3004
IBS-ASD-1706	IBS-ASD-17063-blood-wgs-ILLUMINA	Cases	Female	With ID	Severe	1.03354	0	-0.936414
IBS-ASD-1708	IBS-ASD-17083-blood-wgs-ILLUMINA	Cases	Male	With ID	Mild to moderate	0.952316	0	-0.431703
IBS-ASD-1708	IBS-ASD-17084-blood-wgs-ILLUMINA	Siblings	Male	Without ID	Normative	0	0	-0.217246
IBS-ASD-1709	IBS-ASD-17093-blood-wgs-ILLUMINA	Cases	Male	Without ID	Normative	0	0	1.29068
IBS-ASD-1710	IBS-ASD-17103-blood-wgs-ILLUMINA	Cases	Male	Without ID	Mild to moderate	0	0	-2.38199
IBS-ASD-1710	IBS-ASD-17104-blood-wgs-ILLUMINA	Siblings	Male	Without ID	Normative	0	0	-1.56323
IBS-ASD-1711	IBS-ASD-17113-blood-wgs-ILLUMINA	Cases	Male	With ID	Severe	0	0	0.970157
IBS-ASD-1711	IBS-ASD-17114-blood-wgs-ILLUMINA	Siblings	Female	Without ID	Normative	0	0	0.252542
IBS-ASD-1712	IBS-ASD-17123-blood-wgs-ILLUMINA	Cases	Male	With ID	Severe	0	0	1.21488
IBS-ASD-1713	IBS-ASD-17133-blood-wgs-ILLUMINA	Cases	Male	With ID	Severe	1.06209	0	-0.830349
IBS-ASD-1714	IBS-ASD-17143-blood-wgs-ILLUMINA	Cases	Male	With ID	Mild to moderate	0	1.05973	-0.386173
IBS-ASD-1715	IBS-ASD-17153-blood-wgs-ILLUMINA	Cases	Male	With ID	Severe	0.931189	0	-1.85374
IBS-ASD-1716	IBS-ASD-17163-blood-wgs-ILLUMINA	Cases	Male	Without ID	Severe	0	0	-0.486546
IBS-ASD-1716	IBS-ASD-17164-blood-wgs-ILLUMINA	Siblings	Male	Without ID	Normative	0	0	-1.23184
IBS-ASD-1716	IBS-ASD-17165-blood-wgs-ILLUMINA	Siblings	Female	Without ID	Normative	0	1.06404	-2.8479
IBS-ASD-1717	IBS-ASD-17173-blood-wgs-ILLUMINA	Cases	Male	Without ID	Severe	0	0	-1.20908
IBS-ASD-1717	IBS-ASD-17174-blood-wgs-ILLUMINA	Siblings	Male	Without ID	Normative	0	0	-0.686774
IBS-ASD-1718	IBS-ASD-17183-blood-wgs-ILLUMINA	Cases	Male	With ID	Mild to moderate	0	0	-0.965387
IBS-ASD-1719	IBS-ASD-17193-blood-wgs-ILLUMINA	Cases	Male	With ID	Mild to moderate	0	0	-0.39264
IBS-ASD-1720	IBS-ASD-17203-blood-wgs-ILLUMINA	Cases	Female	With ID	Severe	0	0	-0.049871
IBS-ASD-1721	IBS-ASD-17213-blood-wgs-ILLUMINA	Cases	Male	Without ID	Severe	0	0	0.532189
IBS-ASD-1721	IBS-ASD-17214-blood-wgs-ILLUMINA	Siblings	Male	Without ID	Normative	0	0	0.601002
IBS-ASD-1722	IBS-ASD-17223-blood-wgs-ILLUMINA	Cases	Male	With ID	Severe	0	0	-0.159557
IBS-ASD-1722	IBS-ASD-17224-blood-wgs-ILLUMINA	Siblings	Male	Without ID	Normative	0	0	-0.544234
IBS-ASD-1723	IBS-ASD-17233-blood-wgs-ILLUMINA	Cases	Male	With ID	Severe	0	0	-0.848199
IBS-ASD-1724	IBS-ASD-17243-blood-wgs-ILLUMINA	Cases	Male	With ID	Severe	0	0	1.64147
IBS-ASD-1725	IBS-ASD-17253-blood-wgs-ILLUMINA	Cases	Male	With ID	Mild to moderate	0	0	-1.09732
IBS-ASD-1726	IBS-ASD-17263-blood-wgs-ILLUMINA	Cases	Male	With ID	Mild to moderate	0	0	1.16314
IBS-ASD-1729	IBS-ASD-17293-blood-wgs-ILLUMINA	Cases	Male	With ID	Severe	0	0	0.268581
IBS-ASD-1730	IBS-ASD-17303-blood-wgs-ILLUMINA	Cases	Female	Without ID	Normative	0	0	0.94584
IBS-ASD-1730	IBS-ASD-17304-blood-wgs-ILLUMINA	Siblings	Female	Without ID	Normative	0	0	0.852711
IBS-ASD-1731	IBS-ASD-17313-blood-wgs-ILLUMINA	Cases	Male	With ID	Severe	0	0	0.730866
IBS-ASD-1732	IBS-ASD-17323-blood-wgs-ILLUMINA	Cases	Male	With ID	Severe	0	0	-0.816121
IBS-ASD-1732	IBS-ASD-17324-blood-wgs-ILLUMINA	Siblings	Female	Without ID	Normative	0	0	0.296778
IBS-ASD-1732	IBS-ASD-17325-blood-wgs-ILLUMINA	Cases	Male		Mild to moderate	0	0	-0.548891
IBS-ASD-1733	IBS-ASD-17333-blood-wgs-ILLUMINA	Cases	Male	With ID	Severe	0	0	2.26207
IBS-ASD-1734	IBS-ASD-17343-blood-wgs-ILLUMINA	Cases	Female	With ID	Severe	0.90183	0	2.26492
IBS-ASD-1735	IBS-ASD-17353-blood-wgs-ILLUMINA	Cases	Male	With ID	Mild to moderate	0	0.897737	0.14803
IBS-ASD-1736	IBS-ASD-17363-blood-wgs-ILLUMINA	Cases	Female	With ID	Mild to moderate	0	0	0.648084
IBS-ASD-1737	IBS-ASD-17373-blood-wgs-ILLUMINA	Cases	Male	With ID	Mild to moderate	0	0	0.424573
IBS-ASD-1738	IBS-ASD-17383-blood-wgs-ILLUMINA	Cases	Male	Without ID	Mild to moderate	0	0	0.298848
IBS-ASD-1739	IBS-ASD-17393-blood-wgs-ILLUMINA	Cases	Male	With ID	Severe	0	0	0.802524
IBS-ASD-1740	IBS-ASD-17403-blood-wgs-ILLUMINA	Cases	Male	With ID	Severe	0	0	0.623249
IBS-ASD-1740	IBS-ASD-17404-blood-wgs-ILLUMINA	Siblings	Female	Without ID	Normative	0	0	-0.540871
IBS-ASD-1741	IBS-ASD-17413-blood-wgs-ILLUMINA	Cases	Male	With ID	Severe	1.20219	0	0.729831
IBS-ASD-1741	IBS-ASD-17414-blood-wgs-ILLUMINA	Siblings	Female	Without ID	Normative	0	0	-0.527937
IBS-ASD-1742	IBS-ASD-17423-blood-wgs-ILLUMINA	Cases	Male	Without ID	Mild to moderate	0	0	-0.027106
IBS-ASD-1742	IBS-ASD-17424-blood-wgs-ILLUMINA	Siblings	Female	Without ID	Normative	0	0	1.42623
IBS-ASD-1743	IBS-ASD-17433-blood-wgs-ILLUMINA	Cases	Male	With ID	Mild to moderate	0	0	-1.18372
IBS-ASD-1744	IBS-ASD-17443-blood-wgs-ILLUMINA	Cases	Male	Without ID	Mild to moderate	0	0	1.73279
IBS-ASD-1746	IBS-ASD-17463-blood-wgs-ILLUMINA	Cases	Male	With ID	Mild to moderate	0	0	1.62284
IBS-ASD-1746	IBS-ASD-17464-blood-wgs-ILLUMINA	Siblings	Female	Without ID	Normative	0	0	-0.201724
IBS-ASD-1747	IBS-ASD-17473-blood-wgs-ILLUMINA	Cases	Male	With ID	Severe	0	0	0.444492
IBS-ASD-1747	IBS-ASD-17474-blood-wgs-ILLUMINA	Cases	Male	With ID	Mild to moderate	0	0	0.645238
IBS-ASD-1748	IBS-ASD-17483-blood-wgs-ILLUMINA	Cases	Male	With ID	Normative	0	0	0.415001
IBS-ASD-1749	IBS-ASD-17493-blood-wgs-ILLUMINA	Cases	Male	With ID	Severe	0	0	-0.01443
IBS-ASD-1749	IBS-ASD-17494-blood-wgs-ILLUMINA	Siblings	Female	Without ID	Normative	0	0	0.313335
IBS-ASD-1750	IBS-ASD-17503-blood-wgs-ILLUMINA	Cases	Male	Without ID	Normative	0	0	0.231846
IBS-ASD-1750	IBS-ASD-17504-blood-wgs-ILLUMINA	Siblings	Male	Without ID	Normative	0	0	-0.627016
IBS-ASD-1751	IBS-ASD-17513-blood-wgs-ILLUMINA	Cases	Male	Without ID	Mild to moderate	0	0	-0.524315
IBS-ASD-1752	IBS-ASD-17523-blood-wgs-ILLUMINA	Cases	Female	With ID	Severe	0	0	0.553661
IBS-ASD-1754	IBS-ASD-17543-blood-wgs-ILLUMINA	Cases	Male	With ID	Severe	0	0	-0.528195
IBS-ASD-1755	IBS-ASD-17553-blood-wgs-ILLUMINA	Cases	Male	With ID	Mild to moderate	0	0	-0.34711
IBS-ASD-1755	IBS-ASD-17554-blood-wgs-ILLUMINA	Siblings	Female	Without ID	Normative	0	0	-0.701003
IBS-ASD-1756	IBS-ASD-17563-blood-wgs-ILLUMINA	Cases	Male	With ID	Severe	0	0	0.553661
IBS-ASD-1757	IBS-ASD-17573-blood-wgs-ILLUMINA	Cases	Male	With ID	Mild to moderate	0	1.08414	0.211927
IBS-ASD-1758	IBS-ASD-17583-blood-wgs-ILLUMINA	Cases	Female	With ID	Mild to moderate	0	0	-0.0697904
IBS-ASD-1758	IBS-ASD-17584-blood-wgs-ILLUMINA	Siblings	Male	Without ID	Mild to moderate	0	0	-0.0770338
IBS-ASD-1759	IBS-ASD-17593-blood-wgs-ILLUMINA	Cases	Male	With ID	Severe	0	0.783007	-0.97677
IBS-ASD-1760	IBS-ASD-17603-blood-wgs-ILLUMINA	Cases	Male	With ID	Mild to moderate	0	0	-0.947796
IBS-ASD-1762	IBS-ASD-17623-blood-wgs-ILLUMINA	Cases	Male	With ID	Mild to moderate	0	0	-0.364184
IBS-ASD-1763	IBS-ASD-17633-blood-wgs-ILLUMINA	Cases	Male	With ID	Severe	0	0	1.71752
IBS-ASD-1767	IBS-ASD-17673-blood-wgs-ILLUMINA	Cases	Male	Without ID	Normative	0	0	-0.566223
IBS-ASD-1768	IBS-ASD-17683-blood-wgs-ILLUMINA	Cases	Male	With ID	Mild to moderate	0	0	-1.1876
IBS-ASD-1769	IBS-ASD-17693-blood-wgs-ILLUMINA	Cases	Male	Without ID	Mild to moderate	0	0.9312	0.417071
IBS-ASD-1770	IBS-ASD-17703-blood-wgs-ILLUMINA	Cases	Male	Without ID	Mild to moderate	0	0	1.43399
IBS-ASD-1771	IBS-ASD-17713-blood-wgs-ILLUMINA	Cases	Male	With ID	Severe	0	0	-1.46699
IBS-ASD-1772	IBS-ASD-17723-blood-wgs-ILLUMINA	Cases	Male	Without ID	Mild to moderate	0	0	2.20852
IBS-ASD-1772	IBS-ASD-17724-blood-wgs-ILLUMINA	Siblings	Female	Without ID	Normative	0	0	0.456392
IBS-ASD-1773	IBS-ASD-17733-blood-wgs-ILLUMINA	Cases	Female	Without ID	Severe	0	0	-0.472835
IBS-ASD-1773	IBS-ASD-17734-blood-wgs-ILLUMINA	Siblings	Male	Without ID	Normative	0	0	0.261337
IBS-ASD-1775	IBS-ASD-17753-blood-wgs-ILLUMINA	Cases	Male	With ID	Mild to moderate	0	0	0.362745
IBS-ASD-1775	IBS-ASD-17754-blood-wgs-ILLUMINA	Siblings	Male	Without ID	Normative	0	0	0.297037
IBS-ASD-1776	IBS-ASD-17763-blood-wgs-ILLUMINA	Cases	Male	With ID	Mild to moderate	0	0	1.59025
IBS-ASD-1777	IBS-ASD-17773-blood-wgs-ILLUMINA	Cases	Male	With ID	Mild to moderate	0	0	-0.394451
IBS-ASD-1778	IBS-ASD-17783-blood-wgs-ILLUMINA	Cases	Male	With ID	Severe	0	0	0.667227
IBS-ASD-1779	IBS-ASD-17793-blood-wgs-ILLUMINA	Cases	Male	With ID	Severe	0	0	-0.979098
IBS-ASD-1779	IBS-ASD-17794-blood-wgs-ILLUMINA	Siblings	Male	Without ID	Normative	0	0	-1.90962
IBS-ASD-1780	IBS-ASD-17803-blood-wgs-ILLUMINA	Cases	Male	With ID	Severe	0	0	1.35509
IBS-ASD-1780	IBS-ASD-17804-blood-wgs-ILLUMINA	Siblings	Female	Without ID	Mild to moderate	0	0	1.87352
IBS-ASD-1781	IBS-ASD-17813-blood-wgs-ILLUMINA	Cases	Female	With ID	Mild to moderate	0	0	-2.38044
IBS-ASD-1782	IBS-ASD-17823-blood-wgs-ILLUMINA	Cases	Male	Without ID		0	0	1.12046
IBS-ASD-1783	IBS-ASD-17833-blood-wgs-ILLUMINA	Cases	Male	With ID	Mild to moderate	0	0	0.13406
IBS-ASD-1784	IBS-ASD-17843-blood-wgs-ILLUMINA	Cases	Male	With ID	Mild to moderate	0	0	1.10623
IBS-ASD-1786	IBS-ASD-17863-blood-wgs-ILLUMINA	Cases	Female	With ID	Severe	0	0	1.0325
IBS-ASD-1788	IBS-ASD-17883-blood-wgs-ILLUMINA	Cases	Female	With ID	Severe	0	0	-1.78933
IBS-ASD-1791	IBS-ASD-17913-blood-wgs-ILLUMINA	Cases	Male	With ID	Mild to moderate	0.9807	0	0.493385
IBS-ASD-1793	IBS-ASD-17933-blood-wgs-ILLUMINA	Cases	Male	Without ID	Mild to moderate	0	0	1.66734
IBS-ASD-1795	IBS-ASD-17953-blood-wgs-ILLUMINA	Cases	Male	With ID	Severe	0	0	0.164586
IBS-ASD-1796	IBS-ASD-17963-blood-wgs-ILLUMINA	Cases	Male	Without ID	Mild to moderate	0	0	-0.497928
IBS-ASD-1797	IBS-ASD-17973-blood-wgs-ILLUMINA	Cases	Male	Without ID	Severe	0	0	0.479416
IBS-ASD-1798	IBS-ASD-17983-blood-wgs-ILLUMINA	Cases	Male	With ID	Normative	0	0	2.79421
IBS-ASD-1799	IBS-ASD-17993-blood-wgs-ILLUMINA	Cases	Male	Without ID	Mild to moderate	0	0	0.37956
IBS-ASD-1800	IBS-ASD-18003-blood-wgs-ILLUMINA	Cases	Male	With ID	Mild to moderate	0	0	-0.346851
IBS-ASD-1801	IBS-ASD-18013-blood-wgs-ILLUMINA	Cases	Male		Severe	0	0	0.0574868
IBS-ASD-1801	IBS-ASD-18014-blood-wgs-ILLUMINA	Siblings	Male	Without ID	Normative	0	0	-0.937448
IBS-ASD-1806	IBS-ASD-18063-blood-wgs-ILLUMINA	Cases	Male	Without ID	Severe	0	0	-0.150244
IBS-ASD-1807	IBS-ASD-18073-blood-wgs-ILLUMINA	Cases	Male	With ID	Severe	0	0	-0.560532
IBS-ASD-1808	IBS-ASD-18083-blood-wgs-ILLUMINA	Cases	Male	With ID	Severe	0	0	0.150616
IBS-ASD-1809	IBS-ASD-18093-blood-wgs-ILLUMINA	Cases	Male	Without ID	Mild to moderate	0	0	0.625578
IBS-ASD-1810	IBS-ASD-18103-blood-wgs-ILLUMINA	Cases	Male	Without ID	Mild to moderate	0	0	0.382665
IBS-ASD-1811	IBS-ASD-18113-blood-wgs-ILLUMINA	Cases	Male	With ID	Severe	0	0	1.16159
IBS-ASD-1811	IBS-ASD-18114-blood-wgs-ILLUMINA	Siblings	Female	Without ID	Normative	0	0	1.00482
IBS-ASD-1812	IBS-ASD-18123-blood-wgs-ILLUMINA	Cases	Male	Without ID	Severe	1.08618	0	0.0486912
IBS-ASD-1812	IBS-ASD-18124-blood-wgs-ILLUMINA	Siblings	Female	Without ID	Normative	0	0	0.279446
IBS-ASD-1814	IBS-ASD-18143-blood-wgs-ILLUMINA	Cases	Male	With ID	Mild to moderate	0	0	1.70329
IBS-ASD-1814	IBS-ASD-18144-blood-wgs-ILLUMINA	Siblings	Female	Without ID	Normative	0	0	0.189162
IBS-ASD-1814	IBS-ASD-18145-blood-wgs-ILLUMINA	Siblings	Female	Without ID	Normative	0.840814	0	0.825806
IBS-ASD-1816	IBS-ASD-18163-blood-wgs-ILLUMINA	Cases	Male	Without ID	Mild to moderate	0	0	0.154756
IBS-ASD-1818	IBS-ASD-18183-blood-wgs-ILLUMINA	Cases	Female	Without ID	Normative	0	0	0.956447
IBS-ASD-1819	IBS-ASD-18193-blood-wgs-ILLUMINA	Cases	Male	With ID	Severe	0	0	0.513563
IBS-ASD-1820	IBS-ASD-18203-blood-wgs-ILLUMINA	Cases	Male	Without ID	Severe	0	0	0.764755
IBS-ASD-1822	IBS-ASD-18223-blood-wgs-ILLUMINA	Cases	Male	With ID	Severe	0	0	0.92204
IBS-ASD-1822	IBS-ASD-18224-blood-wgs-ILLUMINA	Siblings	Male	Without ID	Severe	0	0	0.245816
IBS-ASD-1823	IBS-ASD-18233-blood-wgs-ILLUMINA	Cases	Male	Without ID	Severe	0	0	-0.465333
IBS-ASD-1824	IBS-ASD-18243-blood-wgs-ILLUMINA	Cases	Female	With ID	Severe	0	0	0.0517955
IBS-ASD-1825	IBS-ASD-18253-blood-wgs-ILLUMINA	Cases	Male	Without ID	Mild to moderate	0	0	1.11865
IBS-ASD-1826	IBS-ASD-18263-blood-wgs-ILLUMINA	Cases	Male	Without ID	Mild to moderate	0	0	0.909882
IBS-ASD-1827	IBS-ASD-18273-blood-wgs-ILLUMINA	Cases	Male	Without ID	Mild to moderate	0	0	-0.00899744
IBS-ASD-1827	IBS-ASD-18274-blood-wgs-ILLUMINA	Cases	Female	With ID	Severe	0	0	-0.167318
IBS-ASD-1831	IBS-ASD-18313-blood-wgs-ILLUMINA	Cases	Male	With ID	Mild to moderate	0	0	-1.23727
IBS-ASD-1832	IBS-ASD-18323-blood-wgs-ILLUMINA	Cases	Male	Without ID	Mild to moderate	0	0	0.919453
IBS-ASD-1834	IBS-ASD-18343-blood-wgs-ILLUMINA	Cases	Male	Without ID	Mild to moderate	0	0	-1.6398
IBS-ASD-1834	IBS-ASD-18344-blood-wgs-ILLUMINA	Siblings	Female	Without ID	Normative	0	0	-1.09137
IBS-ASD-1836	IBS-ASD-18363-blood-wgs-ILLUMINA	Cases	Male	With ID	Mild to moderate	0	0	-0.00822136
IBS-ASD-1837	IBS-ASD-18373-blood-wgs-ILLUMINA	Cases	Female	Without ID	Mild to moderate	0	0	-1.96136
IBS-ASD-1838	IBS-ASD-18383-blood-wgs-ILLUMINA	Cases	Male	Without ID	Normative	0	0	-1.91609
IBS-ASD-1839	IBS-ASD-18393-blood-wgs-ILLUMINA	Cases	Male	Without ID	Mild to moderate	0	0	2.00416
IBS-ASD-1840	IBS-ASD-18403-blood-wgs-ILLUMINA	Cases	Male	With ID	Mild to moderate	0	0	0.00885241
IBS-ASD-1841	IBS-ASD-18413-blood-wgs-ILLUMINA	Cases	Male	With ID	Mild to moderate	0	0	0.465964
IBS-ASD-1841	IBS-ASD-18414-blood-wgs-ILLUMINA	Siblings	Female	Without ID	Normative	1.04364	0	-0.227076
IBS-ASD-1841	IBS-ASD-18415-blood-wgs-ILLUMINA	Siblings	Male	Without ID	Normative	0	1.01031	-0.805256
IBS-ASD-1843	IBS-ASD-18433-blood-wgs-ILLUMINA	Cases	Female	With ID	Severe	0	0	0.287983
IBS-ASD-1845	IBS-ASD-18453-blood-wgs-ILLUMINA	Cases	Male	Without ID	Mild to moderate	0	0	0.96576
IBS-ASD-1845	IBS-ASD-18454-blood-wgs-ILLUMINA	Siblings	Male	Without ID	Normative	0	0	0.813907
IBS-ASD-1846	IBS-ASD-18463-blood-wgs-ILLUMINA	Cases	Female	Without ID	Severe	0	0	-0.824658
IBS-ASD-1846	IBS-ASD-18464-blood-wgs-ILLUMINA	Cases	Male	Without ID	Mild to moderate	0	0	0.216842
IBS-ASD-1847	IBS-ASD-18473-blood-wgs-ILLUMINA	Cases	Male	Without ID	Severe	0	0	0.772774
IBS-ASD-1848	IBS-ASD-18483-blood-wgs-ILLUMINA	Cases	Male	Without ID	Normative	0	0	1.36777
IBS-ASD-1849	IBS-ASD-18493-blood-wgs-ILLUMINA	Cases	Male	Without ID	Severe	0	0	0.904449
IBS-ASD-1849	IBS-ASD-18494-blood-wgs-ILLUMINA	Siblings	Male	Without ID	Normative	0	0	-0.217763
IBS-ASD-1851	IBS-ASD-18513-blood-wgs-ILLUMINA	Cases	Male	With ID	Severe	0	0	-0.980909
IBS-ASD-1852	IBS-ASD-18523-blood-wgs-ILLUMINA	Cases	Male	With ID	Severe	0	0	0.306867
IBS-ASD-1853	IBS-ASD-18533-blood-wgs-ILLUMINA	Cases	Male	Without ID	Severe	1.25412	0	-0.0356429
IBS-ASD-1853	IBS-ASD-18534-blood-wgs-ILLUMINA	Siblings	Male	Without ID	Normative	0	0	-0.00744528
IBS-ASD-1854	IBS-ASD-18543-blood-wgs-ILLUMINA	Cases	Male	With ID	Mild to moderate	0	0	-0.233802
IBS-ASD-1854	IBS-ASD-18544-blood-wgs-ILLUMINA	Siblings	Female	Without ID	Normative	0	0	0.0486912
IBS-ASD-1856	IBS-ASD-18563-blood-wgs-ILLUMINA	Cases	Male	Without ID	Normative	0	0	-0.753259
IBS-ASD-1857	IBS-ASD-18573-blood-wgs-ILLUMINA	Cases	Male	Without ID	Normative	0	0	-1.66955
IBS-ASD-1857	IBS-ASD-18574-blood-wgs-ILLUMINA	Siblings	Female	Without ID	Normative	0	0	-0.481889
IBS-ASD-1858	IBS-ASD-18583-blood-wgs-ILLUMINA	Cases	Male	Without ID	Mild to moderate	0	0	0.915832
IBS-ASD-1858	IBS-ASD-18584-blood-wgs-ILLUMINA	Siblings	Female	Without ID	Normative	0	0	0.290311
IBS-ASD-1860	IBS-ASD-18603-blood-wgs-ILLUMINA	Cases	Male	With ID	Severe	0	0	0.473725
IBS-ASD-1862	IBS-ASD-18623-blood-wgs-ILLUMINA	Cases	Female	Without ID	Mild to moderate	0	0	0.238572
IBS-ASD-1863	IBS-ASD-18633-blood-wgs-ILLUMINA	Cases	Male	With ID	Severe	0	0	-1.14544
IBS-ASD-1867	IBS-ASD-18673-blood-wgs-ILLUMINA	Cases	Male	With ID	Severe	0	0	0.279963
IBS-ASD-1869	IBS-ASD-18693-blood-wgs-ILLUMINA	Cases	Male	Without ID	Severe	0	0	0.675506
IBS-ASD-1871	IBS-ASD-18713-blood-wgs-ILLUMINA	Cases	Male	Without ID	Mild to moderate	0	0	1.16883
IBS-ASD-1871	IBS-ASD-18714-blood-wgs-ILLUMINA	Siblings	Male	Without ID	Normative	0	0	-0.739807
IBS-ASD-1871	IBS-ASD-18715-blood-wgs-ILLUMINA	Siblings	Male	Without ID	Normative	0	0	-1.3304
IBS-ASD-1873	IBS-ASD-18733-blood-wgs-ILLUMINA	Cases	Male	Without ID	Severe	0	0	1.00896
IBS-ASD-1874	IBS-ASD-18743-blood-wgs-ILLUMINA	Cases	Male	Without ID	Mild to moderate	0	0	-0.580969
IBS-ASD-1875	IBS-ASD-18753-blood-wgs-ILLUMINA	Cases	Male	With ID	Normative	0	0	0.0212697
IBS-ASD-1876	IBS-ASD-18763-blood-wgs-ILLUMINA	Cases	Female	Without ID	Mild to moderate	0	0	-1.65274
IBS-ASD-1877	IBS-ASD-18773-blood-wgs-ILLUMINA	Cases	Female	With ID	Severe	0	0	0.526239
IBS-ASD-1878	IBS-ASD-18783-blood-wgs-ILLUMINA	Cases	Female	Without ID	Mild to moderate	0	0	0.640582
IBS-ASD-1878	IBS-ASD-18784-blood-wgs-ILLUMINA	Siblings	Female	Without ID	Normative	0	0	0.323941
IBS-ASD-1879	IBS-ASD-18793-blood-wgs-ILLUMINA	Cases	Female	With ID	Mild to moderate	0	0	-0.326156
IBS-ASD-1880	IBS-ASD-18803-blood-wgs-ILLUMINA	Cases	Male	Without ID	Normative	0	0	-0.9866
IBS-ASD-1880	IBS-ASD-18804-blood-wgs-ILLUMINA	Siblings	Female	Without ID	Normative	0	0	0.611091
IBS-ASD-1881	IBS-ASD-18813-blood-wgs-ILLUMINA	Cases	Male	Without ID	Mild to moderate	0	0	0.543313
IBS-ASD-1882	IBS-ASD-18823-blood-wgs-ILLUMINA	Cases	Male	Without ID	Normative	0	0	1.86886
IBS-ASD-1884	IBS-ASD-18843-blood-wgs-ILLUMINA	Cases	Male	Without ID	Normative	0	0	0.912469
IBS-ASD-1886	IBS-ASD-18863-blood-wgs-ILLUMINA	Cases	Male	With ID	Severe	0	0	-0.0607361
IBS-ASD-1887	IBS-ASD-18873-blood-wgs-ILLUMINA	Cases	Male	Without ID	Severe	0	0	0.576426
IBS-ASD-1887	IBS-ASD-18874-blood-wgs-ILLUMINA	Siblings	Male	Without ID	Normative	0	0	-0.459124
IBS-ASD-1888	IBS-ASD-18883-blood-wgs-ILLUMINA	Cases	Male	Without ID	Severe	0	0	2.29234
IBS-ASD-1888	IBS-ASD-18884-blood-wgs-ILLUMINA	Siblings	Male	Without ID	Normative	0	0	0.34981
IBS-ASD-1889	IBS-ASD-18893-blood-wgs-ILLUMINA	Cases	Male	With ID	Severe	0	0	3.30771
IBS-ASD-1889	IBS-ASD-18894-blood-wgs-ILLUMINA	Siblings	Male	Without ID	Normative	0	0	1.62517
IBS-ASD-1893	IBS-ASD-18933-blood-wgs-ILLUMINA	Cases	Male	With ID	Severe	0	0	-1.01738
IBS-ASD-1894	IBS-ASD-18943-blood-wgs-ILLUMINA	Cases	Female	With ID	Mild to moderate	0	0	-1.87676
IBS-ASD-1895	IBS-ASD-18953-blood-wgs-ILLUMINA	Cases	Female	With ID	Severe	0	0	-0.194998
IBS-ASD-1897	IBS-ASD-18973-blood-wgs-ILLUMINA	Cases	Male	Without ID	Normative	0	0	0.650671
IBS-ASD-1898	IBS-ASD-18983-blood-wgs-ILLUMINA	Cases	Male	With ID	Severe	0	0	1.6381
IBS-ASD-1899	IBS-ASD-18993-blood-wgs-ILLUMINA	Cases	Male	With ID	Mild to moderate	0	0	0.617041
IBS-ASD-1900	IBS-ASD-19003-blood-wgs-ILLUMINA	Cases	Male	Without ID	Mild to moderate	0	0	0.93989
IBS-ASD-1901	IBS-ASD-19013-blood-wgs-ILLUMINA	Cases	Male	Without ID	Severe	0	0	0.967829
IBS-ASD-1901	IBS-ASD-19014-blood-wgs-ILLUMINA	Siblings	Female	Without ID	Normative	0	0	-0.126703
IBS-ASD-1901	IBS-ASD-19015-blood-wgs-ILLUMINA	Siblings	Male	Without ID	Normative	0	0	0.463636
IBS-ASD-1902	IBS-ASD-19023-blood-wgs-ILLUMINA	Cases	Male	Without ID	Mild to moderate	0	0	-0.409714
IBS-ASD-1902	IBS-ASD-19024-blood-wgs-ILLUMINA	Siblings	Female	Without ID	Normative	0	0	-0.0811729
IBS-ASD-1903	IBS-ASD-19033-blood-wgs-ILLUMINA	Cases	Male	Without ID	Mild to moderate	0	0	-0.0977293
IBS-ASD-1903	IBS-ASD-19034-blood-wgs-ILLUMINA	Siblings	Male	Without ID	Normative	0	0	0.568924
IBS-ASD-1904	IBS-ASD-19043-blood-wgs-ILLUMINA	Cases	Male	Without ID	Normative	0	0	-0.272089
IBS-ASD-1905	IBS-ASD-19053-blood-wgs-ILLUMINA	Cases	Female	Without ID	Normative	0	0	-1.84262
IBS-ASD-1908	IBS-ASD-19083-blood-wgs-ILLUMINA	Cases	Female	With ID		0	0	-0.376084
IBS-ASD-1909	IBS-ASD-19093-blood-wgs-ILLUMINA	Cases	Male	Without ID		0	0	-1.91402
IBS-ASD-1910	IBS-ASD-19103-blood-wgs-ILLUMINA	Cases	Male	Without ID		0	0	-0.155159
IBS-ASD-1911	IBS-ASD-19113-blood-wgs-ILLUMINA	Cases	Female	Without ID		0	0	0.733453
IBS-ASD-1912	IBS-ASD-19123-blood-wgs-ILLUMINA	Cases	Male	With ID		0	0	0.721294
IBS-ASD-1913	IBS-ASD-19133-blood-wgs-ILLUMINA	Cases	Female	With ID		0	0	-0.205604
IBS-ASD-1921	IBS-ASD-19213-blood-wgs-ILLUMINA	Cases	Male	With ID		0	0	2.01036
IBS-ASD-1922	IBS-ASD-19223-blood-wgs-ILLUMINA	Cases	Male	Without ID		0	1.25464	0.29652
IBS-ASD-1923	IBS-ASD-19233-blood-wgs-ILLUMINA	Cases	Male	With ID		0	0	-1.49959
IBS-ASD-1924	IBS-ASD-19243-blood-wgs-ILLUMINA	Cases	Male	Without ID		0	0	0.0228219
IBS-ASD-1927	IBS-ASD-19273-blood-wgs-ILLUMINA	Cases	Male	Without ID	Normative	0	0	-1.73629
IBS-ASD-1927	IBS-ASD-19274-blood-wgs-ILLUMINA	Siblings	Female		Mild to moderate	0	0	1.58947
IBS-ASD-1928	IBS-ASD-19283-blood-wgs-ILLUMINA	Cases	Male	Without ID	Mild to moderate	0	0	0.101982
IBS-ASD-1930	IBS-ASD-19303-blood-wgs-ILLUMINA	Cases	Male	Without ID	Severe	0	0	0.460014
IBS-ASD-1931	IBS-ASD-19313-blood-wgs-ILLUMINA	Cases	Male	Without ID	Severe	0	0	0.47062
IBS-ASD-1933	IBS-ASD-19333-blood-wgs-ILLUMINA	Cases	Female	Without ID	Mild to moderate	0	0	0.4983
IBS-ASD-1933	IBS-ASD-19334-blood-wgs-ILLUMINA	Siblings	Female	Without ID	Normative	0	0	0.323682
IBS-ASD-1937	IBS-ASD-19373-blood-wgs-ILLUMINA	Cases	Male	Without ID		0	0	-1.24115
IBS-ASD-1938	IBS-ASD-19383-blood-wgs-ILLUMINA	Cases	Male	Without ID		0	0	2.54638
IBS-ASD-1940	IBS-ASD-19403-blood-wgs-ILLUMINA	Cases	Male	Without ID		0	0	-2.07803
IBS-ASD-1941	IBS-ASD-19413-blood-wgs-ILLUMINA	Cases	Male	Without ID		0	0	-1.00755
IBS-ASD-1942	IBS-ASD-19423-blood-wgs-ILLUMINA	Cases	Male	With ID		0	0	2.56552
IBS-ASD-1944	IBS-ASD-19443-blood-wgs-ILLUMINA	Cases	Male	With ID		0	0	-0.769039
IBS-ASD-1946	IBS-ASD-19463-blood-wgs-ILLUMINA	Cases	Female	With ID		0	0	2.16222
IBS-ASD-1947	IBS-ASD-19473-blood-wgs-ILLUMINA	Cases	Male	With ID		0	0	2.41703
IBS-ASD-1948	IBS-ASD-19483-blood-wgs-ILLUMINA	Cases	Male	With ID		0	0	0.917125
IBS-ASD-1949	IBS-ASD-19493-blood-wgs-ILLUMINA	Cases	Male	With ID		0	0	2.27785
IBS-ASD-1950	IBS-ASD-19503-blood-wgs-ILLUMINA	Cases	Male	Without ID		0	0	0.364039
IBS-ASD-1951	IBS-ASD-19513-blood-wgs-ILLUMINA	Cases	Female	With ID		0	0.917731	0.245816
IBS-ASD-1952	IBS-ASD-19523-blood-wgs-ILLUMINA	Cases	Male	Without ID		0	0	0.226672
IBS-ASD-1954	IBS-ASD-19543-blood-wgs-ILLUMINA	Cases	Male	Without ID		0	0	-0.0713426
IBS-ASD-1955	IBS-ASD-19553-blood-wgs-ILLUMINA	Cases	Female	Without ID		0	0	-0.355388
IBS-ASD-1957	IBS-ASD-19573-blood-wgs-ILLUMINA	Cases	Male	With ID		0	0	-0.326156
IBS-ASD-1958	IBS-ASD-19583-blood-wgs-ILLUMINA	Cases	Male	Without ID		0	0	-0.574243
IBS-ASD-1959	IBS-ASD-19593-blood-wgs-ILLUMINA	Cases	Male	Without ID		0	0	-0.471024
IBS-ASD-1960	IBS-ASD-19603-blood-wgs-ILLUMINA	Cases	Male	Without ID		0	0	-1.50476
IBS-ASD-1961	IBS-ASD-19613-blood-wgs-ILLUMINA	Cases	Male	Without ID		0	0	1.24774
IBS-ASD-1962	IBS-ASD-19623-blood-wgs-ILLUMINA	Cases	Male	With ID		0	0	-0.275193
IBS-ASD-1967	IBS-ASD-19673-blood-wgs-ILLUMINA	Cases	Male	Without ID	Severe	0	0	0.727244
IBS-ASD-1968	IBS-ASD-19683-blood-wgs-ILLUMINA	Cases	Male	Without ID	Mild to moderate	0	0	-0.575019
IBS-ASD-1968	IBS-ASD-19684-blood-wgs-ILLUMINA	Siblings	Female	Without ID	Normative	0	0	-0.26588
IBS-ASD-1969	IBS-ASD-19693-blood-wgs-ILLUMINA	Cases	Male	Without ID	Mild to moderate	0	0.900045	1.66992
IBS-ASD-1970	IBS-ASD-19703-blood-wgs-ILLUMINA	Cases	Male	With ID	Mild to moderate	0	0	0.813389
IBS-ASD-1970	IBS-ASD-19704-blood-wgs-ILLUMINA	Siblings	Female	Without ID	Mild to moderate	0	0	0.464153
IBS-ASD-1971	IBS-ASD-19713-blood-wgs-ILLUMINA	Cases	Male	Without ID	Severe	0	0	-1.29341
IBS-ASD-1971	IBS-ASD-19714-blood-wgs-ILLUMINA	Siblings	Female	Without ID	Normative	0	0	-1.69232
IBS-ASD-1972	IBS-ASD-19723-blood-wgs-ILLUMINA	Cases	Male	Without ID	Mild to moderate	1.09418	0	1.08088
IBS-ASD-1972	IBS-ASD-19724-blood-wgs-ILLUMINA	Siblings	Male	Without ID	Normative	0	0	1.70252
IBS-ASD-1974	IBS-ASD-19743-blood-wgs-ILLUMINA	Cases	Male	With ID	Severe	0	0	-0.247254
IBS-ASD-1974	IBS-ASD-19744-blood-wgs-ILLUMINA	Siblings	Male	Without ID	Normative	0	0	-1.87728
IBS-ASD-1975	IBS-ASD-19753-blood-wgs-ILLUMINA	Cases	Male	Without ID	Mild to moderate	0	0	0.129145
IBS-ASD-1976	IBS-ASD-19763-blood-wgs-ILLUMINA	Cases	Male	With ID	Severe	0	0	-2.49892
IBS-ASD-1977	IBS-ASD-19773-blood-wgs-ILLUMINA	Cases	Female	With ID	Severe	0	1.02395	0.449666
IBS-ASD-1977	IBS-ASD-19774-blood-wgs-ILLUMINA	Siblings	Female	Without ID	Normative	0	0	-0.702555
IBS-ASD-1978	IBS-ASD-19783-blood-wgs-ILLUMINA	Cases	Male	With ID	Severe	0	0	0.117245
IBS-ASD-1979	IBS-ASD-19793-blood-wgs-ILLUMINA	Cases	Male	With ID	Severe	0	0	0.368954
IBS-ASD-1980	IBS-ASD-19803-blood-wgs-ILLUMINA	Cases	Male	With ID		0	0	-0.361079
IBS-ASD-1980	IBS-ASD-19804-blood-wgs-ILLUMINA	Siblings	Female	Without ID		0	0	-1.65765
IBS-ASD-1982	IBS-ASD-19823-blood-wgs-ILLUMINA	Cases	Female	Without ID	Normative	0	0	0.0556759
IBS-ASD-1983	IBS-ASD-19833-blood-wgs-ILLUMINA	Cases	Male	With ID	Normative	0	0	1.28654
IBS-ASD-1983	IBS-ASD-19834-blood-wgs-ILLUMINA	Siblings	Female	Without ID	Normative	0	0	1.2705
IBS-ASD-1984	IBS-ASD-19843-blood-wgs-ILLUMINA	Cases	Male	Without ID	Severe	0	0	-0.618738
IBS-ASD-1984	IBS-ASD-19844-blood-wgs-ILLUMINA	Siblings	Male	Without ID	Normative	0	0	-0.918564
IBS-ASD-1984	IBS-ASD-19845-blood-wgs-ILLUMINA	Siblings	Male	Without ID	Normative	0	0	-2.36363
IBS-ASD-1985	IBS-ASD-19853-blood-wgs-ILLUMINA	Cases	Male	Without ID	Mild to moderate	0	0	-0.928911
IBS-ASD-1985	IBS-ASD-19854-blood-wgs-ILLUMINA	Siblings	Female	Without ID	Normative	0	0	0.549004
IBS-ASD-1986	IBS-ASD-19863-blood-wgs-ILLUMINA	Cases	Male	With ID	Normative	0	0	1.69139
IBS-ASD-1986	IBS-ASD-19864-blood-wgs-ILLUMINA	Siblings	Female	Without ID	Normative	0	0	0.0554172
IBS-ASD-1988	IBS-ASD-19883-blood-wgs-ILLUMINA	Cases	Male	With ID	Mild to moderate	0	0	0.455616
IBS-ASD-1989	IBS-ASD-19893-blood-wgs-ILLUMINA	Cases	Male	With ID	Mild to moderate	0	0	1.78892
IBS-ASD-1990	IBS-ASD-19903-blood-wgs-ILLUMINA	Cases	Male	With ID	Mild to moderate	0	0	1.42649
IBS-ASD-1990	IBS-ASD-19904-blood-wgs-ILLUMINA	Siblings	Male	Without ID	Normative	0	0	0.610832
IBS-ASD-1991	IBS-ASD-19913-blood-wgs-ILLUMINA	Cases	Male	With ID	Mild to moderate	0	0	0.233916
IBS-ASD-1992	IBS-ASD-19923-blood-wgs-ILLUMINA	Cases	Female	With ID	Mild to moderate	0	0	-0.822847
IBS-ASD-1992	IBS-ASD-19924-blood-wgs-ILLUMINA	Siblings	Female	Without ID	Normative	0	0	-0.205087
IBS-ASD-1993	IBS-ASD-19933-blood-wgs-ILLUMINA	Cases	Male	With ID	Severe	0	0	0.0649889
IBS-ASD-1993	IBS-ASD-19934-blood-wgs-ILLUMINA	Siblings	Male	Without ID	Mild to moderate	0	0	-0.650557
IBS-ASD-1994	IBS-ASD-19943-blood-wgs-ILLUMINA	Cases	Female	With ID	Mild to moderate	0	0	-1.48795
IBS-ASD-1994	IBS-ASD-19944-blood-wgs-ILLUMINA	Siblings	Female	With ID	Normative	0	0	-0.750413
IBS-ASD-1995	IBS-ASD-19953-blood-wgs-ILLUMINA	Cases	Male	Without ID	Mild to moderate	0	0	0.115693
IBS-ASD-1996	IBS-ASD-19963-blood-wgs-ILLUMINA	Cases	Male	With ID	Mild to moderate	0	0	-0.256826
IBS-ASD-1997	IBS-ASD-19973-blood-wgs-ILLUMINA	Cases	Male	With ID	Normative	0	0	-0.480854
IBS-ASD-1998	IBS-ASD-19983-blood-wgs-ILLUMINA	Cases	Male	With ID	Mild to moderate	0	0	1.86136
IBS-ASD-1999	IBS-ASD-19993-blood-wgs-ILLUMINA	Cases	Female	With ID	Severe	0	0	-0.0170169
IBS-ASD-2000	IBS-ASD-20003-blood-wgs-ILLUMINA	Cases	Male	Without ID	Mild to moderate	0	0	0.407758
IBS-ASD-2001	IBS-ASD-20013-blood-wgs-ILLUMINA	Cases	Male	Without ID	Mild to moderate	0	0	2.21525
IBS-ASD-2002	IBS-ASD-20023-blood-wgs-ILLUMINA	Cases	Male	With ID	Severe	0	0	1.88386
IBS-ASD-2002	IBS-ASD-20024-blood-wgs-ILLUMINA	Siblings	Male	Without ID	Normative	0	0	1.13908
IBS-ASD-2003	IBS-ASD-20033-blood-wgs-ILLUMINA	Cases	Male	With ID		0	0	0.86461
IBS-ASD-2003	IBS-ASD-20034-blood-wgs-ILLUMINA	Siblings	Female	Without ID		0	0	1.65285
IBS-ASD-2004	IBS-ASD-20043-blood-wgs-ILLUMINA	Cases	Male	With ID		0	0	-0.103679
IBS-ASD-2005	IBS-ASD-20053-blood-wgs-ILLUMINA	Cases	Male	Without ID		0	0	-0.613564
IBS-ASD-2006	IBS-ASD-20063-blood-wgs-ILLUMINA	Cases	Male	With ID		0	0	-0.37272
IBS-ASD-2006	IBS-ASD-20064-blood-wgs-ILLUMINA	Siblings	Female	Without ID		0	0	-0.0573731
IBS-ASD-2007	IBS-ASD-20073-blood-wgs-ILLUMINA	Cases	Male	Without ID		0	0	-0.0340907
IBS-ASD-2011	IBS-ASD-20113-blood-wgs-ILLUMINA	Cases	Male	Without ID		0	0	-0.214141
IBS-ASD-2012	IBS-ASD-20123-blood-wgs-ILLUMINA	Cases	Male	With ID		0	0	-0.716524
IBS-ASD-2013	IBS-ASD-20133-blood-wgs-ILLUMINA	Cases	Male	Without ID		0	0	-1.46467
IBS-ASD-2013	IBS-ASD-20134-blood-wgs-ILLUMINA	Siblings	Female	Without ID		0	0	-0.426011
IBS-ASD-2015	IBS-ASD-20153-blood-wgs-ILLUMINA	Cases	Male	Without ID		0	0	1.07648
IBS-ASD-2016	IBS-ASD-20163-blood-wgs-ILLUMINA	Cases	Male	Without ID		0	0.905737	-0.171974
IBS-ASD-2069	IBS-ASD-20693-blood-wgs-ILLUMINA	Cases	Male	Without ID	Severe	0	0	-0.01443
IBS-ASD-2069	IBS-ASD-20694-blood-wgs-ILLUMINA	Siblings	Female	Without ID	Normative	0	0	-0.163437
IBS-ASD-2942	IBS-ASD-29423-blood-wgs-ILLUMINA	Cases	Male	With ID	Severe	0	0	-0.725061
IBS-ASD-2944	IBS-ASD-29443-blood-wgs-ILLUMINA	Cases	Male	With ID	Mild to moderate	0	0	0.705514
IBS-ASD-2944	IBS-ASD-29444-blood-wgs-ILLUMINA	Siblings	Female	Without ID	Normative	0	0	-0.439981
IBS-ASD-2945	IBS-ASD-29453-blood-wgs-ILLUMINA	Cases	Male	With ID	Mild to moderate	0	0	-0.909509
IBS-ASD-2946	IBS-ASD-29463-blood-wgs-ILLUMINA	Cases	Male	With ID	Mild to moderate	0	0	0.189938
IBS-ASD-2948	IBS-ASD-29483-blood-wgs-ILLUMINA	Cases	Male	Without ID	Mild to moderate	0	0	-0.32124
IBS-ASD-2949	IBS-ASD-29493-blood-wgs-ILLUMINA	Cases	Male	With ID	Mild to moderate	0	0	0.5102
IBS-ASD-2950	IBS-ASD-29503-blood-wgs-ILLUMINA	Cases	Male	With ID	Severe	0	0	0.386545
IBS-ASD-2951	IBS-ASD-29513-blood-wgs-ILLUMINA	Cases	Male	With ID	Mild to moderate	0	0	-0.831384
IBS-ASD-2952	IBS-ASD-29523-blood-wgs-ILLUMINA	Cases	Male	With ID	Severe	0	0	0.370765
IBS-ASD-2953	IBS-ASD-29533-blood-wgs-ILLUMINA	Cases	Male	With ID	Severe	0	0	-2.03922
IBS-ASD-2954	IBS-ASD-29543-blood-wgs-ILLUMINA	Cases	Female	With ID	Severe	0	0	-0.226817
IBS-ASD-2955	IBS-ASD-29553-blood-wgs-ILLUMINA	Cases	Male	With ID	Mild to moderate	0	0	-0.431185
IBS-ASD-2955	IBS-ASD-29554-blood-wgs-ILLUMINA	Siblings	Male	Without ID	Normative	0	0	-2.62827
IBS-ASD-2956	IBS-ASD-29563-blood-wgs-ILLUMINA	Cases	Male	Without ID	Mild to moderate	0	0	2.28949
IBS-ASD-2957	IBS-ASD-29573-blood-wgs-ILLUMINA	Cases	Male	Without ID	Mild to moderate	0	0	1.07829
IBS-ASD-2958	IBS-ASD-29583-blood-wgs-ILLUMINA	Cases	Male	Without ID	Mild to moderate	0	0	-0.245443
IBS-ASD-2959	IBS-ASD-29593-blood-wgs-ILLUMINA	Cases	Male	Without ID	Mild to moderate	0	0	-1.21606
IBS-ASD-2960	IBS-ASD-29603-blood-wgs-ILLUMINA	Cases	Female	Without ID	Severe	0	0	0.491316
IBS-ASD-2961	IBS-ASD-29613-blood-wgs-ILLUMINA	Cases	Male	With ID	Severe	0	0	0.13794
IBS-ASD-2961	IBS-ASD-29614-blood-wgs-ILLUMINA	Siblings	Female	Without ID	Normative	0	0	-1.29082
IBS-ASD-2962	IBS-ASD-29623-blood-wgs-ILLUMINA	Cases	Male	Without ID	Mild to moderate	0	0	-0.698674
IBS-ASD-2963	IBS-ASD-29633-blood-wgs-ILLUMINA	Cases	Male	With ID	Mild to moderate	0	0	1.60422
IBS-ASD-2964	IBS-ASD-29643-blood-wgs-ILLUMINA	Cases	Male	Without ID	Mild to moderate	0	0	-1.11879
IBS-ASD-2965	IBS-ASD-29653-blood-wgs-ILLUMINA	Cases	Male	Without ID	Normative	0	0	-0.967716
IBS-ASD-2966	IBS-ASD-29663-blood-wgs-ILLUMINA	Cases	Male	With ID	Mild to moderate	0	0	-0.609684
IBS-ASD-2967	IBS-ASD-29673-blood-wgs-ILLUMINA	Cases	Male	Without ID	Normative	0	0	0.45484
IBS-ASD-2968	IBS-ASD-29683-blood-wgs-ILLUMINA	Cases	Male	Without ID	Normative	0	0	-0.163437
IBS-ASD-2968	IBS-ASD-29684-blood-wgs-ILLUMINA	Siblings	Female	Without ID	Normative	0	0	-0.769298
IBS-ASD-2969	IBS-ASD-29693-blood-wgs-ILLUMINA	Cases	Male	Without ID	Severe	0	0	0.800972
IBS-ASD-2969	IBS-ASD-29694-blood-wgs-ILLUMINA	Siblings	Male	Without ID	Normative	0	0	0.778207
IBS-ASD-2970	IBS-ASD-29703-blood-wgs-ILLUMINA	Cases	Male	With ID	Normative	0	0.902451	-1.57823
IBS-ASD-2972	IBS-ASD-29723-blood-wgs-ILLUMINA	Cases	Male	Without ID	Mild to moderate	0	0	0.207788
IBS-ASD-2973	IBS-ASD-29733-blood-wgs-ILLUMINA	Cases	Male	With ID	Mild to moderate	0	0	1.49815
IBS-ASD-2975	IBS-ASD-29753-blood-wgs-ILLUMINA	Cases	Male	With ID	Severe	0	0	0.603847
IBS-ASD-2975	IBS-ASD-29754-blood-wgs-ILLUMINA	Siblings	Female	Without ID	Normative	0	0	-1.20364
IBS-ASD-2977	IBS-ASD-29773-blood-wgs-ILLUMINA	Cases	Female	With ID	Mild to moderate	0.97212	0	0.658173
IBS-ASD-2978	IBS-ASD-29783-blood-wgs-ILLUMINA	Cases	Male	With ID	Severe	0	0	-0.0728947
IBS-ASD-2979	IBS-ASD-29793-blood-wgs-ILLUMINA	Cases	Male	Without ID	Mild to moderate	0	0	-0.227076
IBS-ASD-2980	IBS-ASD-29803-blood-wgs-ILLUMINA	Cases	Male	Without ID	Mild to moderate	0	0	0.781829
IBS-ASD-2981	IBS-ASD-29813-blood-wgs-ILLUMINA	Cases	Male	With ID	Severe	0	0	0.177262
IBS-ASD-2981	IBS-ASD-29814-blood-wgs-ILLUMINA	Siblings	Female	Without ID	Normative	0	0	0.0706802
IBS-ASD-2982	IBS-ASD-29823-blood-wgs-ILLUMINA	Cases	Male	Without ID	Severe	0	0	-0.253721
IBS-ASD-2983	IBS-ASD-29833-blood-wgs-ILLUMINA	Cases	Male	With ID	Severe	0	0	0.591171
IBS-ASD-2983	IBS-ASD-29834-blood-wgs-ILLUMINA	Siblings	Female	Without ID	Normative	0	0	-0.123081
IBS-ASD-2984	IBS-ASD-29843-blood-wgs-ILLUMINA	Cases	Female	With ID	Severe	0	0	0.485625
IBS-ASD-2985	IBS-ASD-29853-blood-wgs-ILLUMINA	Cases	Male	Without ID	Normative	0	0	-1.8972
IBS-ASD-2986	IBS-ASD-29863-blood-wgs-ILLUMINA	Cases	Male	With ID	Severe	0	0	0.494679
IBS-ASD-2986	IBS-ASD-29864-blood-wgs-ILLUMINA	Siblings	Female	Without ID	Normative	0	0	0.945323
IBS-ASD-2987	IBS-ASD-29873-blood-wgs-ILLUMINA	Cases	Female	With ID	Mild to moderate	0	0	-0.82233
IBS-ASD-2988	IBS-ASD-29883-blood-wgs-ILLUMINA	Cases	Male	Without ID	Mild to moderate	0	0	-0.0762577
IBS-ASD-2989	IBS-ASD-29893-blood-wgs-ILLUMINA	Cases	Male	With ID	Mild to moderate	0	0	0.49649
IBS-ASD-2989	IBS-ASD-29894-blood-wgs-ILLUMINA	Siblings	Female	Without ID	Normative	0	0	-0.811982
IBS-ASD-2991	IBS-ASD-29913-blood-wgs-ILLUMINA	Cases	Female	With ID	Severe	0	0	0.979988
IBS-ASD-2992	IBS-ASD-29923-blood-wgs-ILLUMINA	Cases	Female	With ID	Mild to moderate	0	0	-0.560532
IBS-ASD-2993	IBS-ASD-29933-blood-wgs-ILLUMINA	Cases	Male	With ID	Mild to moderate	0	0	0.717931
IBS-ASD-2994	IBS-ASD-29943-blood-wgs-ILLUMINA	Cases	Male	With ID	Severe	0	0	1.45366
IBS-ASD-2995	IBS-ASD-29953-blood-wgs-ILLUMINA	Cases	Male	Without ID	Mild to moderate	0	0	0.959034
IBS-ASD-2996	IBS-ASD-29963-blood-wgs-ILLUMINA	Cases	Female	With ID	Normative	1.08096	1.08096	-1.12604
IBS-ASD-2997	IBS-ASD-29973-blood-wgs-ILLUMINA	Cases	Male	Without ID	Severe	0	0	-0.411266
IBS-ASD-2997	IBS-ASD-29974-blood-wgs-ILLUMINA	Siblings	Male	Without ID	Normative	0	0	-0.550184
IBS-ASD-2998	IBS-ASD-29983-blood-wgs-ILLUMINA	Cases	Male	With ID	Severe	0	0	-0.772402
IBS-ASD-2999	IBS-ASD-29993-blood-wgs-ILLUMINA	Cases	Female	With ID	Severe	0	0	-1.05231
IBS-ASD-2999	IBS-ASD-29994-blood-wgs-ILLUMINA	Siblings	Female	Without ID	Normative	0	0	-0.0555623
IBS-ASD-3000	IBS-ASD-30003-blood-wgs-ILLUMINA	Cases	Male	Without ID	Mild to moderate	0	0	0.818563
IBS-ASD-3000	IBS-ASD-30004-blood-wgs-ILLUMINA	Siblings	Male	Without ID	Normative	0	0	-0.228111
IBS-ASD-3002	IBS-ASD-30023-blood-wgs-ILLUMINA	Cases	Female	With ID	Normative	0	1.11936	-0.348921
IBS-ASD-3002	IBS-ASD-30024-blood-wgs-ILLUMINA	Siblings	Female	Without ID	Normative	0	0	-0.0340907
IBS-ASD-3003	IBS-ASD-30033-blood-wgs-ILLUMINA	Cases	Female	With ID	Severe	0	0	-0.51733
IBS-ASD-3004	IBS-ASD-30043-blood-wgs-ILLUMINA	Cases	Male	With ID	Mild to moderate	0.981321	0	-0.558462
IBS-ASD-3011	IBS-ASD-30113-blood-wgs-ILLUMINA	Cases	Male	With ID	Severe	0	0	-0.786371
IBS-ASD-3012	IBS-ASD-30123-blood-wgs-ILLUMINA	Cases	Female	Without ID	Mild to moderate	0	0	-0.56881
IBS-ASD-3012	IBS-ASD-30124-blood-wgs-ILLUMINA	Siblings	Male	Without ID	Normative	0	0	-0.795684
IBS-ASD-3018	IBS-ASD-30183-blood-wgs-ILLUMINA	Cases	Male	With ID	Severe	0	0	-0.0302103
IBS-ASD-3019	IBS-ASD-30193-blood-wgs-ILLUMINA	Cases	Female	Without ID	Mild to moderate	0	0	-0.255791
IBS-ASD-3020	IBS-ASD-30203-blood-wgs-ILLUMINA	Cases	Male	Without ID	Mild to moderate	0	0	-0.275969
IBS-ASD-3020	IBS-ASD-30204-blood-wgs-ILLUMINA	Siblings	Male	Without ID	Normative	0	0	-1.06007
IBS-ASD-3021	IBS-ASD-30213-blood-wgs-ILLUMINA	Cases	Female	With ID	Severe	0	0	-0.624429
IBS-ASD-3022	IBS-ASD-30223-blood-wgs-ILLUMINA	Cases	Male	Without ID	Mild to moderate	0	0	-0.742135
IBS-ASD-3023	IBS-ASD-30233-blood-wgs-ILLUMINA	Cases	Male	With ID	Severe	0	0	-1.7187
IBS-ASD-3025	IBS-ASD-30253-blood-wgs-ILLUMINA	Cases	Male	Without ID	Normative	0	0	-0.321499
IBS-ASD-3026	IBS-ASD-30263-blood-wgs-ILLUMINA	Cases	Male	With ID	Severe	0	0	1.35872
IBS-ASD-3027	IBS-ASD-30273-blood-wgs-ILLUMINA	Cases	Male	Without ID	Mild to moderate	0	0	0.768118
IBS-ASD-3028	IBS-ASD-30283-blood-wgs-ILLUMINA	Cases	Male	With ID	Mild to moderate	0	0	2.10142
IBS-ASD-3029	IBS-ASD-30293-blood-wgs-ILLUMINA	Cases	Male	Without ID	Mild to moderate	0	0	-0.102127
IBS-ASD-3032	IBS-ASD-30323-blood-wgs-ILLUMINA	Cases	Male	Without ID	Mild to moderate	0	0	-0.0917794
IBS-ASD-3033	IBS-ASD-30333-blood-wgs-ILLUMINA	Cases	Male	Without ID	Severe	0	0	1.19729
IBS-ASD-3034	IBS-ASD-30343-blood-wgs-ILLUMINA	Cases	Male	Without ID	Mild to moderate	0	0	0.812872
IBS-ASD-3035	IBS-ASD-30353-blood-wgs-ILLUMINA	Cases	Male	Without ID	Severe	0	0	-1.01894
IBS-ASD-3036	IBS-ASD-30363-blood-wgs-ILLUMINA	Cases	Male	With ID	Severe	0	0	0.222016
IBS-ASD-3037	IBS-ASD-30373-blood-wgs-ILLUMINA	Cases	Female	With ID	Severe	0	0	-1.8465
IBS-ASD-3038	IBS-ASD-30383-blood-wgs-ILLUMINA	Cases	Male	With ID	Severe	0	0	1.23661
IBS-ASD-3181	IBS-ASD-31813-blood-wgs-ILLUMINA	Cases	Female	Without ID	Normative	0	0	0.69051
IBS-ASD-3198	IBS-ASD-31983-blood-wgs-ILLUMINA	Cases	Male	With ID	Severe	0	0	0.447855
IBS-ASD-3202	IBS-ASD-32023-blood-wgs-ILLUMINA	Cases	Male	With ID	Severe	0	0	0.42716
IBS-ASD-3224	IBS-ASD-32243-blood-wgs-ILLUMINA	Cases	Male	Without ID	Mild to moderate	0	0	-0.528195
IBS-ASD-3238	IBS-ASD-32383-blood-wgs-ILLUMINA	Cases	Male	With ID	Severe	0	0	2.64597
IBS-ASD-3261	IBS-ASD-32613-blood-wgs-ILLUMINA	Cases	Male	With ID	Severe	1.11901	0	-0.152831
IBS-ASD-3261	IBS-ASD-32614-blood-wgs-ILLUMINA	Siblings	Male	Without ID	Normative	0	0	0.49054
IBS-ASD-3263	IBS-ASD-32633-blood-wgs-ILLUMINA	Cases	Male	With ID	Severe	0	0	1.08528
IBS-ASD-3265	IBS-ASD-32653-blood-wgs-ILLUMINA	Cases	Male	With ID	Mild to moderate	0	0.990642	0.420434
IBS-ASD-3273	IBS-ASD-32733-blood-wgs-ILLUMINA	Cases	Male	Without ID	Severe	0	0	1.19548
IBS-ASD-3273	IBS-ASD-32734-blood-wgs-ILLUMINA	Siblings	Male	Without ID	Normative	0	0	0.305056
IBS-ASD-3274	IBS-ASD-32743-blood-wgs-ILLUMINA	Cases	Male	With ID	Severe	0	0	0.651706
IBS-ASD-3274	IBS-ASD-32744-blood-wgs-ILLUMINA	Siblings	Male	Without ID	Normative	0	0	1.96613
IBS-ASD-3275	IBS-ASD-32753-blood-wgs-ILLUMINA	Cases	Female	Without ID	Mild to moderate	0	0	-1.60902
IBS-ASD-3275	IBS-ASD-32754-blood-wgs-ILLUMINA	Siblings	Male	Without ID	Mild to moderate	0	0	-1.14647
IBS-ASD-3276	IBS-ASD-32763-blood-wgs-ILLUMINA	Cases	Male	With ID	Severe	0	0	-1.65041
IBS-ASD-3276	IBS-ASD-32764-blood-wgs-ILLUMINA	Cases	Female	With ID	Normative	0	0	0.880649
IBS-ASD-3277	IBS-ASD-32773-blood-wgs-ILLUMINA	Cases	Male	With ID	Mild to moderate	0	0	-0.781715
IBS-ASD-3277	IBS-ASD-32774-blood-wgs-ILLUMINA	Cases	Male	With ID	Normative	0	0	-0.79465
IBS-ASD-3278	IBS-ASD-32783-blood-wgs-ILLUMINA	Cases	Male	With ID	Severe	0	0	0.026961
IBS-ASD-3279	IBS-ASD-32793-blood-wgs-ILLUMINA	Cases	Female	With ID	Severe	0	0	-1.09758
IBS-ASD-3279	IBS-ASD-32794-blood-wgs-ILLUMINA	Siblings	Male	Without ID	Normative	0	0	-0.135499
IBS-ASD-3280	IBS-ASD-32803-blood-wgs-ILLUMINA	Cases	Male	With ID	Severe	0	0	-0.93719
IBS-ASD-3281	IBS-ASD-32813-blood-wgs-ILLUMINA	Cases	Male	With ID	Severe	0	0	-0.18077
IBS-ASD-3281	IBS-ASD-32814-blood-wgs-ILLUMINA	Siblings	Male	Without ID	Normative	0	1.02298	0.363521
IBS-ASD-3281	IBS-ASD-32815-blood-wgs-ILLUMINA	Siblings	Male	Without ID	Normative	0	0	1.17866
IBS-ASD-3282	IBS-ASD-32823-blood-wgs-ILLUMINA	Cases	Male	Without ID	Severe	0	0	-0.617962
IBS-ASD-3282	IBS-ASD-32824-blood-wgs-ILLUMINA	Siblings	Male	Without ID	Normative	0	0	-0.654696
IBS-ASD-3283	IBS-ASD-32833-blood-wgs-ILLUMINA	Cases	Male	With ID	Severe	0	0.966917	0.435179
IBS-ASD-3283	IBS-ASD-32834-blood-wgs-ILLUMINA	Cases	Male	With ID	Normative	0	0	-0.185168
IBS-ASD-3284	IBS-ASD-32843-blood-wgs-ILLUMINA	Cases	Male	With ID	Normative	0.833448	0	-1.42198
IBS-ASD-3284	IBS-ASD-32844-blood-wgs-ILLUMINA	Siblings	Male	Without ID	Normative	0	0	-0.276745
IBS-ASD-3285	IBS-ASD-32853-blood-wgs-ILLUMINA	Cases	Male	With ID	Severe	0	0	-0.107301
IBS-ASD-3286	IBS-ASD-32863-blood-wgs-ILLUMINA	Cases	Male	Without ID	Severe	0	0	0.148288
IBS-ASD-3287	IBS-ASD-32873-blood-wgs-ILLUMINA	Cases	Male	With ID	Mild to moderate	0	0	1.39571
IBS-ASD-3287	IBS-ASD-32874-blood-wgs-ILLUMINA	Siblings	Female	Without ID	Normative	0	0	-0.380481
IBS-ASD-3502	IBS-ASD-35023-blood-wgs-ILLUMINA	Cases	Male	With ID	Severe	0	0	0.338169
IBS-ASD-3502	IBS-ASD-35024-blood-wgs-ILLUMINA	Siblings	Male	Without ID	Normative	0	0	0.941701
IBS-ASD-3502	IBS-ASD-35025-blood-wgs-ILLUMINA	Siblings	Male	Without ID	Normative	0	0	0.889445
IBS-ASD-3503	IBS-ASD-35033-blood-wgs-ILLUMINA	Cases	Male	With ID	Normative	0	0	0.0010916
IBS-ASD-3503	IBS-ASD-35034-blood-wgs-ILLUMINA	Cases	Male	Without ID	Mild to moderate	0	0	-0.000719251
IBS-ASD-3504	IBS-ASD-35043-blood-wgs-ILLUMINA	Cases	Male	With ID	Severe	0	0	-0.612788
IBS-ASD-3504	IBS-ASD-35044-blood-wgs-ILLUMINA	Cases	Male	With ID	Mild to moderate	0	0	-0.608132
IBS-ASD-3504	IBS-ASD-35045-blood-wgs-ILLUMINA	Siblings	Male	Without ID	Normative	0	0	-0.218539
IBS-ASD-3505	IBS-ASD-35053-blood-wgs-ILLUMINA	Cases	Male	Without ID	Severe	0	0	-0.9628
IBS-ASD-3505	IBS-ASD-35054-blood-wgs-ILLUMINA	Cases	Male	Without ID	Normative	0	0	-0.970044
IBS-ASD-3506	IBS-ASD-35063-blood-wgs-ILLUMINA	Cases	Male	With ID	Severe	0	0	0.311782
IBS-ASD-3506	IBS-ASD-35064-blood-wgs-ILLUMINA	Cases	Male	Without ID	Normative	0	0	-0.459642
IBS-ASD-3507	IBS-ASD-35073-blood-wgs-ILLUMINA	Cases	Male	With ID	Mild to moderate	0	1.03488	0.552367
IBS-ASD-3507	IBS-ASD-35074-blood-wgs-ILLUMINA	Cases	Male	Without ID	Normative	0	0	1.27309
IBS-ASD-3507	IBS-ASD-35075-blood-wgs-ILLUMINA	Siblings	Female	Without ID	Normative	0	0	-0.658577
IBS-ASD-3508	IBS-ASD-35083-blood-wgs-ILLUMINA	Cases	Male	Without ID	Mild to moderate	0	0	0.424832
IBS-ASD-3508	IBS-ASD-35084-blood-wgs-ILLUMINA	Cases	Male	With ID	Severe	0	0	0.993957
IBS-ASD-3508	IBS-ASD-35085-blood-wgs-ILLUMINA	Siblings	Female	Without ID	Normative	0	0	-1.54072
IBS-ASD-3509	IBS-ASD-35093-blood-wgs-ILLUMINA	Cases	Male	Without ID	Mild to moderate	0	0	0.283585
IBS-ASD-3510	IBS-ASD-35103-blood-wgs-ILLUMINA	Cases	Male	With ID	Severe	0	0	-2.38122
IBS-ASD-3510	IBS-ASD-35104-blood-wgs-ILLUMINA	Cases	Male	With ID	Normative	0	0	-0.753
IBS-ASD-3511	IBS-ASD-35113-blood-wgs-ILLUMINA	Cases	Male	With ID	Severe	0	0	0.593241
IBS-ASD-3511	IBS-ASD-35114-blood-wgs-ILLUMINA	Siblings	Female	Without ID	Normative	0	0	0.671108
IBS-ASD-3511	IBS-ASD-35115-blood-wgs-ILLUMINA	Siblings	Female	Without ID	Normative	0	0	-0.100575
IBS-ASD-3511	IBS-ASD-35116-blood-wgs-ILLUMINA	Cases	Female	With ID	Normative	0	0	-0.0842772
IBS-ASD-3512	IBS-ASD-35123-blood-wgs-ILLUMINA	Cases	Male	With ID	Mild to moderate	0.938931	0	0.967312
IBS-ASD-3512	IBS-ASD-35124-blood-wgs-ILLUMINA	Siblings	Female	Without ID	Normative	0	0	-0.183357
IBS-ASD-3513	IBS-ASD-35133-blood-wgs-ILLUMINA	Cases	Male	With ID	Mild to moderate	0	0	0.953084
IBS-ASD-3513	IBS-ASD-35134-blood-wgs-ILLUMINA	Cases	Male	With ID	Normative	0	1.20538	1.06924
IBS-ASD-3514	IBS-ASD-35143-blood-wgs-ILLUMINA	Cases	Male	Without ID	Severe	0	0	0.00367854
IBS-ASD-3514	IBS-ASD-35144-blood-wgs-ILLUMINA	Cases	Male	With ID	Mild to moderate	0	0	-0.553289
IBS-ASD-3515	IBS-ASD-35153-blood-wgs-ILLUMINA	Cases	Female	With ID	Severe	0	0	0.141303
IBS-ASD-3515	IBS-ASD-35154-blood-wgs-ILLUMINA	Cases	Male	With ID	Severe	0	0	0.562456
IBS-ASD-3516	IBS-ASD-35163-blood-wgs-ILLUMINA	Cases	Female	With ID	Severe	0	0	1.44615
IBS-ASD-3517	IBS-ASD-35173-blood-wgs-ILLUMINA	Cases	Female	With ID	Severe	0	0	0.360417
IBS-ASD-3517	IBS-ASD-35174-blood-wgs-ILLUMINA	Cases	Male	Without ID	Normative	0	0	-0.581227
IBS-ASD-3518	IBS-ASD-35183-blood-wgs-ILLUMINA	Cases	Male	With ID	Mild to moderate	0	0	-0.405316
IBS-ASD-3518	IBS-ASD-35184-blood-wgs-ILLUMINA	Cases	Male	With ID	Mild to moderate	0	0	1.53489
IBS-ASD-399	IBS-ASD-3993-blood-wgs-ILLUMINA	Cases	Male	With ID		0	0	0.50244
IBS-ASD-403	IBS-ASD-4033-blood-wgs-ILLUMINA	Cases	Female	With ID		0	0	0.406982
IBS-ASD-406	IBS-ASD-4063-blood-wgs-ILLUMINA	Cases	Male	Without ID		0	0	0.850382
IBS-ASD-409	IBS-ASD-4093-blood-wgs-ILLUMINA	Cases	Female	With ID		0	0	0.651706
IBS-ASD-412	IBS-ASD-4123-blood-wgs-ILLUMINA	Cases	Male	With ID		0	0	0.38163
IBS-ASD-415	IBS-ASD-4153-blood-wgs-ILLUMINA	Cases	Male	With ID		0	0	-1.33403
IBS-ASD-418	IBS-ASD-4183-blood-wgs-ILLUMINA	Cases	Female			0	0	0.594276
IBS-ASD-466	IBS-ASD-4663-blood-wgs-ILLUMINA	Cases	Male	Without ID	Mild to moderate	0	0	0.142338
IBS-ASD-469	IBS-ASD-4693-blood-wgs-ILLUMINA	Cases	Male	Without ID	Severe	0	0	-0.02038
IBS-ASD-475	IBS-ASD-4753-blood-wgs-ILLUMINA	Cases	Male	With ID	Severe	0	0	0.788813
IBS-ASD-478	IBS-ASD-4783-blood-wgs-ILLUMINA	Cases	Male	With ID	Severe	0	0	0.35783
IBS-ASD-481	IBS-ASD-4813-blood-wgs-ILLUMINA	Cases	Male	With ID		0	0	0.718449
IBS-ASD-484	IBS-ASD-4843-blood-wgs-ILLUMINA	Cases	Male	With ID		0	0	1.11477
IBS-ASD-487	IBS-ASD-4873-blood-wgs-ILLUMINA	Cases	Male	With ID		0	0	-0.958144
IBS-ASD-490	IBS-ASD-4903-blood-wgs-ILLUMINA	Cases	Male	With ID		0	0	-1.02566
IBS-ASD-493	IBS-ASD-4933-blood-wgs-ILLUMINA	Cases	Male	With ID		0	1	0.258492
IBS-ASD-499	IBS-ASD-4993-blood-wgs-ILLUMINA	Cases	Male	Without ID	Mild to moderate	0	0	-0.765676
IBS-ASD-502	IBS-ASD-5023-blood-wgs-ILLUMINA	Cases	Male	With ID	Severe	0	0	0.412932
IBS-ASD-502	IBS-ASD-5024-blood-wgs-ILLUMINA	Siblings	Female		Normative	0	0	-0.223972
IBS-ASD-502	IBS-ASD-5025-blood-wgs-ILLUMINA	Siblings	Male		Normative	0	0	-0.66789
IBS-ASD-505	IBS-ASD-5053-blood-wgs-ILLUMINA	Cases	Male	With ID	Severe	0	0	-1.18191
IBS-ASD-511	IBS-ASD-5113-blood-wgs-ILLUMINA	Cases	Male	With ID		0	0	1.89473
IBS-ASD-511	IBS-ASD-5114-blood-wgs-ILLUMINA	Siblings	Female	Without ID		0	0	2.29234
IBS-ASD-514	IBS-ASD-5143-blood-wgs-ILLUMINA	Cases	Male			0	0	-0.362114
IBS-ASD-514	IBS-ASD-5144-blood-wgs-ILLUMINA	Siblings	Male	Without ID		0	0	0.237796
IBS-ASD-520	IBS-ASD-5203-blood-wgs-ILLUMINA	Cases	Male	With ID	Severe	0	0	1.26222
IBS-ASD-520	IBS-ASD-5204-blood-wgs-ILLUMINA	Siblings	Male		Normative	0	0	0.966277
IBS-ASD-523	IBS-ASD-5233-blood-wgs-ILLUMINA	Cases	Male	With ID	Severe	0	0	-0.772661
IBS-ASD-523	IBS-ASD-5234-blood-wgs-ILLUMINA	Siblings	Male	Without ID	Normative	0	0	-1.62713
IBS-ASD-524	IBS-ASD-5243-blood-wgs-ILLUMINA	Cases	Female	Without ID		0	0	0.224603
IBS-ASD-527	IBS-ASD-5273-blood-wgs-ILLUMINA	Cases	Male	With ID		0	0	0.0548998
IBS-ASD-530	IBS-ASD-5303-blood-wgs-ILLUMINA	Cases	Male	Without ID		0	0	1.44486
IBS-ASD-533	IBS-ASD-5333-blood-wgs-ILLUMINA	Cases	Male	With ID		0	0	0.062402
IBS-ASD-536	IBS-ASD-5363-blood-wgs-ILLUMINA	Cases	Male	With ID		0	0	-0.0312451
IBS-ASD-539	IBS-ASD-5393-blood-wgs-ILLUMINA	Cases	Male	With ID		0	0	-0.796978
IBS-ASD-542	IBS-ASD-5423-blood-wgs-ILLUMINA	Cases	Male	With ID		0	0	-0.10549
IBS-ASD-545	IBS-ASD-5453-blood-wgs-ILLUMINA	Cases	Female	With ID		0	0	0.136388
IBS-ASD-548	IBS-ASD-5483-blood-wgs-ILLUMINA	Cases	Male	With ID		0	0	1.24437
IBS-ASD-551	IBS-ASD-5513-blood-wgs-ILLUMINA	Cases	Male	With ID		0	0	-2.91387
IBS-ASD-554	IBS-ASD-5543-blood-wgs-ILLUMINA	Cases	Female	Without ID		0	0	0.340239
IBS-ASD-560	IBS-ASD-5603-blood-wgs-ILLUMINA	Cases	Male	With ID	Mild to moderate	0	0	0.348258
IBS-ASD-563	IBS-ASD-5633-blood-wgs-ILLUMINA	Cases	Male	Without ID	Mild to moderate	0	0	-0.815086
IBS-ASD-566	IBS-ASD-5663-blood-wgs-ILLUMINA	Cases	Male	Without ID	Mild to moderate	0	0	1.05837
IBS-ASD-569	IBS-ASD-5693-blood-wgs-ILLUMINA	Cases	Female		Normative	0	0	2.03416
IBS-ASD-575	IBS-ASD-5753-blood-wgs-ILLUMINA	Cases	Male	Without ID	Mild to moderate	0	0	-0.977028
IBS-ASD-584	IBS-ASD-5843-blood-wgs-ILLUMINA	Cases	Male	With ID	Normative	0	0	1.08062
IBS-ASD-587	IBS-ASD-5873-blood-wgs-ILLUMINA	Cases	Male	Without ID	Mild to moderate	0	0	1.35483
IBS-ASD-587	IBS-ASD-5874-blood-wgs-ILLUMINA	Siblings	Male	Without ID	Normative	0	0	0.0380848
IBS-ASD-590	IBS-ASD-5903-blood-wgs-ILLUMINA	Cases	Male	Without ID	Mild to moderate	0	0	2.49464
IBS-ASD-590	IBS-ASD-5904-blood-wgs-ILLUMINA	Siblings	Male	Without ID	Normative	0	0	1.23221
IBS-ASD-593	IBS-ASD-5933-blood-wgs-ILLUMINA	Cases	Male	Without ID	Normative	0	0	0.613936
IBS-ASD-596	IBS-ASD-5963-blood-wgs-ILLUMINA	Cases	Male	Without ID	Severe	0	0	-0.793097
IBS-ASD-602	IBS-ASD-6023-blood-wgs-ILLUMINA	Cases	Male	Without ID	Normative	0	0	-0.16887
IBS-ASD-605	IBS-ASD-6053-blood-wgs-ILLUMINA	Cases	Male	With ID	Normative	0.925354	0	0.0815453
IBS-ASD-605	IBS-ASD-6054-blood-wgs-ILLUMINA	Siblings	Male	Without ID	Normative	0	0	-0.793873
IBS-ASD-605	IBS-ASD-6055-blood-wgs-ILLUMINA	Siblings	Female	Without ID	Normative	0	0	-1.35265
IBS-ASD-608	IBS-ASD-6083-blood-wgs-ILLUMINA	Cases	Male	Without ID	Mild to moderate	0	0	0.220722
IBS-ASD-608	IBS-ASD-6084-blood-wgs-ILLUMINA	Siblings	Male	With ID	Normative	0	0	-0.347369
IBS-ASD-608	IBS-ASD-6085-blood-wgs-ILLUMINA	Siblings	Female	Without ID	Normative	0	0	-0.420837
IBS-ASD-611	IBS-ASD-6113-blood-wgs-ILLUMINA	Cases	Female	Without ID	Mild to moderate	0	0	-0.434031
IBS-ASD-614	IBS-ASD-6143-blood-wgs-ILLUMINA	Cases	Male	Without ID	Normative	0	0	1.8523
IBS-ASD-617	IBS-ASD-6173-blood-wgs-ILLUMINA	Cases	Male	Without ID	Severe	0	0	2.64002
IBS-ASD-620	IBS-ASD-6203-blood-wgs-ILLUMINA	Cases	Male		Mild to moderate	0	0	-0.506982
IBS-ASD-623	IBS-ASD-6233-blood-wgs-ILLUMINA	Cases	Male	With ID	Normative	0	0	-0.0126192
IBS-ASD-644	IBS-ASD-6443-blood-wgs-ILLUMINA	Cases	Male	With ID	Severe	0	0	0.455357
IBS-ASD-650	IBS-ASD-6503-blood-wgs-ILLUMINA	Cases	Male	With ID	Severe	0	0	0.37361
IBS-ASD-653	IBS-ASD-6533-blood-wgs-ILLUMINA	Cases	Male	Without ID	Severe	0	0	-0.453692
IBS-ASD-659	IBS-ASD-6593-blood-wgs-ILLUMINA	Cases	Male	With ID	Severe	1.01697	0	2.37331
IBS-ASD-662	IBS-ASD-6623-blood-wgs-ILLUMINA	Cases	Male	With ID	Mild to moderate	0	0	0.731125
IBS-ASD-668	IBS-ASD-6683-blood-wgs-ILLUMINA	Cases	Male	With ID	Normative	0	0	-1.17803
IBS-ASD-668	IBS-ASD-6684-blood-wgs-ILLUMINA	Siblings	Female	Without ID	Normative	0	0	0.14389
IBS-ASD-671	IBS-ASD-6713-blood-wgs-ILLUMINA	Cases	Male	With ID	Severe	0.929798	0	0.859695
IBS-ASD-677	IBS-ASD-6773-blood-wgs-ILLUMINA	Cases	Male	Without ID	Normative	0	0	0.100171
IBS-ASD-677	IBS-ASD-6774-blood-wgs-ILLUMINA	Siblings	Female	Without ID	Normative	0	0	0.053089
IBS-ASD-680	IBS-ASD-6803-blood-wgs-ILLUMINA	Cases	Male	With ID	Severe	0	0	-0.978839
IBS-ASD-683	IBS-ASD-6833-blood-wgs-ILLUMINA	Cases	Male	With ID	Severe	0	0	-0.741617
IBS-ASD-683	IBS-ASD-6834-blood-wgs-ILLUMINA	Siblings	Female	Without ID	Normative	0	0	-1.30298
IBS-ASD-689	IBS-ASD-6893-blood-wgs-ILLUMINA	Cases	Male	With ID	Mild to moderate	0	0	-0.79258
IBS-ASD-692	IBS-ASD-6923-blood-wgs-ILLUMINA	Cases	Male	Without ID	Mild to moderate	0	0	1.26429
IBS-ASD-692	IBS-ASD-6924-blood-wgs-ILLUMINA	Siblings	Female	Without ID	Normative	0	0	-0.218022
IBS-ASD-695	IBS-ASD-6953-blood-wgs-ILLUMINA	Cases	Male	With ID	Severe	0	0	-0.84018
IBS-ASD-698	IBS-ASD-6983-blood-wgs-ILLUMINA	Cases	Male	Without ID	Mild to moderate	0	0.889282	-0.340125
IBS-ASD-704	IBS-ASD-7043-blood-wgs-ILLUMINA	Cases	Male	With ID	Severe	0	0	0.829687
IBS-ASD-707	IBS-ASD-7073-blood-wgs-ILLUMINA	Cases	Male	Without ID	Severe	0	0	-1.69982
IBS-ASD-707	IBS-ASD-7074-blood-wgs-ILLUMINA	Siblings	Female	Without ID	Normative	0	0	-0.600888
IBS-ASD-710	IBS-ASD-7103-blood-wgs-ILLUMINA	Cases	Male	With ID	Mild to moderate	0	0	-0.915201
IBS-ASD-713	IBS-ASD-7133-blood-wgs-ILLUMINA	Cases	Male	With ID	Severe	0	0	0.843398
IBS-ASD-713	IBS-ASD-7134-blood-wgs-ILLUMINA	Siblings	Female	With ID	Normative	0	0	0.000315523
IBS-ASD-716	IBS-ASD-7163-blood-wgs-ILLUMINA	Cases	Female	With ID	Severe	0	0	-0.43015
IBS-ASD-719	IBS-ASD-7193-blood-wgs-ILLUMINA	Cases	Male	With ID	Mild to moderate	0	0	1.40373
IBS-ASD-722	IBS-ASD-7223-blood-wgs-ILLUMINA	Cases	Male	With ID	Severe	0	0	0.188903
IBS-ASD-722	IBS-ASD-7224-blood-wgs-ILLUMINA	Siblings	Male	Without ID	Normative	0	0	0.667227
IBS-ASD-725	IBS-ASD-7253-blood-wgs-ILLUMINA	Cases	Male	With ID	Normative	0	0	-1.68766
IBS-ASD-728	IBS-ASD-7283-blood-wgs-ILLUMINA	Cases	Female	With ID	Severe	0	0	0.0737845
IBS-ASD-728	IBS-ASD-7284-blood-wgs-ILLUMINA	Siblings	Female	Without ID	Normative	0	0	0.657914
IBS-ASD-731	IBS-ASD-7313-blood-wgs-ILLUMINA	Cases	Male	With ID	Severe	0	0	-1.08076
IBS-ASD-734	IBS-ASD-7343-blood-wgs-ILLUMINA	Cases	Male	With ID	Mild to moderate	0	0	0.59143
IBS-ASD-734	IBS-ASD-7344-blood-wgs-ILLUMINA	Siblings	Female	Without ID	Normative	0	0	0.931871
IBS-ASD-737	IBS-ASD-7373-blood-wgs-ILLUMINA	Cases	Male	Without ID	Severe	0	0	2.24552
IBS-ASD-743	IBS-ASD-7433-blood-wgs-ILLUMINA	Cases	Male	With ID		0	0	0.0375674
IBS-ASD-746	IBS-ASD-7463-blood-wgs-ILLUMINA	Cases	Male	Without ID		0	0	-0.366771
IBS-ASD-755	IBS-ASD-7553-blood-wgs-ILLUMINA	Cases	Male	With ID		0	0	-0.475939
IBS-ASD-758	IBS-ASD-7583-blood-wgs-ILLUMINA	Cases	Male	Without ID		0	0	0.106897
IBS-ASD-761	IBS-ASD-7613-blood-wgs-ILLUMINA	Cases	Male	With ID		0	0	-0.0221908
IBS-ASD-764	IBS-ASD-7643-blood-wgs-ILLUMINA	Cases	Male	Without ID		0	0	1.72968
IBS-ASD-927	IBS-ASD-9273-blood-wgs-ILLUMINA	Cases	Male	Without ID	Mild to moderate	0	0	-1.07068
IBS-ASD-928	IBS-ASD-9283-blood-wgs-ILLUMINA	Cases	Female	Without ID	Mild to moderate	0	0	-0.545269
IBS-ASD-930	IBS-ASD-9303-blood-wgs-ILLUMINA	Cases	Male	Without ID	Severe	0	0	2.11203
IBS-ASD-931	IBS-ASD-9313-blood-wgs-ILLUMINA	Cases	Male	Without ID	Normative	0	0	1.21695
IBS-ASD-932	IBS-ASD-9323-blood-wgs-ILLUMINA	Cases	Male	Without ID	Severe	0	0	-0.22423
IBS-ASD-932	IBS-ASD-9324-blood-wgs-ILLUMINA	Siblings	Male	Without ID	Normative	0	0	0.231846
IBS-ASD-933	IBS-ASD-9333-blood-wgs-ILLUMINA	Cases	Male	Without ID	Mild to moderate	0	0	1.25601
IBS-ASD-933	IBS-ASD-9334-blood-wgs-ILLUMINA	Siblings	Female	Without ID	Normative	0	0	0.647308
IBS-ASD-934	IBS-ASD-9343-blood-wgs-ILLUMINA	Cases	Male	Without ID	Severe	0	0	2.35986
IBS-ASD-934	IBS-ASD-9344-blood-wgs-ILLUMINA	Siblings	Female	Without ID	Normative	0	0	1.19626
IBS-ASD-935	IBS-ASD-9353-blood-wgs-ILLUMINA	Cases	Male	Without ID	Mild to moderate	0	1.05217	0.766566
IBS-ASD-936	IBS-ASD-9363-blood-wgs-ILLUMINA	Cases	Male	Without ID	Mild to moderate	0	0	0.457427
IBS-ASD-936	IBS-ASD-9364-blood-wgs-ILLUMINA	Siblings	Female	Without ID	Normative	0	0	0.169501
IBS-ASD-937	IBS-ASD-9373-blood-wgs-ILLUMINA	Cases	Male	Without ID	Mild to moderate	0	0	1.04466
IBS-ASD-937	IBS-ASD-9374-blood-wgs-ILLUMINA	Siblings	Female	Without ID	Normative	0	0	1.01129
IBS-ASD-938	IBS-ASD-9383-blood-wgs-ILLUMINA	Cases	Male	Without ID	Severe	0	0	-0.867601
IBS-ASD-938	IBS-ASD-9384-blood-wgs-ILLUMINA	Siblings	Female	Without ID	Normative	0	0	0.14208
IBS-ASD-939	IBS-ASD-9393-blood-wgs-ILLUMINA	Cases	Male	Without ID	Mild to moderate	0	0	0.676023
IBS-ASD-939	IBS-ASD-9394-blood-wgs-ILLUMINA	Siblings	Female	Without ID	Normative	0	0	1.46737
IBS-ASD-940	IBS-ASD-9403-blood-wgs-ILLUMINA	Cases	Male	Without ID	Mild to moderate	0	0	-0.60244
IBS-ASD-940	IBS-ASD-9404-blood-wgs-ILLUMINA	Siblings	Female	Without ID	Normative	0	0	-0.580193
IBS-ASD-941	IBS-ASD-9413-blood-wgs-ILLUMINA	Cases	Male	Without ID		0	0	-0.590282
IBS-ASD-942	IBS-ASD-9423-blood-wgs-ILLUMINA	Cases	Male	Without ID	Severe	0	0	0.271426
IBS-ASD-942	IBS-ASD-9424-blood-wgs-ILLUMINA	Siblings	Female	Without ID	Normative	0	0	-0.714713
IBS-ASD-942	IBS-ASD-9425-blood-wgs-ILLUMINA	Siblings	Female	Without ID	Normative	0	0	-1.04481
IBS-ASD-943	IBS-ASD-9433-blood-wgs-ILLUMINA	Cases	Female	Without ID	Severe	0	0	1.36234
IBS-ASD-943	IBS-ASD-9434-blood-wgs-ILLUMINA	Siblings	Female	Without ID	Normative	0	1.08306	-2.17452
IBS-ASD-944	IBS-ASD-9443-blood-wgs-ILLUMINA	Cases	Male	Without ID	Mild to moderate	0	0	-0.959437
IBS-ASD-945	IBS-ASD-9453-blood-wgs-ILLUMINA	Cases	Male	Without ID	Mild to moderate	0	0	1.2555
IBS-ASD-946	IBS-ASD-9463-blood-wgs-ILLUMINA	Cases	Male	Without ID		0.923864	0	2.15653
IBS-ASD-946	IBS-ASD-9464-blood-wgs-ILLUMINA	Siblings	Female	Without ID		0	0	1.07079
IBS-ASD-947	IBS-ASD-9473-blood-wgs-ILLUMINA	Cases	Male	Without ID	Mild to moderate	0	0	-0.856219
IBS-ASD-947	IBS-ASD-9474-blood-wgs-ILLUMINA	Siblings	Female	Without ID	Normative	0	0	-1.17803
IBS-ASD-948	IBS-ASD-9483-blood-wgs-ILLUMINA	Cases	Male	Without ID	Severe	0	0	1.44357
IBS-ASD-949	IBS-ASD-9493-blood-wgs-ILLUMINA	Cases	Male	Without ID	Mild to moderate	0	0	-0.0418515
IBS-ASD-949	IBS-ASD-9494-blood-wgs-ILLUMINA	Siblings	Female	Without ID	Normative	0	0	0.166138
IBS-ASD-951	IBS-ASD-9513-blood-wgs-ILLUMINA	Cases	Male	Without ID	Severe	0	0	-0.23225
IBS-ASD-952	IBS-ASD-9523-blood-wgs-ILLUMINA	Cases	Male	Without ID	Mild to moderate	0	0	-1.03911
IBS-ASD-952	IBS-ASD-9524-blood-wgs-ILLUMINA	Siblings	Female	Without ID	Normative	0	0	0.0352391
IBS-ASD-953	IBS-ASD-9533-blood-wgs-ILLUMINA	Cases	Male	Without ID	Severe	0	0	-0.652886
IBS-ASD-953	IBS-ASD-9534-blood-wgs-ILLUMINA	Siblings	Male	Without ID	Normative	0	1.05641	-0.0589253
IBS-ASD-957	IBS-ASD-9573-blood-wgs-ILLUMINA	Cases	Female	Without ID	Severe	0	0	0.0929278
IBS-ASD-958	IBS-ASD-9583-blood-wgs-ILLUMINA	Cases	Male	Without ID	Mild to moderate	0	0	0.94791
IBS-ASD-962	IBS-ASD-9623-blood-wgs-ILLUMINA	Cases	Male	Without ID	Severe	0	0	0.31825
IBS-ASD-962	IBS-ASD-9624-blood-wgs-ILLUMINA	Siblings	Male	Without ID	Normative	0	0	-0.738772
IBS-ASD-963	IBS-ASD-9633-blood-wgs-ILLUMINA	Cases	Male	With ID	Normative	0	0	-0.471283
IBS-ASD-964	IBS-ASD-9643-blood-wgs-ILLUMINA	Cases	Male	Without ID	Severe	0	0	-0.421355
IBS-ASD-964	IBS-ASD-9644-blood-wgs-ILLUMINA	Siblings	Male	With ID	Normative	0	0	-0.339608
IBS-ASD-964	IBS-ASD-9645-blood-wgs-ILLUMINA	Siblings	Female	Without ID	Normative	0	0	0.0365326
IBS-ASD-965	IBS-ASD-9653-blood-wgs-ILLUMINA	Cases	Female	Without ID	Severe	0	0	0.674471
IBS-ASD-966	IBS-ASD-9663-blood-wgs-ILLUMINA	Cases	Female	Without ID	Mild to moderate	0	0	1.382
IBS-ASD-968	IBS-ASD-9683-blood-wgs-ILLUMINA	Cases	Male	Without ID	Severe	0	0	0.00574809
IBS-ASD-969	IBS-ASD-9693-blood-wgs-ILLUMINA	Cases	Male	Without ID	Normative	0	0	0.979729
IBS-ASD-970	IBS-ASD-9703-blood-wgs-ILLUMINA	Cases	Male	Without ID	Mild to moderate	0	0	-0.518624
IBS-ASD-971	IBS-ASD-9713-blood-wgs-ILLUMINA	Cases	Male	Without ID	Mild to moderate	0	0	-1.01221
IBS-ASD-972	IBS-ASD-9723-blood-wgs-ILLUMINA	Cases	Male	Without ID	Mild to moderate	0	0	-1.19899
IBS-ASD-973	IBS-ASD-9733-blood-wgs-ILLUMINA	Cases	Male	Without ID	Mild to moderate	0	0	1.7584
IBS-ASD-973	IBS-ASD-9734-blood-wgs-ILLUMINA	Siblings	Male	Without ID	Normative	0	0	1.11735
IBS-ASD-973	IBS-ASD-9735-blood-wgs-ILLUMINA	Siblings	Male	Without ID	Normative	0	0	-0.785595
IBS-ASD-974	IBS-ASD-9743-blood-wgs-ILLUMINA	Cases	Male	Without ID	Severe	0	0	-3.06675
IBS-ASD-975	IBS-ASD-9753-blood-wgs-ILLUMINA	Cases	Male	Without ID	Severe	0	0	-0.651592
IBS-ASD-977	IBS-ASD-9773-blood-wgs-ILLUMINA	Cases	Male	Without ID	Severe	0	0	1.04259
IBS-ASD-978	IBS-ASD-9783-blood-wgs-ILLUMINA	Cases	Male	Without ID	Mild to moderate	0	0	0.520031
IBS-ASD-979	IBS-ASD-9793-blood-wgs-ILLUMINA	Cases	Female	With ID	Mild to moderate	0	0	2.12186
IBS-ASD-980	IBS-ASD-9803-blood-wgs-ILLUMINA	Cases	Male	With ID	Mild to moderate	0	0	-0.165766
IBS-ASD-981	IBS-ASD-9813-blood-wgs-ILLUMINA	Cases	Male	Without ID	Severe	0	0	0.908847
IBS-ASD-981	IBS-ASD-9814-blood-wgs-ILLUMINA	Siblings	Male	Without ID	Normative	0	0	0.418364
IBS-ASD-982	IBS-ASD-9823-blood-wgs-ILLUMINA	Cases	Male	Without ID	Mild to moderate	0	0	-1.27349
IBS-ASD-983	IBS-ASD-9833-blood-wgs-ILLUMINA	Cases	Male	Without ID	Normative	0	0	-0.935638
IBS-ASD-984	IBS-ASD-9843-blood-wgs-ILLUMINA	Cases	Male	Without ID	Mild to moderate	0	0	0.638254
IBS-ASD-985	IBS-ASD-9853-blood-wgs-ILLUMINA	Cases	Male	With ID	Mild to moderate	0	0	-0.89942
IBS-ASD-986	IBS-ASD-9863-blood-wgs-ILLUMINA	Cases	Male	Without ID	Severe	1.12835	0	-1.31333
IBS-ASD-986	IBS-ASD-9864-blood-wgs-ILLUMINA	Siblings	Male	Without ID	Normative	0	0	-2.55894
IBS-ASD-986	IBS-ASD-9865-blood-wgs-ILLUMINA	Siblings	Female	Without ID	Normative	0	0.921399	-0.743428
IBS-ASD-986	IBS-ASD-9866-blood-wgs-ILLUMINA	Siblings	Male	Without ID	Normative	0	0	-1.31126
IBS-ASD-987	IBS-ASD-9873-blood-wgs-ILLUMINA	Cases	Male	Without ID	Severe	0	0	1.03794
IBS-ASD-988	IBS-ASD-9883-blood-wgs-ILLUMINA	Cases	Male	Without ID	Mild to moderate	0	0	-0.211296
IBS-ASD-988	IBS-ASD-9884-blood-wgs-ILLUMINA	Siblings	Male	Without ID	Normative	0	0	-2.24592
IBS-ASD-989	IBS-ASD-9893-blood-wgs-ILLUMINA	Cases	Male	Without ID	Normative	0	0	-0.363149
IBS-ASD-990	IBS-ASD-9903-blood-wgs-ILLUMINA	Cases	Male	With ID	Mild to moderate	0	0	-0.139379
IBS-ASD-990	IBS-ASD-9904-blood-wgs-ILLUMINA	Siblings	Female			0	0	-0.85001
IBS-ASD-990	IBS-ASD-9905-blood-wgs-ILLUMINA	Siblings	Male			0	0	-0.721698
IBS-ASD-991	IBS-ASD-9913-blood-wgs-ILLUMINA	Cases	Male	With ID	Mild to moderate	0	0	-1.0029
IBS-ASD-991	IBS-ASD-9914-blood-wgs-ILLUMINA	Cases	Male	Without ID	Normative	0	0	-2.34448
IBS-ASD-992	IBS-ASD-9923-blood-wgs-ILLUMINA	Cases	Male	Without ID	Mild to moderate	0	0	0.465705
IBS-ASD-994	IBS-ASD-9943-blood-wgs-ILLUMINA	Cases	Male	Without ID	Severe	0	0	2.0634
IBS-ASD-995	IBS-ASD-9953-blood-wgs-ILLUMINA	Cases	Male	Without ID	Mild to moderate	0	0	0.0233392
IBS-ASD-997	IBS-ASD-9973-blood-wgs-ILLUMINA	Cases	Male	With ID	Mild to moderate	0	0	-1.00755
IBS-ASD-998	IBS-ASD-9983-blood-wgs-ILLUMINA	Cases	Male	Without ID	Normative	0	0	0.596345
IBS-ASD-999	IBS-ASD-9993-blood-wgs-ILLUMINA	Cases	Male	With ID	Severe	0	0	-1.47087

## Sheet: 1D
FID	IID	Group	Sex	N_dn_PTV	N_dn_MIS	PS_AUT
12160	SS0012980	Siblings	Male	0	0	0.100769
11266	SS0012982	Siblings	Female	0	0	0.191401
13867	SS0012986	Siblings	Male	0	0	-1.0996
13521	SS0012989	Siblings	Female	0	0	0.796427
11420	SS0013012	Siblings	Female	0	0	-1.81755
13332	SS0013013	Cases	Male	0	0	-0.137717
13792	SS0013019	Siblings	Female	0	0	-0.586149
12351	SS0013020	Siblings	Female	0	0	-2.51111
11144	SS0013029	Cases	Male	0	0	-1.15754
13624	SS0013036	Siblings	Male	0	0	0.339972
13368	SS0013040	Siblings	Female	0	0	-0.922545
11006	SSC00003	Cases	Male	0	0	-0.369813
11006	SSC00006	Siblings	Male	0	0	0.503127
11078	SSC00009	Siblings	Male	0	0	-0.0894062
11078	SSC00010	Cases	Male	0	0	-0.785408
11071	SSC00029	Siblings	Female	0	0	-0.164164
11071	SSC00032	Cases	Female	0	0	-1.14519
11509	SSC00048	Cases	Male	0	0	0.193207
11509	SSC00049	Siblings	Male	0	0	-0.850853
11038	SSC00056	Cases	Male	0	0	-0.764176
11038	SSC00060	Siblings	Female	0	0	-0.263937
11168	SSC00077	Cases	Male	0	0	2.11499
11168	SSC00080	Siblings	Male	0	0	-0.58592
11030	SSC00081	Cases	Male	0	0	-0.509271
11030	SSC00082	Siblings	Female	0	0	-1.36255
11341	SSC00089	Cases	Male	0	0	-1.07977
11341	SSC00092	Siblings	Female	0	0	-1.37516
11382	SSC00093	Cases	Male	0	0	0.935656
11382	SSC00094	Siblings	Female	0	0	1.19248
11207	SSC00097	Cases	Male	0	0	0.230428
11207	SSC00102	Siblings	Female	0	0	1.03852
11300	SSC00111	Cases	Male	0	0	-0.366403
11300	SSC00114	Siblings	Male	0	0	-0.052672
11501	SSC00115	Cases	Male	0	0	0.00930625
11501	SSC00119	Siblings	Male	0	0	-0.51546
11146	SSC00129	Cases	Male	0	0	-0.377463
11146	SSC00135	Siblings	Male	0	0	0.0121143
11474	SSC00137	Cases	Male	0	0	1.32564
11474	SSC00140	Siblings	Male	0	0	0.780438
11523	SSC00146	Cases	Male	0	0	1.19664
11523	SSC00152	Siblings	Female	0	0	-0.250183
11063	SSC00160	Cases	Male	0	0	2.66483
11063	SSC00164	Siblings	Male	0	0	0.0487626
11587	SSC00172	Cases	Male	0	0	-0.96375
11537	SSC00173	Cases	Female	0	0	0.826227
11587	SSC00176	Siblings	Female	0	0	1.07354
11537	SSC00179	Siblings	Female	0	0	-0.517867
11014	SSC00180	Cases	Male	0	0	-0.154995
11014	SSC00184	Siblings	Male	0	0	0.243953
11510	SSC00225	Cases	Male	0	0	-1.37926
11578	SSC00226	Cases	Male	0	0	-1.40224
11062	SSC00227	Cases	Male	0	0	0.681898
11510	SSC00230	Siblings	Female	0	0	-0.0118689
11578	SSC00233	Siblings	Male	0	0	-0.206658
11062	SSC00234	Siblings	Female	0	0	0.171315
11469	SSC00237	Cases	Male	0	0	-0.0530445
11109	SSC00251	Cases	Female	0	0	-0.555375
11109	SSC00254	Siblings	Female	0	0	-0.0022699
11565	SSC00259	Cases	Male	0	0	0.520892
11307	SSC00260	Cases	Male	0	0	0.885111
11307	SSC00261	Siblings	Male	0	0	0.556881
11565	SSC00262	Siblings	Male	0	0	0.0263839
11233	SSC00263	Cases	Female	0	0	0.873306
11233	SSC00267	Siblings	Male	0	0	1.09042
11445	SSC00269	Cases	Male	0	0	0.436936
11445	SSC00272	Siblings	Female	0	0	0.499803
11469	SSC00274	Siblings	Female	0	0	-0.14468
11230	SSC00295	Cases	Male	0	0	1.91536
11365	SSC00296	Cases	Male	1.16136	0	-0.332792
11230	SSC00300	Siblings	Male	0	0	0.126329
11333	SSC00314	Cases	Male	0	0	1.6573
11327	SSC00315	Cases	Male	0	0	1.21463
11026	SSC00317	Cases	Male	0	0	1.17692
11333	SSC00320	Siblings	Male	0	0	1.22007
11327	SSC00323	Siblings	Female	0	0	-0.14276
11026	SSC00329	Siblings	Male	0	0	0.844079
11437	SSC00332	Cases	Male	0	0	-0.702598
11489	SSC00335	Siblings	Male	0	0	-0.617095
11437	SSC00337	Siblings	Male	0	0	0.519488
11045	SSC00342	Siblings	Male	0	0	-1.71686
11114	SSC00344	Cases	Female	1.10819	0	-0.0361674
11220	SSC00345	Cases	Female	0	0	0.7225
11450	SSC00346	Cases	Male	0	0	0.102575
11114	SSC00349	Siblings	Female	0	0	-0.731797
11220	SSC00352	Siblings	Female	0	0	-0.294109
11450	SSC00355	Siblings	Female	0	0	0.486507
11490	SSC00357	Cases	Male	0	0	-0.504916
11490	SSC00359	Siblings	Female	0	0	-0.575748
11178	SSC00366	Cases	Male	0	0	-0.391819
11178	SSC00368	Siblings	Male	0	0	-0.610562
11305	SSC00379	Cases	Male	0	0	-0.328293
11305	SSC00383	Siblings	Male	0	0	-0.53314
11345	SSC00391	Cases	Male	0	0	-0.126284
11466	SSC00392	Cases	Male	0	0	0.869953
11466	SSC00399	Siblings	Female	0	0	1.17749
11345	SSC00402	Siblings	Male	0	0	0.212634
11458	SSC00417	Cases	Male	0	0	1.07425
11431	SSC00418	Cases	Male	0	0	0.928722
11431	SSC00419	Siblings	Male	0	0	0.756341
11458	SSC00422	Siblings	Male	0	0	0.526021
11124	SSC00426	Cases	Male	0	0	-0.269639
11124	SSC00427	Siblings	Male	0	0	-0.0875724
11045	SSC00429	Cases	Female	0	0	-0.243249
11251	SSC00440	Cases	Male	0	0	0.927175
11251	SSC00444	Siblings	Male	0	0	0.143378
11424	SSC00448	Cases	Male	0	0	1.22615
11424	SSC00451	Siblings	Female	0	0	-0.133992
11195	SSC00460	Cases	Male	0	0	0.603243
11545	SSC00461	Cases	Male	0	0	1.32564
11195	SSC00464	Siblings	Female	0	0	0.312407
11545	SSC00467	Siblings	Male	0	0	-0.29835
11420	SSC00469	Cases	Male	0	0	-2.30486
11189	SSC00475	Cases	Male	0	0	-0.724375
11189	SSC00478	Siblings	Female	0	0	-0.992604
11181	SSC00517	Cases	Male	0	0	1.503
11181	SSC00521	Siblings	Female	0	0	1.14291
11495	SSC00526	Cases	Male	0	0	-0.360328
11199	SSC00527	Cases	Male	0	0.835355	0.592813
11495	SSC00530	Siblings	Male	0	0	-0.102501
11199	SSC00533	Siblings	Male	0	0	1.215
11316	SSC00534	Cases	Female	0	0	-0.0480301
11316	SSC00537	Siblings	Female	0	0	1.04726
11422	SSC00539	Siblings	Female	0	0	-0.371274
11027	SSC00542	Cases	Male	0	0	0.546222
11027	SSC00546	Siblings	Male	0	0	0.363324
11499	SSC00549	Cases	Male	0	0	-1.96082
11499	SSC00553	Siblings	Male	0	0	-2.5763
11524	SSC00558	Cases	Male	0	0	0.404185
11524	SSC00572	Siblings	Male	0	0	0.566165
11169	SSC00573	Cases	Male	0	0	0.945227
11266	SSC00574	Cases	Female	0	0	-0.118519
11224	SSC00575	Cases	Male	0	0.751939	2.33101
11169	SSC00577	Siblings	Female	0	0	0.81064
11224	SSC00586	Siblings	Female	0	0	1.64965
11352	SSC00591	Cases	Male	0	0	1.2783
11352	SSC00598	Siblings	Female	0	0	3.17596
11235	SSC00600	Siblings	Male	0	0	2.35348
11641	SSC00604	Cases	Male	0	0	1.52527
11413	SSC00605	Cases	Male	0	0	1.03196
11184	SSC00607	Cases	Male	0	0	-0.267089
11413	SSC00609	Siblings	Male	0	0	0.912819
11435	SSC00617	Siblings	Male	0	1.13155	-1.08292
11184	SSC00620	Siblings	Female	0	0	1.22795
11641	SSC00622	Siblings	Male	0	0	2.83366
11581	SSC00624	Cases	Male	0	0	-2.00896
11412	SSC00625	Cases	Male	0	0	0.744965
11581	SSC00629	Siblings	Male	0	0	-1.28198
11412	SSC00631	Siblings	Female	0	0	0.299627
11455	SSC00636	Cases	Male	0	0	-0.970283
11455	SSC00647	Siblings	Female	0	0	0.448455
11542	SSC00649	Cases	Female	0	0	1.73195
11263	SSC00650	Cases	Male	0	0	-1.42038
11542	SSC00657	Siblings	Female	0	0	0.770582
11597	SSC00661	Cases	Male	0	0	0.729778
11597	SSC00665	Siblings	Male	0	0	0.272492
11194	SSC00668	Cases	Male	0	0.795042	0.893134
11194	SSC00675	Siblings	Male	0	0	0.867632
11215	SSC00676	Cases	Male	0	0	-0.0702941
11048	SSC00678	Cases	Male	0	0	0.618859
11246	SSC00679	Cases	Male	0	0	1.38214
11504	SSC00680	Cases	Male	0	0	-0.724748
11246	SSC00693	Siblings	Female	0	0	1.04749
11504	SSC00698	Siblings	Male	0	0	-1.46204
11047	SSC00699	Cases	Male	0	0	-0.985211
11047	SSC00700	Siblings	Female	0	0	-0.278636
11422	SSC00706	Cases	Male	0	0	-0.196457
11064	SSC00727	Cases	Male	0	0	-0.165224
11388	SSC00728	Cases	Male	0	0	2.23525
11064	SSC00736	Siblings	Female	0	0	-1.33293
11365	SSC00741	Siblings	Female	0	0	0.26805
11172	SSC00749	Cases	Male	0	1.0091	-0.292963
11172	SSC00752	Siblings	Female	0	0	-0.482336
11498	SSC00759	Siblings	Male	0	0	-0.274395
11498	SSC00761	Cases	Male	0	0	0.522754
11432	SSC00764	Cases	Male	0	0	-0.778846
11135	SSC00769	Cases	Male	0	0	1.2448
11404	SSC00770	Cases	Male	0	0	0.698087
11135	SSC00773	Siblings	Female	0	0	0.131945
11404	SSC00776	Siblings	Male	0	0	-0.735264
11496	SSC00777	Siblings	Male	0	0	1.51426
11263	SSC00797	Siblings	Female	0	0	-2.86871
11009	SSC00798	Cases	Male	0	0	-0.0999795
11386	SSC00799	Cases	Male	0	0	-0.474256
11115	SSC00800	Cases	Female	0	0	1.03385
11357	SSC00801	Cases	Male	0	0	0.174496
11164	SSC00802	Cases	Male	0	0	-0.0997503
11108	SSC00803	Cases	Male	0	0	-0.381647
11009	SSC00806	Siblings	Male	0	0	-0.589187
11115	SSC00813	Siblings	Female	0	0	0.578114
11164	SSC00820	Siblings	Female	0	0	-0.498583
11108	SSC00823	Siblings	Male	0	0	-0.568986
11203	SSC00826	Cases	Female	0	0	0.974712
11012	SSC00827	Cases	Male	0	0	0.665565
11094	SSC00828	Cases	Male	0	0	0.702844
11203	SSC00835	Siblings	Female	0	0	1.38369
11012	SSC00838	Siblings	Female	0	0	-0.420903
11094	SSC00841	Siblings	Male	0	0	0.535677
11346	SSC00843	Cases	Male	0	0	-0.323107
11590	SSC00848	Cases	Male	0	0	1.21767
11569	SSC00849	Cases	Female	0	0	-0.0333307
11476	SSC00850	Cases	Male	0	0	-0.153677
11526	SSC00851	Cases	Male	0	0	0.757687
11444	SSC00852	Siblings	Female	0	0	-0.704891
11590	SSC00854	Siblings	Female	0	0	-0.855295
11569	SSC00857	Siblings	Male	0	0	-0.715407
11526	SSC00862	Siblings	Female	0	0	-0.103131
11092	SSC00875	Cases	Male	0	0	-0.447637
11092	SSC00879	Siblings	Female	0	0	-0.914837
11390	SSC00881	Cases	Female	0	0.9546	-0.588069
11390	SSC00895	Siblings	Female	0	0	-0.958506
11556	SSC00899	Cases	Male	0	0	0.0831472
11079	SSC00902	Cases	Male	0	0	0.362006
11037	SSC00903	Cases	Male	0	0	0.411262
11043	SSC00904	Cases	Female	0	0	1.22082
11043	SSC00906	Siblings	Male	0	0	-0.202044
11037	SSC00913	Siblings	Female	0	0	0.406162
11079	SSC00915	Siblings	Female	0	0	-0.85796
11556	SSC00924	Siblings	Female	0	0	-0.793804
11250	SSC00933	Cases	Male	0	0	-0.213964
11377	SSC00934	Cases	Male	0	0	0.690036
11398	SSC00935	Cases	Male	0	0	-0.907559
11008	SSC00936	Cases	Male	0	0	1.46787
11250	SSC00942	Siblings	Female	0	0	-0.186829
11377	SSC00945	Siblings	Male	0	0	1.70527
11432	SSC00946	Siblings	Female	0	0	-0.802199
11398	SSC00950	Siblings	Male	0	0	-1.07404
11257	SSC00953	Siblings	Male	0	0	0.550348
11544	SSC00962	Cases	Male	0	1.05267	1.223
11544	SSC00967	Siblings	Male	0	0	-0.610992
11264	SSC00977	Cases	Female	0	0	0.466364
11367	SSC00978	Cases	Male	0	0	-0.158749
11264	SSC00986	Siblings	Female	0	0	0.757
11444	SSC00996	Cases	Female	0	0	-0.562395
11187	SSC00998	Cases	Male	0	0	0.584418
11101	SSC01000	Cases	Male	0	0	0.939582
11346	SSC01011	Siblings	Male	0	0	0.287019
11187	SSC01014	Siblings	Female	0	0	0.97858
11374	SSC01018	Siblings	Female	0	1.07347	0.378998
11368	SSC01031	Cases	Male	0	0	0.674792
11359	SSC01033	Cases	Male	0	0	0.634247
11368	SSC01036	Siblings	Female	0	0	0.297105
11359	SSC01043	Siblings	Female	0	0	0.800754
11096	SSC01045	Cases	Male	0	0	0.774335
11096	SSC01051	Siblings	Male	0	0	-0.299897
11008	SSC01066	Siblings	Male	0	0	1.53982
11257	SSC01067	Cases	Male	0	0	1.43357
11107	SSC01100	Siblings	Male	0	0	-0.911428
11396	SSC01105	Cases	Male	0	0	0.577254
11414	SSC01107	Cases	Female	0	0	0.91153
11196	SSC01108	Siblings	Male	0	0	-1.54187
11309	SSC01109	Cases	Male	0	0	-0.0313536
11309	SSC01110	Siblings	Female	0	0	-1.32178
11196	SSC01113	Cases	Male	0	0	-0.00410375
11380	SSC01116	Siblings	Male	0	0	0.414357
11024	SSC01121	Siblings	Female	0	0	-0.457064
11024	SSC01123	Cases	Male	0	0	0.998322
11380	SSC01124	Cases	Male	0	0	1.22492
11414	SSC01125	Siblings	Female	0	0	0.464157
11391	SSC01127	Siblings	Male	0	0	-0.540274
11391	SSC01129	Cases	Male	0	0	0.657198
11396	SSC01130	Siblings	Male	0	0	-0.00814394
11107	SSC01258	Cases	Male	0	0	-0.709303
11397	SSC01941	Cases	Male	0	0	0.72591
11397	SSC01944	Siblings	Female	0	0	-1.13584
11558	SSC01947	Cases	Male	0	0	0.242176
11056	SSC01951	Siblings	Female	0	0	0.786484
11893	SSC01956	Cases	Female	0	0	0.939095
11031	SSC01957	Cases	Male	0	0	-0.752915
11023	SSC01958	Cases	Male	0	0	-0.211644
11580	SSC01959	Cases	Male	0	0	1.26907
11031	SSC01962	Siblings	Male	0	0	-2.11999
11023	SSC01966	Siblings	Female	0	0	0.310315
11580	SSC01969	Siblings	Male	0	0	1.31627
11310	SSC01972	Cases	Male	0	0	-0.642282
11310	SSC01975	Siblings	Female	0	0	-1.38559
11497	SSC01991	Cases	Male	0	0	0.311604
11267	SSC02000	Siblings	Male	0	0	-0.31325
11282	SSC02002	Cases	Male	0.967884	0	0.691182
11282	SSC02007	Siblings	Male	0	0	1.76003
11267	SSC02011	Cases	Female	0	0	0.595793
11069	SSC02013	Cases	Male	0	0	1.51214
11536	SSC02014	Cases	Male	0	0	1.09004
11118	SSC02015	Cases	Female	0	0	0.957834
11069	SSC02019	Siblings	Female	0	0	1.39077
11118	SSC02024	Siblings	Male	0	0	0.335759
11212	SSC02027	Cases	Male	0	0	2.63388
11435	SSC02031	Cases	Male	0	0	0.84256
11584	SSC02035	Cases	Male	0	0	-1.03908
11056	SSC02036	Cases	Male	0	0	0.651009
11060	SSC02037	Cases	Male	0.921443	0	-0.794893
11584	SSC02042	Siblings	Male	0	0	-0.242704
11060	SSC02046	Siblings	Male	0	0	-0.501277
11551	SSC02049	Cases	Male	0	0	0.195413
11219	SSC02050	Cases	Male	0	0	0.989812
11252	SSC02051	Cases	Male	0	0	2.30769
11551	SSC02055	Siblings	Female	0	0	-1.44333
11301	SSC02060	Cases	Male	0	0	-0.197832
11303	SSC02061	Cases	Male	0	0	-0.150983
11083	SSC02062	Cases	Male	0	0	0.493098
11301	SSC02067	Siblings	Female	0	0	-0.61827
11303	SSC02068	Siblings	Male	0	0	-0.513999
11083	SSC02070	Siblings	Female	0	0	1.35039
11383	SSC02072	Cases	Male	0	0	-1.05639
11383	SSC02075	Siblings	Male	0	0	-0.535575
11274	SSC02076	Cases	Female	0	0	1.03993
11046	SSC02077	Cases	Male	0	0	2.29626
11274	SSC02081	Siblings	Male	0	0	1.16755
11046	SSC02085	Siblings	Male	0	0	0.148679
11252	SSC02092	Siblings	Male	0	0	2.68205
11242	SSC02097	Cases	Male	0	0	1.13483
11520	SSC02099	Cases	Male	0	0	-0.566349
11131	SSC02100	Cases	Male	0	0	-0.212474
11242	SSC02113	Siblings	Male	0	0	1.7961
11520	SSC02117	Siblings	Male	0	0	-0.126971
11131	SSC02118	Siblings	Male	0	0	-1.02401
11572	SSC02124	Siblings	Female	0	0	-0.592338
11429	SSC02127	Cases	Male	0	0	0.247964
11372	SSC02128	Cases	Male	0	0	0.475734
11429	SSC02133	Siblings	Male	0	0	1.2438
11372	SSC02136	Siblings	Male	0	0	-0.211529
11425	SSC02141	Cases	Male	0	0	2.1537
11029	SSC02142	Cases	Female	0	0	0.661869
11029	SSC02152	Siblings	Male	0	0	1.40291
11646	SSC02164	Cases	Male	0	0	2.49431
11051	SSC02165	Cases	Male	0	0	0.95027
11173	SSC02166	Cases	Male	0	0	0.30083
11051	SSC02176	Siblings	Female	0	0	-0.993693
11511	SSC02180	Cases	Male	0	0	1.74074
11511	SSC02187	Siblings	Male	0	1.18624	0.23229
11201	SSC02190	Cases	Male	0	0	0.0185901
11329	SSC02193	Cases	Male	1.16104	0	0.340717
11154	SSC02198	Cases	Male	0	0	0.970499
11364	SSC02200	Cases	Male	0	0	-0.716753
11154	SSC02211	Siblings	Female	0	0	0.826342
11364	SSC02215	Siblings	Female	0	0	-2.10515
11415	SSC02216	Cases	Male	1.00431	0	-0.325686
11000	SSC02220	Siblings	Female	0	0	-1.57342
11415	SSC02224	Siblings	Male	0	0	-0.332076
11299	SSC02229	Cases	Male	0	0	0.681239
11353	SSC02230	Cases	Female	0	0	-0.289181
11583	SSC02231	Cases	Male	0	0	0.27252
11299	SSC02241	Siblings	Male	0	0	-0.635634
11353	SSC02243	Siblings	Male	0	0	0.173837
11000	SSC02254	Cases	Male	0	0	-0.637296
11452	SSC02255	Cases	Male	0	0	-1.26633
11050	SSC02257	Cases	Female	0	0.924738	-0.988019
11452	SSC02265	Siblings	Male	0	0	-0.355113
11459	SSC02281	Cases	Male	0	0	0.759435
11459	SSC02287	Siblings	Male	1.28407	0	-1.62886
11285	SSC02291	Cases	Male	0	0	-1.34407
11075	SSC02293	Cases	Male	1.21211	0	0.569661
11285	SSC02298	Siblings	Male	0	0	-0.770909
11075	SSC02305	Siblings	Male	0	0	-0.618471
11546	SSC02313	Cases	Male	0	0	-0.0193476
11546	SSC02318	Siblings	Male	0	0	0.705767
11577	SSC02319	Cases	Male	0	0	0.596452
11577	SSC02325	Siblings	Female	0	0	-0.25875
11471	SSC02328	Cases	Male	0	0	1.0562
11676	SSC02330	Cases	Female	0	0	-0.659331
11611	SSC02331	Cases	Female	0	0	1.1244
11462	SSC02332	Cases	Male	0	0	0.396076
11013	SSC02333	Cases	Male	0	0	0.0714278
11471	SSC02346	Siblings	Female	0	0	-0.340586
11676	SSC02350	Siblings	Female	0	0	1.39572
11462	SSC02354	Siblings	Male	0	0	-1.56029
11013	SSC02356	Siblings	Male	0	0	0.450518
11463	SSC02358	Cases	Male	0	0	0.781384
11463	SSC02360	Siblings	Female	0	0	1.33893
11054	SSC02361	Cases	Male	0	0	-0.527581
11492	SSC02362	Cases	Male	0	0	-0.777213
11054	SSC02371	Siblings	Male	0	0	0.560434
11492	SSC02374	Siblings	Male	0	0	-1.89322
11521	SSC02382	Cases	Male	0	0	-0.462852
11227	SSC02383	Cases	Male	0	0	0.632269
11521	SSC02387	Siblings	Female	0	0	-0.685034
11227	SSC02389	Siblings	Male	0	0	0.624733
11508	SSC02393	Cases	Male	0	0	-1.29155
11552	SSC02402	Cases	Male	0	0	-0.983177
11198	SSC02405	Cases	Male	0	1.12792	0.515448
11304	SSC02407	Cases	Male	0	0	-0.589817
11258	SSC02408	Cases	Male	0	0	0.219711
11318	SSC02409	Cases	Male	0	0	-0.677756
11318	SSC02426	Siblings	Male	0	0	0.0208537
11258	SSC02427	Siblings	Female	0	0	-0.840166
11304	SSC02428	Siblings	Female	0	0	1.2977
11198	SSC02430	Siblings	Female	0	0	1.76722
11552	SSC02432	Siblings	Female	0	0	-0.830595
11519	SSC02433	Cases	Male	0	1.17155	-0.370672
11519	SSC02437	Siblings	Female	0	0	-1.25782
11111	SSC02441	Cases	Male	0	0	0.842933
11128	SSC02448	Cases	Male	0	0	-0.075108
11298	SSC02450	Cases	Male	0	0	1.27583
11298	SSC02458	Siblings	Male	0	1.01865	1.39541
11218	SSC02461	Cases	Male	0	0	-0.0974866
11097	SSC02462	Cases	Male	0	0.914709	-0.0560245
11356	SSC02464	Cases	Female	0	0	-0.428668
11218	SSC02477	Siblings	Male	0	0	1.34134
11356	SSC02482	Siblings	Male	0	0	-0.422536
11223	SSC02483	Cases	Male	0	1.14376	-0.655062
11066	SSC02484	Cases	Male	0	0	-1.1588
11066	SSC02492	Siblings	Male	0	0	-1.57539
11144	SSC02493	Siblings	Female	0	0	-0.698931
11440	SSC02495	Cases	Female	0	0	0.150226
11436	SSC02496	Cases	Male	0	0	-0.470244
11003	SSC02497	Cases	Male	0	0	-0.440702
11133	SSC02499	Cases	Male	0	0	-1.31132
11561	SSC02501	Cases	Male	0	0	0.785367
11212	SSC02512	Siblings	Female	0	0	0.980872
11436	SSC02516	Siblings	Female	0	0	-0.106484
11003	SSC02518	Siblings	Female	0	0	-0.715206
11561	SSC02524	Siblings	Male	0	0	-1.08398
11472	SSC02530	Cases	Female	0	0	1.11784
11044	SSC02531	Cases	Male	0	0	-0.604746
11205	SSC02532	Cases	Male	0	0	1.66295
11190	SSC02533	Cases	Male	0	0	1.72458
11366	SSC02534	Cases	Male	0	0	0.651639
11472	SSC02546	Siblings	Female	0	0	0.948808
11205	SSC02549	Siblings	Female	0	0	1.28652
11190	SSC02551	Siblings	Female	0	0	1.7959
11366	SSC02553	Siblings	Male	0	0	-1.02785
11106	SSC02554	Siblings	Male	0	0	-1.31295
11122	SSC02555	Cases	Female	0	0	-0.477293
11296	SSC02559	Cases	Male	0	0	0.124925
11077	SSC02564	Siblings	Male	0	0	0.65568
11296	SSC02566	Siblings	Male	0	0	0.682242
11464	SSC02578	Cases	Male	0	0	-0.607296
11696	SSC02579	Cases	Male	0	0	-0.371245
11350	SSC02580	Cases	Male	0	0	1.38423
11566	SSC02581	Cases	Male	0	1.09479	0.402036
11229	SSC02582	Cases	Male	0	0	-1.90778
11077	SSC02583	Cases	Male	0.918923	0	-0.755264
11696	SSC02591	Siblings	Male	0	0	0.207419
11350	SSC02592	Siblings	Male	0	0	1.09437
11229	SSC02595	Siblings	Male	0	0	-1.17
11280	SSC02600	Cases	Male	0	0	1.18993
11479	SSC02601	Cases	Male	0	0	1.34165
11411	SSC02602	Cases	Male	0	0	-0.219753
11411	SSC02615	Siblings	Female	0	0	0.024808
11280	SSC02619	Siblings	Female	0	0	0.639691
11479	SSC02623	Siblings	Female	0	0	0.764507
11331	SSC02625	Cases	Male	0	0	-0.410501
11571	SSC02626	Cases	Male	0	1.02176	0.950127
11571	SSC02636	Siblings	Female	0.94144	0	-0.503053
11057	SSC02643	Cases	Male	0	0	-0.865123
11085	SSC02644	Cases	Male	0	0	-0.197231
11089	SSC02645	Cases	Male	0	0.752964	-0.916671
11834	SSC02658	Siblings	Male	0	0	0.662327
11057	SSC02660	Siblings	Male	0	0	-0.535174
11085	SSC02665	Siblings	Female	0	0.868583	-0.581908
11089	SSC02667	Siblings	Male	0	0	0.104408
11355	SSC02675	Cases	Male	0.934489	0	-0.801884
11152	SSC02676	Cases	Male	0	0	-1.30559
11284	SSC02677	Cases	Male	0	0	-0.370644
11325	SSC02678	Cases	Male	0	0	-1.01988
11039	SSC02679	Cases	Male	0	0	-0.346145
11468	SSC02680	Cases	Male	0	0	0.943507
11156	SSC02681	Cases	Male	0	0	-1.16759
11484	SSC02682	Cases	Male	0	0	-1.12438
11193	SSC02683	Cases	Male	0	0	-0.538355
11399	SSC02684	Cases	Male	0	0	-2.20246
11355	SSC02698	Siblings	Female	0	0.864848	0.184353
11152	SSC02701	Siblings	Female	0	0	-0.993979
11284	SSC02703	Siblings	Female	0	0	-0.718501
11325	SSC02705	Siblings	Male	0	0	-0.385372
11156	SSC02709	Siblings	Male	0	0	-1.53992
11484	SSC02712	Siblings	Male	0	0	-2.20205
11193	SSC02714	Siblings	Female	0	0	-1.05536
11399	SSC02716	Siblings	Male	0	0	-0.555719
11322	SSC02722	Cases	Male	0	0	-1.50992
11091	SSC02725	Cases	Male	1.00922	0	0.430518
11208	SSC02726	Cases	Female	0	0	0.986832
11004	SSC02729	Cases	Male	0	0	1.33862
11599	SSC02730	Cases	Male	0	0	-1.40152
11502	SSC02734	Cases	Female	0	0	0.237419
11091	SSC02749	Siblings	Female	0	0	1.43085
11208	SSC02751	Siblings	Female	0	0	0.282836
11004	SSC02758	Siblings	Male	0	0	0.876429
11599	SSC02761	Siblings	Male	0	0	-0.780021
11502	SSC02775	Siblings	Male	0	0	-0.504858
11627	SSC02779	Cases	Male	0	0	1.35171
11232	SSC02781	Cases	Male	0	0	-0.378896
11265	SSC02782	Cases	Male	0	0	-0.356403
11627	SSC02789	Siblings	Female	0	0	0.563242
11232	SSC02793	Siblings	Male	0	0	-0.208549
11265	SSC02794	Siblings	Female	0	0	0.799665
11336	SSC02799	Cases	Male	0	0	1.0546
11214	SSC02800	Cases	Male	0	0	-0.882172
11336	SSC02806	Siblings	Female	0	0	0.245557
11214	SSC02808	Siblings	Female	0	0	-0.702111
11776	SSC02815	Cases	Male	0	0.988042	1.10001
11106	SSC02834	Cases	Male	0	0	-1.32788
11347	SSC02838	Cases	Male	0	0	-0.284453
11074	SSC02839	Cases	Male	0	1.00843	-0.313909
11453	SSC02840	Cases	Male	0	0	1.09434
11347	SSC02846	Siblings	Male	0	0	0.777688
11074	SSC02848	Siblings	Male	0	0	0.137704
11453	SSC02850	Siblings	Female	0	0	-0.294367
11642	SSC02851	Cases	Male	0	0	1.29652
11010	SSC02852	Cases	Male	0	0	-0.301359
11642	SSC02856	Siblings	Female	0	0	0.00403394
11010	SSC02858	Siblings	Male	0	0	-0.527609
11573	SSC02859	Cases	Male	0	0	1.29179
11601	SSC02860	Cases	Male	0	0	-0.931084
11236	SSC02862	Cases	Male	0	0	0.939582
11601	SSC02867	Siblings	Male	0	0	-0.693286
11573	SSC02869	Siblings	Female	0	0	-0.0420987
11236	SSC02875	Siblings	Male	0	1.26814	1.83774
11055	SSC02876	Cases	Male	0	0	-0.374139
11055	SSC02880	Siblings	Female	0	0	0.0231461
11090	SSC02884	Cases	Male	0	0	-0.565175
11090	SSC02886	Siblings	Male	0	0	1.36311
11615	SSC02887	Cases	Male	0	0	0.549517
11685	SSC02888	Cases	Male	0	0	2.14035
11610	SSC02889	Cases	Male	0	0	0.48539
11804	SSC02890	Cases	Male	0	1.00797	0.679606
11615	SSC02899	Siblings	Female	0	0	-0.711854
11685	SSC02901	Siblings	Male	0	0	1.36905
11610	SSC02903	Siblings	Male	0	0	0.154266
11804	SSC02905	Siblings	Female	0	0	0.184553
11297	SSC02907	Cases	Male	0	0	0.833677
11842	SSC02909	Cases	Male	0	0	-1.23937
11842	SSC02919	Siblings	Male	0	0	1.39426
11456	SSC02926	Cases	Male	0	0	1.5336
11456	SSC02934	Siblings	Male	0	0	0.839838
11878	SSC02936	Cases	Male	0	0	-1.62052
11470	SSC02938	Cases	Male	0	0.989989	0.610263
11470	SSC02943	Siblings	Female	0	0	0.00532337
11241	SSC02945	Cases	Male	0	0.85954	-0.557983
11241	SSC02949	Siblings	Male	0	0	0.634762
11691	SSC02952	Cases	Male	0	0	-0.889937
11446	SSC02956	Siblings	Female	0	0	0.322865
11691	SSC02959	Siblings	Male	0	0	0.549431
11659	SSC02962	Cases	Female	0	0	-0.702169
11494	SSC02963	Cases	Male	0	0	-1.85294
11659	SSC02968	Siblings	Female	0	0	-0.517896
11494	SSC02970	Siblings	Male	1.26341	0	-1.84099
11262	SSC02971	Cases	Male	1.01734	0	1.04872
11262	SSC02979	Siblings	Male	0	0	0.254354
11433	SSC02982	Cases	Male	0	0	-1.61562
11433	SSC02986	Siblings	Female	0	0	-0.411017
11855	SSC02989	Cases	Male	0	0	-1.28462
11294	SSC02991	Cases	Male	0	0	0.634333
11225	SSC03000	Cases	Male	0	0	0.901873
11225	SSC03001	Siblings	Female	0	0	0.608773
11714	SSC03002	Cases	Male	0	0	-0.47056
11736	SSC03003	Cases	Male	0	0	0.416506
11644	SSC03004	Cases	Male	0	0	0.422008
11714	SSC03007	Siblings	Male	0	0	-0.954523
11736	SSC03009	Siblings	Female	0	0	1.54945
11496	SSC03012	Cases	Female	0	0	1.64246
11592	SSC03014	Cases	Male	1.12613	0	0.27573
11393	SSC03016	Cases	Male	0	0	-0.0529586
11393	SSC03026	Siblings	Male	0	0	0.390144
11446	SSC03028	Cases	Male	0	0	0.815539
11857	SSC03033	Cases	Male	0	0	0.483155
11857	SSC03038	Siblings	Female	0	0	1.50848
11809	SSC03040	Cases	Male	0	0	0.751097
11664	SSC03046	Siblings	Male	0	1.05783	-1.06089
11809	SSC03052	Siblings	Female	0	0	1.33589
11720	SSC03053	Cases	Male	0	0	1.12325
11827	SSC03054	Cases	Male	0	0	0.163292
11720	SSC03057	Siblings	Female	0	0	1.09463
11592	SSC03060	Siblings	Female	0	0	-0.0281157
11827	SSC03062	Siblings	Female	0	0	0.41983
11863	SSC03063	Cases	Male	0	0	0.18249
11740	SSC03064	Cases	Male	0	0.92572	0.939697
11612	SSC03068	Cases	Male	0	0	0.742587
11002	SSC03070	Cases	Female	0	0	-0.0857099
11863	SSC03080	Siblings	Female	0	0	0.169252
11740	SSC03082	Siblings	Male	0	0	-0.647297
11678	SSC03085	Siblings	Male	0	0	0.675451
11002	SSC03093	Siblings	Male	0	0	1.23532
11620	SSC03094	Cases	Male	0	0	0.225729
11897	SSC03095	Cases	Male	0	0	0.679348
11811	SSC03096	Cases	Male	0	0	0.779407
11620	SSC03100	Siblings	Female	0	0	-2.26647
11897	SSC03103	Siblings	Male	0	0	0.0174439
11780	SSC03105	Cases	Male	0	0	-1.19671
11276	SSC03111	Cases	Male	0	0	0.654705
11600	SSC03113	Cases	Male	0	0	-0.648213
11730	SSC03114	Cases	Male	0	0	-0.641193
11276	SSC03122	Siblings	Female	0	0.970811	1.74647
11644	SSC03127	Siblings	Female	0	0	-0.570648
11600	SSC03129	Siblings	Male	0	0	-0.376317
11730	SSC03130	Siblings	Female	0	0	-0.445115
11869	SSC03132	Cases	Male	0	0	-3.74727
11117	SSC03133	Cases	Female	0	0	-1.44866
11766	SSC03134	Cases	Male	0	0	2.06605
11067	SSC03135	Cases	Male	0	0	1.28331
11869	SSC03145	Siblings	Female	0	0	-0.386862
11117	SSC03146	Siblings	Female	0	0	-1.91234
11766	SSC03152	Siblings	Female	0	0	-0.353423
11067	SSC03154	Siblings	Female	0	0	2.6501
11883	SSC03157	Cases	Male	0	0	0.00506548
11711	SSC03158	Cases	Male	0	0	0.501264
11781	SSC03159	Cases	Male	0	0	0.0280459
11883	SSC03165	Siblings	Female	0	0	-0.532022
11711	SSC03167	Siblings	Male	0	0	0.871271
11781	SSC03169	Siblings	Male	0	0	-0.355056
11707	SSC03170	Cases	Male	0	0	2.16081
11825	SSC03174	Cases	Male	0	0	-0.760078
11969	SSC03175	Cases	Male	0	0	0.0245501
11892	SSC03177	Cases	Male	0.90426	0	1.41231
11707	SSC03187	Siblings	Female	0	0	1.43968
11765	SSC03191	Siblings	Female	0	0	-0.423711
11969	SSC03194	Siblings	Male	0	0	-0.130868
11892	SSC03197	Siblings	Female	0	0	1.58085
11480	SSC03198	Cases	Male	0	0.98813	0.784278
11480	SSC03201	Siblings	Female	0	0	-1.66514
11161	SSC03202	Cases	Male	0	1.24925	1.41592
11673	SSC03203	Cases	Male	0	0	-0.693888
11673	SSC03211	Siblings	Male	0	0	-1.6358
11724	SSC03213	Cases	Male	0	1.05881	0.312005
11543	SSC03214	Cases	Male	0	0	0.763619
11724	SSC03221	Siblings	Female	0	0	0.862016
11638	SSC03223	Siblings	Male	0	0	-0.752685
11733	SSC03229	Cases	Female	0	0	0.989955
11895	SSC03231	Cases	Male	0	0	-0.867759
11808	SSC03232	Cases	Female	0	0	-0.744806
11543	SSC03240	Siblings	Female	0	0	2.44182
11895	SSC03243	Siblings	Male	0	0	2.16743
11808	SSC03246	Siblings	Female	0	0	-2.10795
11749	SSC03247	Cases	Male	0	0	-0.548527
11700	SSC03248	Cases	Male	0.893727	0	-0.605892
11749	SSC03254	Siblings	Male	0	0	-1.78743
11700	SSC03255	Siblings	Female	0	0	0.175842
11679	SSC03262	Cases	Male	0	0	0.459601
11679	SSC03271	Siblings	Male	0	0	0.150455
11080	SSC03276	Cases	Female	0	0	-0.853518
11859	SSC03277	Cases	Male	0	0	1.42423
11689	SSC03278	Cases	Male	0	0	-1.62242
11773	SSC03284	Siblings	Male	0	0	-0.845667
11845	SSC03288	Siblings	Female	0	0	2.35723
11609	SSC03292	Cases	Male	0	0	1.31589
11694	SSC03293	Cases	Male	0	0	-0.0500645
11666	SSC03294	Cases	Male	0	0	1.49269
11905	SSC03295	Cases	Male	0	0	0.0097074
11694	SSC03310	Siblings	Female	0	0	0.712414
11666	SSC03312	Siblings	Male	0	0	-0.892631
11905	SSC03314	Siblings	Male	0	0	-2.6106
11953	SSC03325	Cases	Male	0	0	0.27934
12068	SSC03345	Cases	Male	0	0	-1.23255
11638	SSC03347	Cases	Male	0	0	-1.06793
11723	SSC03350	Cases	Male	0	0	0.46324
12068	SSC03363	Siblings	Male	0	0	-0.513454
11723	SSC03371	Siblings	Female	0	0	0.273323
12030	SSC03374	Cases	Male	0	0	0.205786
11919	SSC03375	Cases	Male	0	0	-0.643486
11491	SSC03376	Cases	Male	0	1.14383	0.837288
12030	SSC03383	Siblings	Female	0	0	-0.721625
11491	SSC03386	Siblings	Male	0	0	0.542096
11894	SSC03389	Cases	Male	0	0	1.14451
11894	SSC03392	Siblings	Male	0	0	0.939639
11773	SSC03395	Cases	Male	0	0	0.536967
11855	SSC03401	Siblings	Female	0	0	-0.502451
11689	SSC03404	Siblings	Female	0	0	-0.276201
11249	SSC03406	Cases	Male	0	0	-0.405515
11677	SSC03408	Cases	Male	0	0	1.28096
11677	SSC03414	Siblings	Female	0	0	0.190141
11693	SSC03418	Cases	Male	0	0	0.490576
11622	SSC03419	Cases	Male	0	0	0.836944
11964	SSC03421	Cases	Female	0	0	0.309856
11622	SSC03434	Siblings	Female	0	0	0.939954
11964	SSC03437	Siblings	Female	0	0	-0.550303
11132	SSC03440	Cases	Male	0	0.919971	0.853506
11721	SSC03441	Cases	Male	0	0	-1.07587
11721	SSC03451	Siblings	Male	0	0	-0.862516
11995	SSC03459	Cases	Male	0	0	0.622212
11619	SSC03471	Cases	Male	0	0	0.365789
11188	SSC03473	Cases	Male	0	0	0.154094
11753	SSC03474	Cases	Male	0	0	-0.560963
12028	SSC03475	Cases	Male	0	0	-0.181041
11753	SSC03485	Siblings	Female	0	0	-0.778044
11660	SSC03496	Cases	Female	0	0	0.761011
12006	SSC03503	Cases	Male	0	0	-0.89733
11782	SSC03504	Cases	Female	0	0	1.60845
12006	SSC03512	Siblings	Female	0	0	-0.257232
12053	SSC03518	Cases	Male	0	0	0.361118
11909	SSC03520	Cases	Male	0	0	0.559947
11998	SSC03521	Cases	Male	0	0	0.458971
12053	SSC03529	Siblings	Female	0	0	-1.46591
11909	SSC03532	Siblings	Male	0	0	0.367995
11998	SSC03534	Siblings	Male	0	0	1.03466
11940	SSC03535	Cases	Female	0.838988	0	-0.226372
11806	SSC03537	Cases	Male	0	0	0.123177
11798	SSC03538	Cases	Male	0	0	-0.628614
11970	SSC03542	Cases	Male	0	0	1.36162
11798	SSC03549	Siblings	Female	0	0	-0.34517
11834	SSC03558	Cases	Male	0	0	0.00503683
11664	SSC03559	Cases	Male	0	0	0.817832
12096	SSC03561	Cases	Male	0	0	-0.173649
12096	SSC03570	Siblings	Male	0	0	0.033003
11901	SSC03573	Cases	Male	0	0	-0.695893
12010	SSC03574	Cases	Female	0	0	-0.127143
11901	SSC03584	Siblings	Female	0	0	0.280372
11604	SSC03594	Cases	Female	0.897569	0	1.29598
12019	SSC03595	Cases	Male	1.18773	1.18773	-0.552682
11928	SSC03596	Cases	Female	0	0	-1.10753
12015	SSC03603	Cases	Male	0	0	0.541981
12031	SSC03604	Cases	Male	0	0	-0.898304
12015	SSC03614	Siblings	Female	0	0	1.27847
11942	SSC03619	Cases	Male	0	0	-0.848246
11681	SSC03620	Cases	Male	0	0	-0.866584
12081	SSC03621	Cases	Male	0	0	-1.25679
12097	SSC03622	Cases	Male	0	0	0.490032
11942	SSC03630	Siblings	Male	0	0	-0.825237
12029	SSC03636	Cases	Male	0	0	-0.503139
11963	SSC03637	Cases	Male	0	1.04774	-0.635835
12029	SSC03643	Siblings	Male	0	0	-1.56247
11963	SSC03646	Siblings	Female	0	0	0.946316
11946	SSC03647	Cases	Male	0	0	-1.27722
11793	SSC03648	Cases	Male	0	0	0.00265856
11788	SSC03650	Cases	Male	0	0	0.818147
11924	SSC03652	Cases	Male	0	0	1.43744
11793	SSC03661	Siblings	Female	0	0	0.486393
11788	SSC03665	Siblings	Male	0	0	1.55739
11924	SSC03671	Siblings	Female	0	0	1.49699
11940	SSC03673	Siblings	Male	0	0	-0.224566
11718	SSC03676	Cases	Male	0	0	-1.04593
11993	SSC03678	Cases	Male	0	0	-0.57933
11132	SSC03695	Siblings	Male	0	0	0.380431
11718	SSC03701	Siblings	Female	0.897451	0	0.804278
11888	SSC03711	Cases	Male	0	0	-0.9961
11099	SSC03712	Cases	Male	0	0	1.0407
12062	SSC03713	Cases	Male	0	0	0.258623
11824	SSC03715	Cases	Male	0	0	-0.655119
11947	SSC03716	Cases	Male	0	0	0.53009
11978	SSC03717	Cases	Female	0	0.762347	-0.527609
11984	SSC03718	Cases	Male	0	0	-1.01329
11888	SSC03728	Siblings	Male	0	0	-0.353251
11946	SSC03729	Siblings	Male	0	0	-1.63093
11099	SSC03731	Siblings	Female	0	0	0.528915
12062	SSC03733	Siblings	Female	0	0	0.0146645
11947	SSC03739	Siblings	Male	0	0	0.732185
11993	SSC03740	Siblings	Male	0	0	-0.441018
11984	SSC03744	Siblings	Female	0	0	1.15747
11928	SSC03746	Siblings	Male	0	0	-0.91435
12008	SSC03748	Cases	Male	0	0	-0.209896
11843	SSC03761	Cases	Female	0	0	1.30452
11843	SSC03764	Siblings	Female	0	0	-0.673973
11977	SSC03765	Cases	Male	0	0	-0.776898
11729	SSC03766	Cases	Male	0	0	1.31738
11977	SSC03770	Siblings	Female	0	0	-0.0860537
11729	SSC03772	Siblings	Female	0	0	1.0293
12066	SSC03774	Cases	Male	0	0	0.991847
12066	SSC03779	Siblings	Female	0	0	1.47816
11824	SSC03785	Siblings	Male	0	0	0.350058
12019	SSC03787	Siblings	Male	0	0	-1.10771
11792	SSC03788	Cases	Male	0	0	0.580148
11986	SSC03790	Cases	Male	0	0	-0.814492
12077	SSC03792	Cases	Male	0	0	1.60389
12083	SSC03793	Cases	Male	0	0	0.982276
11792	SSC03801	Siblings	Male	0	0	0.693646
11986	SSC03804	Siblings	Female	0	0	0.381176
12083	SSC03809	Siblings	Female	0	0	1.50071
11935	SSC03817	Siblings	Male	0	0	1.25497
12093	SSC03821	Cases	Male	0.993109	0	-0.459643
11851	SSC03826	Cases	Male	0	0	-1.04286
12032	SSC03827	Cases	Male	0	0	0.322264
12032	SSC03833	Siblings	Female	0	0	-0.992661
11201	SSC03842	Siblings	Male	0	0	0.493069
12078	SSC03846	Cases	Male	0	0	0.0508257
12078	SSC03856	Siblings	Female	0	0	0.248852
11989	SSC03867	Cases	Male	0	0	0.273265
12150	SSC03870	Cases	Male	0	0	-0.13147
11989	SSC03876	Siblings	Female	0	0	-0.295628
12121	SSC03891	Cases	Male	0	0	1.38581
12173	SSC03892	Cases	Male	0	0	-0.797414
12121	SSC03895	Siblings	Female	0	0	2.08734
12173	SSC03897	Siblings	Male	0	0	-1.65634
11935	SSC03906	Cases	Male	0	0	0.584589
12073	SSC03909	Cases	Female	0	0	0.403297
11872	SSC03910	Cases	Female	0	0	2.94704
12134	SSC03911	Cases	Male	0	0	0.71293
12073	SSC03919	Siblings	Female	0	0	0.682242
11872	SSC03920	Siblings	Female	0	0	0.67184
12134	SSC03921	Siblings	Male	0	0	0.0559547
11922	SSC03922	Cases	Male	0	0	0.117446
11922	SSC03929	Siblings	Male	0	0	-1.21874
11715	SSC03932	Cases	Male	0	0	-0.148892
12161	SSC03933	Cases	Female	1.0198	0	0.275844
11715	SSC03939	Siblings	Female	0	0	0.239826
12161	SSC03942	Siblings	Female	0	0	1.13798
11665	SSC03943	Cases	Male	0	0	-1.10284
11665	SSC03946	Siblings	Male	0	0	-1.49382
12158	SSC03955	Cases	Male	0	0	-0.228607
12219	SSC03959	Cases	Male	0.808756	0	0.153607
12219	SSC03970	Siblings	Female	0	0	-1.248
12091	SSC03972	Cases	Female	0	0	0.296475
12120	SSC03973	Cases	Male	0	0	-0.982059
12091	SSC03979	Siblings	Male	0	0	-1.51482
12120	SSC03981	Siblings	Female	0	0	-0.420072
12060	SSC03987	Cases	Male	0	0	0.373697
12007	SSC03988	Cases	Female	0	0	-1.40536
11616	SSC03989	Cases	Male	0	0	-1.22547
12185	SSC03992	Cases	Male	0	0	-0.0897214
12060	SSC04003	Siblings	Female	0	0	-0.128977
12007	SSC04005	Siblings	Male	0	0	-0.61486
12185	SSC04013	Siblings	Female	0	0	-0.352792
12210	SSC04015	Cases	Male	0	0	-0.765952
12469	SSC04016	Cases	Male	0	0	0.792158
12210	SSC04025	Siblings	Male	0	0	0.556165
12469	SSC04027	Siblings	Female	0	1.02841	1.78206
12198	SSC04028	Cases	Male	0	0	0.647972
12325	SSC04037	Siblings	Female	0	0	0.92898
12382	SSC04041	Cases	Male	0	0	-0.0945066
12368	SSC04042	Cases	Male	0	0	-0.328322
11716	SSC04044	Cases	Male	0	0	0.494932
12237	SSC04046	Cases	Female	0	0	-0.627927
12382	SSC04057	Siblings	Male	0	0	-0.0519557
12368	SSC04060	Siblings	Male	0	0	1.43847
12369	SSC04063	Siblings	Female	0	0	1.53913
11716	SSC04065	Siblings	Male	0	0	0.850698
12237	SSC04069	Siblings	Female	0	0	0.650321
12247	SSC04071	Cases	Male	0	0	-0.190784
12247	SSC04078	Siblings	Female	0	0	-0.393796
12157	SSC04081	Cases	Male	0	0	0.437022
12197	SSC04082	Cases	Male	0	0	-0.844406
12132	SSC04083	Cases	Male	0	0	0.937777
12235	SSC04085	Cases	Male	0	0	-0.0205224
12157	SSC04092	Siblings	Male	0	0	1.00417
12197	SSC04095	Siblings	Female	0	0	-1.82159
12132	SSC04099	Siblings	Male	0	0	-0.23471
12235	SSC04101	Siblings	Male	0	0	0.465132
12118	SSC04102	Cases	Female	0	0	1.42592
12231	SSC04103	Cases	Male	0	0	0.702701
12257	SSC04104	Cases	Male	0	0	-0.52824
12295	SSC04105	Cases	Male	0	0	1.16798
12118	SSC04110	Siblings	Female	0	0	0.25997
12257	SSC04117	Siblings	Male	0	0	-2.25472
12295	SSC04119	Siblings	Male	0	0	0.697256
12130	SSC04121	Cases	Female	0	0	-0.165941
12150	SSC04131	Siblings	Female	0	0	0.570721
12046	SSC04138	Cases	Male	0	0	-1.6503
12050	SSC04139	Cases	Male	0	0	1.32191
12103	SSC04148	Cases	Male	0	0	1.18526
12202	SSC04149	Cases	Male	0	0	1.5673
12325	SSC04150	Cases	Male	0	0	1.58957
12369	SSC04151	Cases	Male	0	0	1.30412
12202	SSC04157	Siblings	Male	0	0	2.29806
11944	SSC04165	Cases	Male	0	0	-0.158319
12036	SSC04166	Cases	Male	0	0	-0.848819
12336	SSC04168	Cases	Male	0	0	-0.054248
12354	SSC04169	Cases	Male	0	1.05499	-0.544515
11944	SSC04180	Siblings	Female	0	0	-0.181815
12036	SSC04182	Siblings	Female	0	0	1.21383
12020	SSC04193	Cases	Male	0	0	2.57044
12044	SSC04194	Cases	Male	1.12837	0	-0.280728
12020	SSC04208	Siblings	Male	0	0	1.3887
12044	SSC04210	Siblings	Male	0	0	-0.0771137
12187	SSC04218	Cases	Male	0	0	0.892475
12187	SSC04223	Siblings	Female	0	0	-0.404942
12246	SSC04232	Cases	Male	0	0	0.857259
12241	SSC04233	Cases	Female	0	0	0.495562
12241	SSC04241	Siblings	Male	0	0	0.206932
12153	SSC04259	Cases	Male	0	0	-0.421791
12153	SSC04261	Siblings	Female	1.07246	0	-1.53233
12300	SSC04265	Cases	Male	0	0	0.516107
12233	SSC04266	Cases	Male	0	0	1.49512
12166	SSC04267	Cases	Male	0	0	-0.230985
12300	SSC04273	Siblings	Female	0	0	0.0861272
12233	SSC04275	Siblings	Female	0	0	0.0832618
12246	SSC04288	Siblings	Female	0	0	0.710408
12289	SSC04292	Cases	Male	0	0	-0.0961685
12206	SSC04293	Cases	Male	0	0	-0.0991772
12289	SSC04301	Siblings	Male	0	0	0.183522
12206	SSC04303	Siblings	Male	0	0	0.548944
11948	SSC04304	Cases	Female	0	0	1.65782
12224	SSC04305	Cases	Male	0	0	0.294326
12224	SSC04310	Siblings	Male	0	0	1.01927
12349	SSC04311	Cases	Male	0	0	-2.44395
11654	SSC04312	Cases	Female	1.07152	0	-0.114994
11654	SSC04317	Siblings	Female	0	0	1.02253
12324	SSC04322	Cases	Male	0	0	-0.51781
12217	SSC04324	Cases	Male	0	0	0.600808
12324	SSC04341	Siblings	Female	0	0	0.230227
12228	SSC04348	Cases	Male	0	0	-0.955125
12473	SSC04349	Cases	Male	0	0	1.91258
12290	SSC04351	Cases	Male	0	0	-1.2145
12228	SSC04361	Siblings	Female	0	0	0.0808549
12473	SSC04363	Siblings	Female	0	0	1.95287
12290	SSC04365	Siblings	Female	0	0	0.688546
11841	SSC04366	Cases	Female	0	0	-0.414857
12367	SSC04367	Cases	Male	0	0	1.18589
11948	SSC04373	Siblings	Male	0	0	1.20093
12130	SSC04375	Siblings	Male	0	0	-0.661996
12367	SSC04378	Siblings	Female	0	1.01125	0.322493
12099	SSC04381	Cases	Male	0	0	-1.67588
12297	SSC04382	Cases	Male	0	0	0.285959
12099	SSC04387	Siblings	Male	0	0	-1.49356
12297	SSC04390	Siblings	Male	0	0	-0.685951
12119	SSC04391	Cases	Male	0	0	-0.685435
12212	SSC04392	Cases	Male	0	0	0.134695
12101	SSC04393	Cases	Male	0	0	1.25592
12152	SSC04394	Cases	Male	0	0	-0.562338
12361	SSC04395	Cases	Male	0	0	1.54805
12194	SSC04396	Cases	Male	0	0	-1.14103
12345	SSC04397	Cases	Male	0	0	-0.539959
12316	SSC04398	Cases	Male	0	0	-0.590447
12229	SSC04399	Cases	Male	0	0	0.385875
12212	SSC04410	Siblings	Female	0.9792	0	0.144581
12101	SSC04412	Siblings	Male	0	0	0.0447797
12152	SSC04414	Siblings	Male	0	0	-0.641107
12361	SSC04417	Siblings	Male	0	0	-1.3725
12366	SSC04419	Siblings	Female	0	0	-0.0419841
12345	SSC04423	Siblings	Female	0	0	0.598343
12316	SSC04425	Siblings	Male	0	0	-0.804635
12229	SSC04428	Siblings	Female	0	0	0.128478
12320	SSC04431	Cases	Male	0	0.808465	-0.569874
12355	SSC04433	Cases	Male	0	0	-0.567954
12370	SSC04434	Cases	Male	0	0	-0.585318
12320	SSC04443	Siblings	Female	0	0	-1.81887
12370	SSC04448	Siblings	Female	0	0	0.222691
12204	SSC04455	Siblings	Male	0	0	-0.744089
11608	SSC04458	Cases	Male	0	0.956757	0.00420587
12314	SSC04460	Cases	Male	0	0	-0.163161
12366	SSC04461	Cases	Male	0	0	-0.443281
12399	SSC04462	Cases	Female	0	0	1.34363
12383	SSC04464	Cases	Male	0	0	1.04125
12343	SSC04465	Cases	Female	0	0	0.979554
12314	SSC04486	Siblings	Male	0	0	-0.185024
12399	SSC04488	Siblings	Female	0	0	0.167275
12326	SSC04490	Siblings	Female	0	0	-1.94916
12383	SSC04493	Siblings	Male	0	0	0.75763
12343	SSC04495	Siblings	Female	0	0	0.096901
12326	SSC04497	Cases	Male	0	0	-1.70096
12378	SSC04499	Cases	Female	0	0	0.00400529
12315	SSC04500	Cases	Male	0	0	0.391119
12329	SSC04501	Cases	Male	1.07694	1.07694	-2.23687
12378	SSC04511	Siblings	Male	0	0	1.06941
12329	SSC04514	Siblings	Male	0	0	-2.04878
11916	SSC04515	Cases	Female	0	0	-0.0592051
12296	SSC04516	Cases	Male	0	0	1.16781
12381	SSC04517	Cases	Male	0	0	-0.278837
12390	SSC04518	Cases	Male	0	0	0.199596
11916	SSC04524	Siblings	Female	0	0	0.776628
12296	SSC04526	Siblings	Male	0	0	0.394385
12381	SSC04529	Siblings	Female	0	0	-1.37046
12390	SSC04532	Siblings	Male	0	0	0.249082
12154	SSC04535	Cases	Male	0	0	0.382265
12271	SSC04536	Cases	Male	0	0	-1.65388
12341	SSC04537	Cases	Male	0	0	-1.15977
12238	SSC04538	Cases	Male	0	0	-1.23731
12204	SSC04540	Cases	Female	0	0	-0.327921
12154	SSC04550	Siblings	Female	0	0	1.8086
12271	SSC04551	Siblings	Male	0	0	-1.55984
12341	SSC04553	Siblings	Female	0	0	-0.68489
12238	SSC04555	Siblings	Female	0	0	-1.12567
12302	SSC04564	Cases	Male	0	0	-0.343594
12303	SSC04565	Cases	Male	0	0	1.99748
12380	SSC04566	Cases	Male	0	0	1.17658
12302	SSC04574	Siblings	Female	0	0	0.71399
12303	SSC04576	Siblings	Female	0	0	1.39925
12380	SSC04578	Siblings	Female	0	0	1.14543
12388	SSC04583	Cases	Female	0	0	-0.515689
12388	SSC04585	Siblings	Male	0	0	-0.517151
11914	SSC04586	Cases	Male	0	0	-0.280298
12308	SSC04587	Cases	Female	0	0	0.200743
12225	SSC04589	Cases	Male	0	0	1.04328
12351	SSC04591	Cases	Male	0	0.871448	-1.79557
12358	SSC04592	Cases	Female	0	0	-0.937331
12308	SSC04605	Siblings	Male	0	0	1.54999
12225	SSC04610	Siblings	Male	0	0	-0.334826
12358	SSC04618	Siblings	Male	0	0	-0.121355
12372	SSC04624	Cases	Female	0	0.973034	-0.201299
12003	SSC04625	Cases	Male	0	0	0.866457
12372	SSC04628	Siblings	Female	0	0	-1.4025
12070	SSC04632	Cases	Male	1.10486	0	-0.730851
12304	SSC04633	Cases	Male	0	1.10137	-0.854206
12340	SSC04635	Cases	Female	1.23139	0	-1.29098
12070	SSC04642	Siblings	Male	0	0	-0.387951
12304	SSC04647	Siblings	Male	0	0	0.53797
12340	SSC04651	Siblings	Female	0	0	-1.2141
11933	SSC04654	Cases	Male	0	0	-0.580447
12227	SSC04655	Cases	Male	0	0	1.4979
11933	SSC04663	Siblings	Male	0	0	-1.15266
12227	SSC04665	Siblings	Male	0	0	2.34035
12331	SSC04673	Cases	Male	0	0	1.17813
11653	SSC04674	Cases	Male	0	0	0.454186
12331	SSC04683	Siblings	Female	0	0	-0.330099
11653	SSC04685	Siblings	Male	0	0	-0.360357
12356	SSC04687	Cases	Male	0	0	1.05428
12356	SSC04690	Siblings	Female	0	0	-0.0433309
12250	SSC04692	Cases	Female	0	0	0.703388
12420	SSC04693	Cases	Male	0	0.864129	-2.01191
12250	SSC04700	Siblings	Female	0	0	0.238136
12420	SSC04702	Siblings	Female	0	0	-2.65946
12418	SSC04704	Cases	Male	0	0	0.623845
12418	SSC04709	Siblings	Male	0	0	0.516794
12038	SSC04711	Cases	Male	0	0	1.39827
12492	SSC04721	Cases	Male	0	0	0.0144639
12056	SSC04732	Cases	Male	1.15888	0	0.113921
12249	SSC04734	Cases	Female	0	0	-0.383538
12056	SSC04741	Siblings	Male	0	0	1.17818
12618	SSC04747	Cases	Male	0	0	2.29287
12618	SSC04753	Siblings	Male	0	0	1.14807
12061	SSC04754	Cases	Female	0	0	2.22049
12321	SSC04755	Cases	Male	0	0	-0.768789
12265	SSC04757	Cases	Male	0	0	0.0141774
12061	SSC04764	Siblings	Male	0	0	1.67484
12321	SSC04766	Siblings	Female	0	0	-0.206371
12429	SSC04771	Cases	Male	0	0	1.87576
12264	SSC04784	Cases	Male	0	0	0.291203
11518	SSC04791	Siblings	Female	0	0	0.75359
11722	SSC04794	Cases	Male	0	0	-0.493999
11518	SSC04795	Cases	Male	0	0	0.939095
11722	SSC04802	Siblings	Male	0	0	0.314814
12100	SSC04809	Cases	Male	0	0	-1.6278
12160	SSC04810	Cases	Male	0	0	-0.219953
11868	SSC04811	Cases	Male	0	0	-0.205798
12100	SSC04818	Siblings	Female	0	0	-1.79411
11868	SSC04821	Siblings	Female	1.11327	0	0.716111
12594	SSC04825	Cases	Female	0	0	-0.918534
12467	SSC04826	Cases	Male	0	0	0.890555
12467	SSC04836	Siblings	Female	0	0	0.756799
12492	SSC04837	Siblings	Male	0	0	-0.875324
12434	SSC04840	Cases	Male	0	0	1.29005
12434	SSC04849	Siblings	Female	0	0	-0.0784318
12412	SSC04851	Cases	Female	0	0	0.951473
12412	SSC04856	Siblings	Male	0	1.22774	-0.556951
12566	SSC04860	Cases	Male	0	0	-0.00410375
12275	SSC04878	Cases	Male	0	0	-0.307462
12275	SSC04883	Siblings	Male	0	0	0.653387
12389	SSC04885	Cases	Male	0	0	0.113807
12401	SSC04890	Cases	Male	0	0.898405	0.931129
12401	SSC04893	Siblings	Male	0	0	1.14655
12306	SSC04895	Cases	Male	0	0	0.153578
12375	SSC04902	Cases	Male	0	0	1.88287
12375	SSC04907	Siblings	Female	0	0	0.834021
12362	SSC04909	Cases	Male	0	0	-0.698186
12335	SSC04911	Cases	Female	0	1.00419	-0.709246
12335	SSC04923	Siblings	Female	0	0	-0.413252
12501	SSC04927	Cases	Male	0.808904	0	-0.805007
12731	SSC04928	Cases	Male	0	0	-0.0842772
12479	SSC04932	Siblings	Male	0	0.994599	-0.744519
12501	SSC04934	Siblings	Male	0	0	-1.30144
12752	SSC04937	Cases	Female	0	0	2.35514
12798	SSC04942	Cases	Male	0	0	-0.721481
12798	SSC04949	Siblings	Female	0	0	0.137303
12350	SSC04955	Cases	Male	0	0	2.38262
12675	SSC04956	Cases	Male	0	0	-0.859335
12543	SSC04957	Cases	Male	0	0	0.3798
12675	SSC04963	Siblings	Female	0	0	0.426592
12014	SSC04966	Cases	Male	0	0	0.440948
12243	SSC04967	Cases	Male	0	0	-0.423052
12014	SSC04973	Siblings	Male	0	0	0.616911
12243	SSC04975	Siblings	Male	0	0	0.386792
12498	SSC04977	Cases	Male	0	0	1.04904
12550	SSC04978	Cases	Female	0	0	-2.02924
12523	SSC04979	Cases	Male	0	0	-0.0908389
12498	SSC04987	Siblings	Female	0	0	0.510978
12869	SSC04989	Siblings	Female	0	0	0.769923
12550	SSC04991	Siblings	Female	0	0	-3.94587
12523	SSC04994	Siblings	Female	0	0	-1.2802
12869	SSC04995	Cases	Female	0	0	2.23964
12440	SSC04996	Cases	Male	0	0	-0.123791
12440	SSC05001	Siblings	Female	0	0	-0.546922
11981	SSC05002	Cases	Female	0	0	-1.0665
12564	SSC05005	Cases	Male	0	0	-0.827902
12790	SSC05006	Cases	Male	0	0	-0.251788
12575	SSC05007	Cases	Male	0	0	0.891014
11981	SSC05016	Siblings	Female	0	0	-0.99653
12790	SSC05020	Siblings	Female	0	0	0.323582
12575	SSC05022	Siblings	Male	0	0	0.214554
12255	SSC05027	Cases	Male	0	0	1.09916
12114	SSC05028	Cases	Female	0	0	0.105898
12588	SSC05029	Cases	Male	0	0	-0.777528
12444	SSC05030	Cases	Female	1.03207	0	-0.883891
12255	SSC05042	Siblings	Male	0	0	0.486536
12588	SSC05044	Siblings	Male	0	0	-0.689131
12444	SSC05046	Siblings	Male	0	0	-1.3533
12449	SSC05051	Cases	Male	0	0	1.20835
12449	SSC05056	Siblings	Male	0	0	1.66716
12483	SSC05064	Cases	Male	0	0	-0.850252
12493	SSC05066	Cases	Female	0	0	0.0194497
12685	SSC05067	Cases	Male	0	0	0.0191059
12534	SSC05077	Cases	Female	0	0	1.04205
12534	SSC05084	Siblings	Female	0	0	2.03731
12086	SSC05086	Cases	Male	0	0	1.16093
12113	SSC05087	Cases	Male	0	0	1.22328
12396	SSC05088	Cases	Male	0	0	1.15523
12447	SSC05089	Cases	Male	0	0	-0.941887
12603	SSC05090	Cases	Male	0	0	1.80817
12499	SSC05091	Cases	Male	0	0	0.610177
12515	SSC05092	Cases	Female	0	0	1.20913
12086	SSC05105	Siblings	Male	0	0	0.835139
12113	SSC05107	Siblings	Male	0	0	0.447194
12396	SSC05109	Siblings	Female	0	0	-0.303594
12447	SSC05111	Siblings	Female	0	0	0.26593
12603	SSC05113	Siblings	Male	0	0	-0.522853
12499	SSC05116	Siblings	Male	0	0	1.52621
12515	SSC05117	Siblings	Male	0	0	0.408655
12623	SSC05124	Cases	Male	0	0	-1.39963
12407	SSC05125	Cases	Male	0	0	-2.10455
12623	SSC05132	Siblings	Male	0	0	-0.321044
12407	SSC05134	Siblings	Female	0	0	0.784307
12232	SSC05135	Cases	Male	0	0	0.44324
12532	SSC05136	Cases	Male	0	0	-0.908648
12532	SSC05140	Siblings	Female	0	0	-1.13811
12680	SSC05143	Cases	Male	0	0	-0.590877
12680	SSC05148	Siblings	Male	0	0	0.834136
12460	SSC05149	Cases	Male	0	0	-1.68104
12524	SSC05150	Cases	Female	0	0	0.506049
12524	SSC05154	Siblings	Female	0	0	0.206903
12563	SSC05156	Cases	Male	0	0	-0.484801
12563	SSC05161	Siblings	Male	0	0	0.637685
12629	SSC05162	Cases	Male	0	0.973617	0.191029
12175	SSC05166	Cases	Male	0	0	-1.46685
12472	SSC05167	Cases	Female	0	0	0.116701
12360	SSC05168	Cases	Male	0	0	0.695766
12394	SSC05169	Cases	Male	0	0	0.408454
12650	SSC05170	Cases	Male	0	0	2.81529
12451	SSC05171	Cases	Male	0	0	-1.12172
12705	SSC05172	Cases	Male	0.946943	0	-0.655663
12539	SSC05173	Cases	Male	0	0	0.541867
12175	SSC05183	Siblings	Female	0	0	0.613988
12360	SSC05185	Siblings	Female	0	0	-1.38573
12394	SSC05186	Siblings	Male	0	0	-1.81709
12650	SSC05189	Siblings	Female	0	0	2.89085
12451	SSC05191	Siblings	Male	0	0	0.303753
12705	SSC05193	Siblings	Male	0	0	-0.621422
12208	SSC05195	Cases	Male	0	0	1.52146
12285	SSC05197	Cases	Female	0	0	-1.96999
12671	SSC05198	Cases	Male	0	0	0.615278
12611	SSC05199	Cases	Male	1.17076	0	0.119251
12671	SSC05208	Siblings	Female	0	0	-0.0639903
12285	SSC05210	Siblings	Male	0	0	-1.57133
12477	SSC05214	Cases	Male	0	0	-0.149522
12026	SSC05223	Cases	Male	0	0	-0.572539
12689	SSC05224	Cases	Female	0	0	2.30757
12598	SSC05233	Cases	Male	0	0	-0.0630734
12507	SSC05235	Cases	Male	0.942432	0	-1.67706
12598	SSC05243	Siblings	Female	0	0	-0.25259
12689	SSC05246	Siblings	Female	0	0	1.38555
12507	SSC05249	Siblings	Female	0	0	-0.133705
12299	SSC05250	Cases	Male	0	0	0.922361
12299	SSC05255	Siblings	Female	0	0	-0.27557
12438	SSC05260	Cases	Male	0	0	0.378253
12465	SSC05261	Cases	Male	0	0	-0.379842
12438	SSC05271	Siblings	Male	0	0	-0.375085
12414	SSC05274	Cases	Male	0	0	0.944768
12631	SSC05275	Cases	Male	0	0	-0.119092
12631	SSC05284	Siblings	Male	0	0	-0.603227
12404	SSC05297	Cases	Male	0	0	-0.125052
12552	SSC05298	Cases	Male	0	0	-0.495374
12363	SSC05299	Cases	Male	0	0	-0.274138
12445	SSC05300	Cases	Male	0	0	-1.61267
12581	SSC05301	Cases	Female	0	0	0.583787
12552	SSC05307	Siblings	Male	0	0	1.00935
12460	SSC05309	Siblings	Male	0	0	-2.8523
12363	SSC05312	Siblings	Male	0	0	0.331261
12445	SSC05314	Siblings	Male	0	0	0.225213
12581	SSC05316	Siblings	Male	0	0	0.818605
12457	SSC05321	Cases	Male	0	0	0.708861
12690	SSC05323	Cases	Male	0	0	0.778146
12657	SSC05325	Cases	Female	0	0	0.603959
12485	SSC05326	Cases	Male	0	0	2.04356
12457	SSC05334	Siblings	Male	0	0	0.718317
12690	SSC05339	Siblings	Male	0	0	0.195069
12657	SSC05344	Siblings	Female	0	0	-0.0501505
12286	SSC05348	Cases	Male	0	0	0.232921
11617	SSC05350	Cases	Male	0	0	-0.803116
12694	SSC05351	Cases	Female	0	0	1.15073
12694	SSC05366	Siblings	Female	0	0	1.10448
12679	SSC05370	Cases	Male	0	0	-0.48119
12688	SSC05372	Cases	Male	0	0	1.11248
12630	SSC05373	Cases	Male	0	1.0399	-0.458267
12679	SSC05384	Siblings	Male	0	0	-0.0878303
12688	SSC05388	Siblings	Male	0	0	-0.381446
12630	SSC05391	Siblings	Female	0	0	-0.996587
12741	SSC05392	Cases	Male	0	0	-0.675922
12456	SSC05395	Cases	Female	0	0	-0.393567
12673	SSC05396	Cases	Male	1.13464	0	2.20098
12741	SSC05403	Siblings	Male	0	0	-1.73841
12456	SSC05407	Siblings	Male	0	0	-1.03579
12673	SSC05409	Siblings	Male	0	0	1.0662
12604	SSC05411	Cases	Male	0	0	1.6377
12585	SSC05413	Siblings	Female	0	0	0.419056
12541	SSC05416	Cases	Male	0	0	0.890756
12647	SSC05418	Cases	Male	0	0	0.170312
12541	SSC05429	Siblings	Male	0	0	0.0641497
12317	SSC05431	Cases	Male	0	0	-1.20891
12621	SSC05435	Cases	Male	0	0	-0.635033
12435	SSC05436	Cases	Male	0	0	-0.436805
12727	SSC05437	Cases	Male	0	0	1.12973
12606	SSC05438	Cases	Male	0	0	0.309742
12317	SSC05448	Siblings	Female	0	1.08971	-1.21662
12403	SSC05450	Siblings	Female	0	0	1.06024
12621	SSC05455	Siblings	Male	0	0	-1.24158
12435	SSC05458	Siblings	Female	0	0	-0.65701
12727	SSC05460	Siblings	Male	0	0	0.111142
12749	SSC05462	Cases	Male	0	0	0.12799
12716	SSC05463	Cases	Male	0	0	0.729807
11812	SSC05464	Cases	Male	0	0	-1.6572
12681	SSC05465	Cases	Female	0.986309	0	-0.604832
12724	SSC05468	Cases	Female	0	0	0.0706541
12770	SSC05469	Cases	Male	0	0	-0.651193
12536	SSC05470	Cases	Male	0	0	-1.87615
12712	SSC05472	Cases	Male	0	0	0.108821
12749	SSC05485	Siblings	Female	0	0	-0.751281
12716	SSC05487	Siblings	Female	0	0	0.195871
11812	SSC05489	Siblings	Female	0	0	-1.81448
12681	SSC05491	Siblings	Female	0	0	0.255271
12647	SSC05493	Siblings	Male	0	0	-0.401389
12568	SSC05497	Cases	Male	0	0	-0.687011
12568	SSC05498	Siblings	Female	0	0	-2.09667
12724	SSC05505	Siblings	Male	0	0	-0.265943
12770	SSC05507	Siblings	Male	0	0	-0.854493
12579	SSC05512	Cases	Male	0	0	1.05305
12426	SSC05513	Cases	Male	0	0	1.51965
12641	SSC05514	Cases	Female	0	0	0.845712
12579	SSC05522	Siblings	Female	0	0	-0.000264134
12641	SSC05524	Siblings	Female	0	0	-0.730507
12505	SSC05532	Cases	Male	0	0	-0.803718
12683	SSC05540	Cases	Male	1.0448	0	-0.163534
12426	SSC05548	Siblings	Female	0	0	0.684391
12683	SSC05550	Siblings	Male	0	0	-0.307519
12011	SSC05551	Cases	Male	0	0	-2.01646
12646	SSC05552	Cases	Male	0	0	0.494043
12787	SSC05553	Cases	Male	0	0	0.134724
12674	SSC05554	Cases	Male	0	0	-0.322247
12011	SSC05560	Siblings	Male	0	0	-1.03685
12646	SSC05562	Siblings	Male	0	0	0.705652
12787	SSC05565	Siblings	Female	0	0	0.547139
12674	SSC05567	Siblings	Female	0	0	-0.170468
12415	SSC05568	Cases	Male	0	0	-0.0382878
12642	SSC05569	Cases	Male	0	0	1.03176
12437	SSC05572	Cases	Male	0	0.919184	1.35082
12415	SSC05579	Siblings	Female	0	0	-1.15817
12642	SSC05582	Siblings	Male	0	0	0.346591
12437	SSC05588	Siblings	Male	0	0	0.96686
12578	SSC05590	Cases	Male	0	0	-0.858819
12578	SSC05593	Siblings	Female	0	0	-0.716753
12780	SSC05594	Cases	Male	0	0	-1.65359
12430	SSC05595	Cases	Female	0	0	1.98273
12682	SSC05597	Cases	Male	0	0	-1.89786
12636	SSC05598	Cases	Male	0	0	0.30851
12662	SSC05599	Cases	Male	0	0	1.29389
12773	SSC05600	Cases	Male	0	1.00682	1.21601
12780	SSC05611	Siblings	Male	0	0	-0.120925
12430	SSC05613	Siblings	Male	0	0	0.854623
12682	SSC05616	Siblings	Male	0	0	-2.34787
12636	SSC05618	Siblings	Female	0	0	0.443269
12662	SSC05619	Siblings	Male	0	0	1.7608
12773	SSC05622	Siblings	Male	0	0	0.642212
12565	SSC05627	Cases	Female	1.10968	0	-1.43181
12484	SSC05628	Cases	Male	0	0	0.688316
12687	SSC05629	Cases	Male	0	0	-0.94544
12595	SSC05631	Cases	Male	0	0	0.150627
12565	SSC05641	Siblings	Male	0	0	-1.76864
12687	SSC05647	Siblings	Male	0	0	1.13555
12656	SSC05659	Siblings	Male	0	0	-0.669016
12595	SSC05661	Siblings	Male	0	0	0.12693
12719	SSC05664	Cases	Male	0	0	-0.0547637
12656	SSC05666	Cases	Male	0	0	-0.341245
12772	SSC05671	Cases	Male	0	0	-0.636723
12483	SSC05678	Siblings	Male	0	0	0.0995945
12719	SSC05680	Siblings	Female	0	0	-0.201013
12715	SSC05684	Siblings	Female	0	0	0.193207
12742	SSC05690	Cases	Male	0	0	-0.662512
12715	SSC05691	Cases	Male	0	0	0.338969
13143	SSC05692	Cases	Female	0	0	2.05829
13143	SSC05693	Siblings	Female	0	0	2.06327
12772	SSC05701	Siblings	Male	0	0	-2.40177
12461	SSC05708	Cases	Female	0	0	1.52538
12948	SSC05720	Cases	Female	0	0	0.165584
12795	SSC05726	Siblings	Male	0	0	-0.278063
13095	SSC05729	Cases	Male	0	0	0.314928
12885	SSC05731	Cases	Male	0	0	-0.457264
13095	SSC05739	Siblings	Female	0	0	-1.47803
12640	SSC05742	Cases	Male	0	0	-0.543512
12944	SSC05743	Cases	Male	0	0	-0.362134
12944	SSC05750	Siblings	Male	0	0	0.982735
12108	SSC05752	Cases	Male	0.967504	0	0.977863
12417	SSC05753	Cases	Male	0	0	-0.293078
12482	SSC05754	Cases	Male	0	0	-0.0595489
12738	SSC05755	Cases	Male	0	0	-0.0717555
12910	SSC05756	Cases	Male	0	0	0.865598
12738	SSC05765	Siblings	Female	0	0	-0.00631009
12793	SSC05767	Cases	Male	0	0	-0.95799
12301	SSC05773	Siblings	Female	0	0	-0.282963
12793	SSC05774	Siblings	Female	0	0	-2.14288
12720	SSC05784	Cases	Male	0	0	0.325788
12912	SSC05785	Cases	Male	0	0	-1.77391
12301	SSC05786	Cases	Male	0	0	-1.35198
12720	SSC05792	Siblings	Male	0	0	0.158765
12622	SSC05794	Cases	Male	0	0	-0.269954
12802	SSC05797	Cases	Male	0	0	1.62676
12108	SSC05802	Siblings	Male	0	0	1.04064
12622	SSC05803	Siblings	Female	0	0	0.602842
12802	SSC05810	Siblings	Male	0	0	1.04781
12729	SSC05812	Cases	Female	0	0	-1.35651
12480	SSC05813	Cases	Male	0	0	0.0763276
12845	SSC05814	Cases	Male	0	0	0.365531
12729	SSC05819	Siblings	Male	0	0	-0.639331
12480	SSC05821	Siblings	Male	0	0	-0.909909
12845	SSC05824	Siblings	Female	0	0	0.486221
12766	SSC05826	Cases	Male	0	0	-0.398323
12574	SSC05828	Cases	Male	0	0	-0.318981
12932	SSC05829	Cases	Male	0	0	0.568343
12792	SSC05830	Cases	Male	0	0	1.25437
12766	SSC05838	Siblings	Male	0	0	-1.21822
12574	SSC05842	Siblings	Female	0	0	-0.192331
12932	SSC05845	Siblings	Female	0	0	-2.00583
12792	SSC05847	Siblings	Female	0	0	1.04454
12960	SSC05848	Cases	Male	0	0	1.38446
12778	SSC05849	Cases	Male	0	0	-0.0487178
12778	SSC05853	Siblings	Female	0	0	-0.0210382
12462	SSC05866	Cases	Male	0	0	0.0158966
12076	SSC05875	Cases	Male	0	0	-0.234022
12076	SSC05878	Siblings	Male	0	0	0.0777603
12025	SSC05881	Cases	Male	0	0	-1.79531
12861	SSC05894	Cases	Male	0	0	-0.580791
12669	SSC05895	Cases	Male	0	0	-0.321617
12820	SSC05896	Cases	Male	0	0	-0.773889
12805	SSC05897	Cases	Female	0	0	-0.159006
12861	SSC05906	Siblings	Female	0	0	-2.19953
12669	SSC05908	Siblings	Male	0	0	-0.8473
13067	SSC05917	Cases	Male	0	0	0.963107
12796	SSC05918	Cases	Male	0	0	0.288824
12796	SSC05926	Siblings	Female	0	0	0.808261
12821	SSC05931	Cases	Male	0	0	0.551294
12821	SSC05939	Siblings	Female	0	0	-0.165883
12775	SSC05947	Cases	Male	0	0	-0.813288
12573	SSC05954	Siblings	Male	0	0	1.71392
12775	SSC05959	Siblings	Male	0	0	-0.303021
12781	SSC05966	Cases	Male	0	0	-1.14243
12850	SSC05972	Cases	Male	0	0	-0.372105
12891	SSC05973	Cases	Male	0	0	0.275013
12850	SSC05982	Siblings	Male	0	0	0.0979039
12891	SSC05986	Siblings	Female	0	0	0.0144353
12735	SSC05990	Cases	Male	0	0	-0.15084
12735	SSC05992	Siblings	Male	0	0	0.506193
12799	SSC05994	Cases	Male	0	0	-0.920454
12526	SSC05995	Cases	Male	0	0	-0.310671
12529	SSC05996	Cases	Male	0	0	0.416907
12799	SSC06003	Siblings	Male	0	0	-0.441619
12526	SSC06005	Siblings	Female	0	0	-0.364798
12529	SSC06007	Siblings	Female	0	0	0.119366
12761	SSC06024	Cases	Male	0	0	0.0386478
12860	SSC06030	Cases	Female	0	0	-0.457694
12860	SSC06035	Siblings	Female	0	0	0.15928
12462	SSC06037	Siblings	Female	0	0	1.42733
12547	SSC06040	Cases	Male	1.03838	0	-1.23006
12637	SSC06041	Cases	Male	0	0	0.0564418
12925	SSC06044	Cases	Male	0	0	0.467195
12700	SSC06056	Siblings	Male	0	0	-1.81961
12637	SSC06059	Siblings	Male	0	0	-0.240756
12925	SSC06066	Siblings	Female	0	0	1.23234
12826	SSC06072	Siblings	Male	0	0	0.459
12826	SSC06076	Cases	Female	0	0	2.65159
12921	SSC06080	Cases	Male	0	0	0.185699
12921	SSC06089	Siblings	Female	0	0	1.85206
12864	SSC06091	Cases	Female	0.791676	0	-0.150468
12859	SSC06092	Cases	Male	0	0	1.6271
12698	SSC06093	Cases	Male	0	0	1.83032
12744	SSC06094	Cases	Female	0	0	0.0266132
12804	SSC06095	Cases	Male	0	0.857892	0.685566
12899	SSC06096	Cases	Male	0	0	-0.0268262
12859	SSC06106	Siblings	Male	0	0	1.15552
12804	SSC06108	Siblings	Female	0	0	0.740782
12899	SSC06110	Siblings	Female	0	0	-1.07533
12867	SSC06111	Cases	Female	0	0	1.20821
12710	SSC06112	Cases	Male	0	0	-0.507982
12739	SSC06114	Cases	Male	0	0	1.14073
12664	SSC06115	Cases	Male	0	0	-1.09742
12653	SSC06116	Cases	Male	1.98432	0	-0.447407
12703	SSC06117	Cases	Male	0.959597	0.959597	1.23701
12842	SSC06118	Cases	Male	0	0	-1.21373
12739	SSC06124	Siblings	Male	0	0	1.77344
12664	SSC06126	Siblings	Male	0	0	-0.200297
12653	SSC06128	Siblings	Female	0	0	0.683904
12703	SSC06130	Siblings	Female	0	0	1.35598
12908	SSC06132	Cases	Female	0	0	0.429286
12953	SSC06134	Cases	Male	0	0	0.858205
12953	SSC06143	Siblings	Male	0	0	1.75086
12908	SSC06145	Siblings	Male	0	0	-0.352563
13154	SSC06147	Cases	Male	0	0	-1.31602
13154	SSC06152	Siblings	Male	0	0	-0.111212
12626	SSC06156	Cases	Male	0	0	0.158507
12512	SSC06157	Cases	Male	0	0	0.99391
12626	SSC06161	Siblings	Female	0	0	-0.519386
12512	SSC06163	Siblings	Female	0	0.988298	-0.227604
12223	SSC06165	Cases	Male	0	0	0.732501
12951	SSC06166	Cases	Male	0	0	-0.248091
12951	SSC06171	Siblings	Male	0	0	-0.0149349
12493	SSC06172	Siblings	Male	0	0	1.21062
12836	SSC06173	Cases	Male	0	0	1.70097
12676	SSC06174	Cases	Male	0	0	-0.275083
13021	SSC06175	Cases	Male	0	0	0.978121
12836	SSC06180	Siblings	Male	0	0	0.768089
12676	SSC06182	Siblings	Male	0	0	-0.793059
13021	SSC06184	Siblings	Female	0	0	-0.219151
12313	SSC06186	Cases	Female	0	0	1.95591
13053	SSC06187	Cases	Male	0	0	-1.48697
12740	SSC06188	Cases	Male	0	0	-0.793918
13089	SSC06189	Cases	Male	0	0	0.0106816
12313	SSC06195	Siblings	Female	0	0	0.393354
13053	SSC06196	Siblings	Male	0	0	-1.21381
13089	SSC06199	Siblings	Female	0	0	-0.366489
13079	SSC06201	Cases	Male	0	0	1.44598
12840	SSC06202	Cases	Male	0.897968	0	1.67094
12894	SSC06203	Cases	Male	0	0	0.326877
12840	SSC06210	Siblings	Female	0	0	1.52123
12894	SSC06212	Siblings	Female	0	0	-0.510245
12803	SSC06229	Cases	Male	0	0	-2.04463
12979	SSC06230	Cases	Male	0	0	0.0210257
12977	SSC06231	Cases	Female	0	0	0.347823
12803	SSC06238	Siblings	Male	0.91085	0	-0.988392
12977	SSC06240	Siblings	Male	0	0	0.708403
13035	SSC06243	Cases	Female	0	0	0.351777
12334	SSC06244	Cases	Male	0	0	0.766885
11465	SSC06245	Cases	Male	0	0	0.770753
12706	SSC06246	Cases	Male	0	0	-1.20046
13035	SSC06255	Siblings	Female	0	0	-0.803145
12334	SSC06257	Siblings	Male	1.06506	0	1.83997
12706	SSC06260	Siblings	Female	0	0	-1.15716
12743	SSC06263	Cases	Male	0	0	1.18466
12839	SSC06264	Cases	Male	0	0	-0.00522125
12957	SSC06266	Cases	Female	0	0	0.883764
12976	SSC06268	Cases	Male	0	0	1.06084
12743	SSC06277	Siblings	Male	0	0	0.353668
12957	SSC06281	Siblings	Female	0	0	0.150455
12976	SSC06284	Siblings	Male	0	0	1.16202
13093	SSC06299	Cases	Male	0	0	0.491321
13093	SSC06305	Siblings	Female	0	0	0.926659
12311	SSC06306	Cases	Male	0	0	-1.75643
12997	SSC06307	Cases	Male	0	0	-0.603342
12962	SSC06308	Cases	Male	0	0	-0.742542
12758	SSC06309	Cases	Male	0	0	-2.94809
12997	SSC06316	Siblings	Female	0	0	-0.0162243
12962	SSC06318	Siblings	Female	0	0	-1.36897
12758	SSC06321	Siblings	Female	0	0	-1.76783
13471	SSC06322	Siblings	Male	0	0	0.110025
13034	SSC06324	Cases	Male	0	0	0.0906259
13471	SSC06325	Cases	Male	0	0	0.188708
12942	SSC06326	Cases	Male	0	0	-2.00787
12923	SSC06327	Cases	Male	0	0	0.0542928
12223	SSC06332	Siblings	Female	0	0	0.224124
13034	SSC06338	Siblings	Female	0	0	1.66521
12942	SSC06341	Siblings	Male	0	0	-1.74488
12923	SSC06343	Siblings	Male	0	0	0.178278
12907	SSC06345	Cases	Male	0	0	-0.308866
12931	SSC06346	Cases	Male	0	0	-0.56761
13073	SSC06347	Cases	Male	0	0	-2.7535
12907	SSC06354	Siblings	Female	0	0	-1.6262
12931	SSC06356	Siblings	Female	0	0	-0.453912
13073	SSC06359	Siblings	Male	0	0	-0.510646
13008	SSC06362	Cases	Male	0	0	-0.594831
13040	SSC06363	Cases	Female	0	0	0.15183
12817	SSC06364	Cases	Male	0	0	0.0416851
13059	SSC06365	Cases	Male	0	1.14071	0.903106
12764	SSC06366	Cases	Female	0.960945	0	0.337622
13008	SSC06375	Siblings	Female	0	0	-0.18468
13040	SSC06377	Siblings	Female	0	0	1.72132
12817	SSC06379	Siblings	Female	0	0	0.978265
12764	SSC06384	Siblings	Female	0	0	1.0511
12548	SSC06388	Cases	Male	0	0	-0.573828
12759	SSC06389	Cases	Male	0	0	-0.677268
12548	SSC06397	Siblings	Female	0	0	-0.119407
12759	SSC06403	Siblings	Female	0	0	-0.70724
12323	SSC06404	Cases	Male	1.0818	0	-0.19448
13016	SSC06405	Cases	Male	0	0	1.01127
12763	SSC06406	Cases	Male	1.10828	0	-1.01865
12323	SSC06411	Siblings	Female	0	0	-0.930311
13016	SSC06412	Siblings	Female	0	0	1.51578
12763	SSC06415	Siblings	Male	0	0	1.22672
12794	SSC06416	Cases	Male	0	0	-0.831799
12975	SSC06417	Cases	Male	0	0.815988	-1.04275
13017	SSC06418	Cases	Male	0.956161	0	0.262749
12794	SSC06423	Siblings	Male	0	0	-1.26103
12975	SSC06427	Siblings	Female	0	0	-1.20802
13017	SSC06429	Siblings	Female	0	0	0.750037
12782	SSC06433	Cases	Male	0	0.937937	0.18143
12871	SSC06434	Cases	Male	0	0	-0.0672855
12916	SSC06435	Cases	Male	0	0	-0.666953
12782	SSC06448	Siblings	Female	0	0	0.551093
12916	SSC06450	Siblings	Male	0.984325	0	0.348969
12946	SSC06452	Cases	Male	0	0	0.2902
13007	SSC06453	Cases	Male	0	0	1.54017
13007	SSC06463	Siblings	Female	0	0	0.042688
12981	SSC06468	Cases	Male	0	0	0.324069
12974	SSC06474	Cases	Male	0	0	0.35086
13033	SSC06475	Cases	Male	0	0	1.37036
13005	SSC06476	Cases	Male	0	0	2.40127
12645	SSC06477	Cases	Male	0.907748	0	1.41197
12974	SSC06495	Siblings	Male	0	0	-0.403366
13005	SSC06498	Siblings	Female	0	0	1.5361
12924	SSC06501	Cases	Female	0	0	0.959468
13061	SSC06502	Cases	Male	0	0	-0.471333
12754	SSC06503	Cases	Male	0	0	1.41824
13085	SSC06504	Cases	Male	0	0	-0.0600361
12924	SSC06516	Siblings	Female	0	0	0.233838
13061	SSC06519	Siblings	Female	0	0	-1.15877
12941	SSC06521	Cases	Male	0	0	1.4128
13092	SSC06524	Cases	Male	0	0	1.10509
13037	SSC06525	Cases	Male	0	0	1.35627
13066	SSC06526	Cases	Male	0	0	-0.276573
13092	SSC06538	Siblings	Female	0	0	0.435733
13037	SSC06540	Siblings	Female	0	0	1.59266
13066	SSC06543	Siblings	Male	0	0	-0.318322
13041	SSC06544	Cases	Male	1.05625	0	-1.37625
12605	SSC06545	Cases	Male	0	0	-1.34846
12708	SSC06546	Cases	Male	0	0	-0.854063
13041	SSC06555	Siblings	Male	0	0	-0.80005
12605	SSC06556	Siblings	Male	0	0	-0.0708099
12708	SSC06557	Siblings	Female	0	0	0.153149
13023	SSC06563	Cases	Female	0	0	-1.18026
13060	SSC06565	Cases	Male	0	0	-0.95352
12853	SSC06567	Cases	Male	0	1.06369	0.119136
13082	SSC06568	Cases	Male	0	0	-0.127487
13050	SSC06569	Cases	Male	0	0	-0.449528
13023	SSC06581	Siblings	Male	0	0	-1.90466
12867	SSC06585	Siblings	Male	0	0	0.28616
12853	SSC06590	Siblings	Male	0	0	-1.14166
13082	SSC06592	Siblings	Male	0	0	-0.779677
12871	SSC06593	Siblings	Female	0	0	-1.16318
13050	SSC06596	Siblings	Male	0	0	-0.29474
13051	SSC06597	Cases	Male	0	0	0.0759264
13051	SSC06604	Siblings	Female	0	0	-0.246487
12852	SSC06607	Cases	Male	0	0	-0.623657
13099	SSC06609	Cases	Male	0	0	1.2624
13044	SSC06610	Cases	Male	0	0	-0.501277
12929	SSC06611	Cases	Male	0	0	-0.095968
12779	SSC06612	Cases	Male	0	0	-0.235741
13042	SSC06614	Cases	Male	1.07322	0	0.973881
12852	SSC06632	Siblings	Male	0	0	0.876801
13099	SSC06636	Siblings	Male	0	0	0.644419
12929	SSC06638	Siblings	Female	0	0	-0.15488
13044	SSC06640	Siblings	Female	0	0	-0.742657
12779	SSC06642	Siblings	Female	0	0	-0.420186
13042	SSC06646	Siblings	Female	0	0	-1.31149
12645	SSC06650	Siblings	Male	0	1.08296	1.84751
13057	SSC06655	Cases	Male	0	0	0.420489
12651	SSC06657	Cases	Male	0	0	-0.113934
13048	SSC06658	Cases	Female	0	0	-0.336345
12984	SSC06659	Cases	Male	0	0	1.25701
12985	SSC06660	Cases	Male	0	0	0.275042
13057	SSC06672	Siblings	Female	0	0	0.447739
12651	SSC06678	Siblings	Male	0	0	-1.07971
13048	SSC06680	Siblings	Female	0	0	0.762759
12984	SSC06682	Siblings	Male	0	0	0.374041
12788	SSC06683	Cases	Male	0	0	0.394185
13077	SSC06684	Cases	Male	0.91085	0	0.41791
12788	SSC06688	Siblings	Female	0	0	0.00429183
12714	SSC06690	Cases	Male	0	0	2.17413
12809	SSC06697	Cases	Male	0	0	-0.193821
13196	SSC06698	Cases	Male	0	0	0.146042
12958	SSC06699	Cases	Male	0	0	-1.85443
12958	SSC06709	Siblings	Male	0	0	-1.22229
12628	SSC06711	Cases	Male	0	0	0.581839
13094	SSC06712	Cases	Male	1.10968	0	-0.341102
12628	SSC06716	Siblings	Female	0	0	-1.62419
13094	SSC06718	Siblings	Male	0	0	1.14838
12707	SSC06719	Cases	Male	0	0	1.62535
12692	SSC06720	Cases	Male	0	0	0.723589
12783	SSC06721	Cases	Female	0	1.03156	1.85487
13150	SSC06723	Cases	Female	0	0	0.284698
12707	SSC06730	Siblings	Female	0	0	1.46117
12692	SSC06731	Siblings	Male	0	0	-0.672827
13162	SSC06736	Cases	Male	0.86754	0	-0.823403
13162	SSC06741	Siblings	Female	0	0	0.138249
13244	SSC06746	Cases	Male	0	0	1.78636
13128	SSC06755	Cases	Female	0	0	-0.478841
12959	SSC06756	Cases	Male	0	0	-1.64789
13128	SSC06763	Siblings	Male	0	0	-0.0818703
12913	SSC06764	Cases	Male	0	0	-0.291101
13294	SSC06765	Cases	Male	0	0	1.44323
12967	SSC06772	Cases	Male	0	0	-0.333021
12967	SSC06782	Siblings	Male	0	0	-0.532738
12991	SSC06786	Cases	Male	0	0	-0.312505
13102	SSC06787	Cases	Female	0	0	-0.536578
13102	SSC06797	Siblings	Male	0	0	-0.725951
12986	SSC06799	Cases	Male	0	0	0.915427
13153	SSC06800	Cases	Male	0	0	1.4573
12831	SSC06801	Cases	Male	0	0	0.584561
13153	SSC06807	Siblings	Male	0	0	-1.60279
13120	SSC06809	Cases	Male	0	0	-0.79644
13104	SSC06810	Cases	Male	0	0	0.669176
13120	SSC06816	Siblings	Male	0	0	-0.0965984
13104	SSC06818	Siblings	Female	0	0	0.43175
12878	SSC06821	Cases	Male	0	1.01005	1.19761
12961	SSC06824	Cases	Male	0	0	-0.788445
12955	SSC06825	Cases	Male	0	0	-1.04653
13174	SSC06826	Cases	Male	0	0	0.669433
12955	SSC06835	Siblings	Male	0	0	-1.22324
13174	SSC06838	Siblings	Male	0	0	0.579747
13362	SSC06843	Cases	Male	0	0	-1.36009
13300	SSC06854	Cases	Male	0	0	0.163865
13192	SSC06863	Cases	Male	0	0	0.684907
13163	SSC06868	Siblings	Male	0	0	0.103635
13169	SSC06877	Siblings	Male	0	0	0.817115
11651	SSC06881	Siblings	Female	0	0	-2.43971
13199	SSC06882	Cases	Female	0	0	0.748604
13080	SSC06883	Cases	Female	0	0	-0.206686
13303	SSC06884	Cases	Female	0	0	-0.078747
13139	SSC06886	Cases	Male	0	0	1.1232
13169	SSC06887	Cases	Male	0	0	-0.973377
13304	SSC06888	Cases	Male	0	0	1.29463
13080	SSC06897	Siblings	Female	0	0	-0.41202
13303	SSC06898	Siblings	Male	0	0	1.8333
13139	SSC06901	Siblings	Female	0	0	1.50223
13304	SSC06903	Siblings	Female	0	0	0.0127447
12704	SSC06905	Cases	Male	0	0	-0.595032
12717	SSC06906	Cases	Male	0	0	0.223236
13014	SSC06907	Cases	Male	0	0	-0.548727
13031	SSC06908	Cases	Female	0	0	0.448197
12704	SSC06916	Siblings	Female	0	0	-0.653228
13324	SSC06920	Cases	Male	0	0	0.74634
13323	SSC06921	Cases	Male	0	0	0.564618
13324	SSC06927	Siblings	Male	0	0	1.0095
13309	SSC06937	Cases	Male	0	0	-0.0977732
13309	SSC06941	Siblings	Male	0	0	0.148507
12748	SSC06947	Cases	Male	0	0	1.92914
12748	SSC06955	Siblings	Male	0	1.10454	1.00944
13144	SSC06956	Cases	Male	0	0	-0.929967
13364	SSC06957	Cases	Male	0	0	-0.626207
13144	SSC06961	Siblings	Male	0	0	-2.46366
13077	SSC06962	Siblings	Male	0	0	1.18317
13364	SSC06964	Siblings	Male	0	0	-0.361904
13038	SSC06966	Cases	Male	0	0	-0.731482
13045	SSC06967	Cases	Male	0	0.971523	1.50383
12409	SSC06968	Cases	Male	0	0	2.44835
13018	SSC06969	Cases	Male	0	0	-0.560418
13038	SSC06977	Siblings	Male	0	0	-0.882
12409	SSC06980	Siblings	Female	0	0	0.502066
13018	SSC06982	Siblings	Male	0	0	0.0752387
13028	SSC06984	Cases	Male	0	0	2.11511
13187	SSC06985	Cases	Male	0	0	0.239769
13593	SSC06986	Cases	Male	0	0	-1.03306
13187	SSC06992	Siblings	Male	0	0	-1.53428
13171	SSC06994	Cases	Female	0	0	0.815339
13122	SSC06995	Cases	Male	0	0	-0.914866
13171	SSC07001	Siblings	Female	0	0	2.0039
13122	SSC07002	Siblings	Female	0	0	-1.15375
13382	SSC07005	Cases	Male	0	0	-1.15774
13159	SSC07013	Cases	Male	0	0	0.550778
13163	SSC07014	Cases	Male	0	0	1.03984
13222	SSC07015	Cases	Female	0	0	-0.311789
13266	SSC07016	Cases	Male	0	0	1.14853
13159	SSC07021	Siblings	Male	0	0	-0.877559
13222	SSC07023	Siblings	Female	0	0	0.370201
13266	SSC07025	Siblings	Female	0	0	-0.141069
13146	SSC07026	Cases	Male	0	0	0.599633
13368	SSC07027	Cases	Male	0	0	-0.488239
13322	SSC07028	Cases	Male	0	0	1.66836
13072	SSC07029	Cases	Female	0	0	0.691382
13388	SSC07030	Cases	Male	0	0	0.421062
13146	SSC07038	Siblings	Female	0	0	0.874796
13322	SSC07040	Siblings	Female	0	0	-0.92925
13072	SSC07042	Siblings	Female	0	0	-0.659016
12810	SSC07046	Cases	Male	0	0	-0.29239
13006	SSC07047	Cases	Male	0	0	0.411377
13168	SSC07048	Cases	Female	0	0	0.267764
12786	SSC07057	Siblings	Male	0	0	2.30941
12810	SSC07059	Siblings	Female	0	0	0.165985
13006	SSC07060	Siblings	Female	0	0	0.837632
13168	SSC07061	Siblings	Female	0	0	-2.41412
13394	SSC07065	Cases	Male	0	0	0.910756
13028	SSC07070	Siblings	Female	0	0	-0.12657
13394	SSC07072	Siblings	Male	0	0	-0.271129
13130	SSC07073	Cases	Male	0	0	0.272033
13130	SSC07074	Siblings	Female	0	0	0.986144
13165	SSC07078	Cases	Male	0	0	-0.293851
13160	SSC07089	Siblings	Female	0	0	0.760295
13165	SSC07091	Siblings	Male	0	0	-1.0198
13026	SSC07095	Cases	Male	0	0	-0.576321
13218	SSC07096	Cases	Male	0	0	0.253208
13204	SSC07097	Cases	Male	0	0	0.816198
13000	SSC07099	Cases	Male	1.0634	0	1.46601
13271	SSC07100	Cases	Male	0	0	-0.673543
13026	SSC07110	Siblings	Female	0	0	0.605879
13218	SSC07112	Siblings	Male	0	0	-1.17596
13204	SSC07113	Siblings	Male	0	0	0.640092
13000	SSC07117	Siblings	Female	0	0	-0.237432
13271	SSC07119	Siblings	Female	0	0	-1.10246
13203	SSC07121	Siblings	Female	0	0.952504	1.28669
13069	SSC07122	Cases	Male	0.807852	0	1.12956
13069	SSC07131	Siblings	Male	0	0	0.527568
13206	SSC07135	Siblings	Female	0	0	0.943909
13133	SSC07138	Siblings	Female	0	0	-0.491735
13216	SSC07139	Cases	Male	0	0	0.380975
12613	SSC07140	Cases	Male	0	0	1.36011
12952	SSC07141	Cases	Male	0.978056	0	-0.334081
13237	SSC07144	Cases	Male	0	0	-0.907387
13216	SSC07151	Siblings	Male	0	0	0.0515134
12613	SSC07153	Siblings	Male	0	0	0.820668
12952	SSC07156	Siblings	Female	0	0	0.498313
13287	SSC07158	Siblings	Male	0	0	0.900011
13237	SSC07162	Siblings	Female	0	0	0.398311
13118	SSC07163	Cases	Male	0	0	0.332178
13118	SSC07167	Siblings	Female	0	0	-0.665263
13301	SSC07170	Cases	Male	0	0	-1.51846
13306	SSC07171	Cases	Male	0	0	0.555477
13301	SSC07177	Siblings	Male	0	0	-1.1553
13306	SSC07180	Siblings	Male	0.902211	0	0.686568
12902	SSC07183	Cases	Male	0	0	-0.906069
13272	SSC07184	Cases	Male	0	0	-0.603599
13221	SSC07185	Cases	Male	0	0	0.726655
12902	SSC07190	Siblings	Male	0	0	-0.715006
13272	SSC07192	Siblings	Female	0	0	-1.24868
13221	SSC07199	Siblings	Female	0	0	0.688402
13462	SSC07201	Siblings	Male	0	0	1.17792
13385	SSC07202	Cases	Male	0	0	-1.99343
13385	SSC07206	Siblings	Female	0	0	-0.845982
12833	SSC07207	Cases	Male	0	0	-0.294482
13327	SSC07208	Cases	Male	0	0	1.06798
13009	SSC07210	Cases	Male	0	0	-1.52531
13371	SSC07211	Cases	Male	0	0	0.0624305
12833	SSC07220	Siblings	Female	0	0	-1.1494
13335	SSC07238	Cases	Female	0	0	0.23252
13210	SSC07239	Cases	Male	0	0	-0.722771
13335	SSC07245	Siblings	Male	0	0	-0.0710964
13210	SSC07248	Siblings	Female	0	0	-1.24255
13333	SSC07249	Cases	Male	0	0	0.168822
13340	SSC07250	Cases	Male	0	0	-1.22438
13071	SSC07251	Cases	Male	0	0	0.271231
13333	SSC07256	Siblings	Male	0	0	-1.57448
13340	SSC07257	Siblings	Male	0	0	-0.106455
13071	SSC07260	Siblings	Female	1.05414	0	-0.225684
13381	SSC07263	Cases	Male	0	0	-0.174164
13207	SSC07264	Cases	Male	0	0	0.734163
13381	SSC07274	Siblings	Female	0	0	0.144065
13207	SSC07276	Siblings	Male	0	0	0.417079
13119	SSC07278	Cases	Male	0	0	-1.10117
13250	SSC07279	Cases	Male	0	0	-0.237145
13393	SSC07280	Cases	Female	0	0	-0.998535
13151	SSC07281	Cases	Male	0	0	-1.5809
13274	SSC07283	Cases	Female	0	0.83628	0.644304
13234	SSC07284	Cases	Male	0.818286	0	1.10299
13250	SSC07293	Siblings	Female	0	0	-0.35348
13151	SSC07296	Siblings	Male	0	0	1.09878
13191	SSC07302	Cases	Male	0	0	-0.603915
13188	SSC07303	Cases	Male	0	0	-0.744806
13267	SSC07304	Cases	Male	0	0	1.15709
13358	SSC07305	Cases	Male	0	0	0.752558
13191	SSC07313	Siblings	Female	0	0	0.430919
13188	SSC07318	Siblings	Female	0	0	1.21288
13267	SSC07320	Siblings	Female	0	0	0.155212
13358	SSC07323	Siblings	Male	0	0	-0.627755
13106	SSC07324	Cases	Male	1.07014	0	-0.823976
13106	SSC07332	Siblings	Female	0	0	-0.150955
13371	SSC07336	Siblings	Female	0	0	-0.309984
13355	SSC07341	Cases	Male	0	0	-0.339984
13346	SSC07343	Cases	Female	0	0	0.11885
13355	SSC07355	Siblings	Male	0	0	1.10681
13027	SSC07359	Cases	Male	0	0	-0.306746
13346	SSC07361	Siblings	Female	0	0	-0.282705
13230	SSC07363	Cases	Female	0	0	-0.086111
13064	SSC07364	Cases	Male	0	0	-0.66489
13230	SSC07366	Siblings	Female	0	0	1.55544
13064	SSC07369	Siblings	Male	0	0	-0.540876
13254	SSC07370	Cases	Male	0	0	-0.989567
13350	SSC07371	Cases	Male	0	0	-0.650706
13254	SSC07377	Siblings	Male	0	0	-1.69651
13190	SSC07381	Cases	Female	0	0	-0.378953
13332	SSC07387	Siblings	Male	0	0	0.950814
13375	SSC07391	Siblings	Male	0	0	-1.74907
13253	SSC07392	Siblings	Female	0	0	-0.183362
13375	SSC07393	Cases	Male	0	0	-2.03735
13235	SSC07394	Cases	Male	0	0	-0.324396
13352	SSC07395	Cases	Male	0	0	-1.45253
13235	SSC07399	Siblings	Female	0	0	0.911043
11838	SSC07401	Siblings	Male	0	0	-0.753918
13393	SSC07411	Siblings	Female	0	0	-0.0376574
13234	SSC07416	Siblings	Male	0	0	1.24924
13298	SSC07418	Cases	Male	0	0	-0.0877157
11838	SSC07419	Cases	Male	0.869358	0	-0.651108
13317	SSC07420	Cases	Male	0	0	0.939439
13298	SSC07425	Siblings	Female	0	0	-0.950626
13317	SSC07429	Siblings	Female	0	0	0.685508
13283	SSC07439	Cases	Male	0	0	-0.717355
13465	SSC07440	Cases	Male	0	0	1.57699
13343	SSC07441	Cases	Male	0	0	0.203121
13374	SSC07443	Cases	Male	0	0	-0.246257
13107	SSC07444	Cases	Male	0	0	-0.0437893
13464	SSC07445	Cases	Male	0	0	-0.294625
13283	SSC07447	Siblings	Male	0	0	-0.223564
13465	SSC07449	Siblings	Female	0	0	2.10373
13343	SSC07451	Siblings	Female	0	0	-0.917416
13374	SSC07455	Siblings	Female	0	0	-0.96885
13107	SSC07457	Siblings	Male	0	0	0.490977
13447	SSC07458	Cases	Female	0	0	-1.4631
13447	SSC07460	Siblings	Female	0	0	-2.48854
13493	SSC07461	Cases	Male	0	0	-1.0561
13493	SSC07465	Siblings	Male	0	0	-0.0454226
13264	SSC07466	Cases	Male	0	0	0.559145
13316	SSC07467	Cases	Male	0	0	-0.223306
13330	SSC07468	Cases	Male	0	0.888276	1.2377
13383	SSC07471	Cases	Male	0	0	1.17873
13462	SSC07472	Cases	Male	0	0	0.67058
13264	SSC07482	Siblings	Female	0	0	0.957605
13316	SSC07484	Siblings	Male	0	0	-1.56886
13330	SSC07486	Siblings	Female	0	0	0.501149
13383	SSC07490	Siblings	Female	0	0	0.058992
13253	SSC07493	Cases	Male	0	0	-0.0213247
13135	SSC07501	Cases	Male	0	0	-0.25812
13251	SSC07502	Cases	Female	0	0	-1.79927
13269	SSC07503	Cases	Male	0	0	-0.525948
13399	SSC07505	Cases	Male	0	0	0.212577
13135	SSC07516	Siblings	Male	0	0	-0.572596
13251	SSC07517	Siblings	Female	0	0	-1.39591
13269	SSC07518	Siblings	Male	0	0	-1.34963
13177	SSC07523	Cases	Female	0	0	-1.37857
13496	SSC07524	Cases	Male	0	0	-1.48313
13365	SSC07525	Cases	Male	0	0	0.657456
13129	SSC07526	Cases	Male	0	0	-1.21037
13397	SSC07527	Cases	Male	0	0	0.0817718
13456	SSC07528	Cases	Male	0	0	2.32714
13177	SSC07533	Siblings	Male	0	0	-1.07143
13496	SSC07534	Siblings	Male	0	0	0.352809
13129	SSC07537	Siblings	Female	0	0	-0.867616
13456	SSC07540	Siblings	Female	0	0	-0.0135022
13439	SSC07542	Cases	Male	0	0	-0.596006
13439	SSC07548	Siblings	Female	0	0	-1.19699
13263	SSC07551	Cases	Male	0	0	1.18884
13349	SSC07552	Cases	Male	0	0	-0.675033
13497	SSC07553	Cases	Male	0.817818	0	0.263351
13263	SSC07562	Siblings	Female	0	0	-0.653228
13349	SSC07564	Siblings	Female	0	0	-0.505919
13497	SSC07566	Siblings	Male	0.864889	0	-1.6629
13517	SSC07572	Cases	Male	0	0	-1.4468
13415	SSC07585	Cases	Male	0	0	1.27323
12055	SSC07586	Cases	Male	0	0	-0.0245053
13336	SSC07587	Cases	Male	0	0	0.0331176
13334	SSC07588	Cases	Male	0	0	0.478599
13415	SSC07595	Siblings	Male	0	0	-0.948563
12055	SSC07597	Siblings	Female	0	0	-0.526693
13336	SSC07599	Siblings	Female	0	0	-0.962288
13438	SSC07604	Cases	Male	0	0	0.0578745
13115	SSC07605	Cases	Male	0	0	-0.604287
13438	SSC07611	Siblings	Male	0	0	0.123664
13446	SSC07615	Cases	Male	0	0	0.38556
13310	SSC07619	Cases	Male	0	0	0.574618
13310	SSC07622	Siblings	Male	0	0	-0.218606
13517	SSC07623	Siblings	Male	0	0	-1.82081
13487	SSC07624	Cases	Male	0	0	0.23911
13197	SSC07627	Siblings	Female	0	0	-1.27974
13487	SSC07629	Siblings	Female	0	0	-1.54835
13528	SSC07630	Cases	Male	0	0	1.49862
13185	SSC07631	Cases	Male	0	0	0.822646
13528	SSC07635	Siblings	Female	0	0	0.940613
13593	SSC07644	Siblings	Male	0	0	0.231374
13398	SSC07646	Cases	Male	1.13333	0	1.0556
13398	SSC07651	Siblings	Female	0	0	0.701067
13359	SSC07655	Cases	Male	0	0	0.206387
13576	SSC07657	Cases	Female	0	0	-0.200153
13576	SSC07668	Siblings	Female	0	0	-0.944981
13131	SSC07669	Cases	Male	0	0	0.891931
13455	SSC07670	Cases	Female	0	0	-0.116541
13540	SSC07671	Cases	Male	0	0	2.53354
13131	SSC07677	Siblings	Male	1.0551	0	1.09156
13540	SSC07680	Siblings	Male	0	0	0.996402
13338	SSC07685	Cases	Male	0	0	1.74275
13512	SSC07687	Cases	Male	0	0	-0.741654
13338	SSC07695	Siblings	Female	0	0	0.542038
13512	SSC07697	Siblings	Female	0	0	-0.901599
13454	SSC07698	Cases	Male	0	0	-0.282791
13520	SSC07699	Cases	Male	0	0	-0.86667
13133	SSC07701	Cases	Male	0	0	-0.334425
13370	SSC07702	Cases	Male	0	0	0.792616
13520	SSC07712	Siblings	Male	0	0	0.386763
13258	SSC07715	Cases	Male	0	0	0.329284
13416	SSC07716	Cases	Male	0	0	-1.43247
12900	SSC07717	Cases	Male	0	0	-0.000808557
13533	SSC07718	Cases	Male	0	0	0.878807
13595	SSC07719	Cases	Male	0	0	1.6112
13258	SSC07726	Siblings	Female	0	0	0.633444
13416	SSC07728	Siblings	Female	0	0	-0.476692
13533	SSC07732	Siblings	Male	0	0	0.0999097
13116	SSC07733	Cases	Female	0	0	1.9425
13403	SSC07734	Cases	Male	0	0	-0.750135
13116	SSC07739	Siblings	Female	0	0	0.74061
13403	SSC07741	Siblings	Female	0	0	0.300744
13560	SSC07749	Cases	Male	0	0	1.30549
13560	SSC07757	Siblings	Male	0	0	1.75842
13417	SSC07758	Cases	Male	0	0	0.826772
13215	SSC07759	Cases	Male	0	0	0.106557
13417	SSC07763	Siblings	Male	0	0	0.595134
13215	SSC07765	Siblings	Female	0	0	0.644075
13387	SSC07767	Cases	Male	0	0	-0.607525
13530	SSC07768	Cases	Female	0	0	0.079852
13387	SSC07774	Siblings	Male	0	0	-2.48232
13546	SSC07777	Cases	Male	0	0	-0.874206
13536	SSC07783	Cases	Male	0	0	0.0161832
13663	SSC07789	Cases	Male	0	0	1.61037
13663	SSC07794	Siblings	Female	0	0	0.83554
13284	SSC07796	Siblings	Male	0	0	-0.840194
12620	SSC07809	Siblings	Female	0	0	1.2532
13396	SSC07822	Cases	Male	0	0	-0.597983
13400	SSC07823	Cases	Female	0	0	-0.0597209
13376	SSC07824	Cases	Male	0	0	1.05053
13557	SSC07826	Cases	Male	0	0	-0.0630447
13314	SSC07827	Cases	Male	0	0	-1.29502
13396	SSC07834	Siblings	Female	0	0	-0.817443
13557	SSC07841	Siblings	Female	0	0	0.159739
13532	SSC07842	Cases	Male	0	0	-0.118719
13514	SSC07843	Cases	Male	0	0	0.511522
13541	SSC07844	Cases	Male	0	0	0.474272
13532	SSC07849	Siblings	Male	0	0	0.509946
13414	SSC07858	Cases	Male	0	0	3.29599
13634	SSC07864	Siblings	Female	0	1.05419	1.19414
13697	SSC07865	Siblings	Female	0	0	0.10501
13567	SSC07869	Cases	Male	0	0	-0.680163
13575	SSC07870	Cases	Male	0	0	-0.152617
13575	SSC07878	Siblings	Male	0	0	-0.697842
13580	SSC07880	Cases	Male	0	0	-1.35785
13580	SSC07886	Siblings	Female	0	0	-0.0830164
12750	SSC07894	Cases	Male	0	0	1.38761
13501	SSC07895	Cases	Male	0	0	-2.16008
13585	SSC07902	Cases	Male	0	0	0.990987
13597	SSC07903	Cases	Male	0	0	-0.249495
13585	SSC07911	Siblings	Female	0	0	1.08852
13494	SSC07915	Cases	Female	0	0	0.143349
12849	SSC07916	Cases	Male	0	0	-0.0987187
13314	SSC07923	Siblings	Female	0	0	0.208193
13409	SSC07924	Cases	Female	0	0	-1.34702
13409	SSC07927	Siblings	Female	0	0	-1.41806
13561	SSC07929	Siblings	Male	0	0	1.69547
13491	SSC07930	Cases	Male	0	0	-0.334769
13656	SSC07931	Cases	Male	0	0	0.544016
13505	SSC07932	Cases	Male	0	0	-0.157316
13524	SSC07933	Cases	Male	0	0	-0.719361
13505	SSC07942	Siblings	Female	0	0	0.513585
13572	SSC07946	Siblings	Female	0	0	0.203207
13567	SSC07948	Siblings	Male	0	0	-0.457379
13395	SSC07949	Cases	Male	1.01379	0	0.484272
13424	SSC07950	Cases	Male	0	0	1.17692
13507	SSC07951	Cases	Male	0	0	0.513155
13588	SSC07952	Cases	Male	0	0	-0.388008
13620	SSC07953	Cases	Male	0	0	0.492611
13424	SSC07961	Siblings	Female	0	0	-0.183334
13507	SSC07963	Siblings	Male	0	0	-0.0383164
13620	SSC07966	Siblings	Female	0	0	-0.0122414
13513	SSC07968	Cases	Male	1.01015	0	0.932934
13508	SSC07969	Cases	Male	0	0	2.20488
13777	SSC07970	Cases	Male	0	0	0.218623
13642	SSC07971	Cases	Male	0	1.39615	1.22687
13513	SSC07977	Siblings	Female	0	0	1.53085
13508	SSC07979	Siblings	Female	0	0	1.21366
13777	SSC07981	Siblings	Male	0	0	-0.201242
13297	SSC07984	Cases	Male	0	0	1.61931
13565	SSC07993	Siblings	Female	0	0	1.93814
13606	SSC07998	Cases	Male	1.17392	0	-1.51918
13523	SSC07999	Cases	Male	0	0	-1.2696
13579	SSC08001	Cases	Male	0	0	-0.483511
13502	SSC08002	Cases	Male	0	0	0.0921732
12633	SSC08003	Cases	Male	0	0	0.565649
13516	SSC08004	Cases	Male	0	0	1.6908
13634	SSC08014	Cases	Male	1.09529	0	0.980471
13606	SSC08016	Siblings	Female	0	0	0.59969
13523	SSC08018	Siblings	Female	0	0	0.792358
13579	SSC08021	Siblings	Male	0	0	0.159682
13502	SSC08023	Siblings	Female	0	0	0.0387051
12633	SSC08025	Siblings	Female	0	0	0.492783
13552	SSC08031	Cases	Male	0	0	-0.747958
13599	SSC08032	Cases	Male	0	0	0.553242
13552	SSC08036	Siblings	Male	0	0	0.405159
13599	SSC08039	Siblings	Male	0	0	0.0397653
13548	SSC08040	Cases	Female	0	0.940288	-0.0728157
13586	SSC08041	Cases	Male	0	1.16074	-0.158491
13293	SSC08042	Cases	Male	0	0	1.30684
13586	SSC08049	Siblings	Female	0	0	1.07033
13293	SSC08051	Siblings	Female	0	0	0.984998
13852	SSC08053	Cases	Male	0	0	-0.118146
13673	SSC08054	Cases	Male	0	0	-1.00246
13836	SSC08056	Cases	Male	0	0	-1.57187
13637	SSC08057	Cases	Male	0	0	-0.261816
13539	SSC08058	Cases	Male	0	0	-1.15332
13852	SSC08069	Siblings	Female	0	0	-0.969079
13673	SSC08072	Siblings	Male	0	0	1.16706
13836	SSC08074	Siblings	Female	0	0	-0.630706
13637	SSC08075	Siblings	Female	0	0	1.83822
13547	SSC08077	Cases	Male	0	0	1.0552
13616	SSC08078	Cases	Male	0	0	-0.113877
13547	SSC08084	Siblings	Female	0	0	0.370459
13642	SSC08087	Siblings	Female	0	0	1.83799
13556	SSC08089	Cases	Male	0	0	-0.454743
13556	SSC08095	Siblings	Female	0	0	0.540147
13561	SSC08097	Cases	Female	0	0	1.72662
13443	SSC08102	Cases	Male	0	0	1.58541
13570	SSC08103	Cases	Male	0	0	-1.52115
13509	SSC08104	Cases	Female	0	0	1.0003
13527	SSC08105	Cases	Male	0	0	0.239769
13443	SSC08114	Siblings	Female	0	0	0.0022574
13570	SSC08116	Siblings	Male	0	0	0.110855
13509	SSC08118	Siblings	Female	0	0	0.20845
13498	SSC08122	Cases	Male	0	0	-0.541507
13315	SSC08123	Cases	Male	0	0	0.41854
13466	SSC08124	Cases	Male	0	0	-0.754491
13683	SSC08125	Cases	Male	0	0.857405	-0.295743
13498	SSC08131	Siblings	Female	0	0	-1.29533
13466	SSC08136	Siblings	Male	0	0	-1.16957
13683	SSC08138	Siblings	Female	0	0	-0.610849
13564	SSC08141	Cases	Male	0	0	-0.141442
13564	SSC08145	Siblings	Male	0	0	-0.64744
13687	SSC08146	Cases	Male	0	0	0.832187
13583	SSC08151	Cases	Male	0	0	1.29899
13583	SSC08152	Siblings	Female	0	0	0.75422
[truncated: 1,343 more rows]

## Sheet: 1E
FID	IID	Group	Sex	N_dn_PTV	N_dn_MIS	PS_AUT
SF0001677	SP0001677	Cases	Male	0	0	-0.742226
SF0001677	SP0001710	Siblings	Male	0	1	0.228067
SF0002375	SP0002375	Cases	Male	1.01	0	2.36118
SF0002375	SP0002406	Siblings	Female	0	0	0.333831
SF0002942	SP0002942	Cases	Female	0	0	-0.791083
SF0002942	SP0003042	Cases	Male	0	0	-1.34173
SF0002942	SP0003075	Siblings	Female	0	0	-1.42242
SF0003127	SP0003127	Cases	Male	0	0	2.06844
SF0003142	SP0003142	Cases	Male	0	0	0.0993881
SF0003127	SP0003156	Cases	Male	0	0	1.08002
SF0003142	SP0003173	Siblings	Female	0	0	-0.966416
SF0003127	SP0003185	Cases	Male	0	0	0.813816
SF0003960	SP0003300	Cases	Female	0	0	0.727799
SF0003502	SP0003502	Cases	Male	0	0	0.474931
SF0003502	SP0003519	Siblings	Female	0	0	0.586857
SF0003795	SP0003795	Cases	Male	0	0	-1.57442
SF0003906	SP0003906	Cases	Male	0	0	-2.05326
SF0003906	SP0003910	Siblings	Female	0	0	-0.989603
SF0003960	SP0003960	Cases	Male	0	0	0.809857
SF0004071	SP0004071	Cases	Male	0	0	0.905476
SF0005327	SP0004477	Siblings	Female	0	0	-0.722386
SF0004617	SP0004617	Cases	Female	0	0	-0.538615
SF0004641	SP0004641	Cases	Male	0	0	1.84017
SF0004641	SP0005018	Siblings	Male	0	0	1.36282
SF0005158	SP0005158	Cases	Male	0	0	0.460242
SF0005327	SP0005327	Cases	Male	0	0	-0.102483
SF0005508	SP0005508	Cases	Male	0	0	-1.557
SF0005508	SP0006014	Siblings	Female	0	0	-0.850399
SF0006050	SP0006050	Cases	Male	0	0	0.909237
SF0006428	SP0006428	Cases	Male	0	0	0.629902
SF0006871	SP0006871	Cases	Male	0	0	1.35676
SF0006954	SP0006954	Cases	Female	0	0	-1.15748
SF0006999	SP0006999	Cases	Male	0	0	1.8986
SF0007020	SP0007020	Cases	Male	0	0	1.66024
SF0006954	SP0007057	Cases	Female	0	0	-0.966263
SF0007020	SP0007214	Cases	Male	0	0	-0.378604
SF0007354	SP0007354	Cases	Male	0	0	-0.561063
SF0007407	SP0007407	Cases	Male	0	0	1.18592
SF0007020	SP0007521	Siblings	Male	0	0	0.587965
SF0007559	SP0007559	Cases	Male	0	0	0.128746
SF0007020	SP0007599	Siblings	Female	0	0	0.567272
SF0007407	SP0007646	Siblings	Female	0.952257	0	1.57805
SF0007772	SP0007772	Cases	Male	0	0	0.627114
SF0007776	SP0007776	Cases	Male	0	0	0.460438
SF0007789	SP0007789	Cases	Female	0	0	0.683517
SF0007776	SP0007810	Cases	Male	0	0	-1.82159
SF0008188	SP0008188	Cases	Male	0	0	-1.53781
SF0008188	SP0008220	Siblings	Female	0	0	-3.03841
SF0009364	SP0009364	Cases	Male	0	0	0.488369
SF0009391	SP0009391	Cases	Male	0	0	-1.46281
SF0009364	SP0009497	Siblings	Female	0	0	1.2932
SF0009609	SP0009609	Cases	Male	0	0	-1.00219
SF0009798	SP0009798	Cases	Female	0	0	1.42516
SF0010199	SP0010199	Cases	Male	0	0	1.52395
SF0010571	SP0010571	Cases	Male	0	0	0.713702
SF0010792	SP0010792	Cases	Male	0	1	0.529545
SF0010834	SP0010834	Cases	Male	0	0	-0.929382
SF0011329	SP0011329	Cases	Male	0	0	0.923121
SF0011550	SP0011550	Cases	Male	0	0	-0.606475
SF0011550	SP0011646	Siblings	Female	0	0	0.366934
SF0012050	SP0012050	Cases	Male	0	0	1.52286
SF0013001	SP0013001	Cases	Female	0	0	-0.115398
SF0013041	SP0013041	Cases	Male	0	0	-0.244112
SF0013041	SP0013084	Siblings	Male	0	0	-1.36419
SF0013376	SP0013376	Cases	Male	0.810701	0	0.206006
SF0013376	SP0013378	Siblings	Female	0	0.821915	-0.518742
SF0013605	SP0013605	Cases	Male	0	0	0.103537
SF0013610	SP0013610	Cases	Male	0	0	-0.989885
SF0013605	SP0013638	Siblings	Female	0	0	0.865748
SF0013610	SP0013649	Siblings	Male	0	0	-0.698341
SF0013906	SP0013906	Cases	Male	0	0	0.069647
SF0013906	SP0013938	Siblings	Male	0	0	-1.16071
SF0013980	SP0013980	Cases	Male	0	0	1.00292
SF0013980	SP0014010	Siblings	Female	0	0	0.964617
SF0015413	SP0015413	Cases	Male	0	0	-0.54607
SF0015436	SP0015436	Cases	Male	0	0	1.28367
SF0015413	SP0015447	Siblings	Female	0	0	0.328059
SF0015694	SP0015694	Cases	Female	0	0	-1.93373
SF0015755	SP0015755	Cases	Male	0	0	0.090313
SF0015694	SP0015788	Siblings	Female	0	0	-2.77999
SF0015900	SP0015900	Cases	Female	0	0	0.435237
SF0015900	SP0015932	Siblings	Male	0	0	0.801192
SF0016996	SP0016996	Cases	Female	0	0	1.46976
SF0017349	SP0017349	Cases	Male	1	0	1.33249
SF0017364	SP0017364	Cases	Female	0	0	1.71837
SF0007772	SP0017566	Siblings	Male	0	0	0.481218
SF0018229	SP0018229	Cases	Male	0	0	-0.176736
SF0018493	SP0018493	Cases	Female	0	0	0.203881
SF0018493	SP0018592	Siblings	Female	0	0	-0.422378
SF0018884	SP0018884	Cases	Male	0	0	-0.0981995
SF0018904	SP0018904	Cases	Female	0	0	0.653689
SF0018884	SP0018918	Siblings	Female	0	0	-0.262835
SF0018904	SP0018974	Siblings	Female	0	0	0.659286
SF0019104	SP0019104	Cases	Male	0	0	-0.459004
SF0019104	SP0019131	Siblings	Male	0	0	0.889244
SF0019334	SP0019334	Cases	Male	0	0	-0.659241
SF0019739	SP0019739	Cases	Male	0	0	1.81141
SF0019824	SP0019824	Cases	Male	0	0	0.0720968
SF0019824	SP0019857	Siblings	Male	0	0	1.65366
SF0020102	SP0020102	Cases	Male	0	0	0.245586
SF0020139	SP0020139	Cases	Male	0	0	-0.374648
SF0020214	SP0020214	Cases	Male	0	0	0.21756
SF0020139	SP0020270	Siblings	Female	0	0	-0.0147162
SF0020352	SP0020352	Cases	Male	0	0	-0.968285
SF0020836	SP0020836	Cases	Male	0	0	0.31488
SF0021080	SP0021080	Cases	Male	0	0	-0.651234
SF0021080	SP0021137	Cases	Female	0	0	-1.01129
SF0021307	SP0021307	Cases	Male	0	0.967123	0.658565
SF0021307	SP0021350	Siblings	Male	0	0	0.715499
SF0021505	SP0021505	Cases	Male	0	0	-0.152769
SF0021651	SP0021651	Cases	Male	1	0	-0.192251
SF0022160	SP0022160	Cases	Male	0	0	0.606477
SF0013001	SP0022247	Cases	Male	0	0	-0.859894
SF0022365	SP0022365	Cases	Male	0	0	1.22681
SF0022366	SP0022366	Cases	Male	0	0	-0.92383
SF0022366	SP0022388	Siblings	Female	0	0	-0.843434
SF0022444	SP0022409	Siblings	Female	0	0	-1.36077
SF0022444	SP0022444	Cases	Female	0	0	1.15738
SF0022605	SP0022605	Cases	Female	0	0	-0.00984044
SF0022612	SP0022612	Cases	Male	0	0	-0.763688
SF0022612	SP0022659	Siblings	Male	0	0	-1.00779
SF0022662	SP0022662	Cases	Male	0	0.915022	-0.862181
SF0022662	SP0022683	Siblings	Male	0	0	0.764963
SF0023169	SP0023169	Cases	Male	0	0	1.28281
SF0023221	SP0023221	Cases	Male	0	0	0.110009
SF0023341	SP0023341	Cases	Male	0	0	-0.965905
SF0023537	SP0023537	Cases	Male	0	0	-0.39524
SF0023780	SP0023780	Cases	Male	0	0	0.410478
SF0023780	SP0023799	Cases	Male	0	0	-1.01989
SF0024335	SP0024335	Cases	Male	0	0	1.28694
SF0025588	SP0025588	Cases	Male	0	0	-0.527416
SF0025853	SP0025853	Cases	Male	1	0	0.342467
SF0025853	SP0025908	Siblings	Female	0	0	-0.632749
SF0026744	SP0026744	Cases	Male	0	0	1.13924
SF0026744	SP0026745	Siblings	Male	0	0	2.11419
SF0027106	SP0027106	Cases	Male	0	0	-0.708196
SF0027325	SP0027325	Cases	Female	0	0	0.621474
SF0027386	SP0027386	Cases	Male	0	1	1.24142
SF0027386	SP0027411	Cases	Male	0	0	-0.180552
SF0027460	SP0027460	Cases	Female	0	0	-0.796259
SF0027615	SP0027615	Cases	Male	0	0	0.858473
SF0027615	SP0027642	Siblings	Female	0	0	0.0641528
SF0027841	SP0027841	Cases	Female	0	0	-0.444577
SF0028113	SP0028113	Cases	Male	0	0	0.305784
SF0028124	SP0028124	Cases	Male	0	0	-0.715539
SF0028113	SP0028147	Cases	Male	0	0	-1.2262
SF0028124	SP0028151	Siblings	Male	0	0	-0.238977
SF0028154	SP0028154	Cases	Male	0	0	-0.435169
SF0028113	SP0028165	Cases	Male	0	0	0.329225
SF0028170	SP0028170	Cases	Male	0	0	0.186431
SF0028170	SP0028197	Siblings	Male	0	0	-0.305021
SF0028113	SP0028218	Siblings	Male	0	0	0.481855
SF0028386	SP0028386	Cases	Male	0	0	0.0642031
SF0028386	SP0028399	Siblings	Female	0	0	0.0851809
SF0029968	SP0029968	Cases	Male	0	0	1.49364
SF0029968	SP0029974	Siblings	Male	0	0.886488	-0.445632
SF0029975	SP0029975	Cases	Female	0	0	0.900621
SF0029975	SP0030003	Siblings	Male	0	0	-0.88354
SF0030399	SP0030399	Cases	Male	0	0	-0.834897
SF0030673	SP0030673	Cases	Female	0	0	-0.507738
SF0030673	SP0030674	Siblings	Female	0	0	-0.498145
SF0030755	SP0030755	Cases	Male	0	0	0.421934
SF0031136	SP0031136	Cases	Male	0	0	0.211418
SF0031136	SP0031139	Siblings	Male	0	0	-0.368665
SF0031201	SP0031201	Cases	Male	0	0	-0.481205
SF0031201	SP0031204	Siblings	Female	0	0	-0.716838
SF0031385	SP0031385	Cases	Male	0	0	-0.0206465
SF0031429	SP0031429	Cases	Male	0	0	-0.354968
SF0032199	SP0032199	Cases	Female	0	0	-1.37993
SF0032199	SP0032202	Siblings	Female	0	0	-1.70665
SF0032324	SP0032324	Cases	Female	0	0	-1.85096
SF0032586	SP0032586	Cases	Male	0	0	0.658462
SF0032586	SP0032587	Siblings	Male	0	0	0.553644
SF0032747	SP0032747	Cases	Male	0	0	1.98258
SF0032795	SP0032795	Cases	Male	0	1.12126	-0.247465
SF0032795	SP0032796	Siblings	Female	0	0	-0.896338
SF0032865	SP0032865	Cases	Male	0	0	0.339782
SF0032873	SP0032873	Cases	Female	0	0	0.475383
SF0032960	SP0032960	Cases	Male	0	0	0.311442
SF0033798	SP0033798	Cases	Female	0	0	-0.234733
SF0033973	SP0033973	Cases	Male	0	0	2.73985
SF0033973	SP0033974	Siblings	Female	0	0	0.0870704
SF0034309	SP0034309	Cases	Male	0	0	0.327333
SF0034332	SP0034332	Cases	Male	0	0	1.39109
SF0034332	SP0034333	Siblings	Female	0	0	-0.181561
SF0034819	SP0034819	Cases	Female	0	0	-1.02627
SF0034830	SP0034830	Cases	Male	0	0	0.915093
SF0034830	SP0034832	Siblings	Male	0	0	0.176524
SF0034896	SP0034896	Cases	Female	0	0	-1.0664
SF0035459	SP0035459	Cases	Male	0	0	-1.37235
SF0035654	SP0035654	Cases	Male	0	0	-0.519199
SF0036405	SP0036405	Cases	Male	0	0	2.09704
SF0036681	SP0036681	Cases	Male	0	0	-0.831607
SF0036888	SP0036888	Cases	Female	0	0	1.8009
SF0036946	SP0036946	Cases	Male	0	0	0.57765
SF0036946	SP0036947	Siblings	Male	0	0	0.868872
SF0037098	SP0037098	Cases	Female	0	0	1.86895
SF0037098	SP0037099	Siblings	Female	0	0	2.50803
SF0037331	SP0037331	Cases	Male	0	0	0.276283
SF0037331	SP0037332	Siblings	Male	0	0	-0.210914
SF0037406	SP0037406	Cases	Female	1	0	0.436167
SF0037406	SP0037408	Siblings	Female	0	0	0.329872
SF0037549	SP0037549	Cases	Male	0	0	0.391281
SF0037549	SP0037550	Siblings	Female	0	0	-0.0465556
SF0037627	SP0037627	Cases	Male	0	0	-0.444471
SF0037764	SP0037764	Cases	Male	0	0	0.575909
SF0037764	SP0037765	Siblings	Male	0	0	-0.12163
SF0038040	SP0038040	Cases	Male	0	0	0.333657
SF0038040	SP0038041	Siblings	Female	0	0	-1.68167
SF0038152	SP0038152	Cases	Male	0	0	0.841314
SF0038152	SP0038153	Siblings	Female	0	0	0.120429
SF0038305	SP0038305	Cases	Male	0	0	-1.13936
SF0038305	SP0038306	Siblings	Male	0	0	-2.52816
SF0038723	SP0038723	Cases	Male	0	0	-0.793835
SF0039550	SP0039550	Cases	Male	0	0	0.0440233
SF0039550	SP0039551	Siblings	Female	0	0	-1.26481
SF0039722	SP0039722	Cases	Male	0	0	0.362227
SF0039723	SP0039723	Cases	Male	0	0	0.170237
SF0039801	SP0039801	Cases	Male	0	0	-1.53881
SF0039801	SP0039803	Siblings	Female	0	0	-0.264437
SF0039814	SP0039814	Cases	Male	0	0	1.5392
SF0039814	SP0039815	Siblings	Male	0	0	-0.231461
SF0040062	SP0040062	Cases	Male	0	0	0.833407
SF0040590	SP0040590	Cases	Male	0	0	0.920389
SF0040590	SP0040591	Siblings	Female	0	0	0.0214995
SF0040675	SP0040675	Cases	Male	0	0	-1.71869
SF0040751	SP0040751	Cases	Male	0	0	-0.52972
SF0040751	SP0040752	Siblings	Male	0	0	1.17021
SF0041421	SP0041421	Cases	Female	0	0	1.66052
SF0041444	SP0041444	Cases	Female	0	0	0.367322
SF0042222	SP0042222	Cases	Male	0	0	0.974353
SF0043005	SP0043005	Cases	Female	0	0	-1.1664
SF0043012	SP0043012	Cases	Male	0	0	-0.52879
SF0043054	SP0043054	Cases	Male	0	0	0.0857544
SF0043206	SP0043206	Cases	Male	0	0	1.2844
SF0043225	SP0043225	Cases	Male	0	0	-0.638623
SF0043315	SP0043315	Cases	Male	0	0	0.399217
SF0043406	SP0043406	Cases	Male	0	0	-0.404812
SF0044549	SP0044549	Cases	Male	0	1	0.0910689
SF0044549	SP0044553	Siblings	Male	0	0	1.23391
SF0044900	SP0044900	Cases	Male	0	1	0.289825
SF0044900	SP0044901	Siblings	Male	0	0	-0.200433
SF0045406	SP0045406	Cases	Male	0	0	0.410507
SF0045977	SP0045977	Cases	Male	0	0	0.689141
SF0046388	SP0046388	Cases	Male	0	0	-0.441258
SF0046388	SP0046389	Siblings	Male	0	0	-0.623502
SF0047047	SP0047047	Cases	Male	0	0	-0.983165
SF0047349	SP0047349	Cases	Male	0	0	2.04876
SF0047704	SP0047704	Cases	Male	0	0	0.0034154
SF0047850	SP0047850	Cases	Male	0	0	0.396651
SF0047927	SP0047927	Cases	Male	0	0	-1.84885
SF0047997	SP0047997	Cases	Male	0	0	2.11308
SF0048778	SP0048778	Cases	Male	0	0.777394	2.02645
SF0048778	SP0048779	Siblings	Male	0	0	0.732061
SF0048900	SP0048900	Cases	Male	0	0	0.233104
SF0048900	SP0048901	Siblings	Female	0	0	-0.166815
SF0049297	SP0049297	Cases	Female	0	0	1.6676
SF0049412	SP0049412	Cases	Male	0	0	2.01855
SF0049528	SP0049528	Cases	Male	0	0	-1.61324
SF0049528	SP0049529	Siblings	Male	0	0	-2.10965
SF0050224	SP0050224	Cases	Male	0	0	-0.777491
SF0050718	SP0050718	Cases	Female	0	0	0.175115
SF0050718	SP0050719	Siblings	Male	0	0	-0.4281
SF0050968	SP0050968	Cases	Male	0	0	0.531582
SF0051015	SP0051015	Cases	Male	0	0	-1.60653
SF0051194	SP0051194	Cases	Male	0	0	0.550134
SF0051194	SP0051195	Siblings	Male	0	0	-1.33729
SF0051480	SP0051480	Cases	Male	0	0	-0.740752
SF0051480	SP0051481	Siblings	Female	0	0	-0.00431453
SF0052047	SP0052047	Cases	Female	0	0	-0.977691
SF0052212	SP0052212	Cases	Male	0	0	-1.56485
SF0052816	SP0052816	Cases	Male	0	0	0.647286
SF0052852	SP0052852	Cases	Male	0	0	0.957738
SF0052852	SP0052853	Siblings	Male	0	0	0.871142
SF0053099	SP0053099	Cases	Female	0	0	-0.825979
SF0053196	SP0053196	Cases	Female	0	0	0.809429
SF0053430	SP0053430	Cases	Male	0	0	1.32171
SF0053430	SP0053431	Siblings	Male	0	0	0.920709
SF0053642	SP0053642	Cases	Male	0	0	0.456841
SF0053642	SP0053643	Siblings	Male	0	0	1.05275
SF0053769	SP0053769	Cases	Male	0	0	-0.641501
SF0053835	SP0053835	Cases	Male	0	0	-1.28338
SF0053976	SP0053976	Cases	Female	0	0	0.642648
SF0054387	SP0054387	Cases	Male	0	0	1.59085
SF0054682	SP0054682	Cases	Male	0	0	0.898349
SF0054977	SP0054977	Cases	Male	0	0	1.8547
SF0055059	SP0055059	Cases	Male	0	0	0.444109
SF0055107	SP0055107	Cases	Female	0	0	-0.678963
SF0055280	SP0055280	Cases	Female	1	0	-0.158136
SF0055280	SP0055281	Siblings	Male	0	0	0.46964
SF0055667	SP0055667	Cases	Male	0	0	-0.0477052
SF0055671	SP0055671	Cases	Female	0	0	-0.496604
SF0056260	SP0056260	Cases	Male	0	0	0.370908
SF0056260	SP0056269	Cases	Male	0	0	0.198923
SF0056753	SP0056753	Cases	Male	0	0	0.478253
SF0056753	SP0056755	Siblings	Female	0	0	0.689223
SF0056848	SP0056848	Cases	Male	0	0	-1.34554
SF0056853	SP0056853	Cases	Male	0	0	-0.354527
SF0056853	SP0056857	Siblings	Male	0	0	-0.562865
SF0134370	SP0056909	Siblings	Male	0	0	0.425586
SF0057211	SP0057211	Cases	Male	0	0	0.9068
SF0057211	SP0057214	Siblings	Female	0	0	1.4642
SF0057252	SP0057252	Cases	Male	0	0	0.846311
SF0057357	SP0057357	Cases	Male	0	0	0.131077
SF0057775	SP0057775	Cases	Female	0	0	0.88935
SF0057775	SP0057776	Siblings	Male	0	0	-0.838592
SF0057863	SP0057863	Cases	Male	0	0	0.846395
SF0057863	SP0057865	Siblings	Male	0	0	0.237945
SF0057967	SP0057967	Cases	Female	0	0	0.502869
SF0058021	SP0058021	Cases	Male	0	0	0.949033
SF0058021	SP0058022	Siblings	Female	0	0	1.79653
SF0058340	SP0058340	Cases	Male	0	0	-0.15404
SF0058411	SP0058411	Cases	Female	0	1	-0.688606
SF0058517	SP0058517	Cases	Male	0	0	0.0816238
SF0058872	SP0058872	Cases	Male	0	0	-1.32311
SF0059140	SP0059140	Cases	Male	0	0	-1.13696
SF0059438	SP0059438	Cases	Male	0	0	0.7938
SF0059438	SP0059439	Siblings	Female	0	0	0.163741
SF0059540	SP0059540	Cases	Male	0	0	-1.31247
SF0059552	SP0059552	Cases	Male	0	0	-0.217893
SF0059552	SP0059553	Cases	Male	0	0	1.0469
SF0059706	SP0059706	Cases	Male	0	0	0.438474
SF0059706	SP0059708	Siblings	Male	0	0	1.60286
SF0059827	SP0059827	Cases	Female	0	0	-0.431266
SF0059848	SP0059848	Cases	Male	0	0	0.111365
SF0060129	SP0060129	Cases	Male	0	0	0.399685
SF0060407	SP0060407	Cases	Male	0	0	0.174658
SF0060850	SP0060850	Cases	Male	0	0	0.0534499
SF0060850	SP0060851	Siblings	Male	0	0	-1.50541
SF0061431	SP0061431	Cases	Male	0	0	0.264917
SF0061431	SP0061432	Siblings	Female	0	0	-0.562669
SF0061787	SP0061787	Cases	Male	0	0	-1.37747
SF0061787	SP0061788	Siblings	Male	0	0	-0.661125
SF0061809	SP0061809	Cases	Male	0	0	1.43726
SF0061891	SP0061891	Cases	Male	0	0	-0.217616
SF0061926	SP0061926	Cases	Male	0	0	0.543839
SF0062054	SP0062054	Cases	Male	0	0	-0.0372956
SF0062243	SP0062243	Cases	Female	0	0	0.425747
SF0062402	SP0062402	Cases	Female	0	0	-1.40659
SF0062415	SP0062415	Cases	Male	0	0	1.66056
SF0062533	SP0062533	Cases	Male	0	0	-1.9477
SF0062948	SP0062948	Cases	Female	0	0	2.25914
SF0062987	SP0062987	Cases	Male	0	0	0.317689
SF0062987	SP0062988	Siblings	Female	0	0	-0.241197
SF0063059	SP0063059	Cases	Male	0	0	-1.53661
SF0063369	SP0063369	Cases	Male	0	0	0.555732
SF0064093	SP0064093	Cases	Male	0	0	-0.501929
SF0064219	SP0064219	Cases	Female	0	0	-0.0966429
SF0064219	SP0064220	Siblings	Male	0	0	-1.75507
SF0064385	SP0064385	Cases	Male	1.05089	0	0.503483
SF0064646	SP0064646	Cases	Male	0	0	-0.244067
SF0064646	SP0064647	Siblings	Female	0	0	-0.694354
SF0064859	SP0064859	Cases	Male	0	0	-0.617609
SF0064859	SP0064860	Siblings	Male	0	0	-0.412066
SF0064995	SP0064995	Cases	Male	0	0	-0.21908
SF0064995	SP0064996	Siblings	Male	0	0	0.0197711
SF0065491	SP0065491	Cases	Female	0	0	-0.657694
SF0065491	SP0065492	Cases	Female	0	0	0.979918
SF0065614	SP0065614	Cases	Male	0	0	-1.06401
SF0065678	SP0065678	Cases	Female	0	0	0.0655033
SF0065851	SP0065851	Cases	Male	0	0	0.341392
SF0065851	SP0065852	Siblings	Female	0	0	-0.604641
SF0065870	SP0065870	Cases	Male	0	0	0.475211
SF0066164	SP0066164	Cases	Male	0	0	0.921382
SF0066164	SP0066165	Siblings	Female	0	0	-0.416934
SF0066211	SP0066211	Cases	Female	0	0	1.31553
SF0066366	SP0066366	Cases	Male	0	0	0.446276
SF0066366	SP0066367	Siblings	Female	0	0	0.361698
SF0066398	SP0066398	Cases	Male	0	0	0.796702
SF0066398	SP0066399	Siblings	Female	0	0	-0.359149
SF0066490	SP0066490	Cases	Male	0	1	0.559561
SF0066502	SP0066502	Cases	Female	0	0	1.6225
SF0066876	SP0066876	Cases	Male	0	0	0.476952
SF0066907	SP0066907	Cases	Male	0	0	-0.781383
SF0067003	SP0067003	Cases	Male	0	0	0.419965
SF0067177	SP0067178	Siblings	Male	0	0	0.0946207
SF0068182	SP0068182	Cases	Male	0	0	0.829358
SF0068235	SP0068235	Cases	Male	0	0	1.6527
SF0068235	SP0068236	Siblings	Female	0	0	0.613253
SF0068696	SP0068696	Cases	Male	0	0	-0.254209
SF0068696	SP0068697	Siblings	Female	0	0	-1.46367
SF0068821	SP0068821	Cases	Male	0.863905	0	0.0533362
SF0068821	SP0068822	Siblings	Female	0.826447	0	-0.992883
SF0069200	SP0069200	Cases	Male	0	0	0.223685
SF0069256	SP0069256	Cases	Male	0	1.10515	-0.451197
SF0069256	SP0069258	Siblings	Female	0	0	-0.451332
SF0070110	SP0070110	Cases	Male	0	0	-0.709727
SF0070110	SP0070112	Siblings	Female	0	0	-0.144732
SF0070310	SP0070310	Cases	Male	1.00852	1.00852	1.1191
SF0070667	SP0070667	Cases	Male	0	0	0.723877
SF0070667	SP0070668	Siblings	Female	0	0	-0.740661
SF0071029	SP0071029	Cases	Male	0	0	-0.676302
SF0071845	SP0071845	Cases	Male	1.01968	0	0.672611
SF0071845	SP0071846	Siblings	Male	0	0	1.90951
SF0072139	SP0072139	Cases	Female	0	0	0.738723
SF0072875	SP0072875	Cases	Male	0	0	0.957183
SF0072895	SP0072895	Cases	Male	0	0	0.792614
SF0073366	SP0073366	Cases	Male	0	0	0.25632
SF0073366	SP0073463	Siblings	Female	0	0	0.348517
SF0073722	SP0073722	Cases	Male	0	0	0.924757
SF0074072	SP0074072	Cases	Female	0	0	2.25341
SF0074219	SP0074219	Cases	Male	0	0	-0.354395
SF0074720	SP0074720	Cases	Male	0	0	-0.569194
SF0074720	SP0074721	Siblings	Male	0	0	0.0849087
SF0074930	SP0074930	Cases	Female	0	0	1.27461
SF0074930	SP0074931	Siblings	Female	0	0	1.18705
SF0075293	SP0075293	Cases	Female	0	0	0.636094
SF0076030	SP0076030	Cases	Male	0	0	1.45531
SF0076030	SP0076031	Siblings	Male	0	0	0.63546
SF0076055	SP0076055	Cases	Male	0	0	-0.876302
SF0076055	SP0076056	Cases	Male	0	0	0.170189
SF0076533	SP0076533	Cases	Male	0	0	0.0836349
SF0076656	SP0076656	Cases	Male	0	0	0.592859
SF0076656	SP0076658	Siblings	Female	0	0	0.505147
SF0076755	SP0076755	Cases	Male	0	0	-0.907484
SF0077200	SP0077200	Cases	Male	0	0	0.442882
SF0077617	SP0077617	Cases	Male	0	0	0.514111
SF0077617	SP0077618	Siblings	Female	0	0	0.720772
SF0077817	SP0077817	Cases	Female	0	0.858783	1.6339
SF0077817	SP0077818	Siblings	Female	0	0	1.59906
SF0077833	SP0077833	Cases	Male	0	0	0.135369
SF0077833	SP0077834	Siblings	Female	0	0	0.312224
SF0078397	SP0078397	Cases	Female	0	0	0.576358
SF0078397	SP0078399	Siblings	Male	0	0	-0.171553
SF0078950	SP0078950	Cases	Male	0	0	-0.154217
SF0078950	SP0078952	Cases	Male	0	0	-1.43287
SF0079319	SP0079319	Cases	Male	0	0	0.411857
SF0080453	SP0080453	Cases	Female	0	1	0.102007
SF0080505	SP0080505	Cases	Male	0	0	0.599286
SF0080553	SP0080553	Cases	Male	0	0	-0.321813
SF0080760	SP0080760	Cases	Male	0	0	0.208905
SF0081207	SP0081207	Cases	Male	0	0	-1.39217
SF0081290	SP0081290	Cases	Female	0	0	0.391976
SF0081290	SP0081291	Siblings	Female	0	0	0.246032
SF0081643	SP0081643	Cases	Female	0	0	-0.372317
SF0081643	SP0081644	Siblings	Male	0	0	-0.593819
SF0082092	SP0082092	Cases	Female	0	0	0.590792
SF0082211	SP0082211	Cases	Male	0	0	-0.00268398
SF0082211	SP0082213	Siblings	Male	0	0	1.20923
SF0082451	SP0082451	Cases	Male	1	0	2.81406
SF0082451	SP0082452	Siblings	Female	0	0	1.16091
SF0082505	SP0082505	Cases	Male	0	0	-0.357759
SF0082505	SP0082506	Siblings	Male	0	0	-1.18783
SF0082675	SP0082675	Cases	Female	0	0	-0.135129
SF0082829	SP0082829	Cases	Male	0	0	-0.505262
SF0082829	SP0082830	Siblings	Male	0	0	0.20202
SF0083016	SP0083016	Cases	Male	0	0	-0.898892
SF0083016	SP0083017	Siblings	Male	0	0	-1.4382
SF0083164	SP0083164	Cases	Male	0	0	0.242028
SF0083247	SP0083247	Cases	Female	0	0	-1.67883
SF0083247	SP0083248	Siblings	Female	0	0	-1.07675
SF0083263	SP0083263	Cases	Male	0	0	-0.760489
SF0083263	SP0083264	Siblings	Male	0	0	0.435745
SF0084172	SP0084172	Cases	Male	0	0	-0.728274
SF0084276	SP0084276	Cases	Male	0	0	-2.19402
SF0084276	SP0084277	Siblings	Male	0	0	-1.45608
SF0084433	SP0084433	Cases	Male	0	0	0.440668
SF0084464	SP0084464	Cases	Male	0	0	0.12896
SF0084464	SP0084465	Siblings	Male	0	0	0.456942
SF0084623	SP0084623	Cases	Female	0	0	-1.63273
SF0084980	SP0084980	Cases	Male	0	0	1.57858
SF0085092	SP0085092	Cases	Male	0	0	-0.267248
SF0085092	SP0085102	Siblings	Female	0	0	-0.9654
SF0085699	SP0085701	Cases	Male	0	0	0.0096337
SF0086026	SP0086026	Cases	Male	0	0	0.697925
SF0086026	SP0086027	Siblings	Male	0	0	0.320435
SF0086072	SP0086072	Cases	Male	0	0	0.154811
SF0086072	SP0086081	Cases	Male	0	0	-0.582151
SF0086072	SP0086082	Siblings	Male	0	0	0.521733
SF0086072	SP0086083	Siblings	Female	0	0	-0.00897099
SF0086072	SP0086084	Siblings	Male	0	0	0.359172
SF0086072	SP0086085	Siblings	Male	0	0	0.633937
SF0086089	SP0086089	Cases	Male	0	0	-1.60952
SF0086089	SP0086090	Siblings	Male	0	0	-0.1078
SF0086139	SP0086139	Cases	Female	0	0	0.45664
SF0086139	SP0086140	Siblings	Male	0	0	-0.04946
SF0086390	SP0086390	Cases	Male	0	0	-0.183081
SF0086390	SP0086393	Siblings	Male	0	0	-0.239262
SF0086423	SP0086423	Cases	Male	0	0	-3.02558
SF0086423	SP0086424	Siblings	Female	0	0	-2.3171
SF0086609	SP0086609	Cases	Male	0	0	-0.856918
SF0086705	SP0086705	Cases	Male	0	0	0.72671
SF0086991	SP0086991	Cases	Male	0	0	0.745124
SF0086991	SP0086992	Cases	Male	0	1	0.921079
SF0087042	SP0087042	Cases	Male	0	0	-0.745001
SF0087042	SP0087044	Siblings	Male	0	0	0.342769
SF0087075	SP0087075	Cases	Male	0	0	-2.35717
SF0087075	SP0087076	Siblings	Female	0	0	-1.17126
SF0087288	SP0087288	Cases	Male	0	0	0.453009
SF0087662	SP0087662	Cases	Female	0	0	-0.0955541
SF0087662	SP0087663	Siblings	Male	0	0	0.786303
SF0087763	SP0087763	Cases	Male	0	0	0.941433
SF0087783	SP0087783	Cases	Male	0	0	-0.215953
SF0087783	SP0087784	Siblings	Female	0	0	-1.11387
SF0087876	SP0087876	Cases	Male	0.940966	0	1.0369
SF0087876	SP0087877	Siblings	Male	2.05621	0	-1.1318
SF0088229	SP0088229	Cases	Male	0	0	1.73718
SF0088229	SP0088230	Siblings	Female	0	0	0.390012
SF0088244	SP0088244	Cases	Male	0	0	-0.458885
SF0088244	SP0088245	Siblings	Female	0	0	-0.587934
SF0088294	SP0088294	Cases	Male	0	0	1.75462
SF0088477	SP0088477	Cases	Male	0	0	-0.463213
SF0088505	SP0088506	Cases	Male	0	0	-0.496226
SF0088564	SP0088564	Cases	Male	0	0	0.576194
SF0088651	SP0088652	Siblings	Female	0	0	0.956388
SF0089894	SP0089894	Cases	Female	0	0	1.11747
SF0089894	SP0089895	Siblings	Male	0	0	1.46531
SF0090595	SP0090595	Cases	Male	0	0	0.196381
SF0090595	SP0090597	Siblings	Female	0	0	-1.33806
SF0090821	SP0090821	Cases	Male	0	0	1.50171
SF0090821	SP0090822	Siblings	Female	0	0	0.11859
SF0090917	SP0090917	Cases	Male	0	0.96844	-0.525034
SF0090965	SP0090965	Cases	Male	0	0	-0.250277
SF0090965	SP0090966	Siblings	Female	0	0	-0.716208
SF0091005	SP0091005	Cases	Male	0	0	0.118254
SF0091041	SP0091041	Cases	Male	0	0	1.10156
SF0091041	SP0091042	Siblings	Female	0	0	0.28942
SF0091357	SP0091357	Cases	Male	0	0	0.304127
SF0091380	SP0091380	Cases	Male	0.776007	0	-0.0612729
SF0091380	SP0091381	Siblings	Female	0	0	-0.0515292
SF0091544	SP0091546	Cases	Male	0	0	-1.2517
SF0091845	SP0091845	Cases	Male	0	0	-0.882887
SF0091845	SP0091846	Siblings	Female	0.961196	0	0.0260925
SF0091850	SP0091850	Cases	Male	0	0	-0.276633
SF0091930	SP0091930	Cases	Male	0	0	0.273704
SF0091930	SP0091931	Cases	Male	0	0	-0.14312
SF0091930	SP0091932	Siblings	Male	0	0	-1.47194
SF0091976	SP0091976	Cases	Male	1	0	-0.982805
SF0091976	SP0091977	Siblings	Female	0	0	-0.0431016
SF0092009	SP0092009	Cases	Male	0	0	0.667788
SF0092085	SP0092085	Cases	Male	0	0	0.356051
SF0092085	SP0092086	Siblings	Female	0	0	-0.276324
SF0092200	SP0092200	Cases	Male	0	0	1.14231
SF0092200	SP0092201	Siblings	Female	0	0	-1.02395
SF0092462	SP0092462	Cases	Male	0	0	-1.30593
SF0092462	SP0092463	Siblings	Female	0	0	-0.498359
SF0092479	SP0092479	Cases	Male	0	0	0.613853
SF0092479	SP0092480	Cases	Male	0	0	-0.347637
SF0092479	SP0092483	Siblings	Female	0	0	1.99812
SF0092502	SP0092502	Cases	Female	0	0	0.560182
SF0092502	SP0092503	Siblings	Female	0	0	0.111576
SF0092544	SP0092544	Cases	Male	0	0	1.97954
SF0092544	SP0092545	Siblings	Male	0	0	0.399339
SF0092755	SP0092755	Cases	Female	0	0	-1.59187
SF0092755	SP0092756	Cases	Male	0	0	-0.935864
SF0092755	SP0092757	Siblings	Male	0	0	-1.94199
SF0092755	SP0092758	Siblings	Female	0	0	-1.8286
SF0092880	SP0092880	Cases	Female	0	0	-1.58583
SF0092880	SP0092881	Siblings	Male	0	0	-0.596044
SF0093107	SP0093107	Cases	Male	0	0	0.439458
SF0093107	SP0093108	Siblings	Female	0	0	0.070535
SF0093124	SP0093124	Cases	Male	0	0	1.31273
SF0093124	SP0093125	Siblings	Male	0	0	-0.621018
SF0093338	SP0093338	Cases	Female	0	0	0.828219
SF0093338	SP0093339	Siblings	Male	0	0	0.349896
SF0093358	SP0093358	Cases	Male	0	0	-0.413734
SF0093358	SP0093360	Siblings	Male	0	0	-0.534664
SF0093367	SP0093367	Cases	Female	0	0	0.871279
SF0093367	SP0093369	Siblings	Male	0	0	-0.114933
SF0093420	SP0093420	Cases	Male	0	0	-0.996232
SF0093420	SP0093421	Siblings	Male	0	0	0.395639
SF0093608	SP0093608	Cases	Male	0	0	-0.411067
SF0093608	SP0093628	Siblings	Female	0	0	-1.26612
SF0093682	SP0093682	Cases	Male	0	0	-1.64375
SF0093682	SP0093684	Siblings	Female	0	0	-1.45518
SF0093860	SP0093860	Cases	Female	0	0	0.103601
SF0093860	SP0093862	Cases	Male	0	0	0.810552
SF0093907	SP0093907	Cases	Male	0	0	0.0189995
SF0093907	SP0093910	Siblings	Female	0	0	-0.13663
SF0094108	SP0094108	Cases	Male	0	0	0.113215
SF0094164	SP0094164	Cases	Male	0	0	-0.150528
SF0094164	SP0094165	Siblings	Female	0	0	0.128865
SF0094211	SP0094211	Cases	Male	0	0	1.45283
SF0094211	SP0094212	Siblings	Male	0	0	1.5681
SF0094296	SP0094296	Cases	Male	0	0	-0.0549515
SF0094296	SP0094297	Cases	Male	0	0	-0.346363
SF0094334	SP0094334	Cases	Male	0	0	-0.416139
SF0094334	SP0094335	Siblings	Female	0	0	-2.29173
SF0094526	SP0094526	Cases	Male	0	0	0.398538
SF0094526	SP0094528	Siblings	Male	0	0	0.910328
SF0094956	SP0094956	Cases	Male	0	0	-1.7023
SF0094956	SP0094960	Siblings	Female	0	0	-1.6907
SF0095376	SP0095376	Cases	Male	0	0	1.67887
SF0095376	SP0095377	Siblings	Male	0	0	0.0926518
SF0095440	SP0095440	Cases	Male	0	0	-1.42522
SF0095659	SP0095659	Cases	Female	0	0	-1.41629
SF0095659	SP0095661	Siblings	Female	0	0	0.23169
SF0095679	SP0095679	Cases	Male	0	0	0.16321
SF0095679	SP0095681	Siblings	Female	0	0	-1.39219
SF0095961	SP0095961	Cases	Male	0	0	0.606596
SF0096226	SP0096226	Cases	Male	0	0	-0.185515
SF0096226	SP0096227	Siblings	Male	0	0	-0.489041
SF0096341	SP0096341	Cases	Male	0	0	0.673171
SF0096341	SP0096342	Cases	Male	0	0	0.839812
SF0096341	SP0096343	Siblings	Female	0	0	0.721144
SF0096393	SP0096393	Cases	Female	0	0	-1.23901
SF0096393	SP0096394	Siblings	Male	0	0	0.686395
SF0096535	SP0096535	Cases	Female	0	0	1.577
SF0096535	SP0096536	Siblings	Male	0	0	1.22766
SF0096608	SP0096608	Cases	Female	0	0	0.0322474
SF0096750	SP0096750	Cases	Female	0	0	1.15233
SF0096750	SP0096751	Siblings	Female	0	0	1.14552
SF0096778	SP0096778	Cases	Male	0	0	0.732111
SF0096778	SP0096779	Siblings	Female	0	0	1.31403
SF0096797	SP0096797	Cases	Male	0	0	0.0969119
SF0096797	SP0096798	Siblings	Male	0	0	1.32899
SF0096810	SP0096810	Cases	Male	0	0	0.95578
SF0096810	SP0096812	Siblings	Female	0	0	-1.30069
SF0096897	SP0096897	Cases	Male	0	0	-0.108065
SF0097174	SP0097174	Cases	Male	0	0	-0.737464
SF0097174	SP0097175	Siblings	Male	0	0	-1.68286
SF0097361	SP0097361	Cases	Male	0	0	1.00041
SF0097361	SP0097362	Siblings	Female	0	0	1.97288
SF0091850	SP0097484	Siblings	Male	0	0	-0.980206
SF0097507	SP0097507	Cases	Male	0	0	1.94741
SF0097507	SP0097508	Cases	Female	0	0	1.69359
SF0097507	SP0097510	Siblings	Male	0	0	1.4775
SF0097606	SP0097606	Cases	Male	0	0	1.09338
SF0097615	SP0097615	Cases	Female	0	0	-0.83293
SF0098062	SP0098062	Cases	Male	0	0	0.581083
SF0098062	SP0098063	Siblings	Male	0	0	0.442988
SF0098106	SP0098106	Cases	Female	1.13953	0	0.522677
SF0098106	SP0098107	Siblings	Male	0	0	-0.38459
SF0098122	SP0098122	Cases	Male	0	0	-0.119608
SF0098122	SP0098124	Siblings	Male	0	1.0581	0.216384
SF0098139	SP0098139	Cases	Female	0	0.747882	1.1959
SF0098139	SP0098140	Cases	Male	0	0	0.851263
SF0098139	SP0098141	Siblings	Female	0	0	-0.215959
SF0098146	SP0098146	Cases	Male	0	0	0.41839
SF0098146	SP0098148	Siblings	Female	0	0	-0.256501
SF0098182	SP0098182	Cases	Female	0	0	-0.425581
SF0098182	SP0098183	Siblings	Male	0	0	-0.843933
SF0098195	SP0098195	Cases	Male	0	0	-1.54289
SF0098195	SP0098196	Siblings	Male	0	0	0.753856
SF0098202	SP0098202	Cases	Male	0	0	0.0752126
SF0098202	SP0098203	Siblings	Male	0	0	0.694004
SF0098358	SP0098358	Cases	Male	0	0	-1.44013
SF0098358	SP0098359	Siblings	Male	0	0	-0.67936
SF0098421	SP0098421	Cases	Male	0	0.950169	-0.57518
SF0098421	SP0098422	Siblings	Male	0	0	0.6007
SF0098494	SP0098494	Cases	Male	0	0	-2.03857
SF0098494	SP0098496	Siblings	Female	0	0	-0.800285
SF0098577	SP0098577	Cases	Male	0	0	-1.29002
SF0098577	SP0098578	Siblings	Female	0	0	-1.30826
SF0098794	SP0098794	Cases	Male	0	0	-0.457616
SF0098794	SP0098795	Siblings	Male	0	0	0.426249
SF0098982	SP0098982	Cases	Male	0	0	-0.336041
SF0098982	SP0098984	Siblings	Male	0	0.740979	-0.151223
SF0099128	SP0099128	Cases	Male	0	0	0.92778
SF0099128	SP0099129	Siblings	Male	0	0	0.487935
SF0099185	SP0099185	Cases	Female	0	1	1.05952
SF0099195	SP0099195	Cases	Male	0	0	0.381548
SF0099195	SP0099197	Siblings	Female	0	0	-0.637302
SF0099212	SP0099212	Cases	Female	0	0	-0.4126
SF0099212	SP0099213	Siblings	Male	0	0	0.695827
SF0099322	SP0099322	Cases	Male	0	0	-0.153942
SF0099322	SP0099323	Siblings	Female	0	0	-0.198049
SF0099420	SP0099420	Cases	Male	0	0	0.57973
SF0099420	SP0099426	Siblings	Male	0	0	-0.610846
SF0099705	SP0099705	Cases	Male	0	0	-0.422502
SF0099705	SP0099706	Siblings	Female	0	0	0.754181
SF0099729	SP0099729	Cases	Male	0	0	1.37286
SF0099851	SP0099851	Cases	Female	0	0	-0.0550335
SF0100200	SP0100200	Cases	Male	0	0	1.56301
SF0100200	SP0100201	Siblings	Male	0	0	0.050313
SF0100403	SP0100403	Cases	Male	1.30971	0	0.967078
SF0100403	SP0100405	Siblings	Female	0	0	-0.529902
SF0100724	SP0100724	Cases	Male	0	0	0.239729
SF0100781	SP0100781	Cases	Male	0	0	-0.267531
SF0100781	SP0100783	Cases	Female	0	0	1.31208
SF0100781	SP0100784	Siblings	Female	0	0	0.799183
SF0101085	SP0101085	Cases	Male	0	0	-0.562019
SF0101085	SP0101086	Siblings	Male	0	0	1.36586
SF0101097	SP0101097	Cases	Male	0	0	-0.908394
SF0101097	SP0101101	Siblings	Female	0	0	1.44317
SF0101170	SP0101170	Cases	Male	0	0	-0.387267
SF0101170	SP0101171	Siblings	Male	0	0	-0.436242
SF0101336	SP0101336	Cases	Male	0	0	1.4787
SF0101341	SP0101341	Cases	Male	0	0	1.52351
SF0101342	SP0101342	Cases	Female	0	0	0.0633547
SF0101342	SP0101343	Siblings	Female	0	0	0.300144
SF0101416	SP0101416	Cases	Male	0	0	2.04535
SF0101416	SP0101417	Siblings	Female	0	0	1.14498
SF0101565	SP0101565	Cases	Female	0	0	0.949459
SF0101565	SP0101566	Siblings	Female	0	0	0.756366
SF0101679	SP0101679	Cases	Male	0	0	0.941375
SF0101747	SP0101747	Cases	Male	0	0	0.028286
SF0101747	SP0101748	Siblings	Male	0	0	1.38238
SF0101790	SP0101790	Cases	Female	0	0	0.0158916
SF0101906	SP0101906	Cases	Male	0	0	0.349767
SF0101923	SP0101923	Cases	Female	0	0	-1.11339
SF0102270	SP0102270	Cases	Male	0	0	0.615708
SF0102283	SP0102283	Cases	Male	0	0	-0.614821
SF0102283	SP0102284	Siblings	Female	0	0	0.616839
SF0102712	SP0102712	Cases	Male	0	0	1.30794
SF0102792	SP0102792	Cases	Male	0	0	0.191389
SF0102792	SP0102793	Siblings	Male	0	0	-0.317106
SF0102806	SP0102806	Cases	Male	0	0	-0.742192
SF0102806	SP0102807	Cases	Male	0	0	-0.545095
SF0102806	SP0102808	Cases	Female	0	0	-0.725665
SF0102806	SP0102809	Siblings	Female	0	0	-0.78133
SF0102818	SP0102818	Cases	Male	0	0	-0.929994
SF0102818	SP0102819	Siblings	Male	0	0	-1.06829
SF0102884	SP0102884	Cases	Male	0	0	1.39089
SF0102884	SP0102885	Siblings	Female	0	0	0.993206
SF0102932	SP0102932	Cases	Male	0	0	0.309013
SF0102932	SP0102933	Siblings	Female	0	0	0.00480018
SF0102951	SP0102951	Cases	Male	0	1.07974	1.28165
SF0102951	SP0102952	Siblings	Female	0	0	-0.0602713
SF0102960	SP0102960	Cases	Male	0	0	0.124721
SF0102960	SP0102961	Siblings	Male	0	0	1.92206
SF0103208	SP0103208	Cases	Male	0	0	-0.87303
SF0103208	SP0103209	Siblings	Male	0	0	-1.0743
SF0103211	SP0103211	Cases	Female	0	0	-0.799117
SF0103211	SP0103212	Siblings	Female	0	0	0.0360423
SF0103265	SP0103265	Cases	Male	0	0	0.619519
SF0103265	SP0103266	Siblings	Female	0	0	-1.47926
SF0103345	SP0103345	Cases	Female	0	0	0.649545
SF0103345	SP0103346	Siblings	Female	0	0	1.62767
SF0103478	SP0103478	Cases	Male	0	0	-0.156672
SF0103478	SP0103479	Siblings	Female	0	0	-0.317737
SF0103495	SP0103495	Cases	Male	0	0	-0.716806
SF0103495	SP0103496	Siblings	Female	0	0	0.412298
SF0103619	SP0103619	Cases	Male	0	0	0.587267
SF0103619	SP0103621	Siblings	Male	0	0	0.190467
SF0103682	SP0103682	Cases	Male	0	0	-0.102935
SF0103682	SP0103683	Siblings	Female	0	0	0.270128
SF0103749	SP0103749	Cases	Male	0	0	-0.676703
SF0103749	SP0103750	Cases	Female	0	0	0.547595
SF0103879	SP0103879	Cases	Male	0	0	0.338665
SF0103879	SP0103881	Siblings	Male	0	0	-0.0136037
SF0103932	SP0103932	Cases	Male	0	0	0.72518
SF0103932	SP0103933	Siblings	Male	0	0	1.03127
SF0103946	SP0103946	Cases	Male	0	0	-0.343142
SF0104165	SP0104165	Cases	Female	0	0	-2.08784
SF0104215	SP0104215	Cases	Male	0.91217	0	-0.768153
SF0104215	SP0104216	Siblings	Male	0	0	-0.754469
SF0104260	SP0104260	Cases	Female	0	0	-0.696268
SF0104260	SP0104261	Siblings	Male	0	0	-1.49722
SF0104510	SP0104510	Cases	Male	0	0	-0.0826736
SF0104510	SP0104511	Siblings	Male	0	0	-0.186873
SF0104655	SP0104655	Cases	Male	0	0	-1.29007
SF0104655	SP0104657	Siblings	Male	0	0	0.139135
SF0104670	SP0104670	Cases	Female	0	0	0.738853
SF0104670	SP0104671	Siblings	Female	0	0	1.81461
SF0104678	SP0104678	Cases	Female	0	0	0.119742
SF0104678	SP0104679	Siblings	Female	0	0	-0.315034
SF0104693	SP0104693	Cases	Male	0	0	-0.940912
SF0104838	SP0104838	Cases	Male	0	0	-0.520241
SF0104838	SP0104839	Siblings	Female	0	0	-0.87578
SF0105019	SP0105019	Cases	Male	0	0	-1.99957
SF0105019	SP0105020	Siblings	Male	0	0	-2.3863
SF0105054	SP0105054	Cases	Female	0	0	0.639783
SF0105054	SP0105055	Siblings	Male	0	0	0.0679795
SF0105081	SP0105082	Cases	Female	0	0	-1.74083
SF0105114	SP0105114	Cases	Male	0	0	0.548152
SF0105114	SP0105116	Siblings	Male	0	0	0.260763
SF0105135	SP0105135	Cases	Male	0	0	0.763798
SF0105135	SP0105136	Siblings	Female	0	0	1.02921
SF0105175	SP0105175	Cases	Male	0	0	-1.69818
SF0105175	SP0105176	Siblings	Male	0	0	-1.74178
SF0105260	SP0105260	Cases	Male	0	0	-0.945697
SF0105260	SP0105261	Siblings	Male	0	0	-0.993055
SF0105314	SP0105314	Cases	Male	0.965677	0	-0.368031
SF0105314	SP0105316	Siblings	Female	0	0	-0.544633
SF0105441	SP0105441	Cases	Male	0	0	0.60079
SF0105519	SP0105519	Cases	Female	0	0.798914	-0.241464
SF0105519	SP0105521	Siblings	Male	0	0	0.610946
SF0105574	SP0105574	Cases	Female	0	0	-1.2909
SF0105576	SP0105576	Cases	Male	0	0	-0.682786
SF0105576	SP0105577	Siblings	Male	0	0	-1.0284
SF0105574	SP0105578	Siblings	Male	0	0	-0.536718
SF0105706	SP0105706	Cases	Male	0	0	-1.71469
SF0105706	SP0105708	Siblings	Male	0	0	-1.95722
SF0105745	SP0105745	Cases	Male	0	0	0.240752
SF0105745	SP0105747	Siblings	Female	0	0	-0.167082
SF0105803	SP0105803	Cases	Male	0	0	1.49476
SF0105861	SP0105861	Cases	Male	0	0	1.51199
SF0105861	SP0105862	Siblings	Male	0	0	2.01295
SF0105892	SP0105892	Cases	Male	0	0	0.814265
SF0105892	SP0105893	Siblings	Male	0	0	0.172945
SF0105956	SP0105956	Cases	Male	0	0	-1.16585
SF0105956	SP0105957	Siblings	Female	0	0	0.611086
SF0105980	SP0105980	Cases	Male	0	0	1.31039
SF0105980	SP0105981	Siblings	Female	0	0	-0.294582
SF0105984	SP0105984	Cases	Male	0	0	-0.415798
SF0105984	SP0105986	Siblings	Female	0	0	-0.536358
SF0106088	SP0106088	Cases	Male	0	0	1.76379
SF0106275	SP0106275	Cases	Male	0	0	0.0132119
SF0106275	SP0106276	Siblings	Male	0	0	0.0315021
SF0106302	SP0106302	Cases	Male	0	0	2.22788
SF0106461	SP0106461	Cases	Male	0	0	-1.15125
SF0106461	SP0106462	Siblings	Male	0	0	-0.407011
SF0106475	SP0106475	Cases	Male	0	0.941364	-0.44959
SF0106491	SP0106491	Cases	Male	0	0	0.254645
SF0106491	SP0106492	Siblings	Female	0	0	-1.56818
SF0106543	SP0106543	Cases	Male	0	0	2.13055
SF0106548	SP0106548	Cases	Female	0	0	0.293279
SF0106548	SP0106549	Siblings	Female	0	0	-0.503755
SF0106715	SP0106715	Cases	Male	0	0	-0.446453
SF0106715	SP0106716	Siblings	Male	0	0	-1.59048
SF0106850	SP0106850	Cases	Female	0	0	-0.407288
SF0106850	SP0106851	Cases	Female	0	1	-0.744805
SF0106907	SP0106907	Cases	Female	0	0	0.365668
SF0106907	SP0106908	Cases	Male	0	0	-0.00370671
SF0106907	SP0106909	Siblings	Male	0	0	-1.07377
SF0107348	SP0107348	Cases	Male	0	0	0.011621
SF0107348	SP0107349	Siblings	Male	0	0	-1.77672
SF0107498	SP0107498	Cases	Female	0	0	-0.749076
SF0107512	SP0107512	Cases	Male	0	0	-1.43806
SF0107512	SP0107517	Cases	Male	0	0	-0.0846397
SF0107525	SP0107525	Cases	Female	0	0	-0.483901
SF0107571	SP0107571	Cases	Female	0	0	-1.94546
SF0107571	SP0107572	Siblings	Female	0	0	-1.57504
SF0107592	SP0107592	Cases	Male	0	0	0.424418
SF0107592	SP0107593	Siblings	Female	0	0	0.396614
SF0107787	SP0107787	Cases	Male	0	0	-2.71855
SF0107787	SP0107788	Siblings	Female	0	0	-1.79048
SF0108258	SP0108258	Cases	Male	0	0	-0.563602
SF0108258	SP0108260	Siblings	Male	0	0	-0.725594
SF0108321	SP0108321	Cases	Male	0	0	-0.263427
SF0108321	SP0108322	Siblings	Male	0	0	0.559984
SF0108636	SP0108636	Cases	Male	0	0	-0.0434425
SF0108636	SP0108638	Cases	Male	0	0	-0.0362121
SF0108636	SP0108642	Siblings	Female	0	0	-0.111199
SF0108901	SP0108901	Cases	Male	0	0	1.27772
SF0108945	SP0108945	Cases	Female	0	0	-0.0544309
SF0108945	SP0108946	Siblings	Female	0	0	-0.42518
SF0108992	SP0108992	Cases	Male	0	0	0.127863
SF0108992	SP0108996	Siblings	Female	0	0	-0.17539
SF0109155	SP0109155	Cases	Male	0	0	-2.22625
SF0109155	SP0109157	Siblings	Male	0	0	-1.97992
SF0109199	SP0109199	Cases	Male	0	0	1.28501
SF0109231	SP0109231	Cases	Male	0	0	-2.00501
SF0109231	SP0109234	Siblings	Female	0	0	-0.834294
SF0109246	SP0109246	Cases	Male	0	0	0.350377
SF0109246	SP0109247	Siblings	Female	0	0	0.77556
SF0109332	SP0109332	Cases	Male	0	0	-0.359233
SF0109332	SP0109334	Siblings	Male	0	0	-0.851507
SF0109457	SP0109457	Cases	Female	0	0	0.561516
SF0109457	SP0109459	Siblings	Female	0	0	-0.53421
SF0109619	SP0109619	Cases	Male	0	0	0.268149
SF0109619	SP0109620	Siblings	Female	0	0	0.0259075
SF0109644	SP0109644	Cases	Male	0	0	1.81236
SF0109644	SP0109646	Siblings	Female	0	0	-0.986437
SF0109654	SP0109654	Cases	Male	0	0	-1.15198
SF0109654	SP0109655	Siblings	Male	0	0	-2.71618
SF0109687	SP0109687	Cases	Male	0	0	-0.10428
SF0109687	SP0109688	Siblings	Male	0	0	0.177795
SF0109711	SP0109711	Cases	Male	0	0	-0.752423
SF0109711	SP0109712	Siblings	Male	0	0	-0.0810694
SF0109782	SP0109782	Cases	Male	0	0	0.0668722
SF0109782	SP0109783	Siblings	Female	0	0	1.03326
SF0110028	SP0110028	Cases	Male	0	0	-1.72884
SF0110028	SP0110030	Cases	Female	0	0	0.101936
SF0110193	SP0110193	Cases	Male	0	0	1.39395
SF0110193	SP0110194	Siblings	Female	0	0	1.29774
SF0110256	SP0110256	Cases	Male	0	0	0.37098
SF0110256	SP0110258	Siblings	Male	0	0	0.0318272
SF0110282	SP0110282	Cases	Male	0	0	0.728938
SF0110282	SP0110283	Siblings	Female	0	0	1.49366
SF0110464	SP0110464	Cases	Female	0	0	0.560063
SF0110550	SP0110550	Cases	Male	0	0	0.239877
SF0110550	SP0110551	Siblings	Male	0	0	0.631921
SF0110597	SP0110597	Cases	Female	0	0	-0.511313
SF0110597	SP0110598	Siblings	Male	0	0	-2.91095
SF0110893	SP0110893	Cases	Male	0	1.07596	0.225723
SF0110893	SP0110894	Siblings	Male	0	0	1.00507
SF0110964	SP0110964	Cases	Female	0	0	0.122906
SF0110964	SP0110966	Siblings	Male	0	0	-0.062626
SF0111150	SP0111150	Cases	Male	0	0	-1.41631
SF0111150	SP0111151	Siblings	Female	0	0	-1.18795
SF0111195	SP0111195	Cases	Male	0	0	0.654973
SF0111216	SP0111216	Cases	Male	0	0	0.97944
SF0111216	SP0111217	Siblings	Male	0	0	0.964879
SF0111371	SP0111371	Cases	Male	0	0	1.0888
SF0111371	SP0111372	Siblings	Female	0	0	1.6141
SF0111411	SP0111411	Cases	Male	0	0	-1.17873
SF0111411	SP0111413	Siblings	Male	0	0	0.287676
SF0111429	SP0111429	Cases	Male	0	0	-0.0908316
SF0111429	SP0111430	Siblings	Female	0	0	-0.892139
SF0111569	SP0111569	Cases	Male	0	0	-0.565175
SF0111678	SP0111678	Cases	Male	0	0	-0.706595
SF0111678	SP0111679	Siblings	Male	0	0	-0.816811
SF0111864	SP0111864	Cases	Male	0	0	-1.18436
SF0111864	SP0111867	Siblings	Female	0	0	-1.09994
SF0111927	SP0111927	Cases	Male	0	0	1.50085
SF0111927	SP0111928	Siblings	Female	0	0	0.607967
SF0111986	SP0111986	Cases	Male	0	0	0.841829
SF0112003	SP0112003	Cases	Male	1.05297	0	-1.19446
SF0112003	SP0112004	Siblings	Male	0	0	-0.743177
SF0106088	SP0112085	Siblings	Male	0	0	1.85504
SF0112574	SP0112574	Cases	Male	0	0	-0.298771
SF0112977	SP0112977	Cases	Male	0	1.13953	2.54876
SF0112977	SP0112978	Siblings	Male	0	0	1.91834
SF0113032	SP0113032	Cases	Male	0	0	-0.169743
SF0113032	SP0113033	Siblings	Male	0	0	1.01163
SF0113084	SP0113084	Cases	Male	0	0	-0.0261301
SF0113084	SP0113085	Cases	Male	0	0	0.940613
SF0113322	SP0113322	Cases	Male	0	0	0.251122
SF0113322	SP0113323	Siblings	Male	0	0	0.74973
SF0113457	SP0113457	Cases	Female	0	0	1.37206
SF0113533	SP0113533	Cases	Male	0	0	-0.725017
SF0113533	SP0113534	Siblings	Male	0	0	0.59172
SF0113544	SP0113544	Cases	Male	0	0	1.15077
SF0113544	SP0113545	Siblings	Male	0.821247	0	-0.16381
SF0113566	SP0113566	Cases	Male	0	0	-2.12173
SF0113695	SP0113695	Cases	Female	0	0	-0.520798
SF0113707	SP0113707	Cases	Male	0	0	1.17447
SF0113707	SP0113708	Siblings	Female	0	0	-0.927527
SF0113766	SP0113766	Cases	Male	1.34285	0	0.506699
SF0113766	SP0113767	Siblings	Female	0	0	-0.163023
SF0113961	SP0113961	Cases	Female	0	0	0.145601
SF0113961	SP0113962	Siblings	Male	0	0	-0.0621265
SF0113973	SP0113973	Cases	Male	0	0	1.75581
SF0113973	SP0113975	Siblings	Male	0	0	-0.191141
SF0114332	SP0114332	Cases	Male	1.01339	0	-0.91973
SF0114332	SP0114333	Siblings	Male	0	0	-0.102319
SF0114402	SP0114402	Cases	Male	0	0	4.77408
SF0114402	SP0114403	Siblings	Male	0	0	2.73475
SF0114498	SP0114498	Cases	Male	0	0	0.00978962
SF0114563	SP0114563	Cases	Male	0	0	0.446577
SF0114563	SP0114564	Siblings	Male	1.02879	0	-0.0114525
SF0114604	SP0114604	Cases	Male	0	0	-0.258118
SF0114626	SP0114626	Cases	Female	0	0	1.5628
SF0114626	SP0114628	Cases	Female	0	0	2.6149
SF0114775	SP0114775	Cases	Male	0	0	1.31465
SF0114775	SP0114776	Siblings	Female	0	0	-1.23903
SF0114833	SP0114833	Cases	Male	0	0	-0.874164
SF0114953	SP0114953	Cases	Male	0	0	-0.46769
SF0114953	SP0114954	Siblings	Male	0	0	-1.9435
SF0115272	SP0115272	Cases	Male	0	0	1.2143
SF0115272	SP0115273	Siblings	Male	0	0	-1.06816
SF0115639	SP0115639	Cases	Male	0	0	0.545576
SF0115639	SP0115640	Siblings	Female	0	0	0.464294
SF0115721	SP0115721	Cases	Male	0	0	0.456751
SF0115721	SP0115725	Cases	Female	0	0	2.7195
SF0115739	SP0115739	Cases	Male	0	0	0.610584
SF0115739	SP0115741	Siblings	Male	0	0	0.856908
SF0115782	SP0115782	Cases	Male	0	0	1.68386
SF0115782	SP0115783	Siblings	Female	0	0	0.303326
SF0115978	SP0115978	Cases	Male	0	0	0.0511903
SF0115978	SP0115979	Siblings	Male	0	0	-0.897835
SF0116101	SP0116101	Cases	Male	0	0	-0.393493
SF0116129	SP0116129	Cases	Male	0	0	-0.608129
SF0116129	SP0116130	Siblings	Male	0	0	-0.41815
SF0116178	SP0116178	Cases	Male	0	0	2.16385
SF0116178	SP0116179	Cases	Male	0	0	0.834395
SF0116265	SP0116265	Cases	Male	0	0	-0.0658448
SF0116265	SP0116266	Siblings	Female	0	0	-1.31937
SF0116322	SP0116322	Cases	Male	0	0	1.13354
SF0116322	SP0116323	Siblings	Female	0	0	-0.0374118
SF0116516	SP0116516	Cases	Female	0	0	-0.121891
SF0116686	SP0116686	Cases	Male	0	0	-0.691277
SF0116791	SP0116791	Cases	Male	0	0	-0.541395
SF0116791	SP0116793	Siblings	Male	0	0	0.524526
SF0116955	SP0116955	Cases	Male	0	0	-0.436353
SF0116955	SP0116956	Siblings	Female	0	0	0.157049
SF0116974	SP0116974	Cases	Male	0	0	0.298466
SF0116974	SP0116975	Cases	Male	0	0	1.19745
SF0117168	SP0117168	Cases	Male	0	0	2.02161
SF0117168	SP0117170	Siblings	Male	0	0	-0.115155
SF0117243	SP0117243	Cases	Male	0	0	-0.244733
SF0117323	SP0117323	Cases	Male	0	0	0.250718
SF0117323	SP0117324	Siblings	Female	0	0	-1.14959
SF0117381	SP0117381	Cases	Female	0	0	1.72597
SF0117441	SP0117441	Cases	Male	0	0	1.78723
SF0117441	SP0117442	Siblings	Female	0	0	0.490454
SF0117524	SP0117524	Cases	Male	0	0	-1.16372
SF0117524	SP0117528	Siblings	Male	0	0	-0.271464
SF0117631	SP0117631	Cases	Female	0	0	2.24746
SF0117631	SP0117634	Siblings	Female	0	0	0.478223
SF0117798	SP0117798	Cases	Male	0	0	-0.348208
SF0117798	SP0117799	Siblings	Male	0	0	0.100334
SF0117856	SP0117856	Cases	Male	0	0	0.501434
SF0117856	SP0117857	Siblings	Female	0	0	0.208294
SF0117904	SP0117904	Cases	Female	0	0	1.06584
SF0117904	SP0117905	Siblings	Female	0	0	-0.262547
SF0118052	SP0118052	Cases	Male	0	0	1.41613
SF0118052	SP0118054	Siblings	Female	0	0	1.15287
SF0118915	SP0118915	Cases	Female	0	0	0.383094
SF0118915	SP0118916	Siblings	Male	0	0	-0.345822
SF0119081	SP0119081	Cases	Female	0	0.904447	1.45108
SF0119081	SP0119083	Siblings	Female	0	0	-1.41762
SF0119141	SP0119141	Cases	Male	0	0	-0.777433
SF0119144	SP0119144	Cases	Male	0	0	-0.198358
SF0119141	SP0119145	Siblings	Female	0	0	-0.240414
SF0119144	SP0119146	Siblings	Female	0	0	-0.657821
SF0119279	SP0119279	Cases	Male	0	0	-1.17571
SF0119279	SP0119280	Siblings	Female	0	0	-0.0861487
SF0119336	SP0119336	Cases	Female	0	0	0.00734247
SF0119486	SP0119486	Cases	Male	0	0	-0.616705
SF0119486	SP0119488	Siblings	Male	0	0	-0.307005
SF0119666	SP0119666	Cases	Male	0.807929	0	-1.29486
SF0119666	SP0119671	Siblings	Female	0	0	-1.36828
SF0119958	SP0119958	Cases	Male	0	0	0.0654927
SF0119958	SP0119959	Siblings	Female	0	0	-1.77755
SF0120308	SP0120308	Cases	Male	0	0	0.699632
SF0120308	SP0120310	Siblings	Male	0	0	0.690653
SF0120435	SP0120435	Cases	Male	0	0	-0.61944
SF0120771	SP0120771	Cases	Male	0	0	2.20584
SF0120771	SP0120772	Cases	Male	0	0	0.973655
SF0120974	SP0120974	Cases	Female	0	0	1.43259
SF0121006	SP0121006	Cases	Male	0	0	-0.390087
SF0121006	SP0121007	Siblings	Female	0	0	0.494212
SF0121233	SP0121233	Cases	Male	0	0	0.853914
SF0121233	SP0121235	Siblings	Female	0.883235	0	0.0778104
SF0121316	SP0121316	Cases	Female	0	0	1.21137
SF0121316	SP0121317	Siblings	Male	0	0	-0.980863
SF0121512	SP0121512	Cases	Female	0	0	0.182745
SF0121837	SP0121837	Cases	Male	0	0	1.12011
SF0121837	SP0121842	Siblings	Male	0	0	-0.304146
SF0121926	SP0121926	Cases	Male	1.081	0	-0.618824
SF0121926	SP0121927	Siblings	Male	1.00555	1.00555	-0.344841
SF0121959	SP0121959	Cases	Male	0	0	0.31636
SF0122189	SP0122189	Cases	Female	0	0	0.592949
SF0122189	SP0122190	Siblings	Male	0	0	-0.0922587
SF0122332	SP0122332	Cases	Male	0	0	0.120601
SF0122332	SP0122333	Siblings	Female	0	0	0.719714
SF0122388	SP0122388	Cases	Male	0	0	0.683964
SF0122388	SP0122389	Siblings	Male	0	0	0.909411
SF0122499	SP0122499	Cases	Male	0	0	-0.379437
SF0122499	SP0122500	Siblings	Male	0	0	-3.14259
SF0122790	SP0122790	Cases	Male	0	0	-0.573473
SF0123603	SP0123603	Cases	Male	0	0	-1.6356
SF0123603	SP0123604	Siblings	Male	0	0	-0.545217
SF0123765	SP0123765	Cases	Female	0	0	-0.863359
SF0123765	SP0123766	Siblings	Female	0	0	-0.738275
SF0123864	SP0123864	Cases	Female	0	0	-0.0225677
SF0123906	SP0123906	Cases	Female	0	0	0.260776
SF0123906	SP0123907	Siblings	Male	0	0	-0.25746
SF0117381	SP0123932	Siblings	Female	0	0	0.807479
SF0123974	SP0123974	Cases	Male	1.10181	1.10181	-1.3902
SF0123974	SP0123975	Siblings	Male	0	0	-0.477767
SF0124414	SP0124414	Cases	Male	0	0	-0.255591
SF0124414	SP0124415	Siblings	Female	0	0	-0.369096
SF0124531	SP0124531	Cases	Male	0	0	-0.452738
SF0124531	SP0124532	Siblings	Male	0	0	0.6726
SF0124556	SP0124556	Cases	Male	0	0	-0.860071
SF0124556	SP0124557	Siblings	Male	0	0	-0.145739
SF0124567	SP0124567	Cases	Male	0	0	-0.135557
SF0124567	SP0124569	Siblings	Male	0	0	-0.575486
SF0124591	SP0124591	Cases	Male	0	0	-1.13161
SF0124591	SP0124592	Siblings	Female	0	0	-1.42078
SF0124659	SP0124659	Cases	Male	0	0	-0.230338
SF0124659	SP0124660	Siblings	Female	0	0	-1.51487
SF0124706	SP0124706	Cases	Male	0	0	-0.641652
SF0124706	SP0124708	Siblings	Male	0	0	-0.573148
SF0125028	SP0125028	Cases	Male	0.936881	0	0.642719
SF0125028	SP0125029	Siblings	Male	0	0	0.469648
SF0125098	SP0125098	Cases	Male	0	0	0.265128
SF0125098	SP0125099	Siblings	Male	0	0	0.0912486
SF0125102	SP0125102	Cases	Male	0	0	-1.11427
SF0125117	SP0125117	Cases	Male	0	0	0.791599
SF0125117	SP0125118	Siblings	Male	0	0	0.532079
SF0125181	SP0125181	Cases	Male	0	0	-2.2343
SF0125181	SP0125182	Siblings	Male	0	0	-1.84375
SF0125219	SP0125219	Cases	Male	0	0	1.28372
SF0125219	SP0125220	Siblings	Male	0	0	0.746076
SF0125240	SP0125240	Cases	Male	0	0	1.05521
SF0125240	SP0125241	Siblings	Female	0	0	1.01378
SF0125435	SP0125435	Cases	Male	0	0	0.345633
SF0125527	SP0125527	Cases	Male	0	0	0.675248
SF0125559	SP0125559	Cases	Male	0	0	-0.279608
SF0125559	SP0125560	Siblings	Female	0	0	-0.84612
SF0125715	SP0125715	Cases	Male	0	0	2.13673
SF0125715	SP0125716	Siblings	Female	0	0	0.112004
SF0125787	SP0125787	Cases	Female	0	0	0.6614
SF0126091	SP0126091	Cases	Male	0	0	0.325065
SF0126091	SP0126092	Siblings	Female	0	0	-1.31147
SF0126119	SP0126119	Cases	Male	0	0	1.37665
SF0126193	SP0126193	Cases	Male	0	0	1.48667
SF0126193	SP0126194	Siblings	Female	0	1.12687	0.809191
SF0126260	SP0126260	Cases	Female	0	0	0.498068
SF0126260	SP0126261	Siblings	Male	0	0	1.13879
SF0126505	SP0126505	Cases	Male	0	0	-1.03809
SF0126505	SP0126506	Siblings	Female	1.00598	0	-1.35399
SF0126548	SP0126548	Cases	Male	0	0	-0.293784
SF0126548	SP0126550	Siblings	Male	0	0	-0.274989
SF0126741	SP0126741	Cases	Male	0	0	1.28704
SF0126741	SP0126742	Siblings	Male	0	0	0.618507
SF0126832	SP0126832	Cases	Male	0	0	1.02781
SF0126832	SP0126833	Siblings	Male	0	0	1.32539
SF0126876	SP0126876	Cases	Male	0	0	0.118838
SF0126876	SP0126877	Siblings	Male	0	0	-1.65343
SF0127066	SP0127066	Cases	Male	0	0	0.28775
SF0127066	SP0127067	Siblings	Female	0	0	-0.741057
SF0127066	SP0127068	Cases	Female	0	0	-0.391665
SF0127180	SP0127180	Cases	Male	0	1	-0.724772
SF0127349	SP0127349	Cases	Male	0	0	0.501392
SF0127349	SP0127351	Siblings	Male	0	0	0.865671
SF0127515	SP0127515	Cases	Female	0	0	1.55569
SF0127788	SP0127788	Cases	Male	0	0	-0.784086
SF0128098	SP0128098	Cases	Male	0	0	-0.658449
SF0128098	SP0128099	Siblings	Male	0	0	0.0512326
SF0128129	SP0128129	Cases	Male	0	0	0.0903765
SF0128129	SP0128130	Siblings	Male	0	0	-0.154106
SF0128192	SP0128192	Cases	Male	0	0	0.509357
SF0128192	SP0128193	Siblings	Male	0	0	0.229084
SF0128367	SP0128369	Siblings	Female	0	0	1.00321
SF0128417	SP0128417	Cases	Male	0	0	-0.560394
SF0128439	SP0128439	Cases	Male	0	0	0.606096
SF0128601	SP0128601	Cases	Male	0	0	-1.899
SF0128856	SP0128856	Cases	Male	0	0	0.514233
SF0128856	SP0128857	Siblings	Female	0	0	-0.466771
SF0129238	SP0129238	Cases	Male	0	0	-0.0740768
SF0129250	SP0129250	Cases	Male	0	0	-0.386654
SF0129250	SP0129251	Siblings	Male	0	0	1.05573
SF0129448	SP0129448	Cases	Female	0	0	0.422507
SF0129448	SP0129450	Siblings	Male	0	0	-0.710989
SF0129515	SP0129515	Cases	Male	0	0	1.24549
SF0129695	SP0129695	Cases	Male	0	0	0.39159
SF0129695	SP0129696	Siblings	Female	0	0	-0.766876
SF0129764	SP0129764	Cases	Male	0	0	-0.540508
SF0129764	SP0129765	Siblings	Male	0	0	0.689186
SF0129805	SP0129805	Cases	Male	0	0	-1.13627
SF0129805	SP0129807	Siblings	Male	0	0	-0.854979
SF0130033	SP0130033	Cases	Male	0	0	0.757666
SF0130033	SP0130034	Siblings	Male	0	0	0.653977
SF0130240	SP0130240	Cases	Male	0	0	-1.00205
SF0130240	SP0130241	Siblings	Female	0	0	-0.322817
SF0130570	SP0130571	Cases	Male	0	0	0.817009
SF0130570	SP0130572	Siblings	Male	0	0	-0.0084398
SF0130913	SP0130913	Cases	Male	0	0	-0.359508
SF0130913	SP0130914	Siblings	Female	0	0	-0.581993
SF0131031	SP0131031	Cases	Male	0	0	-0.876486
SF0131178	SP0131178	Cases	Male	0	0	-0.177896
SF0131178	SP0131179	Siblings	Female	0	0	0.110836
SF0131505	SP0131505	Cases	Female	0.955737	0	-0.229238
SF0131505	SP0131507	Siblings	Female	0	0	-0.708153
SF0131626	SP0131626	Cases	Female	0	0	0.609466
SF0131715	SP0131715	Cases	Female	0	0	-0.814003
SF0131880	SP0131880	Cases	Male	0	0	-0.573771
SF0131907	SP0131907	Cases	Female	0	0	1.36222
SF0131907	SP0131908	Cases	Male	0	0	0.465034
SF0131913	SP0131913	Cases	Male	0	0	-0.540188
SF0131913	SP0131915	Siblings	Male	0	0	-2.20685
SF0132262	SP0132262	Cases	Male	0	0	0.441807
SF0132262	SP0132263	Siblings	Male	0	0	1.26198
SF0132364	SP0132364	Cases	Female	0	1	-0.757424
SF0132422	SP0132422	Cases	Male	0	1	-0.787981
SF0132488	SP0132488	Cases	Female	0	0	0.918272
SF0132488	SP0132489	Siblings	Male	0	0	0.0769277
SF0132491	SP0132491	Cases	Female	0	0	-1.13445
SF0132491	SP0132493	Siblings	Female	0	0	-0.523118
SF0132646	SP0132646	Cases	Female	0	0	1.07429
SF0132646	SP0132647	Siblings	Female	0	0	0.261368
SF0132685	SP0132685	Cases	Male	0	0	0.0718405
SF0132685	SP0132686	Siblings	Male	0	0	-0.840027
SF0132839	SP0132839	Cases	Male	0	0	2.54519
SF0132839	SP0132840	Siblings	Female	0	0	1.85148
SF0133117	SP0133117	Cases	Male	0	0	-2.55227
SF0133117	SP0133119	Siblings	Female	0	0	0.0839309
SF0133196	SP0133196	Cases	Male	0	0	1.69497
SF0133196	SP0133197	Siblings	Female	0	1.20055	-0.0443014
SF0133577	SP0133577	Cases	Male	0	0	-0.00779234
SF0133577	SP0133578	Siblings	Female	0	0	-0.255161
SF0133743	SP0133745	Siblings	Female	0	0	-0.703545
SF0133783	SP0133783	Cases	Female	0	0	0.234322
SF0133783	SP0133784	Siblings	Female	0	0	-0.611203
SF0133935	SP0133935	Cases	Male	0	0	1.45054
SF0133935	SP0133936	Siblings	Male	0	0	0.394772
SF0133942	SP0133942	Cases	Male	0	0	0.0310714
SF0133942	SP0133944	Siblings	Male	0	0	1.22993
SF0133955	SP0133955	Cases	Male	0	0	-1.23797
SF0133955	SP0133956	Siblings	Male	0	0	-0.861637
SF0134137	SP0134137	Cases	Male	0	0	0.916499
SF0134137	SP0134138	Cases	Male	0	0	1.24758
SF0134243	SP0134243	Cases	Male	0	0	-0.605513
SF0134370	SP0134370	Cases	Male	0	0	-0.166196
SF0134501	SP0134501	Cases	Male	0	0	-0.803544
SF0134501	SP0134502	Siblings	Male	0	0	-0.199595
SF0134530	SP0134530	Cases	Male	0	0	-0.0545736
SF0134580	SP0134580	Cases	Female	0	0	0.0610027
SF0134580	SP0134581	Siblings	Male	0	0	0.272285
SF0134884	SP0134884	Cases	Male	0	0	1.51352
SF0134884	SP0134885	Siblings	Female	0	0	0.434275
SF0135204	SP0135204	Cases	Male	0	0	0.80407
SF0135204	SP0135205	Siblings	Male	0	0	-0.602136
SF0135288	SP0135288	Cases	Female	0	0	-0.50754
SF0135288	SP0135289	Siblings	Male	0	1.07807	0.721567
SF0135808	SP0135808	Cases	Male	0	0	-0.0954035
SF0135808	SP0135809	Siblings	Female	0	0	-0.0198299
SF0135949	SP0135949	Cases	Male	0	0	-1.04976
SF0135949	SP0135950	Siblings	Female	0	0	0.619936
SF0136048	SP0136048	Cases	Female	0	0	-1.4441
SF0136061	SP0136061	Cases	Female	0	0	0.336312
SF0136192	SP0136192	Cases	Male	0	0	1.20668
SF0136192	SP0136193	Siblings	Male	0	0	1.66308
SF0136972	SP0136972	Cases	Male	0	0	1.32771
SF0136972	SP0136973	Siblings	Female	0	0	0.982633
SF0137111	SP0137111	Cases	Male	0	0	-1.00045
SF0137111	SP0137112	Siblings	Male	0	0	-0.775669
SF0137284	SP0137284	Cases	Female	0	0	1.0718
SF0137284	SP0137285	Cases	Male	0	0	1.23108
SF0137284	SP0137286	Siblings	Male	0	0	0.0153657
SF0137371	SP0137371	Cases	Male	0	0	0.666799
SF0137371	SP0137372	Siblings	Male	0	0	0.610539
SF0137430	SP0137430	Cases	Male	0	0	1.2865
SF0137430	SP0137434	Siblings	Female	0	0	1.18255
SF0137454	SP0137454	Cases	Male	0	0	-1.00406
SF0137474	SP0137474	Cases	Male	0	0	-0.102185
SF0137843	SP0137843	Cases	Male	0	0	-0.70958
SF0137843	SP0137844	Siblings	Male	0	0	-0.773968
SF0137966	SP0137966	Cases	Male	0	0	-0.420227
SF0138539	SP0138539	Cases	Male	0	0	0.428408
SF0138539	SP0138540	Cases	Male	0	0	-0.38421
SF0138785	SP0138785	Cases	Female	0	0	-0.657886
SF0138785	SP0138786	Siblings	Female	0	0	-1.3189
SF0139100	SP0139100	Cases	Male	0	0	-1.49019
SF0139120	SP0139120	Cases	Male	1.23866	0	-2.08231
SF0139120	SP0139121	Siblings	Male	0	0	-2.37352
SF0139366	SP0139366	Cases	Male	0	0	1.61295
SF0139366	SP0139367	Siblings	Male	0	0	-0.019925
SF0139612	SP0139612	Cases	Female	0	0	-0.532468
SF0139909	SP0139909	Cases	Male	0	0	1.08943
SF0139909	SP0139910	Siblings	Female	1	0	1.74749
SF0139913	SP0139913	Cases	Female	0	0	-0.469535
SF0140025	SP0140025	Cases	Male	0	0	0.85306
SF0140058	SP0140058	Cases	Female	0	0	0.0211295
SF0140058	SP0140059	Siblings	Male	0	0	-1.13424
SF0140164	SP0140164	Cases	Male	0	0	-2.0967
SF0140164	SP0140167	Siblings	Female	0	0	-1.47433
SF0140747	SP0140747	Cases	Female	0	0	-1.61147
SF0140747	SP0140749	Siblings	Female	0	0	-1.37069
SF0140920	SP0140920	Cases	Male	0	0	2.80222
SF0140920	SP0140921	Siblings	Female	0	1	1.16168
SF0140985	SP0140985	Cases	Male	0	0	0.56441
SF0140985	SP0140986	Siblings	Male	0	0	-0.428488
SF0141554	SP0141554	Cases	Male	0	0	0.434336
SF0141554	SP0141555	Cases	Male	0	0	-1.40436
SF0141554	SP0141556	Siblings	Female	0	0	1.45726
SF0141691	SP0141692	Cases	Male	0	0	0.813134
SF0141691	SP0141694	Siblings	Female	0	0	1.4322
SF0141702	SP0141702	Cases	Male	0	0	-0.802303
SF0141702	SP0141703	Siblings	Female	0	0	-0.484886
SF0141709	SP0141709	Cases	Female	0	0	2.25568
SF0142359	SP0142359	Cases	Male	0	0	0.822939
SF0142359	SP0142360	Siblings	Male	0	0	1.93047
SF0142390	SP0142390	Cases	Female	0	0	0.614357
SF0142436	SP0142436	Cases	Female	0	0	0.350414
SF0142511	SP0142511	Cases	Male	0	0	0.643462
SF0142511	SP0142512	Siblings	Male	0	0	0.741422
SF0142566	SP0142566	Cases	Female	0	0	2.33068
SF0142660	SP0142660	Cases	Male	0	0	-0.1977
SF0142660	SP0142662	Siblings	Female	0	0	-1.8901
SF0142934	SP0142934	Cases	Female	0	0	0.0765472
SF0142934	SP0142935	Siblings	Male	0	0	0.39474
SF0142960	SP0142960	Cases	Male	0	0	2.25933
SF0142960	SP0142961	Siblings	Female	0	1.27785	1.31158
SF0143127	SP0143127	Cases	Male	0	0	0.717923
SF0143134	SP0143134	Cases	Male	0	1.10078	-0.874991
SF0143134	SP0143135	Siblings	Male	0	0	-0.203065
SF0143208	SP0143208	Cases	Male	0	0	-0.145361
SF0143208	SP0143209	Siblings	Male	0	0	-1.27758
SF0143247	SP0143247	Cases	Male	0	0	1.33316
SF0143247	SP0143249	Siblings	Female	0	0	0.688943
SF0143361	SP0143361	Cases	Female	0	0	0.529851
SF0143379	SP0143379	Cases	Male	0	0	-0.459109
SF0143425	SP0143425	Cases	Male	0	0	1.07952
SF0143775	SP0143775	Cases	Male	0	0	0.957162
SF0143775	SP0143776	Siblings	Male	0	0	-0.318361
SF0143930	SP0143930	Cases	Male	0	0	2.84345
SF0143968	SP0143968	Cases	Male	0	0	-1.48595
SF0143968	SP0143969	Cases	Male	0	0	0.232605
SF0143968	SP0143971	Siblings	Female	0	0	-1.46827
SF0144216	SP0144216	Cases	Male	0	0	0.199571
SF0144216	SP0144217	Siblings	Female	0	0	0.6737
SF0144223	SP0144223	Cases	Male	0	0	1.83147
SF0144223	SP0144224	Siblings	Female	0	0	-0.61134
SF0144275	SP0144275	Cases	Male	0	0	0.00210462
SF0144351	SP0144351	Cases	Male	0	0	-0.0396317
SF0144351	SP0144352	Siblings	Male	0	0	-0.3964
SF0144357	SP0144357	Cases	Male	0	0	0.501572
SF0144357	SP0144358	Siblings	Male	0	0	0.450832
SF0144624	SP0144624	Cases	Male	0	0	2.30832
SF0144657	SP0144657	Cases	Male	0	0	1.21479
SF0144657	SP0144660	Siblings	Female	0	0	1.38742
SF0144657	SP0144661	Siblings	Female	0	0	0.693959
SF0144700	SP0144700	Cases	Male	0	0	2.13885
SF0144735	SP0144735	Cases	Male	0	0	0.722204
SF0144735	SP0144736	Cases	Male	0	0	1.41199
SF0144889	SP0144889	Cases	Male	0	0	-0.981161
SF0144889	SP0144890	Siblings	Male	0	0	-0.989543
SF0144939	SP0144939	Cases	Male	0	0	0.458279
SF0144939	SP0144940	Siblings	Female	0	1.03385	-0.531417
SF0144988	SP0144990	Cases	Male	0	0	0.516247
SF0144993	SP0144993	Cases	Male	0	0	0.353511
SF0144993	SP0144994	Siblings	Female	0	0	0.925471
SF0145040	SP0145040	Cases	Male	0	0	0.399106
SF0145124	SP0145124	Cases	Male	0	0	0.723634
SF0145124	SP0145126	Siblings	Female	0	0	0.368223
SF0145148	SP0145148	Cases	Female	0	0	1.19062
SF0145162	SP0145162	Cases	Female	0	0	0.977907
SF0145162	SP0145167	Siblings	Female	0	0	0.580536
SF0145235	SP0145235	Cases	Female	0	0	1.39755
SF0145235	SP0145236	Cases	Male	0	0	0.393089
SF0145148	SP0145316	Siblings	Female	0	0	0.171957
SF0145521	SP0145521	Cases	Male	0	0	2.49294
SF0145602	SP0145602	Cases	Female	0	0	2.29786
SF0145870	SP0145870	Cases	Male	0	0	-1.9097
SF0145870	SP0145871	Siblings	Female	0	0	-2.85021
SF0145930	SP0145930	Cases	Male	0	0	-1.41355
SF0145930	SP0145931	Siblings	Male	0	0	-0.0782629
SF0145996	SP0145996	Cases	Male	0	0	0.178403
SF0145996	SP0145999	Siblings	Male	0	0	0.103239
SF0146023	SP0146023	Cases	Male	0	0	-0.27093
SF0146065	SP0146065	Cases	Male	0	0	1.46212
SF0146065	SP0146066	Siblings	Male	0	0	-0.66162
SF0146227	SP0146227	Cases	Male	0	0	-0.495917
SF0146227	SP0146228	Siblings	Male	0	0	-1.40378
SF0146281	SP0146281	Cases	Male	0	0	-0.539223
SF0146281	SP0146282	Siblings	Female	0	0	-1.51006
SF0146400	SP0146400	Cases	Male	0	0	1.06868
SF0146400	SP0146402	Siblings	Female	0	0	0.152816
SF0146418	SP0146418	Cases	Male	0	0	1.34644
SF0146483	SP0146483	Cases	Male	0	0	1.84553
SF0146483	SP0146486	Siblings	Male	0	0	-0.293036
SF0146777	SP0146777	Cases	Female	0	0	-0.14649
SF0146777	SP0146779	Siblings	Male	0	0	0.938457
SF0146826	SP0146826	Cases	Male	0.935851	0	-0.218752
SF0146903	SP0146903	Cases	Male	0	0	-0.788765
SF0146911	SP0146911	Cases	Male	0	0	-0.569345
SF0146911	SP0146912	Siblings	Female	0	0	-0.0149858
SF0147025	SP0147025	Cases	Male	0	0	-1.30891
SF0147177	SP0147177	Cases	Male	0.751954	0	0.0365154
SF0147214	SP0147214	Cases	Male	0	0	-0.483665
SF0147214	SP0147215	Siblings	Female	0	0	0.303939
SF0147249	SP0147249	Cases	Male	0	0	-2.4879
SF0147249	SP0147250	Siblings	Female	0	0	-0.257264
SF0147283	SP0147283	Cases	Female	0	0	-0.261952
SF0147283	SP0147284	Siblings	Male	0.995071	0	-1.54616
SF0147327	SP0147327	Cases	Female	0	0	0.576691
SF0147327	SP0147328	Siblings	Male	0	0	-0.400967
SF0147445	SP0147445	Cases	Female	0	0	1.94487
SF0147445	SP0147447	Siblings	Male	0	0	0.96203
SF0147465	SP0147465	Cases	Female	0	0	0.769617
SF0147465	SP0147466	Siblings	Male	0	0	0.219198
SF0147583	SP0147583	Cases	Female	0	0	-0.783254
SF0147583	SP0147584	Siblings	Female	0	0	0.162694
SF0147652	SP0147652	Cases	Male	0	0	0.843845
SF0147665	SP0147665	Cases	Male	0	0	0.849078
SF0147668	SP0147668	Cases	Female	0	0.851641	-0.338755
SF0147668	SP0147669	Siblings	Male	0	0	-0.526763
SF0147820	SP0147820	Cases	Male	0	0	0.569852
SF0147820	SP0147821	Siblings	Female	0	0	-0.290636
SF0148013	SP0148013	Cases	Male	0	0	-1.49472
SF0148013	SP0148014	Siblings	Male	0	0	-1.58472
SF0148068	SP0148068	Cases	Male	0	0.928284	0.0814441
SF0148070	SP0148070	Cases	Male	0	0	-1.174
SF0148079	SP0148079	Cases	Male	0	0	-0.116656
SF0148114	SP0148114	Cases	Male	0	0	0.403675
SF0148114	SP0148115	Siblings	Male	0	0	-1.18555
SF0148243	SP0148243	Cases	Male	0	0	-0.224053
SF0148243	SP0148244	Siblings	Female	0	0	0.114161
SF0148460	SP0148460	Cases	Female	0	0	-0.17279
SF0148460	SP0148461	Siblings	Female	0	0	0.470176
SF0148541	SP0148541	Cases	Male	0	0	1.14391
SF0148541	SP0148542	Siblings	Male	0	0	0.947524
SF0148545	SP0148545	Cases	Male	0	0	0.490369
SF0148545	SP0148546	Siblings	Female	0	0	-0.206138
SF0148672	SP0148672	Cases	Male	0	0	-2.20486
SF0148672	SP0148673	Siblings	Female	0	0	-2.32894
SF0148765	SP0148765	Cases	Male	0	0	-0.703236
SF0148765	SP0148767	Siblings	Male	0	0	0.397827
SF0148856	SP0148856	Cases	Female	0	0	-0.38588
SF0148856	SP0148857	Siblings	Female	0	0	-0.478858
SF0148882	SP0148882	Cases	Male	0	0	-0.516818
SF0148882	SP0148883	Cases	Male	0	0	0.903901
SF0149275	SP0149275	Cases	Male	0	0	0.659273
SF0149275	SP0149276	Siblings	Female	0	0	0.36191
SF0149382	SP0149382	Cases	Male	0	0	-1.25945
SF0149469	SP0149469	Cases	Male	0	0	-0.709069
SF0149469	SP0149471	Siblings	Female	0	0	-1.44846
SF0149543	SP0149543	Cases	Male	0	0	-1.40339
SF0149543	SP0149545	Cases	Male	0	0	0.521775
SF0149543	SP0149547	Cases	Female	0	1.00354	0.214428
SF0149543	SP0149551	Siblings	Female	0	0	-0.502706
SF0149665	SP0149665	Cases	Male	0	0	-0.271207
SF0149665	SP0149666	Siblings	Male	0	0	-0.95316
SF0149733	SP0149733	Cases	Male	0	0	0.965754
SF0149772	SP0149772	Cases	Male	0	0	0.484288
SF0150487	SP0150487	Cases	Male	0	0	-0.369564
SF0150683	SP0150683	Cases	Male	0	0	-1.16236
SF0150683	SP0150685	Siblings	Female	0	0	0.827133
SF0150750	SP0150750	Cases	Male	1.00175	0	0.267377
SF0150750	SP0150751	Siblings	Female	0	0	0.510724
SF0150816	SP0150816	Cases	Female	0	0	0.0494752
SF0150816	SP0150817	Siblings	Male	0	0	-0.689111
SF0150849	SP0150849	Cases	Male	0	0	0.0142902
SF0150849	SP0150852	Siblings	Female	0	0	-0.608639
SF0150949	SP0150949	Cases	Male	0	0	0.306725
SF0150949	SP0150950	Siblings	Male	0	0	2.16958
SF0151306	SP0151306	Cases	Female	0	0	1.39015
SF0151613	SP0151613	Cases	Male	0	0	0.665433
SF0151675	SP0151675	Cases	Male	0	0	0.0100063
SF0151675	SP0151676	Siblings	Male	0	0	-0.237325
SF0151688	SP0151688	Cases	Male	0	0	-2.66859
SF0151688	SP0151690	Siblings	Female	0	0	-2.10735
SF0151714	SP0151714	Cases	Male	0	0	-0.549797
SF0151718	SP0151718	Cases	Male	2.01393	0	0.223181
SF0151718	SP0151719	Siblings	Male	0	0	1.13902
SF0151813	SP0151813	Cases	Male	0	0	0.126627
SF0151813	SP0151815	Siblings	Female	0	0	0.428004
SF0151956	SP0151956	Cases	Female	0	0	0.492676
SF0151956	SP0151957	Siblings	Male	0	0	-0.315592
SF0152029	SP0152029	Cases	Male	0	0	-0.348213
SF0152029	SP0152030	Siblings	Female	0	0	0.021547
SF0152088	SP0152088	Cases	Male	0	0	0.55126
SF0152088	SP0152089	Siblings	Male	0	0	0.968251
SF0152164	SP0152164	Cases	Male	0	0	1.0081
SF0152164	SP0152165	Siblings	Male	0	0	1.2409
SF0152190	SP0152190	Cases	Male	0	0	0.25321
SF0152190	SP0152191	Siblings	Female	0	0	-0.610925
SF0152369	SP0152369	Cases	Male	0	0	2.48264
SF0152369	SP0152372	Siblings	Female	0	0	2.10304
SF0152421	SP0152421	Cases	Male	0	0	-0.18955
SF0152421	SP0152422	Siblings	Male	0	0	-0.793805
SF0152517	SP0152517	Cases	Male	0	0	-1.45503
SF0152774	SP0152774	Cases	Male	0	0	0.423089
SF0152774	SP0152775	Siblings	Male	0	0	0.565631
SF0152843	SP0152843	Cases	Male	0	0	1.36772
SF0152843	SP0152844	Siblings	Female	0	0	0.478202
SF0152867	SP0152867	Cases	Male	0.943318	0	1.2375
SF0152867	SP0152868	Siblings	Female	0	0	-0.302949
SF0152905	SP0152905	Cases	Female	0	0	-1.25539
SF0152905	SP0152906	Siblings	Female	0	0	-0.172304
SF0152945	SP0152945	Cases	Female	0	0	0.890066
SF0152945	SP0152946	Siblings	Male	0	0	0.513705
SF0153009	SP0153009	Cases	Male	0	0	-0.399995
SF0153009	SP0153011	Siblings	Female	0	0	-0.341765
SF0153154	SP0153154	Cases	Male	0	0	1.10662
SF0153154	SP0153156	Cases	Female	0	0	0.00786573
SF0153210	SP0153210	Cases	Male	0	0	-1.49486
SF0153210	SP0153213	Cases	Female	0	0	-1.41829
SF0153305	SP0153305	Cases	Male	0.895878	0.895878	-0.674412
SF0153305	SP0153306	Siblings	Female	0	0	-1.29214
SF0153426	SP0153426	Cases	Male	0	0	0.544003
SF0153516	SP0153516	Cases	Male	0	0	0.687468
SF0153520	SP0153520	Cases	Male	0	0	-0.0293489
SF0153520	SP0153521	Siblings	Male	0	0	0.875777
SF0153662	SP0153662	Cases	Male	0	0	-1.3433
SF0153662	SP0153663	Siblings	Female	0	0	-2.36088
SF0153729	SP0153729	Cases	Male	0	0	0.132969
SF0153729	SP0153730	Siblings	Female	0	0	-0.652756
SF0153743	SP0153743	Cases	Male	0	0	-0.990423
SF0153743	SP0153744	Siblings	Male	0	0	-0.625711
SF0153791	SP0153791	Cases	Male	0	0	1.00342
SF0153818	SP0153818	Cases	Male	0	0	-0.138046
SF0153818	SP0153820	Siblings	Male	0	0	1.85037
SF0153818	SP0153821	Siblings	Male	0	0	1.48813
SF0153889	SP0153889	Cases	Male	0	0	1.43124
SF0153889	SP0153890	Cases	Male	0	0	1.72411
SF0153889	SP0153892	Siblings	Female	0	0	1.94093
SF0153914	SP0153914	Cases	Male	0	0	0.11679
SF0153914	SP0153915	Siblings	Male	0	0	0.400086
SF0153950	SP0153950	Cases	Female	0	0	-0.76025
SF0153950	SP0153951	Siblings	Male	0	0	1.12104
SF0153975	SP0153975	Cases	Male	0	0	-0.879968
SF0153975	SP0153976	Siblings	Female	0	0	0.764429
SF0153986	SP0153986	Cases	Female	0	0	0.833655
SF0153986	SP0153987	Siblings	Female	0	0	1.85386
SF0154012	SP0154013	Cases	Female	1.08908	0	0.235353
SF0154012	SP0154014	Siblings	Male	0	0	-0.354987
SF0154106	SP0154106	Cases	Male	0	0	1.72116
SF0154106	SP0154108	Siblings	Female	0	0	1.68342
SF0154141	SP0154141	Cases	Female	0	0	0.915841
SF0154141	SP0154142	Siblings	Female	0	0	0.970619
SF0154171	SP0154171	Cases	Male	0	0	2.10074
SF0154171	SP0154173	Siblings	Male	0	0	1.0565
SF0154325	SP0154325	Cases	Male	0	0	-0.379662
SF0154325	SP0154326	Siblings	Male	0	0	0.130609
SF0154337	SP0154337	Cases	Male	0	0	1.09464
SF0154381	SP0154381	Cases	Male	0	0	-1.96581
SF0154381	SP0154382	Siblings	Female	0	0	-1.81382
SF0154476	SP0154476	Cases	Male	0	0	0.663861
SF0154476	SP0154477	Siblings	Female	0	0	0.823861
SF0154484	SP0154484	Cases	Female	0	0	-0.661991
SF0154484	SP0154485	Siblings	Male	0	0	-0.186141
SF0154532	SP0154532	Cases	Male	0	0	0.862421
SF0154532	SP0154533	Siblings	Female	0	0	0.143926
SF0154539	SP0154539	Cases	Male	0	0	1.12222
SF0154611	SP0154611	Cases	Male	0	0	0.642576
SF0154611	SP0154612	Siblings	Male	0	0	0.629368
SF0154760	SP0154760	Cases	Female	0	0	-2.07801
SF0154760	SP0154761	Siblings	Female	0	0	-0.718577
SF0154848	SP0154848	Cases	Male	0	0	-1.16234
SF0154901	SP0154901	Cases	Female	0	0	-1.97413
SF0154901	SP0154902	Siblings	Female	0	0	-2.28557
SF0154985	SP0154985	Cases	Male	0	0	-0.219947
SF0154985	SP0154987	Siblings	Male	0	0	-0.799245
SF0155042	SP0155042	Cases	Male	0	0	-0.116167
SF0155052	SP0155052	Cases	Female	0	0	0.740565
SF0155052	SP0155053	Siblings	Female	0	0	-0.311514
SF0155085	SP0155085	Cases	Male	0	0	-0.887483
SF0155085	SP0155086	Siblings	Male	0	0	-0.595175
SF0155128	SP0155128	Cases	Male	0	0	-0.543084
SF0155128	SP0155129	Siblings	Female	0	0	-1.62497
SF0155170	SP0155170	Cases	Male	0	0	-1.82301
SF0155202	SP0155202	Cases	Male	0	0	0.761448
SF0155202	SP0155203	Cases	Male	0	0	0.771419
SF0155202	SP0155204	Siblings	Male	0	0	0.41695
SF0155202	SP0155205	Siblings	Female	0	0	0.241117
SF0155342	SP0155342	Cases	Male	0	0	0.685774
SF0155342	SP0155343	Siblings	Male	0	0	0.966227
SF0155396	SP0155396	Cases	Male	0	0	0.283065
SF0155396	SP0155398	Siblings	Male	0	0	1.23875
SF0155403	SP0155403	Cases	Male	0	0	0.376524
SF0155403	SP0155405	Siblings	Male	0	0	-0.342907
SF0155558	SP0155558	Cases	Male	0	0	-0.474149
SF0155558	SP0155559	Siblings	Male	0	0	0.846573
SF0155588	SP0155588	Cases	Female	0	0	1.36937
SF0155588	SP0155590	Siblings	Female	0	0	0.4139
SF0155629	SP0155629	Cases	Female	0	0	0.744688
SF0155629	SP0155630	Siblings	Female	0	0	-0.396231
SF0155658	SP0155658	Cases	Male	0	0	-0.488428
SF0155658	SP0155660	Siblings	Male	0	0	-0.607347
SF0155742	SP0155742	Cases	Male	0	0	1.24902
SF0155742	SP0155743	Siblings	Male	0	0	0.104618
SF0155858	SP0155858	Cases	Male	0	0	-0.162201
SF0155895	SP0155895	Cases	Male	0	0	1.25107
SF0155895	SP0155897	Siblings	Female	0	0	0.564632
SF0155907	SP0155907	Cases	Male	0	0	-0.225539
SF0155907	SP0155908	Siblings	Female	0	0	-1.20899
SF0155919	SP0155919	Cases	Male	0	0	0.0277812
SF0155919	SP0155920	Siblings	Male	0	1.14097	-1.08346
SF0155932	SP0155932	Cases	Male	0	0	0.686778
SF0156066	SP0156066	Cases	Female	0	0	0.79157
SF0156066	SP0156067	Siblings	Male	0	0	0.800011
SF0156130	SP0156130	Cases	Male	0	0	-0.804249
SF0156130	SP0156131	Siblings	Female	0	0	-0.739594
SF0156193	SP0156193	Cases	Male	0	0	2.03768
SF0156193	SP0156195	Siblings	Male	0	0	1.03717
SF0156278	SP0156278	Cases	Female	0	0	-0.778477
SF0156278	SP0156280	Siblings	Male	0.975641	0	0.747304
SF0156313	SP0156313	Cases	Male	0	0	0.792505
SF0156313	SP0156315	Siblings	Female	0	0	0.290969
SF0156336	SP0156336	Cases	Male	0	0	1.38612
SF0156336	SP0156337	Cases	Male	0	0	0.289082
SF0156336	SP0156339	Siblings	Female	0	0	0.0244963
SF0156373	SP0156373	Cases	Male	0	0	-0.112087
SF0156373	SP0156375	Siblings	Male	0	0	-0.135266
SF0156437	SP0156437	Cases	Male	1.26052	0	-2.12116
SF0156437	SP0156438	Siblings	Male	0	1.14729	-1.93919
SF0156468	SP0156468	Cases	Male	0.940058	0	-0.840655
SF0156468	SP0156469	Siblings	Male	0	0	-0.48736
SF0156501	SP0156501	Cases	Male	0	0	0.416617
SF0156501	SP0156504	Siblings	Female	0	0	-0.187066
SF0156572	SP0156572	Cases	Female	0	0	-0.835988
SF0156667	SP0156667	Cases	Male	0	0	1.71121
SF0156722	SP0156722	Cases	Female	0	0	-2.44426
SF0156775	SP0156775	Cases	Female	0	0	-0.04659
SF0156783	SP0156783	Cases	Female	0	0	0.777743
SF0156911	SP0156911	Cases	Male	0.779595	0	-1.25628
SF0156927	SP0156927	Cases	Female	0	0	-0.649046
SF0157058	SP0157058	Cases	Male	0	0	-0.166812
SF0157058	SP0157059	Siblings	Male	0	0	0.227071
SF0157116	SP0157116	Cases	Male	0	0	-0.410005
SF0157116	SP0157117	Siblings	Female	0	0	0.225448
SF0157133	SP0157133	Cases	Male	0	0	0.777381
SF0157133	SP0157134	Siblings	Male	0	0	-1.37028
SF0157208	SP0157208	Cases	Male	0	0	-1.46565
SF0157208	SP0157209	Siblings	Male	1.13582	0	0.0813331
SF0157223	SP0157223	Cases	Male	0	0	1.54357
SF0157261	SP0157261	Cases	Male	0	0	0.378548
SF0157261	SP0157263	Siblings	Female	0	0	0.24034
SF0157345	SP0157345	Cases	Male	0	0	-0.404199
SF0157345	SP0157346	Siblings	Female	0	0	-1.56003
SF0157369	SP0157369	Cases	Male	0	0	-1.04901
SF0157369	SP0157370	Siblings	Male	0	0	-1.33064
SF0157462	SP0157462	Cases	Female	0	0	-0.659459
SF0157462	SP0157463	Siblings	Female	0	0	-1.37696
SF0157636	SP0157636	Cases	Female	0	0	0.542362
SF0157636	SP0157637	Siblings	Female	0	0	0.540158
SF0157675	SP0157675	Cases	Male	0	0	-0.709889
SF0157675	SP0157676	Siblings	Female	0	0	-0.217124
SF0157683	SP0157683	Cases	Male	0	0	-1.09288
SF0157683	SP0157684	Siblings	Male	0	0	-0.207328
SF0157692	SP0157692	Cases	Male	0	0	1.61978
SF0157692	SP0157693	Siblings	Male	0	0	0.169142
SF0157823	SP0157823	Cases	Male	0	0	0.128831
SF0157823	SP0157824	Siblings	Male	0	0	0.376162
SF0157840	SP0157840	Cases	Male	0	0	-0.113044
SF0157840	SP0157841	Siblings	Male	0	0	-0.4001
SF0157873	SP0157873	Cases	Male	0	0	-1.96774
SF0157873	SP0157874	Siblings	Male	0	0	-0.207399
SF0157896	SP0157896	Cases	Male	0	1.01152	0.0836191
SF0157896	SP0157897	Siblings	Male	0	0	-0.714918
SF0157923	SP0157923	Cases	Male	0	0	0.184092
SF0157923	SP0157924	Siblings	Male	0	0	-0.912035
SF0157942	SP0157942	Cases	Male	0	0	0.297721
SF0157942	SP0157943	Siblings	Male	0	0	-0.21598
SF0158022	SP0158022	Cases	Female	0	0	-0.69912
SF0158022	SP0158023	Siblings	Male	0	0	-0.306802
SF0158222	SP0158222	Cases	Female	0	0	2.14611
SF0158222	SP0158223	Cases	Male	0	0	-0.489493
SF0158222	SP0158225	Siblings	Male	0	0	0.937654
SF0158270	SP0158270	Cases	Male	0	0	-0.915894
SF0158270	SP0158271	Siblings	Female	0	0	-0.702192
SF0158330	SP0158330	Cases	Male	0	0	0.771385
SF0158336	SP0158336	Cases	Male	0	0	-0.77632
SF0158368	SP0158368	Cases	Male	1.02452	0	0.642486
SF0158368	SP0158370	Siblings	Male	1.05576	0	-0.524546
SF0158561	SP0158561	Cases	Male	0	0	0.864559
SF0158561	SP0158563	Siblings	Female	0	0	0.443654
SF0158650	SP0158650	Cases	Female	0	0.839155	0.208802
SF0158650	SP0158651	Cases	Male	0	0	0.187332
SF0158650	SP0158652	Siblings	Female	0	0	0.0711534
SF0158794	SP0158794	Cases	Male	0	0	-1.53695
SF0158794	SP0158795	Siblings	Male	0	0	-1.53703
SF0158848	SP0158849	Cases	Male	0	0	1.97505
SF0158848	SP0158851	Siblings	Female	0	0	1.26959
SF0158896	SP0158897	Siblings	Male	0	0	-0.148924
SF0158902	SP0158902	Cases	Male	0	0	-1.88391
SF0158902	SP0158903	Siblings	Female	0	0	-0.837799
SF0158910	SP0158911	Cases	Male	0	0	1.808
SF0158927	SP0158927	Cases	Male	0	0	-0.603417
SF0158927	SP0158929	Siblings	Female	0	0	-2.30559
SF0158945	SP0158945	Cases	Female	0	0	1.01914
SF0158945	SP0158946	Siblings	Male	0	0	0.214264
SF0159006	SP0159006	Cases	Male	0	1	-0.969527
SF0159006	SP0159007	Siblings	Male	0	0	-0.32857
SF0159132	SP0159132	Cases	Male	0	0	0.311875
SF0159132	SP0159133	Siblings	Female	0	0	0.2352
SF0159147	SP0159147	Cases	Male	0	0	0.424524
SF0159215	SP0159215	Cases	Female	0	0	0.456411
SF0159215	SP0159217	Siblings	Male	0	0	0.614677
SF0159223	SP0159223	Cases	Male	0	0	0.712487
SF0159230	SP0159230	Cases	Female	0	0	-0.459133
SF0159230	SP0159231	Siblings	Female	0	0	-1.64961
SF0159260	SP0159260	Cases	Male	0	0	0.354743
SF0159260	SP0159261	Siblings	Female	0	0	0.967773
SF0159342	SP0159342	Cases	Male	0	0	0.0130639
SF0159342	SP0159343	Siblings	Female	0	0	-2.69386
SF0159360	SP0159360	Cases	Male	0	0	0.130435
SF0159360	SP0159361	Siblings	Male	0	0	0.931927
SF0159366	SP0159367	Siblings	Female	0	0	0.780489
SF0159389	SP0159389	Cases	Male	0	0	0.946298
SF0159389	SP0159390	Siblings	Female	0	1.10467	0.329774
SF0159411	SP0159411	Cases	Male	0	0	-1.29421
SF0159411	SP0159412	Siblings	Male	0	0	-1.2764
SF0159414	SP0159414	Cases	Male	0	0	0.595792
SF0159414	SP0159417	Siblings	Male	0	0	0.352385
SF0159475	SP0159475	Cases	Male	0	0	1.10059
SF0159475	SP0159476	Cases	Male	0	0	-0.592453
SF0159475	SP0159478	Siblings	Male	0	0	1.06134
SF0159572	SP0159572	Cases	Male	0	0	2.0991
SF0159595	SP0159595	Cases	Male	0	0	-1.52021
SF0159595	SP0159596	Siblings	Female	0	0	-0.939241
SF0159599	SP0159599	Cases	Female	0	0	1.62092
SF0159599	SP0159600	Siblings	Female	0	0	1.6049
SF0159727	SP0159727	Cases	Male	0	0	0.936877
SF0159727	SP0159728	Siblings	Male	0	0	-0.0870129
SF0159756	SP0159756	Cases	Male	1.00555	0	-0.895729
SF0159756	SP0159757	Siblings	Male	0	0	0.137456
SF0159763	SP0159763	Cases	Male	0	0	0.878911
SF0159854	SP0159854	Cases	Male	0	0	-0.987613
SF0159854	SP0159855	Siblings	Female	0	0	0.00740061
SF0159938	SP0159938	Cases	Male	0	0	-0.377006
SF0159938	SP0159939	Siblings	Male	0	0	-1.84175
SF0160023	SP0160023	Cases	Male	0	0	-0.853822
SF0160023	SP0160024	Siblings	Female	0	0	-0.865872
SF0160057	SP0160057	Cases	Female	0.940058	0	0.868486
SF0160057	SP0160059	Siblings	Female	0	0	0.318876
SF0160070	SP0160070	Cases	Male	0	0	1.09322
SF0160070	SP0160071	Siblings	Female	0	0	-0.807525
SF0160102	SP0160102	Cases	Male	0	0	-0.124064
SF0160102	SP0160103	Siblings	Male	0	0	-0.313377
SF0160163	SP0160163	Cases	Male	0	0	1.24968
SF0160175	SP0160175	Cases	Male	0	0	-0.159479
SF0160175	SP0160178	Siblings	Male	0	0	0.20442
SF0160329	SP0160329	Cases	Male	0	0	-0.992147
SF0160329	SP0160330	Siblings	Male	0	0.961843	-0.924589
SF0160341	SP0160341	Cases	Male	0	0	0.0690207
SF0160341	SP0160344	Siblings	Female	0	0	-0.811739
SF0160341	SP0160345	Siblings	Male	0	0	-0.741418
SF0160422	SP0160422	Cases	Male	0	0	0.119645
SF0160422	SP0160424	Siblings	Female	0	0	1.43689
SF0160527	SP0160527	Cases	Male	0	0	-0.696647
SF0160527	SP0160528	Siblings	Male	0	0	-0.721753
SF0160589	SP0160589	Cases	Male	0	0	-1.03506
SF0160589	SP0160590	Siblings	Male	0	0	0.725325
SF0160988	SP0160988	Cases	Female	0	0	-0.464878
SF0160988	SP0160989	Siblings	Female	0	0	-0.103575
SF0161206	SP0161206	Cases	Male	0	0	3.16237
SF0161206	SP0161208	Siblings	Male	0	0	2.35869
SF0161257	SP0161257	Cases	Female	0	0	-0.706123
SF0161257	SP0161259	Siblings	Female	0	0.87197	-1.45766
SF0161320	SP0161320	Cases	Male	0	0	-0.803365
SF0161320	SP0161323	Siblings	Female	0	0	0.449822
SF0161336	SP0161336	Cases	Male	0	0	-0.646197
SF0161336	SP0161338	Siblings	Female	0	0	0.172615
SF0161370	SP0161370	Cases	Male	0.955184	0	-0.56357
SF0161395	SP0161395	Cases	Male	0	0	-0.688117
SF0161428	SP0161428	Cases	Male	0	0	-0.694109
SF0161428	SP0161430	Cases	Male	0	0	-0.759492
SF0161428	SP0161433	Siblings	Female	0	0	-0.986123
SF0161428	SP0161434	Siblings	Male	0	0	-0.542241
SF0161428	SP0161435	Cases	Female	0	0	-0.725742
SF0161573	SP0161573	Cases	Male	0	0	-0.0618966
SF0161573	SP0161574	Cases	Female	0	0	0.69213
SF0161630	SP0161630	Cases	Male	0	0	-0.443869
SF0161630	SP0161632	Siblings	Male	0	0	1.5311
SF0161661	SP0161661	Cases	Female	0	0	0.819268
SF0161661	SP0161662	Cases	Male	0	1.20755	1.74926
SF0161661	SP0161664	Siblings	Male	0	0	1.43505
SF0161715	SP0161715	Cases	Male	0	0	1.05274
SF0161715	SP0161716	Siblings	Male	0	0	0.341194
SF0161741	SP0161741	Cases	Male	0	0	-1.2763
SF0161741	SP0161742	Siblings	Female	0	0	-1.39358
SF0161817	SP0161817	Cases	Male	0	0	-0.221984
SF0161937	SP0161937	Cases	Male	0	0	0.0742639
SF0161937	SP0161938	Siblings	Male	0	0	-0.474292
SF0161976	SP0161976	Cases	Male	0	0	0.299415
SF0161976	SP0161978	Siblings	Male	0	0	1.41443
SF0158910	SP0161986	Siblings	Female	0	0	2.21353
SF0162039	SP0162039	Cases	Male	0	0	-0.106389
SF0162039	SP0162041	Siblings	Female	0	0	1.61335
SF0162100	SP0162100	Cases	Male	1.0101	0	0.589217
SF0162100	SP0162102	Siblings	Female	0	0	0.952709
SF0162111	SP0162111	Cases	Male	0	0	0.159375
SF0162111	SP0162112	Siblings	Male	0	0	1.12283
SF0162403	SP0162403	Cases	Male	0	0	0.705452
SF0162403	SP0162404	Siblings	Female	0	0	0.564825
SF0162431	SP0162431	Cases	Male	1.09538	0	-0.883025
SF0162431	SP0162433	Siblings	Female	0	0	-0.0995896
SF0162435	SP0162435	Cases	Male	0	0	0.310062
SF0162435	SP0162438	Siblings	Female	0	0	-0.572762
SF0162449	SP0162449	Cases	Male	0	0	0.395219
SF0162717	SP0162717	Cases	Male	0	0	0.115326
SF0162717	SP0162719	Siblings	Female	0	0	0.331011
SF0162907	SP0162907	Cases	Male	0	0	0.0085819
SF0162907	SP0162909	Siblings	Male	0	0	-1.24311
SF0163104	SP0163104	Cases	Male	0	0	0.015408
SF0163104	SP0163105	Siblings	Male	0	0	0.0650144
SF0163176	SP0163176	Cases	Female	0	0	-0.506237
SF0163200	SP0163200	Cases	Male	0	0	-0.515476
SF0163200	SP0163201	Siblings	Female	0	0	-0.59042
SF0163366	SP0163366	Cases	Male	0	0	0.00943286
SF0163383	SP0163383	Cases	Female	0.847357	0	0.0779504
SF0163383	SP0163384	Siblings	Female	0	0	-0.331918
SF0163403	SP0163403	Cases	Male	0	0.867668	1.16005
SF0163403	SP0163404	Cases	Female	0	0	0.0666872
SF0163403	SP0163405	Cases	Female	0	0	-0.395581
SF0163703	SP0163703	Cases	Male	0	0	-0.383774
SF0163703	SP0163705	Siblings	Female	0	0	-0.440288
SF0163712	SP0163712	Cases	Male	0	0	-0.569741
SF0163715	SP0163715	Cases	Female	0	0	-0.42458
SF0163715	SP0163716	Cases	Male	0	0	-0.124222
SF0163891	SP0163891	Cases	Male	0	0	-0.363943
SF0163891	SP0163893	Siblings	Male	0	0	0.095321
SF0163905	SP0163905	Cases	Male	0	0	-0.593663
SF0163905	SP0163906	Siblings	Male	0	0	-0.514897
SF0164013	SP0164014	Cases	Male	0	0	-1.65382
SF0164013	SP0164015	Siblings	Male	0	1.02778	-1.50514
SF0164073	SP0164073	Cases	Male	0	0	-1.17518
SF0164126	SP0164126	Cases	Male	0.946252	0	-0.0565477
SF0164126	SP0164128	Siblings	Male	0	0	2.22405
SF0164133	SP0164133	Cases	Male	0	0	0.534172
SF0164133	SP0164134	Siblings	Female	0	0	0.282573
SF0164383	SP0164383	Cases	Male	0	0	1.17396
SF0164383	SP0164384	Siblings	Female	0	0	0.27247
SF0164399	SP0164399	Cases	Male	0	0	0.590872
SF0164634	SP0164634	Cases	Male	0	0	1.85782
SF0164634	SP0164641	Siblings	Female	0	0	1.5761
SF0164748	SP0164748	Cases	Male	0	0	0.625359
SF0164748	SP0164749	Cases	Male	0	0	-0.198416
SF0164748	SP0164750	Siblings	Female	0	0	0.279185
SF0164973	SP0164973	Cases	Male	0	0	-0.651655
SF0164973	SP0164974	Siblings	Male	0	0	-1.4783
SF0165056	SP0165056	Cases	Male	0	0	1.94299
SF0165056	SP0165057	Siblings	Female	0	0	0.420023
SF0165258	SP0165258	Cases	Male	0	0	-0.825244
SF0165258	SP0165260	Siblings	Male	0	0	-0.4012
SF0165280	SP0165280	Cases	Female	0.925806	0	-0.218419
SF0165392	SP0165392	Cases	Male	0	0	0.226653
SF0165392	SP0165393	Siblings	Female	0	0	-0.417981
SF0165499	SP0165499	Cases	Female	0	0.942118	-0.721805
SF0165616	SP0165616	Cases	Male	1.07588	0	-1.08582
SF0165642	SP0165642	Cases	Male	0	0	0.887926
SF0165642	SP0165645	Siblings	Female	0	0	1.09427
SF0165642	SP0165646	Siblings	Male	0	0	1.31111
SF0165642	SP0165647	Siblings	Female	0	0	2.15388
SF0165642	SP0165648	Siblings	Male	0	0	1.25807
SF0165790	SP0165790	Cases	Male	0	0	-0.186754
SF0165790	SP0165791	Siblings	Male	0	0	-1.22311
SF0165931	SP0165931	Cases	Female	0	0	-0.386078
SF0165931	SP0165932	Siblings	Female	0	0	0.25858
SF0166020	SP0166021	Cases	Male	0	0	0.428141
SF0166020	SP0166022	Siblings	Female	0	0	1.34719
SF0166330	SP0166330	Cases	Male	0	0	0.588808
SF0166330	SP0166331	Siblings	Female	0	0	-0.183213
SF0166335	SP0166335	Cases	Male	0	0	1.60326
SF0166335	SP0166337	Cases	Male	0	0	0.564738
SF0166335	SP0166338	Siblings	Female	0	0	0.144959
SF0166353	SP0166353	Cases	Male	0	0	0.254333
SF0166358	SP0166358	Cases	Female	0	0	-1.45764
SF0166374	SP0166374	Cases	Male	0	0	-2.41877
SF0166374	SP0166375	Siblings	Female	0	0	-2.1968
SF0166602	SP0166602	Cases	Female	0	0	-0.920958
SF0166602	SP0166603	Siblings	Female	0	0	-1.09402
SF0166717	SP0166717	Cases	Male	0	0	-0.0326285
SF0166717	SP0166720	Siblings	Male	0	0	0.113109
SF0166732	SP0166732	Cases	Female	0	0	1.92283
SF0166732	SP0166733	Siblings	Female	0	0	0.699574
SF0166939	SP0166939	Cases	Male	0	0	-0.753971
SF0166951	SP0166951	Cases	Male	0	0	-0.0293119
SF0166951	SP0166952	Cases	Male	0	0	0.944361
SF0166982	SP0166982	Cases	Male	0	0	-0.9604
SF0166982	SP0166983	Siblings	Female	0	0	-1.52402
SF0167002	SP0167002	Cases	Male	0	0	-0.376038
SF0167002	SP0167003	Siblings	Female	0	0	0.79541
SF0167048	SP0167048	Cases	Male	0	0	-0.380629
SF0167048	SP0167049	Siblings	Female	0	1.20317	0.293834
SF0167107	SP0167107	Cases	Male	0	0	1.62859
SF0167107	SP0167109	Siblings	Female	0	0	0.804744
SF0167123	SP0167123	Cases	Male	0	0	0.346606
SF0167123	SP0167125	Siblings	Female	0	0	-0.72448
SF0167136	SP0167136	Cases	Male	0	0	-0.413094
SF0167136	SP0167138	Siblings	Female	0	0	-0.609091
SF0167153	SP0167153	Cases	Male	0	0	-1.8691
SF0167153	SP0167156	Cases	Male	0	0	-0.0392882
SF0167168	SP0167168	Cases	Male	0	0	-2.21427
SF0167168	SP0167170	Siblings	Male	0	0	-1.12606
SF0167182	SP0167182	Cases	Male	0	0	0.517359
SF0167204	SP0167204	Cases	Male	0	0	0.634815
SF0167204	SP0167207	Siblings	Male	0	0	-0.908276
SF0167451	SP0167451	Cases	Female	0	0	0.749752
SF0167451	SP0167452	Siblings	Male	0	0	0.483136
SF0167676	SP0167676	Cases	Male	0	0	-0.0571793
SF0167676	SP0167678	Siblings	Female	0	0	-0.816355
SF0167704	SP0167704	Cases	Male	0	0	0.688163
SF0167704	SP0167706	Siblings	Female	0	0	0.17826
SF0167863	SP0167863	Cases	Male	0	0	2.34321
SF0167863	SP0167864	Siblings	Female	0	0	1.08146
SF0168108	SP0168108	Cases	Male	0	0	-0.372534
SF0168108	SP0168110	Siblings	Male	0	0	0.524386
SF0168135	SP0168135	Cases	Male	0	0	0.745922
SF0168135	SP0168137	Siblings	Female	0	0	-1.20778
SF0168203	SP0168203	Cases	Male	0	0	1.50314
SF0168293	SP0168293	Cases	Male	0	0	0.368773
SF0168293	SP0168294	Siblings	Male	0	0	-0.438871
SF0168359	SP0168359	Cases	Male	0	0	-0.426818
SF0168359	SP0168360	Siblings	Female	0	0	-0.192267
SF0168375	SP0168375	Cases	Male	0	0	0.224346
SF0168375	SP0168376	Siblings	Male	0	0	1.52388
SF0168552	SP0168552	Cases	Male	0	0	0.836665
SF0168552	SP0168553	Siblings	Female	0	0	-0.852257
SF0168698	SP0168698	Cases	Male	0	0	0.897558
SF0168698	SP0168700	Siblings	Female	0	0	-0.36361
SF0168770	SP0168770	Cases	Male	0	0	-0.147975
SF0168877	SP0168877	Cases	Male	0	0	-0.581369
SF0168877	SP0168878	Siblings	Male	0	0	-1.7086
SF0168905	SP0168905	Cases	Male	0	0	-0.647395
SF0168905	SP0168906	Siblings	Male	0	0	-0.0533791
SF0168908	SP0168908	Cases	Male	0	0	-1.46824
SF0168908	SP0168909	Siblings	Female	0	0	-1.54407
SF0168958	SP0168958	Cases	Male	0	0	1.83126
SF0168958	SP0168959	Cases	Male	0	0	2.21723
SF0168958	SP0168960	Siblings	Female	0	0	-0.235026
SF0168958	SP0168961	Siblings	Male	0	0	0.993499
SF0169002	SP0169002	Cases	Male	0	0	1.20941
SF0169403	SP0169403	Cases	Male	0	0	0.0466581
SF0169666	SP0169666	Cases	Male	0	0	-0.787999
SF0169666	SP0169667	Siblings	Female	0	0	-1.94188
SF0169738	SP0169738	Cases	Male	0	0	1.70168
SF0169902	SP0169902	Cases	Male	0	0	-0.934552
SF0169933	SP0169933	Cases	Male	0	0	-0.672054
SF0169933	SP0169934	Siblings	Female	0	0	0.344397
SF0169953	SP0169953	Cases	Male	0	0	-0.0233051
SF0169953	SP0169955	Siblings	Female	0	0	-2.11733
SF0170208	SP0170208	Cases	Male	0	0	-1.37458
SF0170208	SP0170209	Siblings	Male	0	0	-1.01537
SF0170357	SP0170357	Cases	Male	0	0	0.470985
SF0170357	SP0170359	Siblings	Female	0	0	0.0773796
SF0170543	SP0170543	Cases	Male	0	0	-0.584334
SF0170543	SP0170544	Siblings	Male	0	0	-1.63428
SF0170565	SP0170565	Cases	Male	0	0	0.228273
SF0170565	SP0170566	Siblings	Male	0	0	0.502359
SF0170621	SP0170621	Cases	Male	0	0	1.82814
SF0170802	SP0170802	Cases	Male	0	0	1.12438
SF0170834	SP0170834	Cases	Male	0	0	-0.76363
SF0170855	SP0170855	Cases	Male	0	0	0.348075
SF0170855	SP0170856	Siblings	Female	0	0	0.88629
SF0170889	SP0170889	Cases	Male	0	0	0.110337
SF0171121	SP0171123	Siblings	Female	0	0	0.0628738
SF0171135	SP0171135	Cases	Male	0	0	-1.07172
SF0171135	SP0171137	Siblings	Female	0	0	-2.23428
SF0171168	SP0171168	Cases	Male	0	0	-0.545135
SF0171168	SP0171171	Siblings	Male	0	0	-0.479141
SF0171486	SP0171486	Cases	Male	0	0	0.373186
SF0171486	SP0171488	Siblings	Female	0	0	-1.54593
SF0171601	SP0171601	Cases	Male	0	0	-0.498494
SF0171601	SP0171603	Siblings	Male	0	0	-1.41294
SF0171701	SP0171701	Cases	Female	0	0	-0.77375
SF0172168	SP0172168	Cases	Male	0	0	-0.602476
SF0172168	SP0172174	Siblings	Female	0	0	-0.464345
SF0172317	SP0172317	Cases	Male	0	0	-0.795601
SF0172317	SP0172321	Siblings	Female	0	0	-1.00998
SF0172775	SP0172775	Cases	Male	0	0	0.559466
SF0172775	SP0172776	Siblings	Male	0	0	0.330697
SF0172786	SP0172786	Cases	Male	0	0	0.233337
SF0173142	SP0173142	Cases	Male	0	0	-0.0190609
SF0173142	SP0173143	Siblings	Female	0	0	1.26246
SF0173485	SP0173485	Cases	Male	0	0	1.8093
SF0173567	SP0173567	Cases	Female	0	0	2.32125
SF0173567	SP0173569	Siblings	Female	0	0	0.389431
SF0173580	SP0173580	Cases	Male	0	0	1.49969
SF0173580	SP0173582	Siblings	Female	0	0	-0.604268
SF0173671	SP0173671	Cases	Male	0	0	-0.0247744
SF0173671	SP0173673	Siblings	Male	0	0	0.0967903
SF0173740	SP0173740	Cases	Male	0	0	0.291077
SF0173740	SP0173741	Siblings	Female	0	0	-0.100018
SF0173841	SP0173841	Cases	Male	0	0	-0.566517
SF0173841	SP0173842	Cases	Male	0	0	0.0920916
SF0173841	SP0173844	Siblings	Female	0	0	-0.484281
SF0173884	SP0173884	Cases	Male	0	0	-0.149431
SF0173884	SP0173885	Siblings	Female	0	0	0.961575
SF0173962	SP0173962	Cases	Female	0	0	0.630829
SF0174043	SP0174043	Cases	Male	0	0	0.258469
SF0174043	SP0174044	Siblings	Female	0	0	0.395845
SF0174062	SP0174062	Cases	Female	0	0	0.198659
SF0174062	SP0174064	Siblings	Male	0	0	0.789347
SF0174084	SP0174084	Cases	Female	0	0	-0.383192
SF0174135	SP0174135	Cases	Male	0	0	-1.45346
SF0174275	SP0174275	Cases	Male	0	1.22374	0.340628
SF0174275	SP0174276	Siblings	Female	0	0	-1.28108
SF0174828	SP0174828	Cases	Male	0	0	-0.706719
SF0174828	SP0174830	Siblings	Male	0	0	0.130704
SF0174964	SP0174964	Cases	Female	0	0	0.205239
SF0174985	SP0174985	Cases	Male	0	0	1.07816
SF0175107	SP0175107	Cases	Female	0	0	0.496863
SF0175107	SP0175111	Siblings	Male	0	0	-0.00675111
SF0175281	SP0175281	Cases	Male	0	0	-0.327198
SF0175996	SP0175996	Cases	Male	0	0	1.04725
SF0175996	SP0175998	Siblings	Female	0	0	0.416878
SF0176166	SP0176166	Cases	Male	0	0	-0.545922
SF0176166	SP0176168	Siblings	Male	0	0	-0.721413
SF0176440	SP0176440	Cases	Male	0	0	-0.608592
SF0176493	SP0176493	Cases	Male	0	0	1.89064
SF0176534	SP0176534	Cases	Male	0	0	2.29461
SF0176568	SP0176568	Cases	Male	0	0	0.612159
SF0176568	SP0176573	Siblings	Male	0	0	0.424035
SF0176705	SP0176705	Cases	Male	0	0	-0.519538
SF0176705	SP0176708	Siblings	Female	0	0.949623	-1.47144
SF0176828	SP0176828	Cases	Male	0	0	0.413829
SF0177174	SP0177174	Cases	Female	0	0	0.326379
SF0177174	SP0177176	Siblings	Female	0	0	-0.435671
SF0177250	SP0177250	Cases	Male	0	0	0.212723
SF0177250	SP0177251	Cases	Male	0	0	-0.586692
SF0177432	SP0177432	Cases	Male	0	0	-0.65493
SF0177487	SP0177487	Cases	Female	0	0	-1.12926
SF0177487	SP0177490	Siblings	Male	0	0	-3.33123
SF0177593	SP0177593	Cases	Male	0	1.157	0.650832
SF0177593	SP0177595	Siblings	Male	0	0	1.20712
SF0177685	SP0177685	Cases	Male	0	0	-0.0456756
SF0177685	SP0177686	Siblings	Male	0	0	0.0951836
SF0177846	SP0177846	Cases	Female	0	1.64499	-0.552249
SF0177846	SP0177850	Siblings	Male	0	0	0.585774
SF0177915	SP0177915	Cases	Male	0	0	-0.438174
SF0177915	SP0177919	Siblings	Female	0	0	0.0542321
SF0178025	SP0178025	Cases	Male	0	0	-0.306181
SF0178025	SP0178027	Siblings	Female	0	0	0.0402257
SF0178033	SP0178033	Cases	Male	0	0	0.198585
SF0178033	SP0178034	Siblings	Male	0	0	-0.857839
SF0178237	SP0178237	Cases	Female	0	0	0.841181
SF0178237	SP0178239	Siblings	Female	0	0	-0.255689
SF0178291	SP0178291	Cases	Male	0	0	1.68803
SF0178291	SP0178292	Siblings	Male	0	0	1.29988
SF0178331	SP0178331	Cases	Male	0	0.877894	-1.19468
SF0178331	SP0178332	Siblings	Male	0	0	-0.981689
SF0178419	SP0178419	Cases	Male	0	0	0.197705
SF0178419	SP0178420	Siblings	Male	0	0	0.844139
SF0178647	SP0178647	Cases	Male	0	0	0.664656
SF0178647	SP0178649	Cases	Male	0	0	0.631104
SF0178647	SP0178650	Siblings	Male	0.901252	0	-1.03397
SF0178733	SP0178733	Cases	Male	0	0	-0.372941
SF0178733	SP0178734	Siblings	Female	0	0	-0.148675
SF0179091	SP0179091	Cases	Female	0	0	-0.371789
SF0179091	SP0179097	Siblings	Male	0	0	-1.98905
SF0179170	SP0179170	Cases	Male	0	0	0.414101
SF0179170	SP0179176	Siblings	Female	0	0	0.497875
SF0179254	SP0179254	Cases	Male	0	0	-0.447891
SF0179254	SP0179255	Siblings	Male	0	0.934682	0.590991
SF0179345	SP0179345	Cases	Male	0	0	1.81905
SF0179345	SP0179351	Siblings	Male	0	0	0.642275
SF0179443	SP0179443	Cases	Female	0	0	1.0882
SF0179443	SP0179444	Siblings	Male	0	0	1.16971
SF0179583	SP0179583	Cases	Male	0	0	0.856332
SF0179583	SP0179585	Siblings	Male	0	0	0.862204
SF0179846	SP0179846	Cases	Male	0	0	-1.21315
SF0179910	SP0179910	Cases	Male	0	0.925859	0.325633
SF0179910	SP0179911	Siblings	Male	0	0	-1.8324
SF0179962	SP0179962	Cases	Male	0	0.977082	-0.119148
SF0179962	SP0179963	Siblings	Male	0	0	0.796823
SF0180067	SP0180067	Cases	Male	0	0	0.0355798
SF0180067	SP0180068	Siblings	Female	0	0	0.668227
SF0180195	SP0180195	Cases	Male	0	0	1.16139
SF0180195	SP0180196	Siblings	Female	0	0	-0.358969
[truncated: 2,124 more rows]
