# Supplementary material for: Whole genome sequencing analysis identifies sex differences of familial pattern contributing to phenotypic diversity in autism
Source: Genome Med. 2024 Sep 27;16:114. doi: 10.1186/s13073-024-01385-6 (PMC11429951; doi:10.1186/s13073-024-01385-6)
Supplement: Supplementary file 3 — Additional file 3: Table S2. This table lists de novo variants identified in the Korean cohort (Table S2A) and contains the comparison results of genetic burden across groups in Korean, SSC, and SPARK cohorts: comparison of de novo burden across groups (Table S2B), power estimation for comparison of de novo burden across groups (Table S2C-E), comparison of polygenic burden between Korean autism and KoGES (Table S2F), and comparison of polygenic burden across groups (Table S2G) [file 13073_2024_1385_MOESM3_ESM.xlsx]

## Sheet: Key
Table S2
TableS2A: DNV list in Korean autism
Column	Description
chr	Chromosome
pos	Position
ref	Reference allele
alt	Alternative allele
variant	Variant
variant_class	Variant class (SNP | INDEL)
IID	Individual ID
FID	Family ID
most_severe_consequence	Type of variant with most severe consequence
biotype	Biotype
transcript_id	Transcript ID
gene_symbol	Gene name
gene_id	Gene ID
exon	Exon number out of total number
hgvsc	HGVS coding sequence name
hgvsp	HGVS protein sequence name
p_de_novo	Probability of being true de novo calls
confidence	Confidence of being true de novo calls (HIGH | MEDIUM)
lof	LOFTEE prediction (HC, high confidence | LC, low confidence)
lof_flags	LOFTEE flags
loeuf	Loss-of-function observed/expected upper bound fraction
pLI	Probabililty of a gene being loss-of-function intolerant
MPC	Missense deleteriousness metric
cadd_phred	CADD prediction score for deleterious effect
sift_prediction	SIFT prediction for protein function
polyphen_prediction	Polyphen prediction for an amino acid substitution
qual	Probability that the site has no variant
GT	Genotype
GQ	Genotype quality
DP	Read depth
PL	Phred-scaled genotype likelihoods
AB	Allelic balance
father_GT	Genotype in father
father_GQ	Genotype quality in father
father_DP	Read depth in father
father_PL	Phred-scaled genotype likelihoods in father
mother_GT	Genotype in mother
mother_GQ	Genotype quality in mother
mother_DP	Read depth in mother
mother_PL	Phred-scaled genotype likelihoods in mother
AC	Allele count
AN	Allele number
gnomAD_AF	Allele frequency in gnomAD non-neuro subset
call_rate	Fraction of calls neither missing or filtered
pHWE	Hardy-Weinberg equilibrium p-value
TableS2B: Comparison of de novo burden across groups
Column	Description
Cohort	Cohort (Korean autism | SSC | SPARK)
genetic_risk	Genetic risk (dnPTV | dnMIS)
Autism	Variant per person in autism cases
Control	Variant per person in control siblings
p.value	P value (one-sided exact binomial test)
RR	Risk ratio
TableS2C: Power estimation for de novo burden in Korean autism
TableS2D: Power estimation for de novo burden in SSC
TableS2E: Power estimation for de novo burden in SPARK
Column	Description
type	Variant type (dn_PTV | dn_MIS)
mean_rate	Mean rate
RR	Risk ratio
p.value	P-value
s0	Number of controls
s1	Number of cases
s	Total number of samples
n0	Number of expected incidences in controls
n1	Number of expected incidences in cases
n	Number of expected total incidences
exp_prob	Expected probability
obs_prob	Observed probability
sp	Simulated total number of samples
pw	Estimated power
nCase	Simulated number of cases
nCntl	Simulated number of controls
TableS2F: Comparison of PS AUT in Korean autism and KoGES
Column	Description
Cohort	Cohort (Korean autism | SSC | SPARK)
genetic_risk	Genetic risk (PS AUT)
Group_1	Group 1
Group_2	Group 2
PS_1	Mean PS AUT in group 1
PS_2	Mean PS AUT in group 2
p.value	P value (two-sample t tests)
SD	Standard deviation
TableS2G: Comparison of PS AUT across groups
Column	Description
Cohort	Cohort (Korean autism | SSC | SPARK)
genetic_risk	Genetic risk (PS AUT)
Autism	Mean PS AUT in autism cases
Control	Mean PS AUT in control siblings
p.value	P value (two-sample t tests)
SD	Standard deviation

## Sheet: 2A
chr	pos	ref	alt	variant	variant_class	vcf_iid	vcf_fid	most_severe_consequence	biotype	transcript_id	gene_symbol	gene_id	exon	hgvsc	hgvsp	p_de_novo	confidence	lof	lof_flags	loeuf	pLI	MPC	cadd_phred	sift_prediction	polyphen_prediction	qual	GT	GQ	DP	PL	AB	father_GT	father_GQ	father_DP	father_PL	mother_GT	mother_GQ	mother_DP	mother_PL	AC	AN	gnomAD_AF	call_rate	pHWE
chr1	822761	G	C	chr1:822761:G:C	SNP	IBS-ASD-17723-blood-wgs-ILLUMINA	IBS-ASD-1772	intron_variant	processed_transcript	ENST00000635509		ENSG00000230021		ENST00000635509.2:n.100+4909C>G		0.44147	MEDIUM						0.752			67.01	0/1	72	36	[72,0,82]	0.305556	0/0	73	42	[0,73,146]	0/0	76	35	[0,76,152]	11	4628	0.00054607	1	0.50592
chr1	905305	G	GT	chr1:905305:G:GT	INDEL	IBS-ASD-20693-blood-wgs-ILLUMINA	IBS-ASD-2069	intron_variant	lncRNA	ENST00000607769		ENSG00000272438		ENST00000607769.1:n.124+349dup		0.19932	MEDIUM									37.43	0/1	35	61	[67,0,35]	0.459016	0/0	81	61	[0,81,183]	0/0	34	33	[0,34,99]	1	4628	0	1	0.5
chr1	923187	T	C	chr1:923187:T:C	SNP	IBS-ASD-20693-blood-wgs-ILLUMINA	IBS-ASD-2069	upstream_gene_variant	protein_coding	ENST00000616016	SAMD11	ENSG00000187634				0.93805	HIGH						5.035			50.58	0|1	55	37	[85,0,55]	0.513514	0/0	53	31	[0,53,93]	0/0	59	39	[0,59,117]	1	4628	2.2276e-05	1	0.5
chr1	923196	C	T	chr1:923196:C:T	SNP	IBS-ASD-20693-blood-wgs-ILLUMINA	IBS-ASD-2069	upstream_gene_variant	protein_coding	ENST00000616016	SAMD11	ENSG00000187634				0.93969	HIGH						4.162			50.07	0|1	52	36	[85,0,52]	0.583333	0/0	53	31	[0,53,93]	0/0	59	39	[0,59,117]	1	4628	7.4224e-06	1	0.5
chr1	988819	G	GGAGTGTTTCGGGAGTTCTGGGTTGATTGCTTCTGGAGTTCAGGGTT	chr1:988819:G:GGAGTGTTTCGGGAGTTCTGGGTTGATTGCTTCTGGAGTTCAGGGTT	INDEL	IBS-ASD-16183-blood-wgs-ILLUMINA	IBS-ASD-1618	intergenic_variant								0.55603	MEDIUM									57.78	0/1	74	22	[74,0,76]	0.590909	0/0	66	18	[0,66,132]	0/0	80	26	[0,80,160]	3	4628		1	0.50032
chr1	1059429	G	A	chr1:1059429:G:A	SNP	IBS-ASD-19083-blood-wgs-ILLUMINA	IBS-ASD-1908	upstream_gene_variant	lncRNA	ENST00000456409		ENSG00000291156				0.94052	HIGH						4.883			50.3	0/1	53	53	[85,0,53]	0.509434	0/0	79	50	[0,79,150]	0/0	80	47	[0,80,141]	1	4628	0	1	0.5
chr1	1117245	T	A	chr1:1117245:T:A	SNP	IBS-ASD-7224-blood-wgs-ILLUMINA	IBS-ASD-722	upstream_gene_variant	protein_coding	ENST00000421241	C1orf159	ENSG00000131591				0.13494	HIGH			1.302	0.0001645		2.395			30.23	0/1	39	32	[65,0,39]	0.375	0/0	29	24	[0,29,72]	0/0	45	29	[0,45,87]	1	4628	0	1	0.5
chr1	1160387	C	T	chr1:1160387:C:T	SNP	IBS-ASD-15833-blood-wgs-ILLUMINA	IBS-ASD-1583	intergenic_variant								0.90889	HIGH									48.22	0/1	57	49	[83,0,57]	0.469388	0/0	77	46	[0,77,138]	0/0	71	48	[0,71,144]	1	4628	0	1	0.5
chr1	1162712	G	GCCTGCGGGT	chr1:1162712:G:GCCTGCGGGT	INDEL	IBS-ASD-15833-blood-wgs-ILLUMINA	IBS-ASD-1583	upstream_gene_variant	miRNA	ENST00000384997	MIR200B	ENSG00000207730				0.32772	MEDIUM									42.02	0/1	43	49	[71,0,43]	0.428571	0/0	22	42	[0,22,126]	0/0	32	51	[0,32,153]	1	4628	0	1	0.5
chr1	1175515	G	A	chr1:1175515:G:A	SNP	IBS-ASD-17733-blood-wgs-ILLUMINA	IBS-ASD-1773	non_coding_transcript_exon_variant	lncRNA	ENST00000379317	TTLL10-AS1	ENSG00000205231	2/2	ENST00000379317.1:n.1073C>T		0.88788	HIGH						1.564			47.59	0/1	46	28	[82,0,46]	0.535714	0/0	77	37	[0,77,111]	0/0	59	39	[0,59,117]	1	4628	0	1	0.5
chr1	1175652	G	A	chr1:1175652:G:A	SNP	IBS-ASD-17343-blood-wgs-ILLUMINA	IBS-ASD-1734	non_coding_transcript_exon_variant	lncRNA	ENST00000379317	TTLL10-AS1	ENSG00000205231	2/2	ENST00000379317.1:n.936C>T		0.92054	HIGH						2.388			49.09	0/1	50	33	[84,0,50]	0.484848	0/0	64	41	[0,64,123]	0/0	40	34	[0,40,102]	1	4628	0	1	0.5
chr1	1192880	C	T	chr1:1192880:C:T	SNP	IBS-ASD-32823-blood-wgs-ILLUMINA	IBS-ASD-3282	intron_variant	protein_coding	ENST00000379289	TTLL10	ENSG00000162571		ENST00000379289.6:c.1402-3720C>T		0.11423	HIGH			1.132	1.2286e-11		6.162			42.43	0/1	36	43	[77,0,36]	0.511628	0/0	21	50	[0,21,150]	0/0	53	46	[0,53,138]	1	4628	4.6269e-05	1	0.5
chr1	1196415	T	C	chr1:1196415:T:C	SNP	IBS-ASD-17104-blood-wgs-ILLUMINA	IBS-ASD-1710	synonymous_variant	nonsense_mediated_decay	ENST00000486379	TTLL10	ENSG00000162571	2/5	ENST00000486379.1:c.105T>C	ENSP00000464269.1:p.Ser35=	0.88056	HIGH						8.212			46.88	0/1	63	46	[82,0,63]	0.434783	0/0	39	37	[0,39,111]	0/0	48	40	[0,48,120]	1	4628	0	1	0.5
chr1	1218778	G	A	chr1:1218778:G:A	SNP	IBS-ASD-15873-blood-wgs-ILLUMINA	IBS-ASD-1587	missense_variant	protein_coding	ENST00000360001	SDF4	ENSG00000078808	5/7	ENST00000360001.12:c.706C>T	ENSP00000353094.7:p.Arg236Trp	0.93741	HIGH			0.764	0.0091042	1.155	32	deleterious	probably_damaging	50.94	0/1	50	44	[86,0,50]	0.590909	0/0	44	41	[0,44,123]	0/0	48	40	[0,48,120]	1	4628	1.4846e-05	1	0.5
chr1	1243843	C	T	chr1:1243843:C:T	SNP	IBS-ASD-16113-blood-wgs-ILLUMINA	IBS-ASD-1611	intron_variant	protein_coding	ENST00000330388	C1QTNF12	ENSG00000184163		ENST00000330388.2:c.531+111G>A		0.79457	HIGH						4.916			44.28	0/1	53	47	[79,0,53]	0.489362	0/0	40	49	[0,40,147]	0/0	59	34	[0,59,102]	1	4628	0	1	0.5
chr1	1267957	C	T	chr1:1267957:C:T	SNP	IBS-ASD-17143-blood-wgs-ILLUMINA	IBS-ASD-1714	synonymous_variant	protein_coding	ENST00000349431	UBE2J2	ENSG00000160087	2/7	ENST00000349431.11:c.36G>A	ENSP00000305826.7:p.Thr12=	0.94946	HIGH			0.385	0.91555		7.908			51.16	0/1	58	38	[86,0,58]	0.552632	0/0	44	42	[0,44,126]	0/0	53	38	[0,53,114]	1	4628	0	1	0.5
chr1	1299362	G	A	chr1:1299362:G:A	SNP	IBS-ASD-17794-blood-wgs-ILLUMINA	IBS-ASD-1779	splice_region_variant	protein_coding	ENST00000354700	ACAP3	ENSG00000131584		ENST00000354700.10:c.739-6C>T		0.9069	HIGH			0.586	4.4135e-06		2.358			48.32	0|1	51	38	[83,0,51]	0.605263	0/0	64	44	[0,64,132]	0/0	48	40	[0,48,120]	1	4628	7.4462e-06	1	0.5
chr1	1307452	C	G	chr1:1307452:C:G	SNP	IBS-ASD-5023-blood-wgs-ILLUMINA	IBS-ASD-502	intron_variant	protein_coding	ENST00000354700	ACAP3	ENSG00000131584		ENST00000354700.10:c.47+317G>C		0.56329	HIGH			0.586	4.4135e-06		6.773			48.35	0/1	49	22	[83,0,49]	0.5	0/0	20	25	[0,20,75]	0/0	39	24	[0,39,72]	1	4628	0	1	0.5
chr1	1311675	G	A	chr1:1311675:G:A	SNP	IBS-ASD-13563-blood-wgs-ILLUMINA	IBS-ASD-1356	3_prime_UTR_variant	protein_coding	ENST00000435064	INTS11	ENSG00000127054	17/17	ENST00000435064.6:c.*184C>T		0.69757	HIGH						0.039			48.02	0/1	49	41	[83,0,49]	0.585366	0/0	37	40	[0,37,120]	0/0	43	47	[0,43,141]	1	4628	6.6754e-05	1	0.5
chr1	1339884	A	ACAGCCGCATGTCCCCCCGCAGCCCCCCCAGACCCACCCG	chr1:1339884:A:ACAGCCGCATGTCCCCCCGCAGCCCCCCCAGACCCACCCG	INDEL	IBS-ASD-18513-blood-wgs-ILLUMINA	IBS-ASD-1851	intron_variant	protein_coding	ENST00000378888	DVL1	ENSG00000107404		ENST00000378888.10:c.910-73_910-72insCGGGTGGGTCTGGGGGGGCTGCGGGGGGACATGCGGCTG		0.61188	MEDIUM			0.689	7.5531e-06		2.859			46.04	0/1	75	13	[77,2,81]	0.384615	0/0	47	14	[0,47,94]	0/0	51	23	[0,51,102]	1	4548	0	0.98271	0.5
chr1	1369398	A	G	chr1:1369398:A:G	SNP	IBS-ASD-19413-blood-wgs-ILLUMINA	IBS-ASD-1941	downstream_gene_variant	protein_coding	ENST00000338338	AURKAIP1	ENSG00000175756				0.88425	HIGH			1.77	9.9678e-05		1.291			47.11	0|1	39	36	[82,0,39]	0.611111	0/0	76	32	[0,76,96]	0/0	52	26	[0,52,78]	1	4628	3.7189e-05	1	0.5
chr1	1369402	A	G	chr1:1369402:A:G	SNP	IBS-ASD-19413-blood-wgs-ILLUMINA	IBS-ASD-1941	downstream_gene_variant	protein_coding	ENST00000338338	AURKAIP1	ENSG00000175756				0.88573	HIGH			1.77	9.9678e-05		1.3			47.12	0|1	39	34	[82,0,39]	0.617647	0/0	76	32	[0,76,96]	0/0	52	26	[0,52,78]	1	4628	2.2304e-05	1	0.5
chr1	1505956	C	T	chr1:1505956:C:T	SNP	IBS-ASD-16033-blood-wgs-ILLUMINA	IBS-ASD-1603	intron_variant	lncRNA	ENST00000641974		ENSG00000290916		ENST00000641974.1:n.412+2295C>T		0.7787	HIGH						1.398			45.14	0/1	52	44	[80,0,52]	0.613636	0/0	29	16	[0,29,48]	0/0	54	37	[0,54,111]	1	4626	0	0.99957	0.5
chr1	1543725	C	CCTCTGTCACGGCCTCGGCCACTCCCCA	chr1:1543725:C:CCTCTGTCACGGCCTCGGCCACTCCCCA	INDEL	IBS-ASD-13313-blood-wgs-ILLUMINA	IBS-ASD-1331	intron_variant	protein_coding	ENST00000291386	SSU72	ENSG00000160075		ENST00000291386.4:c.483+143_483+144insTGGGGAGTGGCCGAGGCCGTGACAGAG		0.71407	MEDIUM			0.508	0.77861		3.386			42.3	0/1	70	26	[77,0,70]	0.538462	0/0	99	20	[0,99,198]	0/0	65	45	[0,65,130]	2	4628	0.00013029	1	0.50011
chr1	1597405	C	A	chr1:1597405:C:A	SNP	IBS-ASD-6113-blood-wgs-ILLUMINA	IBS-ASD-611	upstream_gene_variant	lncRNA	ENST00000658591		ENSG00000286989				0.62188	HIGH						4.419			41.4	0/1	35	24	[76,0,35]	0.5	0/0	28	26	[0,28,78]	0/0	99	38	[0,99,114]	1	4628	0	1	0.5
chr1	1628605	CGCCGAG	C	chr1:1628605:CGCCGAG:C	INDEL	IBS-ASD-10343-blood-wgs-ILLUMINA	IBS-ASD-1034	inframe_deletion	protein_coding	ENST00000355826	MIB2	ENSG00000197530	16/20	ENST00000355826.10:c.2087_2092del	ENSP00000348081.6:p.Ala696_Glu697del	0.28366	MEDIUM			0.63	2.1331e-07		22.1			40.17	0/1	34	57	[69,0,34]	0.596491	0/0	42	53	[0,42,159]	0/0	43	47	[0,43,141]	1	4628	0	1	0.5
chr1	1684057	C	T	chr1:1684057:C:T	SNP	IBS-ASD-17973-blood-wgs-ILLUMINA	IBS-ASD-1797	intron_variant	protein_coding	ENST00000617444	SLC35E2B	ENSG00000189339		ENST00000617444.5:c.-148+6919G>A		0.92641	HIGH						2.571			51.61	0/1	52	44	[86,0,52]	0.5	0/0	34	32	[0,34,96]	0/0	44	35	[0,44,105]	1	4628	0	1	0.5
chr1	1774825	A	G	chr1:1774825:A:G	SNP	IBS-ASD-13473-blood-wgs-ILLUMINA	IBS-ASD-1347	intron_variant	protein_coding	ENST00000341426	NADK	ENSG00000008130		ENST00000341426.9:c.-41+3464T>C		0.67305	HIGH			0.69	0.0025815		1.895			43.55	0/1	59	36	[78,0,59]	0.416667	0/0	47	34	[0,47,102]	0/0	26	29	[0,26,87]	1	4628	0	1	0.5
chr1	1776306	C	T	chr1:1776306:C:T	SNP	IBS-ASD-15943-blood-wgs-ILLUMINA	IBS-ASD-1594	intron_variant	protein_coding	ENST00000341426	NADK	ENSG00000008130		ENST00000341426.9:c.-41+1983G>A		0.58574	HIGH			0.69	0.0025815		1.071			52.51	0/1	53	42	[87,0,53]	0.547619	0/0	20	33	[0,20,99]	0/0	50	34	[0,50,102]	1	4628	0	1	0.5
chr1	1778916	G	T	chr1:1778916:G:T	SNP	IBS-ASD-20023-blood-wgs-ILLUMINA	IBS-ASD-2002	intron_variant	protein_coding	ENST00000378625	NADK	ENSG00000008130		ENST00000378625.5:c.-41+989C>A		0.91351	HIGH			0.994	1.1284e-10		5.146			49.19	0/1	55	38	[84,0,55]	0.473684	0/0	39	31	[0,39,93]	0/0	40	30	[0,40,90]	1	4628	0	1	0.5
chr1	1830132	C	CAA	chr1:1830132:C:CAA	INDEL	IBS-ASD-6684-blood-wgs-ILLUMINA	IBS-ASD-668	intron_variant	protein_coding	ENST00000378609	GNB1	ENSG00000078369		ENST00000378609.9:c.-46-4635_-46-4634dup		0.20033	MEDIUM			0.145	0.9992					38.39	0/1	44	45	[67,0,44]	0.422222	0/0	48	40	[0,48,120]	0/0	56	41	[0,56,123]	1	4628	0	1	0.5
chr1	1894684	A	G	chr1:1894684:A:G	SNP	IBS-ASD-18813-blood-wgs-ILLUMINA	IBS-ASD-1881	upstream_gene_variant	protein_coding	ENST00000378609	GNB1	ENSG00000078369				0.94103	HIGH			0.145	0.9992		8.062			51.89	0/1	56	37	[87,0,56]	0.486486	0/0	46	37	[0,46,111]	0/0	35	39	[0,35,117]	1	4628	0	1	0.5
chr1	1956709	T	A	chr1:1956709:T:A	SNP	IBS-ASD-10343-blood-wgs-ILLUMINA	IBS-ASD-1034	missense_variant	protein_coding	ENST00000682832	CFAP74	ENSG00000142609	17/39	ENST00000682832.2:c.1927A>T	ENSP00000508276.2:p.Thr643Ser	0.86716	HIGH						17.77	deleterious	possibly_damaging	48.41	0/1	57	42	[83,0,57]	0.452381	0/0	82	49	[0,82,147]	0/0	31	41	[0,31,123]	1	4628	0	1	0.5
chr1	2030945	G	T	chr1:2030945:G:T	SNP	IBS-ASD-12884-blood-wgs-ILLUMINA	IBS-ASD-1288	downstream_gene_variant	protein_coding	ENST00000378585	GABRD	ENSG00000187730				0.88758	HIGH			0.245	0.99345		2.497			47.72	0/1	50	30	[82,0,50]	0.5	0/0	61	35	[0,61,105]	0/0	52	37	[0,52,111]	1	4628	0	1	0.5
chr1	2033540	C	T	chr1:2033540:C:T	SNP	IBS-ASD-29834-blood-wgs-ILLUMINA	IBS-ASD-2983	downstream_gene_variant	protein_coding	ENST00000378585	GABRD	ENSG00000187730				0.72649	HIGH			0.245	0.99345		1.457			55	0/1	52	38	[88,0,52]	0.578947	0/0	72	37	[0,72,111]	0/0	44	47	[0,44,141]	3	4628	7.4197e-06	1	0.50032
chr1	2046091	C	T	chr1:2046091:C:T	SNP	IBS-ASD-13024-blood-wgs-ILLUMINA	IBS-ASD-1302	upstream_gene_variant	protein_coding	ENST00000378567	PRKCZ	ENSG00000067606				0.90602	HIGH			0.4	0.541		2.878			48.4	0/1	49	31	[83,0,49]	0.483871	0/0	44	33	[0,44,99]	0/0	49	38	[0,49,114]	1	4628	0	1	0.5
chr1	2047316	A	C	chr1:2047316:A:C	SNP	IBS-ASD-9703-blood-wgs-ILLUMINA	IBS-ASD-970	upstream_gene_variant	protein_coding	ENST00000378567	PRKCZ	ENSG00000067606				0.95035	HIGH			0.4	0.541		5.961			50.75	0/1	51	53	[86,0,51]	0.490566	0/0	53	43	[0,53,129]	0/0	46	43	[0,46,129]	1	4628	0	1	0.5
chr1	2078344	G	A	chr1:2078344:G:A	SNP	IBS-ASD-13004-blood-wgs-ILLUMINA	IBS-ASD-1300	intron_variant	protein_coding	ENST00000378567	PRKCZ	ENSG00000067606		ENST00000378567.8:c.334+18753G>A		0.33275	HIGH			0.4	0.541		13.81			35.64	0/1	51	42	[70,0,51]	0.380952	0/0	74	37	[0,74,111]	0/0	41	38	[0,41,114]	1	4628	0	1	0.5
chr1	2105892	A	T	chr1:2105892:A:T	SNP	IBS-ASD-35083-blood-wgs-ILLUMINA	IBS-ASD-3508	intron_variant	protein_coding	ENST00000378567	PRKCZ	ENSG00000067606		ENST00000378567.8:c.335-29370A>T		0.97533	HIGH			0.4	0.541		4.951			54.44	0/1	56	34	[89,0,56]	0.558824	0/0	58	31	[0,58,93]	0/0	71	37	[0,71,111]	1	4628		1	0.5
chr1	2165840	G	A	chr1:2165840:G:A	SNP	IBS-ASD-16433-blood-wgs-ILLUMINA	IBS-ASD-1643	intron_variant	protein_coding	ENST00000378567	PRKCZ	ENSG00000067606		ENST00000378567.8:c.975-3678G>A		0.8613	HIGH			0.4	0.541		0.584			46.6	0/1	48	41	[81,0,48]	0.439024	0/0	60	42	[0,60,126]	0/0	45	36	[0,45,108]	1	4628	0	1	0.5
chr1	2178615	C	T	chr1:2178615:C:T	SNP	IBS-ASD-16603-blood-wgs-ILLUMINA	IBS-ASD-1660	intron_variant	protein_coding	ENST00000378567	PRKCZ	ENSG00000067606		ENST00000378567.8:c.1575+3302C>T		0.4994	HIGH			0.4	0.541		0.571			37.94	0/1	50	49	[73,0,50]	0.408163	0/0	69	42	[0,69,126]	0/0	72	41	[0,72,123]	1	4628	0	1	0.5
chr1	2181795	C	A	chr1:2181795:C:A	SNP	IBS-ASD-31983-blood-wgs-ILLUMINA	IBS-ASD-3198	non_coding_transcript_exon_variant	lncRNA	ENST00000333854	PRKCZ-AS1	ENSG00000182873	2/2	ENST00000333854.2:n.1252G>T		0.82755	HIGH						0.238			45.32	0/1	46	41	[80,0,46]	0.487805	0/0	84	39	[0,84,117]	0/0	39	35	[0,39,105]	1	4628	0	1	0.5
chr1	2199115	G	A	chr1:2199115:G:A	SNP	IBS-ASD-32734-blood-wgs-ILLUMINA	IBS-ASD-3273	non_coding_transcript_exon_variant	protein_coding_CDS_not_defined	ENST00000401813	FAAP20	ENSG00000162585	1/4	ENST00000401813.7:n.793C>T		0.95082	HIGH						0.889			54.27	0/1	50	41	[89,0,50]	0.560976	0/0	75	41	[0,75,123]	0/0	34	34	[0,34,102]	1	4628	0	1	0.5
chr1	2249512	T	C	chr1:2249512:T:C	SNP	IBS-ASD-12863-blood-wgs-ILLUMINA	IBS-ASD-1286	intron_variant	protein_coding	ENST00000378536	SKI	ENSG00000157933		ENST00000378536.5:c.969+19777T>C		0.97542	HIGH			0.194	0.99901		1.448			54.44	0/1	50	39	[89,0,50]	0.615385	0/0	69	34	[0,69,102]	0/0	85	45	[0,85,135]	1	4628	7.4174e-06	1	0.5
chr1	2317991	C	T	chr1:2317991:C:T	SNP	IBS-ASD-12994-blood-wgs-ILLUMINA	IBS-ASD-1299	intron_variant	lncRNA	ENST00000661319		ENSG00000287356		ENST00000661319.1:n.1579+980C>T		0.74874	HIGH						0.079			42.81	0/1	44	46	[78,0,44]	0.434783	0/0	41	38	[0,41,114]	0/0	37	40	[0,37,120]	1	4628	0	1	0.5
chr1	2357835	C	A	chr1:2357835:C:A	SNP	IBS-ASD-17173-blood-wgs-ILLUMINA	IBS-ASD-1717	intron_variant	protein_coding	ENST00000378531	MORN1	ENSG00000116151		ENST00000378531.8:c.870-237G>T		0.96158	HIGH			1.116	1.6137e-11		4.574			51.75	0/1	45	36	[87,0,45]	0.5	0/0	76	41	[0,76,123]	0/0	61	34	[0,61,102]	1	4628	0	1	0.5
chr1	2428263	C	G	chr1:2428263:C:G	SNP	IBS-ASD-16033-blood-wgs-ILLUMINA	IBS-ASD-1603	intron_variant	protein_coding	ENST00000609981	PLCH2	ENSG00000149527		ENST00000609981.5:c.-177-2075C>G		0.95214	HIGH			1.763	0.039789		0.054			51.01	0/1	49	59	[86,0,49]	0.576271	0/0	90	43	[0,90,129]	0/0	64	37	[0,64,111]	1	4628	0	1	0.5
chr1	2449936	T	C	chr1:2449936:T:C	SNP	IBS-ASD-17183-blood-wgs-ILLUMINA	IBS-ASD-1718	intron_variant	protein_coding	ENST00000609981	PLCH2	ENSG00000149527		ENST00000609981.5:c.115+19307T>C		0.95201	HIGH			1.763	0.039789		2.689			51.47	0/1	49	30	[86,0,49]	0.533333	0/0	57	42	[0,57,126]	0/0	62	32	[0,62,96]	1	4628		1	0.5
chr1	2456376	C	T	chr1:2456376:C:T	SNP	IBS-ASD-9833-blood-wgs-ILLUMINA	IBS-ASD-983	intron_variant	protein_coding	ENST00000609981	PLCH2	ENSG00000149527		ENST00000609981.5:c.116-22100C>T		0.86934	HIGH			1.763	0.039789		0.257			47.53	0/1	51	44	[82,0,51]	0.522727	0/0	61	46	[0,61,138]	0/0	44	49	[0,44,147]	1	4628	2.9678e-05	1	0.5
chr1	2464227	G	A	chr1:2464227:G:A	SNP	IBS-ASD-19854-blood-wgs-ILLUMINA	IBS-ASD-1985	intron_variant	protein_coding	ENST00000609981	PLCH2	ENSG00000149527		ENST00000609981.5:c.116-14249G>A		0.83986	HIGH			1.763	0.039789		3.418			51.78	0/1	44	30	[87,0,44]	0.533333	0/0	43	33	[0,43,99]	0/0	52	36	[0,52,108]	1	4628	0.00013357	1	0.5
chr1	2478119	C	T	chr1:2478119:C:T	SNP	IBS-ASD-30204-blood-wgs-ILLUMINA	IBS-ASD-3020	intron_variant	protein_coding	ENST00000378486	PLCH2	ENSG00000149527		ENST00000378486.8:c.125-357C>T		0.83323	HIGH			0.807	9.8345e-16		0.734			44.9	0/1	44	64	[80,0,44]	0.46875	0/0	69	45	[0,69,135]	0/0	91	56	[0,91,168]	1	4628	5.9353e-05	1	0.5
chr1	2542789	C	T	chr1:2542789:C:T	SNP	IBS-ASD-19703-blood-wgs-ILLUMINA	IBS-ASD-1970	intron_variant	lncRNA	ENST00000644246		ENSG00000272449		ENST00000644246.1:n.40-3180C>T		0.83157	HIGH						3.195			48.84	0/1	46	40	[84,0,46]	0.475	0/0	44	41	[0,44,123]	0/0	39	37	[0,39,111]	1	4628	3.7088e-05	1	0.5
chr1	2577532	A	T	chr1:2577532:A:T	SNP	IBS-ASD-16213-blood-wgs-ILLUMINA	IBS-ASD-1621	upstream_gene_variant	lncRNA	ENST00000424215		ENSG00000228037				0.66501	HIGH						1.604			41.1	0/1	42	50	[76,0,42]	0.42	0/0	65	43	[0,65,129]	0/0	47	39	[0,47,117]	1	4628		1	0.5
chr1	2578674	T	A	chr1:2578674:T:A	SNP	IBS-ASD-32023-blood-wgs-ILLUMINA	IBS-ASD-3202	upstream_gene_variant	lncRNA	ENST00000424215		ENSG00000228037				0.98281	HIGH						1.881			57.58	0/1	56	33	[92,0,56]	0.545455	0/0	50	45	[0,50,135]	0/0	42	49	[0,42,147]	1	4628		1	0.5
chr1	2585392	C	G	chr1:2585392:C:G	SNP	IBS-ASD-35163-blood-wgs-ILLUMINA	IBS-ASD-3516	upstream_gene_variant	protein_coding	ENST00000419916	PRXL2B	ENSG00000157870				0.12471	HIGH						2.405			30.58	0/1	39	26	[65,0,39]	0.307692	0/0	40	32	[0,40,96]	0/0	44	34	[0,44,102]	1	4628	0.0002482	1	0.5
chr1	2598452	C	G	chr1:2598452:C:G	SNP	IBS-ASD-18673-blood-wgs-ILLUMINA	IBS-ASD-1867	intron_variant	protein_coding	ENST00000378412	MMEL1	ENSG00000142606		ENST00000378412.8:c.1179-152G>C		0.84496	HIGH			0.997	1.2441e-22		3.971			52.58	0/1	54	43	[87,0,54]	0.534884	0/0	27	26	[0,27,78]	0/0	38	33	[0,38,99]	1	4628		1	0.5
chr1	2609766	A	C	chr1:2609766:A:C	SNP	IBS-ASD-16043-blood-wgs-ILLUMINA	IBS-ASD-1604	missense_variant	protein_coding	ENST00000378412	MMEL1	ENSG00000142606	5/24	ENST00000378412.8:c.358T>G	ENSP00000367668.3:p.Cys120Gly	0.91047	HIGH			0.997	1.2441e-22	0.79052	26.2	deleterious_low_confidence	probably_damaging	50.62	0/1	54	37	[85,0,54]	0.459459	0/0	46	39	[0,46,117]	0/0	33	40	[0,33,120]	1	4628		1	0.5
chr1	2793739	C	T	chr1:2793739:C:T	SNP	IBS-ASD-30343-blood-wgs-ILLUMINA	IBS-ASD-3034	intron_variant	protein_coding	ENST00000401095	TTC34	ENSG00000215912		ENST00000401095.9:c.785-3393G>A		0.90888	HIGH			1.647	6.4816e-11		0.19			47.99	0/1	46	37	[83,0,46]	0.675676	0/0	80	36	[0,80,108]	0/0	82	42	[0,82,126]	1	4628	5.1938e-05	1	0.5
chr1	2841409	G	C	chr1:2841409:G:C	SNP	IBS-ASD-12963-blood-wgs-ILLUMINA	IBS-ASD-1296	intergenic_variant								0.87366	HIGH									46.84	0/1	39	37	[82,0,39]	0.648649	0/0	46	31	[0,46,93]	0/0	36	36	[0,36,108]	1	4628	0	1	0.5
chr1	2872386	C	T	chr1:2872386:C:T	SNP	IBS-ASD-35074-blood-wgs-ILLUMINA	IBS-ASD-3507	intergenic_variant								0.95708	HIGH									55.23	0/1	57	29	[90,0,57]	0.62069	0/0	52	28	[0,52,84]	0/0	69	41	[0,69,123]	1	4628	0.00019298	1	0.5
chr1	2876312	G	A	chr1:2876312:G:A	SNP	IBS-ASD-17253-blood-wgs-ILLUMINA	IBS-ASD-1725	regulatory_region_variant								0.44163	HIGH									37.57	0/1	47	27	[72,0,47]	0.37037	0/0	59	39	[0,59,117]	0/0	86	43	[0,86,129]	1	4628	9.6436e-05	1	0.5
chr1	2894135	C	T	chr1:2894135:C:T	SNP	IBS-ASD-17174-blood-wgs-ILLUMINA	IBS-ASD-1717	intergenic_variant								0.89505	HIGH									51.16	0/1	44	36	[86,0,44]	0.555556	0/0	39	38	[0,39,114]	0/0	40	37	[0,40,111]	1	4628	1.4833e-05	1	0.5
chr1	2923700	G	A	chr1:2923700:G:A	SNP	IBS-ASD-16553-blood-wgs-ILLUMINA	IBS-ASD-1655	intergenic_variant								0.97509	HIGH									54.36	0/1	53	41	[89,0,53]	0.536585	0/0	63	39	[0,63,117]	0/0	57	37	[0,57,111]	1	4628	7.4182e-06	1	0.5
chr1	2926043	A	G	chr1:2926043:A:G	SNP	IBS-ASD-18163-blood-wgs-ILLUMINA	IBS-ASD-1816	regulatory_region_variant								0.95967	HIGH									51.87	0/1	48	31	[87,0,48]	0.516129	0/0	68	41	[0,68,123]	0/0	45	32	[0,45,96]	1	4628	0	1	0.5
chr1	2926746	A	AGGGCTGGGCGGTGCTGG	chr1:2926746:A:AGGGCTGGGCGGTGCTGG	INDEL	IBS-ASD-19763-blood-wgs-ILLUMINA	IBS-ASD-1976	intergenic_variant								0.441	MEDIUM									45.24	0/1	72	20	[72,0,77]	0.45	0|0	70	18	[0,70,140]	0|0	63	26	[0,63,126]	3	4240	3.6403e-05	0.91616	0.50035
chr1	2968003	A	G	chr1:2968003:A:G	SNP	IBS-ASD-19904-blood-wgs-ILLUMINA	IBS-ASD-1990	intron_variant	lncRNA	ENST00000642073		ENSG00000284745		ENST00000642073.1:n.145+560T>C		0.38529	HIGH						0.111			36.7	0/1	47	31	[71,0,47]	0.387097	0/0	58	38	[0,58,114]	0/0	40	34	[0,40,102]	1	4628	0	1	0.5
chr1	3007497	G	A	chr1:3007497:G:A	SNP	IBS-ASD-15943-blood-wgs-ILLUMINA	IBS-ASD-1594	intergenic_variant								0.25881	HIGH									39.92	0/1	54	29	[75,0,54]	0.37931	0/0	35	36	[0,35,108]	0/0	39	34	[0,39,102]	1	4628	0.00025229	1	0.5
chr1	3092787	G	T	chr1:3092787:G:T	SNP	IBS-ASD-18233-blood-wgs-ILLUMINA	IBS-ASD-1823	intron_variant	protein_coding	ENST00000270722	PRDM16	ENSG00000142611		ENST00000270722.10:c.37+23491G>T		0.84357	HIGH			0.187	0.99999		3.467			45.94	0|1	46	28	[81,0,46]	0.607143	0/0	64	34	[0,64,102]	0/0	34	31	[0,34,93]	1	4628	0	1	0.5
chr1	3092788	G	A	chr1:3092788:G:A	SNP	IBS-ASD-18233-blood-wgs-ILLUMINA	IBS-ASD-1823	intron_variant	protein_coding	ENST00000270722	PRDM16	ENSG00000142611		ENST00000270722.10:c.37+23492G>A		0.90401	HIGH			0.187	0.99999		3.401			49.19	0|1	48	28	[84,0,48]	0.607143	0/0	64	34	[0,64,102]	0/0	34	31	[0,34,93]	1	4628	0	1	0.5
chr1	3111466	T	TGGGGAGGAGGAGGGAGGCGGGGGGAGGAGGGGGGAGGGGG	chr1:3111466:T:TGGGGAGGAGGAGGGAGGCGGGGGGAGGAGGGGGGAGGGGG	INDEL	IBS-ASD-17553-blood-wgs-ILLUMINA	IBS-ASD-1755	intron_variant	protein_coding	ENST00000270722	PRDM16	ENSG00000142611		ENST00000270722.10:c.37+42181_37+42182insGGGAGGCGGGGGGAGGAGGGGGGAGGGGGGGGGAGGAGGA		0.7972	MEDIUM			0.187	0.99999		0.423			52.4	0/1	65	17	[79,0,65]	0.529412	0/0	67	21	[0,67,134]	0/0	99	15	[0,99,198]	4	4608	6.2758e-05	0.99568	0.50065
chr1	3129104	G	T	chr1:3129104:G:T	SNP	IBS-ASD-10423-blood-wgs-ILLUMINA	IBS-ASD-1042	intron_variant	protein_coding	ENST00000270722	PRDM16	ENSG00000142611		ENST00000270722.10:c.38-57021G>T		0.73418	HIGH			0.187	0.99999		2.252			47.76	0/1	36	37	[83,0,36]	0.567568	0/0	39	53	[0,39,159]	0/0	75	52	[0,75,156]	1	4628	0.00010395	1	0.5
chr1	3133822	C	A	chr1:3133822:C:A	SNP	IBS-ASD-17404-blood-wgs-ILLUMINA	IBS-ASD-1740	intron_variant	protein_coding	ENST00000270722	PRDM16	ENSG00000142611		ENST00000270722.10:c.38-52303C>A		0.90875	HIGH			0.187	0.99999		0.281			48.26	0/1	44	40	[83,0,44]	0.525	0/0	58	37	[0,58,111]	0/0	60	37	[0,60,111]	1	4628	0	1	0.5
chr1	3141001	C	T	chr1:3141001:C:T	SNP	IBS-ASD-17363-blood-wgs-ILLUMINA	IBS-ASD-1736	intron_variant	protein_coding	ENST00000270722	PRDM16	ENSG00000142611		ENST00000270722.10:c.38-45124C>T		0.83145	HIGH			0.187	0.99999		4.599			44.75	0|1	27	32	[80,0,27]	0.71875	0/0	44	22	[0,44,66]	0/0	60	33	[0,60,99]	1	4628	0	1	0.5
chr1	3316707	T	C	chr1:3316707:T:C	SNP	IBS-ASD-16563-blood-wgs-ILLUMINA	IBS-ASD-1656	intron_variant	protein_coding	ENST00000270722	PRDM16	ENSG00000142611		ENST00000270722.10:c.439-68445T>C		0.10563	HIGH			0.187	0.99999		0.099			45.27	0/1	34	37	[65,0,34]	0.459459	0/0	52	28	[0,52,104]	0/0	38	35	[0,38,105]	4	4618	0.00037222	0.99784	0.50065
chr1	3316707	T	TAGTGGAGCCAGGAAACAGTGACAC	chr1:3316707:T:TAGTGGAGCCAGGAAACAGTGACAC	INDEL	IBS-ASD-19273-blood-wgs-ILLUMINA	IBS-ASD-1927	intron_variant	protein_coding	ENST00000270722	PRDM16	ENSG00000142611		ENST00000270722.10:c.439-68444_439-68421dup		0.30151	MEDIUM			0.187	0.99999		0.049			45.27	0/1	70	37	[70,0,77]	0.459459	0/0	50	30	[0,50,100]	0/0	42	46	[0,42,84]	2	4618	8.0902e-06	0.99784	0.50011
chr1	3350607	G	A	chr1:3350607:G:A	SNP	IBS-ASD-13213-blood-wgs-ILLUMINA	IBS-ASD-1321	intron_variant	protein_coding	ENST00000270722	PRDM16	ENSG00000142611		ENST00000270722.10:c.439-34545G>A		0.95559	HIGH			0.187	0.99999		4.051			53.2	0/1	48	36	[88,0,48]	0.555556	0/0	38	34	[0,38,102]	0/0	42	35	[0,42,105]	1	4628	0	1	0.5
chr1	3358712	G	A	chr1:3358712:G:A	SNP	IBS-ASD-18344-blood-wgs-ILLUMINA	IBS-ASD-1834	intron_variant	protein_coding	ENST00000270722	PRDM16	ENSG00000142611		ENST00000270722.10:c.439-26440G>A		0.38422	HIGH			0.187	0.99999		0.064			44.16	0/1	50	33	[79,0,50]	0.424242	0/0	51	32	[0,51,96]	0/0	42	39	[0,42,117]	1	4628	0.00094991	1	0.5
chr1	3366376	C	T	chr1:3366376:C:T	SNP	IBS-ASD-19973-blood-wgs-ILLUMINA	IBS-ASD-1997	intron_variant	protein_coding	ENST00000270722	PRDM16	ENSG00000142611		ENST00000270722.10:c.439-18776C>T		0.96702	HIGH			0.187	0.99999		0.303			54.4	0/1	56	30	[89,0,56]	0.566667	0/0	51	33	[0,51,99]	0/0	39	35	[0,39,105]	1	4628	0	1	0.5
chr1	3369297	G	A	chr1:3369297:G:A	SNP	IBS-ASD-16594-blood-wgs-ILLUMINA	IBS-ASD-1659	non_coding_transcript_exon_variant	lncRNA	ENST00000665088		ENSG00000286518	2/2	ENST00000665088.1:n.1302C>T		0.96679	HIGH						7.408			53.55	0/1	58	41	[88,0,58]	0.536585	0/0	44	32	[0,44,96]	0/0	77	40	[0,77,120]	1	4628	0	1	0.5
chr1	3406312	G	A	chr1:3406312:G:A	SNP	IBS-ASD-17523-blood-wgs-ILLUMINA	IBS-ASD-1752	intron_variant	protein_coding	ENST00000270722	PRDM16	ENSG00000142611		ENST00000270722.10:c.1186+664G>A		0.90662	HIGH			0.187	0.99999		0.124			54.26	0/1	52	40	[89,0,52]	0.525	0/0	51	39	[0,51,117]	0/0	41	42	[0,41,126]	1	4628	4.4532e-05	1	0.5
chr1	3428223	ACTGCAGGAGACCCACCAGGACCCCGAGCTAGGGTGCAGCCCGGCCGCG	A	chr1:3428223:ACTGCAGGAGACCCACCAGGACCCCGAGCTAGGGTGCAGCCCGGCCGCG:A	INDEL	IBS-ASD-29633-blood-wgs-ILLUMINA	IBS-ASD-2963	intron_variant	protein_coding	ENST00000270722	PRDM16	ENSG00000142611		ENST00000270722.10:c.3284+2046_3284+2093del		0.28742	MEDIUM			0.187	0.99999		2.372			62.92	0/1	71	21	[71,0,82]	0.761905	0/0	37	33	[0,37,99]	0/0	59	31	[0,59,118]	2	4510	6.0034e-05	0.9745	0.50011
chr1	3467421	C	T	chr1:3467421:C:T	SNP	IBS-ASD-19933-blood-wgs-ILLUMINA	IBS-ASD-1993	intron_variant	protein_coding	ENST00000378378	ARHGEF16	ENSG00000130762		ENST00000378378.9:c.804+84C>T		0.95207	HIGH			1.018	4.7056e-13		2.269			50.9	0/1	52	41	[86,0,52]	0.536585	0/0	65	41	[0,65,123]	0/0	59	38	[0,59,114]	1	4628	0	1	0.5
chr1	3493669	G	A	chr1:3493669:G:A	SNP	IBS-ASD-17013-blood-wgs-ILLUMINA	IBS-ASD-1701	intron_variant	protein_coding	ENST00000356575	MEGF6	ENSG00000162591		ENST00000356575.9:c.4387+102C>T		0.88794	HIGH			0.908	3.7965e-34		5.913			47.5	0/1	54	36	[82,0,54]	0.444444	0/0	68	62	[0,68,186]	0/0	74	54	[0,74,162]	1	4628	0	1	0.5
chr1	3498452	A	G	chr1:3498452:A:G	SNP	IBS-ASD-17563-blood-wgs-ILLUMINA	IBS-ASD-1756	missense_variant	protein_coding	ENST00000356575	MEGF6	ENSG00000162591	26/37	ENST00000356575.9:c.3271T>C	ENSP00000348982.4:p.Cys1091Arg	0.96903	HIGH			0.908	3.7965e-34	0.67992	24.4	deleterious	probably_damaging	53	0/1	51	50	[88,0,51]	0.56	0/0	80	48	[0,80,144]	0/0	54	41	[0,54,123]	1	4628	0	1	0.5
chr1	3526162	C	G	chr1:3526162:C:G	SNP	IBS-ASD-16684-blood-wgs-ILLUMINA	IBS-ASD-1668	intron_variant	protein_coding	ENST00000356575	MEGF6	ENSG00000162591		ENST00000356575.9:c.482-1916G>C		0.88659	HIGH			0.908	3.7965e-34		4.182			47.67	0/1	51	25	[82,0,51]	0.44	0/0	46	45	[0,46,135]	0/0	61	38	[0,61,114]	1	4628	0	1	0.5
chr1	3590175	C	T	chr1:3590175:C:T	SNP	IBS-ASD-7253-blood-wgs-ILLUMINA	IBS-ASD-725	intron_variant	protein_coding	ENST00000356575	MEGF6	ENSG00000162591		ENST00000356575.9:c.376+5163G>A		0.52561	HIGH			0.908	3.7965e-34		3.793			50.27	0/1	54	48	[85,0,54]	0.479167	0/0	19	33	[0,19,99]	0/0	75	46	[0,75,138]	1	4628	0	1	0.5
chr1	3615034	C	T	chr1:3615034:C:T	SNP	IBS-ASD-16493-blood-wgs-ILLUMINA	IBS-ASD-1649	upstream_gene_variant	protein_coding	ENST00000356575	MEGF6	ENSG00000162591				0.65213	HIGH			0.908	3.7965e-34		0.751			46.25	0/1	48	41	[81,0,48]	0.439024	0/0	32	38	[0,32,114]	0/0	68	35	[0,68,105]	1	4628	2.9675e-05	1	0.5
chr1	3640815	C	G	chr1:3640815:C:G	SNP	IBS-ASD-18124-blood-wgs-ILLUMINA	IBS-ASD-1812	intron_variant	protein_coding	ENST00000270708	WRAP73	ENSG00000116213		ENST00000270708.12:c.340-1993G>C		0.91374	HIGH			0.797	1.4988e-06		0.415			52.35	0/1	58	33	[87,0,58]	0.484848	0/0	35	34	[0,35,102]	0/0	33	30	[0,33,90]	1	4628	0	1	0.5
chr1	3673373	C	T	chr1:3673373:C:T	SNP	IBS-ASD-6503-blood-wgs-ILLUMINA	IBS-ASD-650	intron_variant	protein_coding	ENST00000378295	TP73	ENSG00000078900		ENST00000378295.9:c.-33-8960C>T		0.66456	HIGH			0.256	0.99696		5.874			41.44	0/1	45	35	[76,0,45]	0.4	0/0	45	43	[0,45,129]	0/0	54	38	[0,54,114]	1	4628	0	1	0.5
chr1	3684732	G	A	chr1:3684732:G:A	SNP	IBS-ASD-19933-blood-wgs-ILLUMINA	IBS-ASD-1993	intron_variant	protein_coding	ENST00000378295	TP73	ENSG00000078900		ENST00000378295.9:c.186+1552G>A		0.84821	HIGH			0.256	0.99696		1.343			46.7	0/1	44	22	[81,0,44]	0.5	0/0	43	38	[0,43,114]	0/0	36	27	[0,36,81]	1	4628	0	1	0.5
chr1	3694980	C	T	chr1:3694980:C:T	SNP	IBS-ASD-16584-blood-wgs-ILLUMINA	IBS-ASD-1658	intron_variant	protein_coding	ENST00000378295	TP73	ENSG00000078900		ENST00000378295.9:c.186+11800C>T		0.45048	HIGH			0.256	0.99696		5.334			40.3	0/1	34	34	[73,0,34]	0.5	0/0	46	36	[0,46,92]	0/0	75	41	[0,75,123]	3	4628	0	1	0.50032
chr1	3729488	G	T	chr1:3729488:G:T	SNP	IBS-ASD-18124-blood-wgs-ILLUMINA	IBS-ASD-1812	non_coding_transcript_exon_variant	retained_intron	ENST00000603364	TP73	ENSG00000078900	8/8	ENST00000603364.5:n.1288G>T		0.93681	HIGH						0.613			49.8	0/1	50	35	[85,0,50]	0.514286	0/0	74	38	[0,74,114]	0/0	42	33	[0,42,99]	1	4628	0	1	0.5
chr1	3758251	G	A	chr1:3758251:G:A	SNP	IBS-ASD-17203-blood-wgs-ILLUMINA	IBS-ASD-1720	intron_variant	protein_coding	ENST00000294600	CCDC27	ENSG00000162592		ENST00000294600.7:c.711+1361G>A		0.69611	HIGH			1.433	2.8657e-28		1.161			42.63	0/1	49	39	[77,0,49]	0.410256	0/0	58	41	[0,58,123]	0/0	44	38	[0,44,114]	1	4628	4.5304e-05	1	0.5
chr1	3788709	G	A	chr1:3788709:G:A	SNP	IBS-ASD-17953-blood-wgs-ILLUMINA	IBS-ASD-1795	intron_variant	protein_coding	ENST00000378251	LRRC47	ENSG00000130764		ENST00000378251.3:c.616-1399C>T		0.94867	HIGH			0.407	0.87056		2.05			58.5	0/1	46	36	[86,0,46]	0.472222	0/0	67	35	[0,67,105]	0/0	53	31	[0,53,93]	1	4628	3.7099e-05	1	0.5
chr1	3803501	C	T	chr1:3803501:C:T	SNP	IBS-ASD-30333-blood-wgs-ILLUMINA	IBS-ASD-3033	intergenic_variant								0.95178	HIGH									51.06	0/1	46	41	[86,0,46]	0.609756	0/0	62	34	[0,62,102]	0/0	61	36	[0,61,108]	1	4628	1.4846e-05	1	0.5
chr1	3809372	A	G	chr1:3809372:A:G	SNP	IBS-ASD-16193-blood-wgs-ILLUMINA	IBS-ASD-1619	downstream_gene_variant	protein_coding	ENST00000378230	CEP104	ENSG00000116198				0.81069	HIGH			0.743	1.2281e-12		3.465			48.25	0/1	47	41	[83,0,47]	0.658537	0/0	27	31	[0,27,93]	0/0	54	25	[0,54,75]	1	4628		1	0.5
chr1	3872314	G	T	chr1:3872314:G:T	SNP	IBS-ASD-29653-blood-wgs-ILLUMINA	IBS-ASD-2965	intron_variant	protein_coding	ENST00000378209	DFFB	ENSG00000169598		ENST00000378209.8:c.682-158G>T		0.91759	HIGH			1.08	1.1349e-05		3.748			50.29	0/1	43	39	[85,0,43]	0.564103	0/0	34	39	[0,34,117]	0/0	64	39	[0,64,117]	1	4628	0	1	0.5
chr1	3880280	C	G	chr1:3880280:C:G	SNP	IBS-ASD-12853-blood-wgs-ILLUMINA	IBS-ASD-1285	intron_variant	protein_coding	ENST00000378209	DFFB	ENSG00000169598		ENST00000378209.8:c.783-3227C>G		0.96159	HIGH			1.08	1.1349e-05		4.248			51.78	0/1	54	37	[87,0,54]	0.459459	0/0	84	42	[0,84,126]	0/0	62	39	[0,62,117]	1	4628	0	1	0.5
chr1	3992491	A	G	chr1:3992491:A:G	SNP	IBS-ASD-17503-blood-wgs-ILLUMINA	IBS-ASD-1750	intron_variant	lncRNA	ENST00000642026	LINC02780	ENSG00000284668		ENST00000642026.2:n.284+15389A>G		0.84414	HIGH						1.502			48.94	0/1	46	44	[84,0,46]	0.590909	0/0	29	38	[0,29,114]	0/0	35	45	[0,35,135]	1	4628	0	1	0.5
chr1	4051604	C	T	chr1:4051604:C:T	SNP	IBS-ASD-17353-blood-wgs-ILLUMINA	IBS-ASD-1735	intergenic_variant								0.74016	HIGH									43.52	0/1	51	26	[78,0,51]	0.461538	0/0	33	31	[0,33,93]	0/0	50	32	[0,50,96]	1	4628	0	1	0.5
chr1	4066171	A	ACACAGT	chr1:4066171:A:ACACAGT	INDEL	IBS-ASD-17563-blood-wgs-ILLUMINA	IBS-ASD-1756	intergenic_variant								0.28406	MEDIUM									63.14	0/1	69	41	[69,0,79]	0.365854	0/0	63	29	[0,63,126]	0/0	86	43	[0,86,172]	2	3988		0.86171	0.50013
chr1	4070992	A	G	chr1:4070992:A:G	SNP	IBS-ASD-12943-blood-wgs-ILLUMINA	IBS-ASD-1294	regulatory_region_variant								0.79673	HIGH									44.35	0/1	48	29	[79,0,48]	0.413793	0/0	43	35	[0,43,105]	0/0	71	34	[0,71,102]	1	4628	0	1	0.5
chr1	4088548	G	A	chr1:4088548:G:A	SNP	IBS-ASD-17383-blood-wgs-ILLUMINA	IBS-ASD-1738	intergenic_variant								0.92624	HIGH									49.61	0/1	58	40	[84,0,58]	0.475	0/0	69	36	[0,69,108]	0/0	72	36	[0,72,108]	1	4628		1	0.5
chr1	4088860	C	T	chr1:4088860:C:T	SNP	IBS-ASD-17353-blood-wgs-ILLUMINA	IBS-ASD-1735	intergenic_variant								0.93644	HIGH									50.11	0/1	46	32	[85,0,46]	0.53125	0/0	50	33	[0,50,99]	0/0	64	30	[0,64,90]	1	4628	2.2268e-05	1	0.5
chr1	4091565	C	T	chr1:4091565:C:T	SNP	IBS-ASD-17353-blood-wgs-ILLUMINA	IBS-ASD-1735	intergenic_variant								0.93846	HIGH									50.48	0/1	48	37	[85,0,48]	0.486486	0/0	56	32	[0,56,96]	0/0	70	35	[0,70,105]	1	4628	4.4528e-05	1	0.5
chr1	4167118	G	A	chr1:4167118:G:A	SNP	IBS-ASD-19834-blood-wgs-ILLUMINA	IBS-ASD-1983	intergenic_variant								0.95118	HIGH									50.94	0/1	53	25	[86,0,53]	0.56	0/0	48	36	[0,48,108]	0/0	64	27	[0,64,81]	1	4628	0	1	0.5
chr1	4171368	G	A	chr1:4171368:G:A	SNP	IBS-ASD-9333-blood-wgs-ILLUMINA	IBS-ASD-933	downstream_gene_variant	processed_pseudogene	ENST00000449232	EEF1DP6	ENSG00000229280				0.79717	HIGH						3.454			43.79	0/1	57	43	[79,0,57]	0.418605	0/0	44	35	[0,44,105]	0/0	84	37	[0,84,111]	1	4628	0	1	0.5
chr1	4178191	G	A	chr1:4178191:G:A	SNP	IBS-ASD-13233-blood-wgs-ILLUMINA	IBS-ASD-1323	upstream_gene_variant	processed_pseudogene	ENST00000449232	EEF1DP6	ENSG00000229280				0.55673	HIGH						0.836			39.63	0|1	42	32	[74,0,42]	0.4375	0/0	84	40	[0,84,120]	0/0	85	45	[0,85,135]	1	4628	7.423e-06	1	0.5
chr1	4193218	C	G	chr1:4193218:C:G	SNP	IBS-ASD-15783-blood-wgs-ILLUMINA	IBS-ASD-1578	intergenic_variant								0.92616	HIGH									49.66	0/1	48	36	[84,0,48]	0.611111	0/0	59	33	[0,59,99]	0/0	65	35	[0,65,105]	1	4628		1	0.5
chr1	4195160	TTATC	T	chr1:4195160:TTATC:T	INDEL	IBS-ASD-35115-blood-wgs-ILLUMINA	IBS-ASD-3511	intergenic_variant								0.75846	MEDIUM									49.94	0/1	44	38	[79,0,44]	0.552632	0/0	30	38	[0,30,114]	0/0	77	36	[0,77,108]	1	4628		1	0.5
chr1	4271097	CA	C	chr1:4271097:CA:C	INDEL	IBS-ASD-17713-blood-wgs-ILLUMINA	IBS-ASD-1771	intergenic_variant								0.61252	MEDIUM									46.21	0/1	38	33	[75,0,38]	0.666667	0/0	61	42	[0,61,126]	0/0	59	38	[0,59,114]	1	4628	0	1	0.5
chr1	4276551	C	T	chr1:4276551:C:T	SNP	IBS-ASD-12854-blood-wgs-ILLUMINA	IBS-ASD-1285	intergenic_variant								0.70416	HIGH									42.65	0/1	54	35	[77,0,54]	0.4	0/0	35	38	[0,35,114]	0/0	70	38	[0,70,114]	1	4628	0	1	0.5
chr1	4308929	C	A	chr1:4308929:C:A	SNP	IBS-ASD-10503-blood-wgs-ILLUMINA	IBS-ASD-1050	intergenic_variant								0.61559	HIGH									42.76	0/1	40	24	[78,0,40]	0.458333	0/0	24	22	[0,24,66]	0/0	32	20	[0,32,60]	1	4628	0	1	0.5
chr1	4312629	A	T	chr1:4312629:A:T	SNP	IBS-ASD-29694-blood-wgs-ILLUMINA	IBS-ASD-2969	intergenic_variant								0.93722	HIGH									51.14	0/1	54	41	[86,0,54]	0.536585	0/0	73	37	[0,73,111]	0/0	36	34	[0,36,102]	1	4628	0	1	0.5
chr1	4330526	T	A	chr1:4330526:T:A	SNP	IBS-ASD-16633-blood-wgs-ILLUMINA	IBS-ASD-1663	intergenic_variant								0.83333	HIGH									45.65	0/1	42	38	[80,0,42]	0.473684	0/0	82	38	[0,82,114]	0/0	86	36	[0,86,108]	1	4628		1	0.5
chr1	4337272	T	A	chr1:4337272:T:A	SNP	IBS-ASD-17423-blood-wgs-ILLUMINA	IBS-ASD-1742	intergenic_variant								0.88787	HIGH									47.02	0/1	44	30	[82,0,44]	0.633333	0/0	68	34	[0,68,102]	0/0	59	32	[0,59,96]	1	4628	0	1	0.5
chr1	4411972	C	T	chr1:4411972:C:T	SNP	IBS-ASD-4813-blood-wgs-ILLUMINA	IBS-ASD-481	upstream_gene_variant	lncRNA	ENST00000635002	LINC01777	ENSG00000235054				0.13773	HIGH						1.513			43.56	0/1	34	34	[78,0,34]	0.588235	0/0	36	24	[0,36,72]	0/0	14	37	[0,14,111]	1	4628	7.4177e-06	1	0.5
chr1	4448564	C	T	chr1:4448564:C:T	SNP	IBS-ASD-12783-blood-wgs-ILLUMINA	IBS-ASD-1278	regulatory_region_variant								0.89526	HIGH									47.8	0/1	51	22	[83,0,51]	0.5	0/0	69	37	[0,69,111]	0/0	36	29	[0,36,87]	1	4628	0	1	0.5
chr1	4465015	T	C	chr1:4465015:T:C	SNP	IBS-ASD-17973-blood-wgs-ILLUMINA	IBS-ASD-1797	intergenic_variant								0.61153	HIGH									40.26	0/1	55	41	[75,0,55]	0.414634	0/0	50	32	[0,50,96]	0/0	45	32	[0,45,96]	1	4628	0	1	0.5
chr1	4469838	G	T	chr1:4469838:G:T	SNP	IBS-ASD-4753-blood-wgs-ILLUMINA	IBS-ASD-475	intergenic_variant								0.92624	HIGH									68.8	0/1	48	38	[84,0,48]	0.605263	0/0	70	40	[0,70,120]	0/0	78	43	[0,78,129]	1	4628		1	0.5
chr1	4482862	C	T	chr1:4482862:C:T	SNP	IBS-ASD-16983-blood-wgs-ILLUMINA	IBS-ASD-1698	intron_variant	lncRNA	ENST00000641472		ENSG00000284694		ENST00000641472.1:n.183-512G>A		0.87586	HIGH						0.171			50.22	0|1	43	43	[85,0,43]	0.534884	0/0	39	27	[0,39,81]	0/0	52	37	[0,52,111]	1	4628	2.9682e-05	1	0.5
chr1	4571387	C	T	chr1:4571387:C:T	SNP	IBS-ASD-16183-blood-wgs-ILLUMINA	IBS-ASD-1618	upstream_gene_variant	lncRNA	ENST00000634256	LINC01646	ENSG00000232596				0.8832	HIGH						2.453			49.36	0/1	51	30	[84,0,51]	0.5	0/0	32	27	[0,32,81]	0/0	38	33	[0,38,99]	1	4628	0	1	0.5
chr1	4684261	A	G	chr1:4684261:A:G	SNP	IBS-ASD-4153-blood-wgs-ILLUMINA	IBS-ASD-415	intron_variant	protein_coding	ENST00000378191	AJAP1	ENSG00000196581		ENST00000378191.5:c.30-27639A>G		0.80573	HIGH			0.192	0.99469		0.077			48.06	0/1	40	34	[83,0,40]	0.647059	0/0	38	30	[0,38,90]	0/0	35	39	[0,35,117]	1	4628	1.4838e-05	1	0.5
chr1	4698248	G	A	chr1:4698248:G:A	SNP	IBS-ASD-12944-blood-wgs-ILLUMINA	IBS-ASD-1294	intron_variant	protein_coding	ENST00000378191	AJAP1	ENSG00000196581		ENST00000378191.5:c.30-13652G>A		0.43271	HIGH			0.192	0.99469		1.33			37.73	0/1	42	36	[72,0,42]	0.361111	0/0	36	21	[0,36,63]	0/0	41	26	[0,41,78]	1	4628	7.4291e-06	1	0.5
chr1	4701076	C	T	chr1:4701076:C:T	SNP	IBS-ASD-9383-blood-wgs-ILLUMINA	IBS-ASD-938	intron_variant	protein_coding	ENST00000378191	AJAP1	ENSG00000196581		ENST00000378191.5:c.30-10824C>T		0.75109	HIGH			0.192	0.99469		15.6			43.59	0/1	55	49	[78,0,55]	0.428571	0/0	61	37	[0,61,111]	0/0	50	40	[0,50,120]	1	4628	6.675e-05	1	0.5
chr1	4707889	G	A	chr1:4707889:G:A	SNP	IBS-ASD-18073-blood-wgs-ILLUMINA	IBS-ASD-1807	intron_variant	protein_coding	ENST00000378191	AJAP1	ENSG00000196581		ENST00000378191.5:c.30-4011G>A		0.88446	HIGH			0.192	0.99469		0.314			50.28	0/1	47	33	[85,0,47]	0.484848	0/0	60	36	[0,60,108]	0/0	42	36	[0,42,108]	1	4628	5.2564e-05	1	0.5
chr1	4713615	G	A	chr1:4713615:G:A	SNP	IBS-ASD-12983-blood-wgs-ILLUMINA	IBS-ASD-1298	intron_variant	protein_coding	ENST00000378191	AJAP1	ENSG00000196581		ENST00000378191.5:c.829+916G>A		0.79778	HIGH			0.192	0.99469		1.82			45.26	0/1	47	40	[80,0,47]	0.45	0/0	31	34	[0,31,102]	0/0	51	33	[0,51,99]	1	4628	0	1	0.5
chr1	4724388	C	T	chr1:4724388:C:T	SNP	IBS-ASD-17773-blood-wgs-ILLUMINA	IBS-ASD-1777	intron_variant	protein_coding	ENST00000378191	AJAP1	ENSG00000196581		ENST00000378191.5:c.829+11689C>T		0.87492	HIGH			0.192	0.99469		1.797			48.11	0/1	47	36	[83,0,47]	0.5	0/0	50	31	[0,50,93]	0/0	32	26	[0,32,78]	1	4628	0	1	0.5
chr1	4740369	T	TGGGGAGTGAGTGTTGATGGGGACAGAGTGGGGGGGGGGGGAG	chr1:4740369:T:TGGGGAGTGAGTGTTGATGGGGACAGAGTGGGGGGGGGGGGAG	INDEL	IBS-ASD-16434-blood-wgs-ILLUMINA	IBS-ASD-1643	intron_variant	protein_coding	ENST00000378191	AJAP1	ENSG00000196581		ENST00000378191.5:c.829+27698_829+27699insGGGGGGGGGGGGAGGGGGAGTGAGTGTTGATGGGGACAGAGT		0.68932	MEDIUM			0.192	0.99469					44.01	0/1	64	14	[77,0,64]	0.571429	0/0	50	9	[0,50,100]	0/0	69	13	[0,69,138]	2	3922		0.84745	0.50013
chr1	4773486	C	T	chr1:4773486:C:T	SNP	IBS-ASD-13493-blood-wgs-ILLUMINA	IBS-ASD-1349	intron_variant	protein_coding	ENST00000378191	AJAP1	ENSG00000196581		ENST00000378191.5:c.1164-941C>T		0.90538	HIGH			0.192	0.99469		0.197			48.46	0/1	40	47	[83,0,40]	0.638298	0/0	75	35	[0,75,105]	0/0	55	42	[0,55,126]	1	4628	6.6765e-05	1	0.5
chr1	4779279	T	C	chr1:4779279:T:C	SNP	IBS-ASD-17253-blood-wgs-ILLUMINA	IBS-ASD-1725	intron_variant	protein_coding	ENST00000378191	AJAP1	ENSG00000196581		ENST00000378191.5:c.*60-3266T>C		0.92622	HIGH			0.192	0.99469		0.771			49.63	0/1	43	45	[84,0,43]	0.622222	0/0	68	33	[0,68,99]	0/0	64	37	[0,64,111]	1	4628	0	1	0.5
chr1	4883679	C	A	chr1:4883679:C:A	SNP	IBS-ASD-9583-blood-wgs-ILLUMINA	IBS-ASD-958	intergenic_variant								0.86287	HIGH									45.78	0/1	36	34	[81,0,36]	0.705882	0/0	66	32	[0,66,96]	0/0	62	40	[0,62,120]	1	4628	0	1	0.5
chr1	4888320	C	CAAAAAAAAAAAAAAAAAAAAAAAA	chr1:4888320:C:CAAAAAAAAAAAAAAAAAAAAAAAA	INDEL	IBS-ASD-17443-blood-wgs-ILLUMINA	IBS-ASD-1744	intergenic_variant								0.61049	MEDIUM									51.08	0/1	75	24	[75,0,77]	0.416667	0/0	99	20	[0,99,198]	0/0	59	11	[0,59,118]	2	4512	0.000184	0.97494	0.50011
chr1	5010542	A	T	chr1:5010542:A:T	SNP	IBS-ASD-17734-blood-wgs-ILLUMINA	IBS-ASD-1773	intergenic_variant								0.79752	HIGH									43.86	0/1	55	48	[79,0,55]	0.416667	0/0	46	36	[0,46,108]	0/0	52	35	[0,52,105]	1	4628	0	1	0.5
chr1	5052671	C	A	chr1:5052671:C:A	SNP	IBS-ASD-12864-blood-wgs-ILLUMINA	IBS-ASD-1286	regulatory_region_variant								0.66509	HIGH									41.41	0/1	50	31	[76,0,50]	0.451613	0/0	59	31	[0,59,93]	0/0	65	38	[0,65,114]	1	4628	3.7115e-05	1	0.5
chr1	5069212	G	A	chr1:5069212:G:A	SNP	IBS-ASD-19003-blood-wgs-ILLUMINA	IBS-ASD-1900	intergenic_variant								0.97278	HIGH									55.15	0/1	60	51	[89,0,60]	0.490196	0/0	70	47	[0,70,141]	0/0	81	44	[0,81,132]	7	4628	4.4535e-05	1	0.50227
chr1	5099332	A	G	chr1:5099332:A:G	SNP	IBS-ASD-9474-blood-wgs-ILLUMINA	IBS-ASD-947	regulatory_region_variant								0.94052	HIGH									50.41	0/1	50	42	[85,0,50]	0.595238	0/0	78	40	[0,78,120]	0/0	81	44	[0,81,132]	1	4628	0	1	0.5
chr1	5132425	T	C	chr1:5132425:T:C	SNP	IBS-ASD-17324-blood-wgs-ILLUMINA	IBS-ASD-1732	intergenic_variant								0.88794	HIGH									46.9	0/1	59	40	[82,0,59]	0.45	0/0	70	35	[0,70,105]	0/0	85	43	[0,85,129]	1	4628	7.4175e-06	1	0.5
chr1	5147213	T	A	chr1:5147213:T:A	SNP	IBS-ASD-19673-blood-wgs-ILLUMINA	IBS-ASD-1967	intergenic_variant								0.90883	HIGH									48.53	0/1	52	29	[83,0,52]	0.551724	0/0	60	31	[0,60,93]	0/0	67	34	[0,67,102]	1	4628	0	1	0.5
chr1	5147669	G	C	chr1:5147669:G:C	SNP	IBS-ASD-30293-blood-wgs-ILLUMINA	IBS-ASD-3029	intergenic_variant								0.86274	HIGH									46.51	0/1	40	37	[81,0,40]	0.459459	0/0	57	41	[0,57,123]	0/0	58	31	[0,58,93]	1	4628		1	0.5
chr1	5185947	TTAA	T	chr1:5185947:TTAA:T	INDEL	IBS-ASD-12693-blood-wgs-ILLUMINA	IBS-ASD-1269	intergenic_variant								0.66477	MEDIUM									47.25	0/1	41	24	[76,0,41]	0.541667	0/0	49	31	[0,49,93]	0/0	48	29	[0,48,87]	1	4628	0	1	0.5
chr1	5214469	C	CATATATATATACACATTATATATATATATATATATAT	chr1:5214469:C:CATATATATATACACATTATATATATATATATATATAT	INDEL	IBS-ASD-10453-blood-wgs-ILLUMINA	IBS-ASD-1045	intergenic_variant								0.20034	MEDIUM									61.6	0/1	67	14	[67,0,67]	0.5	0/0	69	21	[0,69,138]	0/0	69	19	[0,69,138]	2	4568	0.00010067	0.98704	0.50011
chr1	5229841	C	T	chr1:5229841:C:T	SNP	IBS-ASD-10473-blood-wgs-ILLUMINA	IBS-ASD-1047	intergenic_variant								0.93977	HIGH									50.27	0/1	49	33	[85,0,49]	0.454545	0/0	82	42	[0,82,126]	0/0	49	40	[0,49,120]	1	4628	0	1	0.5
chr1	5507618	C	CCCAA	chr1:5507618:C:CCCAA	INDEL	IBS-ASD-6893-blood-wgs-ILLUMINA	IBS-ASD-689	intergenic_variant								0.13651	MEDIUM									67.21	0/1	30	24	[65,0,30]	0.666667	0/0	70	38	[0,70,114]	0/0	98	33	[0,98,196]	3	4624		0.99914	0.00032446
chr1	5537099	C	T	chr1:5537099:C:T	SNP	IBS-ASD-9793-blood-wgs-ILLUMINA	IBS-ASD-979	intergenic_variant								0.93722	HIGH									51.34	0/1	51	36	[86,0,51]	0.527778	0/0	80	55	[0,80,165]	0/0	36	46	[0,36,138]	1	4628	0	1	0.5
chr1	5538543	G	C	chr1:5538543:G:C	SNP	IBS-ASD-19273-blood-wgs-ILLUMINA	IBS-ASD-1927	intergenic_variant								0.93989	HIGH									49.78	0/1	54	49	[85,0,54]	0.530612	0/0	80	42	[0,80,126]	0/0	58	31	[0,58,93]	1	4628	2.2258e-05	1	0.5
chr1	5538813	G	C	chr1:5538813:G:C	SNP	IBS-ASD-12974-blood-wgs-ILLUMINA	IBS-ASD-1297	intergenic_variant								0.96142	HIGH									52.25	0/1	48	29	[87,0,48]	0.517241	0/0	66	36	[0,66,108]	0/0	55	40	[0,55,120]	1	4628	0	1	0.5
chr1	5610636	T	C	chr1:5610636:T:C	SNP	IBS-ASD-5024-blood-wgs-ILLUMINA	IBS-ASD-502	intron_variant	lncRNA	ENST00000637702		ENSG00000236948		ENST00000637702.1:n.116-47281A>G		0.83266	HIGH						6.75			47.5	0/1	46	39	[82,0,46]	0.615385	0/0	61	35	[0,61,105]	0/0	36	37	[0,36,111]	1	4628	1.4838e-05	1	0.5
chr1	5629643	T	A	chr1:5629643:T:A	SNP	IBS-ASD-18313-blood-wgs-ILLUMINA	IBS-ASD-1831	intron_variant	lncRNA	ENST00000637702		ENSG00000236948		ENST00000637702.1:n.115+38498A>T		0.94028	HIGH						0.294			49.97	0|1	47	33	[85,0,47]	0.575758	0/0	83	40	[0,83,120]	0/0	54	30	[0,54,90]	1	4628	0	1	0.5
chr1	5629644	GC	G	chr1:5629644:GC:G	INDEL	IBS-ASD-18313-blood-wgs-ILLUMINA	IBS-ASD-1831	intron_variant	lncRNA	ENST00000637702		ENSG00000236948		ENST00000637702.1:n.115+38496del		0.61247	MEDIUM									45.08	0|1	41	33	[75,0,41]	0.575758	0/0	83	40	[0,83,120]	0/0	54	30	[0,54,90]	1	4628	0	1	0.5
chr1	5726726	G	C	chr1:5726726:G:C	SNP	IBS-ASD-9735-blood-wgs-ILLUMINA	IBS-ASD-973	intergenic_variant								0.94043	HIGH									50.31	0/1	51	33	[85,0,51]	0.484848	0/0	68	40	[0,68,120]	0/0	59	41	[0,59,123]	1	4628	0	1	0.5
chr1	5780546	G	A	chr1:5780546:G:A	SNP	IBS-ASD-17823-blood-wgs-ILLUMINA	IBS-ASD-1782	intergenic_variant								0.88784	HIGH									47.42	0/1	49	29	[82,0,49]	0.482759	0/0	60	39	[0,60,117]	0/0	60	38	[0,60,114]	1	4628	0	1	0.5
chr1	5788705	G	T	chr1:5788705:G:T	SNP	IBS-ASD-19783-blood-wgs-ILLUMINA	IBS-ASD-1978	intergenic_variant								0.94028	HIGH									50.17	0/1	53	46	[85,0,53]	0.478261	0/0	54	42	[0,54,126]	0/0	71	36	[0,71,108]	1	4628	0	1	0.5
chr1	5878492	G	A	chr1:5878492:G:A	SNP	IBS-ASD-19923-blood-wgs-ILLUMINA	IBS-ASD-1992	intron_variant	protein_coding	ENST00000378156	NPHP4	ENSG00000131697		ENST00000378156.9:c.2612-1194C>T		0.96142	HIGH			0.983	1.743e-29		0.201			52.2	0/1	50	33	[87,0,50]	0.515152	0/0	69	36	[0,69,108]	0/0	55	33	[0,55,99]	1	4628	0	1	0.5
chr1	5944649	A	G	chr1:5944649:A:G	SNP	IBS-ASD-17883-blood-wgs-ILLUMINA	IBS-ASD-1788	intron_variant	protein_coding	ENST00000378156	NPHP4	ENSG00000131697		ENST00000378156.9:c.1119+2455T>C		0.94943	HIGH			0.983	1.743e-29		1.873			52.21	0/1	53	32	[87,0,53]	0.5	0/0	61	36	[0,61,108]	0/0	37	29	[0,37,87]	1	4628	0	1	0.5
chr1	5990260	T	C	chr1:5990260:T:C	SNP	IBS-ASD-16113-blood-wgs-ILLUMINA	IBS-ASD-1611	intron_variant	protein_coding	ENST00000378156	NPHP4	ENSG00000131697		ENST00000378156.9:c.-39+1984A>G		0.89212	HIGH			0.983	1.743e-29		0.272			53.01	0/1	57	40	[88,0,57]	0.5	0/0	41	40	[0,41,120]	0/0	29	29	[0,29,87]	1	4628	0	1	0.5
chr1	6011575	G	A	chr1:6011575:G:A	SNP	IBS-ASD-29483-blood-wgs-ILLUMINA	IBS-ASD-2948	intron_variant	protein_coding	ENST00000378097	KCNAB2	ENSG00000069424		ENST00000378097.6:c.-53+18787G>A		0.33268	HIGH			0.34	0.94754		0.364			35.6	0/1	48	50	[70,0,48]	0.38	0/0	42	46	[0,42,138]	0/0	46	43	[0,46,129]	1	4628	0	1	0.5
chr1	6020106	G	A	chr1:6020106:G:A	SNP	IBS-ASD-19834-blood-wgs-ILLUMINA	IBS-ASD-1983	intron_variant	protein_coding	ENST00000378097	KCNAB2	ENSG00000069424		ENST00000378097.6:c.-52-20411G>A		0.96157	HIGH			0.34	0.94754		0.011			52.49	0/1	47	35	[87,0,47]	0.657143	0/0	73	37	[0,73,111]	0/0	71	33	[0,71,99]	1	4628	2.2262e-05	1	0.5
chr1	6065399	C	T	chr1:6065399:C:T	SNP	IBS-ASD-19713-blood-wgs-ILLUMINA	IBS-ASD-1971	intron_variant	protein_coding	ENST00000378083	KCNAB2	ENSG00000069424		ENST00000378083.8:c.219-7356C>T		0.68239	HIGH			0.385	0.79978		6.784			50.34	0/1	44	39	[85,0,44]	0.512821	0/0	40	31	[0,40,93]	0/0	39	36	[0,39,108]	1	4628	8.9013e-05	1	0.5
chr1	6075044	T	C	chr1:6075044:T:C	SNP	IBS-ASD-19443-blood-wgs-ILLUMINA	IBS-ASD-1944	intron_variant	protein_coding	ENST00000378083	KCNAB2	ENSG00000069424		ENST00000378083.8:c.300+1274T>C		0.93199	HIGH			0.385	0.79978		0.141			50.35	0/1	45	26	[85,0,45]	0.538462	0/0	47	34	[0,47,102]	0/0	39	32	[0,39,96]	1	4628	0	1	0.5
chr1	6078117	T	C	chr1:6078117:T:C	SNP	IBS-ASD-29903-blood-wgs-ILLUMINA	IBS-ASD-2990	intron_variant	protein_coding	ENST00000378083	KCNAB2	ENSG00000069424		ENST00000378083.8:c.301-4078T>C		0.95906	HIGH			0.385	0.79978		3.722			52.45	0/1	59	38	[87,0,59]	0.473684	0/0	44	41	[0,44,123]	0/0	57	38	[0,57,114]	1	4628	0	1	0.5
chr1	6111675	A	G	chr1:6111675:A:G	SNP	IBS-ASD-17253-blood-wgs-ILLUMINA	IBS-ASD-1725	intron_variant	protein_coding	ENST00000262450	CHD5	ENSG00000116254		ENST00000262450.8:c.5249+100T>C		0.94648	HIGH			0.157	1		3.403			52.35	0/1	61	38	[87,0,61]	0.447368	0/0	37	35	[0,37,105]	0/0	43	34	[0,43,102]	1	4628	0	1	0.5
chr1	6128367	G	C	chr1:6128367:G:C	SNP	IBS-ASD-9903-blood-wgs-ILLUMINA	IBS-ASD-990	intron_variant	protein_coding	ENST00000262450	CHD5	ENSG00000116254		ENST00000262450.8:c.3730+132C>G		0.95989	HIGH			0.157	1		7.013			52.22	0/1	52	43	[87,0,52]	0.534884	0/0	55	44	[0,55,132]	0/0	46	42	[0,46,126]	1	4628	0	1	0.5
chr1	6191104	A	T	chr1:6191104:A:T	SNP	IBS-ASD-13173-blood-wgs-ILLUMINA	IBS-ASD-1317	intron_variant	protein_coding	ENST00000234875	RPL22	ENSG00000116251		ENST00000234875.9:c.242+1826T>A		0.93101	HIGH			1.036	0.15619		2.009			50.89	0/1	49	36	[86,0,49]	0.527778	0/0	37	35	[0,37,105]	0/0	38	33	[0,38,99]	1	4628	0	1	0.5
chr1	6211015	G	A	chr1:6211015:G:A	SNP	IBS-ASD-19803-blood-wgs-ILLUMINA	IBS-ASD-1980	splice_polypyrimidine_tract_variant	protein_coding	ENST00000377939	RNF207	ENSG00000158286		ENST00000377939.5:c.1012-6G>A		0.91906	HIGH			0.953	5.4736e-12		0.315			51.12	0/1	49	23	[86,0,49]	0.565217	0/0	35	32	[0,35,96]	0/0	36	34	[0,36,102]	1	4628	0	1	0.5
chr1	6247101	G	T	chr1:6247101:G:T	SNP	IBS-ASD-7284-blood-wgs-ILLUMINA	IBS-ASD-728	downstream_gene_variant	protein_coding	ENST00000377893	GPR153	ENSG00000158292				0.88198	HIGH			1.292	6.8764e-07		6.641			48.25	0/1	41	42	[83,0,41]	0.619048	0/0	56	50	[0,56,150]	0/0	33	37	[0,33,111]	1	4628	0	1	0.5
chr1	6266938	G	A	chr1:6266938:G:A	SNP	IBS-ASD-19513-blood-wgs-ILLUMINA	IBS-ASD-1951	intron_variant	protein_coding	ENST00000361521	ACOT7	ENSG00000097021		ENST00000361521.9:c.1015-2243C>T		0.51933	HIGH			0.193	0.99453		0.319			54.24	0/1	50	31	[89,0,50]	0.580645	0/0	35	34	[0,35,102]	0/0	55	35	[0,55,105]	1	4628	0.00014093	1	0.5
chr1	6312531	G	A	chr1:6312531:G:A	SNP	IBS-ASD-16673-blood-wgs-ILLUMINA	IBS-ASD-1667	intron_variant	protein_coding	ENST00000361521	ACOT7	ENSG00000097021		ENST00000361521.9:c.712+5961C>T		0.94235	HIGH			0.193	0.99453		0.482			53.37	0/1	51	31	[88,0,51]	0.516129	0/0	39	39	[0,39,117]	0/0	35	35	[0,35,105]	1	4628	0	1	0.5
chr1	6342154	G	A	chr1:6342154:G:A	SNP	IBS-ASD-9443-blood-wgs-ILLUMINA	IBS-ASD-944	intron_variant	protein_coding	ENST00000361521	ACOT7	ENSG00000097021		ENST00000361521.9:c.262-2565C>T		0.92267	HIGH			0.193	0.99453		0.138			51.35	0/1	55	42	[86,0,55]	0.5	0/0	46	36	[0,46,108]	0/0	49	35	[0,49,105]	1	4628	4.4522e-05	1	0.5
chr1	6344222	G	A	chr1:6344222:G:A	SNP	IBS-ASD-19704-blood-wgs-ILLUMINA	IBS-ASD-1970	intron_variant	protein_coding	ENST00000361521	ACOT7	ENSG00000097021		ENST00000361521.9:c.262-4633C>T		0.82462	HIGH			0.193	0.99453		1.806			54.12	0/1	56	33	[89,0,56]	0.515152	0/0	61	39	[0,61,117]	0/0	32	38	[0,32,114]	1	4628	1.484e-05	1	0.5
chr1	6381591	T	C	chr1:6381591:T:C	SNP	IBS-ASD-35154-blood-wgs-ILLUMINA	IBS-ASD-3515	intron_variant	protein_coding	ENST00000361521	ACOT7	ENSG00000097021		ENST00000361521.9:c.143+11666A>G		0.93701	HIGH			0.193	0.99453		4.153			50.61	0/1	46	30	[85,0,46]	0.6	0/0	47	38	[0,47,114]	0/0	44	28	[0,44,84]	1	4628		1	0.5
chr1	6389298	A	G	chr1:6389298:A:G	SNP	IBS-ASD-17863-blood-wgs-ILLUMINA	IBS-ASD-1786	intron_variant	protein_coding	ENST00000361521	ACOT7	ENSG00000097021		ENST00000361521.9:c.143+3959T>C		0.86763	HIGH			0.193	0.99453		0.506			46.9	0/1	43	23	[82,0,43]	0.478261	0/0	41	33	[0,41,99]	0/0	35	32	[0,35,96]	1	4628	0	1	0.5
chr1	6406829	TTAA	T	chr1:6406829:TTAA:T	INDEL	IBS-ASD-19883-blood-wgs-ILLUMINA	IBS-ASD-1988	intergenic_variant								0.33034	MEDIUM									40.65	0/1	43	26	[70,0,43]	0.423077	0/0	50	37	[0,50,111]	0/0	34	33	[0,34,99]	1	4628	0	1	0.5
chr1	6460288	G	GC	chr1:6460288:G:GC	INDEL	IBS-ASD-29513-blood-wgs-ILLUMINA	IBS-ASD-2951	3_prime_UTR_variant	protein_coding	ENST00000645284	ESPN	ENSG00000187017	13/13	ENST00000645284.1:c.*148dup		0.13489	MEDIUM						1.86			34.8	0/1	30	34	[65,0,30]	0.382353	0/0	34	40	[0,34,120]	0/0	37	41	[0,37,123]	1	4628	7.4339e-06	1	0.5
chr1	6474359	C	T	chr1:6474359:C:T	SNP	IBS-ASD-15973-blood-wgs-ILLUMINA	IBS-ASD-1597	intron_variant	protein_coding	ENST00000377728	PLEKHG5	ENSG00000171680		ENST00000377728.8:c.439+92G>A		0.8132	HIGH			0.58	5.2098e-06		0.033			44.81	0/1	29	35	[80,0,29]	0.714286	0/0	37	33	[0,37,99]	0/0	64	37	[0,64,111]	1	4628	7.4303e-06	1	0.5
chr1	6528845	C	G	chr1:6528845:C:G	SNP	IBS-ASD-10313-blood-wgs-ILLUMINA	IBS-ASD-1031	intron_variant	protein_coding	ENST00000377705	NOL9	ENSG00000162408		ENST00000377705.6:c.1825+149G>C		0.9007	HIGH			0.549	0.008884		3.569			48.38	0|1	51	45	[83,0,51]	0.6	0/0	43	41	[0,43,123]	0/0	40	45	[0,40,135]	1	4628	0	1	0.5
chr1	6528850	C	G	chr1:6528850:C:G	SNP	IBS-ASD-10313-blood-wgs-ILLUMINA	IBS-ASD-1031	intron_variant	protein_coding	ENST00000377705	NOL9	ENSG00000162408		ENST00000377705.6:c.1825+144G>C		0.88013	HIGH			0.549	0.008884		0.607			47.39	0|1	45	43	[82,0,45]	0.627907	0/0	43	41	[0,43,123]	0/0	40	45	[0,40,135]	1	4628	0	1	0.5
chr1	6534085	C	A	chr1:6534085:C:A	SNP	IBS-ASD-29993-blood-wgs-ILLUMINA	IBS-ASD-2999	intron_variant	protein_coding	ENST00000377705	NOL9	ENSG00000162408		ENST00000377705.6:c.1076-644G>T		0.61217	HIGH			0.549	0.008884		3.428			40.7	0/1	50	34	[75,0,50]	0.441176	0/0	48	41	[0,48,123]	0/0	67	37	[0,67,111]	1	4628	0	1	0.5
chr1	6548747	A	C	chr1:6548747:A:C	SNP	IBS-ASD-20123-blood-wgs-ILLUMINA	IBS-ASD-2012	intron_variant	protein_coding	ENST00000377705	NOL9	ENSG00000162408		ENST00000377705.6:c.744+824T>G		0.89321	HIGH			0.549	0.008884		3.821			50.9	0/1	50	29	[86,0,50]	0.62069	0/0	30	33	[0,30,99]	0/0	44	30	[0,44,90]	1	4628	0	1	0.5
chr1	6569398	A	G	chr1:6569398:A:G	SNP	IBS-ASD-35053-blood-wgs-ILLUMINA	IBS-ASD-3505	intron_variant	protein_coding	ENST00000333172	TAS1R1	ENSG00000173662		ENST00000333172.11:c.192-1511A>G		0.75797	HIGH			1.174	7.3432e-14		3.986			42.99	0/1	60	26	[78,0,60]	0.423077	0/0	74	37	[0,74,111]	0/0	63	33	[0,63,99]	2	4628		1	0.50011
chr1	6569398	A	G	chr1:6569398:A:G	SNP	IBS-ASD-35054-blood-wgs-ILLUMINA	IBS-ASD-3505	intron_variant	protein_coding	ENST00000333172	TAS1R1	ENSG00000173662		ENST00000333172.11:c.192-1511A>G		0.33307	HIGH			1.174	7.3432e-14		3.986			42.99	0/1	54	31	[70,0,54]	0.354839	0/0	74	37	[0,74,111]	0/0	63	33	[0,63,99]	2	4628		1	0.50011
chr1	6591807	G	A	chr1:6591807:G:A	SNP	IBS-ASD-17763-blood-wgs-ILLUMINA	IBS-ASD-1776	3_prime_UTR_variant	protein_coding	ENST00000377658	KLHL21	ENSG00000162413	4/4	ENST00000377658.8:c.*1558C>T		0.86212	HIGH			1.127	6.3071e-07		0.07			46.43	0/1	57	42	[81,0,57]	0.47619	0/0	48	37	[0,48,111]	0/0	73	36	[0,73,108]	1	4628	0	1	0.5
chr1	6614606	C	T	chr1:6614606:C:T	SNP	IBS-ASD-17113-blood-wgs-ILLUMINA	IBS-ASD-1711	5_prime_UTR_variant	protein_coding	ENST00000463043	KLHL21	ENSG00000162413	1/4	ENST00000463043.1:c.-237G>A		0.65162	HIGH			1.78	0.00045565		16.79			46.24	0/1	51	46	[81,0,51]	0.478261	0/0	26	45	[0,26,135]	0/0	54	35	[0,54,105]	1	4628	7.4681e-06	1	0.5
chr1	6633997	C	T	chr1:6633997:C:T	SNP	IBS-ASD-16683-blood-wgs-ILLUMINA	IBS-ASD-1668	intron_variant	protein_coding	ENST00000377627	THAP3	ENSG00000041988		ENST00000377627.7:c.460-23C>T		0.5896	HIGH			1.335	0.0077439		1.208			48.12	0|1	41	34	[83,0,41]	0.558824	0/0	49	48	[0,49,144]	0/0	27	25	[0,27,75]	1	4628	1.4837e-05	1	0.5
chr1	6633998	T	A	chr1:6633998:T:A	SNP	IBS-ASD-16683-blood-wgs-ILLUMINA	IBS-ASD-1668	intron_variant	protein_coding	ENST00000377627	THAP3	ENSG00000041988		ENST00000377627.7:c.460-22T>A		0.74971	HIGH			1.335	0.0077439		1.174			45.45	0|1	42	34	[80,0,42]	0.558824	0/0	49	48	[0,49,144]	0/0	27	25	[0,27,75]	1	4628	0	1	0.5
chr1	6656562	A	G	chr1:6656562:A:G	SNP	IBS-ASD-17203-blood-wgs-ILLUMINA	IBS-ASD-1720	intron_variant	protein_coding	ENST00000377577	DNAJC11	ENSG00000007923		ENST00000377577.10:c.379-2523T>C		0.69316	HIGH			0.244	0.99893		1.698			47.64	0/1	51	29	[82,0,51]	0.586207	0/0	25	29	[0,25,87]	0/0	28	37	[0,28,111]	1	4628	0	1	0.5
chr1	6720851	A	G	chr1:6720851:A:G	SNP	IBS-ASD-6113-blood-wgs-ILLUMINA	IBS-ASD-611	upstream_gene_variant	lncRNA	ENST00000414210	LINC01672	ENSG00000228750				0.93887	HIGH						2.411			49.86	0/1	42	24	[85,0,42]	0.583333	0/0	50	32	[0,50,96]	0/0	56	39	[0,56,117]	1	4628	7.4692e-06	1	0.5
chr1	6727233	G	GTAATCCCAGCTA	chr1:6727233:G:GTAATCCCAGCTA	INDEL	IBS-ASD-9814-blood-wgs-ILLUMINA	IBS-ASD-981	non_coding_transcript_exon_variant	lncRNA	ENST00000432429	LINC01672	ENSG00000228750	2/2	ENST00000432429.5:n.1524_1535dup		0.38574	MEDIUM						1.66			41.78	0/1	35	29	[71,0,35]	0.551724	0/0	49	26	[0,49,78]	0/0	69	41	[0,69,123]	1	4628	1.4888e-05	1	0.5
chr1	6738306	T	TA	chr1:6738306:T:TA	INDEL	IBS-ASD-29694-blood-wgs-ILLUMINA	IBS-ASD-2969	intergenic_variant								0.44209	MEDIUM									42.1	0/1	42	32	[72,0,42]	0.4375	0/0	69	29	[0,69,87]	0/0	61	31	[0,61,93]	1	4628	0	1	0.5
chr1	6921460	C	G	chr1:6921460:C:G	SNP	IBS-ASD-29963-blood-wgs-ILLUMINA	IBS-ASD-2996	intron_variant	protein_coding	ENST00000303635	CAMTA1	ENSG00000171735		ENST00000303635.12:c.234+96250C>G		0.80375	HIGH			0.172	1		0.834			45.54	0/1	51	36	[80,0,51]	0.5	0/0	32	36	[0,32,108]	0/0	45	36	[0,45,108]	1	4628	0	1	0.5
chr1	6945821	C	T	chr1:6945821:C:T	SNP	IBS-ASD-19943-blood-wgs-ILLUMINA	IBS-ASD-1994	intron_variant	protein_coding	ENST00000303635	CAMTA1	ENSG00000171735		ENST00000303635.12:c.234+120611C>T		0.95183	HIGH			0.172	1		0.102			51.47	0/1	47	24	[86,0,47]	0.583333	0/0	58	32	[0,58,96]	0/0	54	30	[0,54,90]	1	4628	0	1	0.5
chr1	7002802	A	G	chr1:7002802:A:G	SNP	IBS-ASD-13463-blood-wgs-ILLUMINA	IBS-ASD-1346	intron_variant	protein_coding	ENST00000303635	CAMTA1	ENSG00000171735		ENST00000303635.12:c.235-88502A>G		0.9404	HIGH			0.172	1		3.136			50.5	0/1	56	27	[85,0,56]	0.518519	0/0	60	39	[0,60,117]	0/0	60	28	[0,60,84]	1	4628	0	1	0.5
chr1	7041978	T	G	chr1:7041978:T:G	SNP	IBS-ASD-9474-blood-wgs-ILLUMINA	IBS-ASD-947	intron_variant	protein_coding	ENST00000303635	CAMTA1	ENSG00000171735		ENST00000303635.12:c.235-49326T>G		0.82215	HIGH			0.172	1		5.009			45.16	0/1	51	26	[80,0,51]	0.461538	0/0	40	38	[0,40,114]	0/0	50	41	[0,50,123]	1	4628	7.4188e-06	1	0.5
chr1	7072800	GA	G	chr1:7072800:GA:G	INDEL	IBS-ASD-9334-blood-wgs-ILLUMINA	IBS-ASD-933	intron_variant	protein_coding	ENST00000303635	CAMTA1	ENSG00000171735		ENST00000303635.12:c.235-18502del		0.66554	MEDIUM			0.172	1					46.71	0/1	37	32	[76,0,37]	0.5	0/0	76	43	[0,76,129]	0/0	56	43	[0,56,129]	1	4628	0	1	0.5
chr1	7076988	T	C	chr1:7076988:T:C	SNP	IBS-ASD-17414-blood-wgs-ILLUMINA	IBS-ASD-1741	intron_variant	protein_coding	ENST00000303635	CAMTA1	ENSG00000171735		ENST00000303635.12:c.235-14316T>C		0.86449	HIGH			0.172	1		7.815			47.74	0/1	57	28	[83,0,57]	0.464286	0/0	42	41	[0,42,123]	0/0	64	33	[0,64,99]	1	4628	4.4502e-05	1	0.5
chr1	7103059	C	T	chr1:7103059:C:T	SNP	IBS-ASD-17414-blood-wgs-ILLUMINA	IBS-ASD-1741	intron_variant	protein_coding	ENST00000303635	CAMTA1	ENSG00000171735		ENST00000303635.12:c.302+11688C>T		0.38214	HIGH			0.172	1		0.065			36.54	0/1	50	33	[71,0,50]	0.393939	0/0	46	39	[0,46,117]	0/0	34	39	[0,34,117]	1	4628	0	1	0.5
chr1	7137001	A	G	chr1:7137001:A:G	SNP	IBS-ASD-19083-blood-wgs-ILLUMINA	IBS-ASD-1908	intron_variant	protein_coding	ENST00000303635	CAMTA1	ENSG00000171735		ENST00000303635.12:c.302+45630A>G		0.88764	HIGH			0.172	1		0.158			47.59	0/1	54	29	[82,0,54]	0.448276	0/0	79	43	[0,79,129]	0/0	66	38	[0,66,114]	1	4628	7.4202e-05	1	0.5
chr1	7209161	C	T	chr1:7209161:C:T	SNP	IBS-ASD-7043-blood-wgs-ILLUMINA	IBS-ASD-704	intron_variant	protein_coding	ENST00000303635	CAMTA1	ENSG00000171735		ENST00000303635.12:c.303-40330C>T		0.78889	HIGH			0.172	1		11.32			54.21	0/1	51	40	[80,0,51]	0.425	0/0	67	38	[0,67,114]	0/0	53	33	[0,53,99]	4	4628	2.2275e-05	1	0.50065
chr1	7210697	A	G	chr1:7210697:A:G	SNP	IBS-ASD-7133-blood-wgs-ILLUMINA	IBS-ASD-713	intron_variant	protein_coding	ENST00000303635	CAMTA1	ENSG00000171735		ENST00000303635.12:c.303-38794A>G		0.92619	HIGH			0.172	1		1.783			49.35	0/1	60	50	[84,0,60]	0.46	0/0	60	32	[0,60,96]	0/0	77	39	[0,77,117]	1	4628	0	1	0.5
chr1	7214393	G	T	chr1:7214393:G:T	SNP	IBS-ASD-18874-blood-wgs-ILLUMINA	IBS-ASD-1887	intron_variant	protein_coding	ENST00000303635	CAMTA1	ENSG00000171735		ENST00000303635.12:c.303-35098G>T		0.66557	HIGH			0.172	1		1.849			41.44	0/1	52	34	[76,0,52]	0.441176	0/0	59	37	[0,59,111]	0/0	79	37	[0,79,111]	1	4628	0	1	0.5
chr1	7221470	A	G	chr1:7221470:A:G	SNP	IBS-ASD-17113-blood-wgs-ILLUMINA	IBS-ASD-1711	intron_variant	protein_coding	ENST00000303635	CAMTA1	ENSG00000171735		ENST00000303635.12:c.303-28021A>G		0.92172	HIGH			0.172	1		0.433			49.17	0|1	49	23	[84,0,49]	0.521739	0/0	68	33	[0,68,99]	0/0	41	32	[0,41,96]	1	4628		1	0.5
chr1	7285458	T	C	chr1:7285458:T:C	SNP	IBS-ASD-6684-blood-wgs-ILLUMINA	IBS-ASD-668	intron_variant	protein_coding	ENST00000303635	CAMTA1	ENSG00000171735		ENST00000303635.12:c.438+35832T>C		0.94461	HIGH			0.172	1		1.62			51.32	0/1	54	29	[86,0,54]	0.482759	0/0	70	38	[0,70,114]	0/0	39	32	[0,39,96]	1	4628	0	1	0.5
chr1	7333142	C	G	chr1:7333142:C:G	SNP	IBS-ASD-9493-blood-wgs-ILLUMINA	IBS-ASD-949	intron_variant	protein_coding	ENST00000303635	CAMTA1	ENSG00000171735		ENST00000303635.12:c.438+83516C>G		0.9751	HIGH			0.172	1		0.298			53.79	0/1	52	38	[89,0,52]	0.578947	0/0	53	37	[0,53,111]	0/0	64	41	[0,64,123]	1	4628	0	1	0.5
chr1	7340148	C	T	chr1:7340148:C:T	SNP	IBS-ASD-35104-blood-wgs-ILLUMINA	IBS-ASD-3510	intron_variant	protein_coding	ENST00000303635	CAMTA1	ENSG00000171735		ENST00000303635.12:c.438+90522C>T		0.86907	HIGH			0.172	1		3.478			52.9	0/1	50	36	[88,0,50]	0.583333	0/0	37	35	[0,37,105]	0/0	28	35	[0,28,105]	1	4628		1	0.5
chr1	7376742	G	T	chr1:7376742:G:T	SNP	IBS-ASD-9973-blood-wgs-ILLUMINA	IBS-ASD-997	intron_variant	protein_coding	ENST00000303635	CAMTA1	ENSG00000171735		ENST00000303635.12:c.439-91088G>T		0.92623	HIGH			0.172	1		1.985			49.32	0/1	48	51	[84,0,48]	0.54902	0/0	65	44	[0,65,132]	0/0	83	46	[0,83,138]	1	4628	0	1	0.5
chr1	7416744	ACTT	A	chr1:7416744:ACTT:A	INDEL	IBS-ASD-16193-blood-wgs-ILLUMINA	IBS-ASD-1619	intron_variant	protein_coding	ENST00000303635	CAMTA1	ENSG00000171735		ENST00000303635.12:c.439-51080_439-51078del		0.4994	MEDIUM			0.172	1					43.98	0/1	41	25	[73,0,41]	0.52	0/0	70	38	[0,70,114]	0/0	75	34	[0,75,102]	1	4628	0	1	0.5
chr1	7448401	C	G	chr1:7448401:C:G	SNP	IBS-ASD-4123-blood-wgs-ILLUMINA	IBS-ASD-412	intron_variant	protein_coding	ENST00000303635	CAMTA1	ENSG00000171735		ENST00000303635.12:c.439-19429C>G		0.23948	HIGH			0.172	1		3.059			33.42	0|1	46	33	[68,0,46]	0.363636	0/0	44	31	[0,44,93]	0/0	87	46	[0,87,138]	1	4628	7.4213e-06	1	0.5
chr1	7491627	A	G	chr1:7491627:A:G	SNP	IBS-ASD-29823-blood-wgs-ILLUMINA	IBS-ASD-2982	intron_variant	protein_coding	ENST00000303635	CAMTA1	ENSG00000171735		ENST00000303635.12:c.510+23726A>G		0.79038	HIGH			0.172	1		17.46			44.68	0/1	50	37	[79,0,50]	0.459459	0/0	57	37	[0,57,111]	0/0	37	32	[0,37,96]	1	4628	0	1	0.5
chr1	7544307	C	T	chr1:7544307:C:T	SNP	IBS-ASD-17703-blood-wgs-ILLUMINA	IBS-ASD-1770	intron_variant	protein_coding	ENST00000303635	CAMTA1	ENSG00000171735		ENST00000303635.12:c.510+76406C>T		0.95156	HIGH			0.172	1		0.139			51.5	0/1	50	38	[86,0,50]	0.578947	0/0	54	35	[0,54,105]	0/0	63	34	[0,63,102]	1	4628	7.4208e-06	1	0.5
chr1	7596473	G	A	chr1:7596473:G:A	SNP	IBS-ASD-29543-blood-wgs-ILLUMINA	IBS-ASD-2954	intron_variant	protein_coding	ENST00000303635	CAMTA1	ENSG00000171735		ENST00000303635.12:c.511-43927G>A		0.36415	HIGH			0.172	1		0.193			54.25	0/1	53	46	[89,0,53]	0.521739	0/0	34	35	[0,34,105]	0/0	76	43	[0,76,129]	2	4628	0	1	0.50011
chr1	7597371	T	C	chr1:7597371:T:C	SNP	IBS-ASD-13393-blood-wgs-ILLUMINA	IBS-ASD-1339	intron_variant	protein_coding	ENST00000303635	CAMTA1	ENSG00000171735		ENST00000303635.12:c.511-43029T>C		0.92311	HIGH			0.172	1		0.056			52.59	0/1	53	38	[87,0,53]	0.552632	0/0	47	34	[0,47,102]	0/0	32	36	[0,32,108]	1	4628	0	1	0.5
chr1	7609126	C	G	chr1:7609126:C:G	SNP	IBS-ASD-19804-blood-wgs-ILLUMINA	IBS-ASD-1980	intron_variant	protein_coding	ENST00000303635	CAMTA1	ENSG00000171735		ENST00000303635.12:c.511-31274C>G		0.95165	HIGH			0.172	1		3.133			51.45	0/1	54	30	[86,0,54]	0.5	0/0	51	32	[0,51,96]	0/0	62	34	[0,62,102]	1	4628	0	1	0.5
chr1	7617296	C	T	chr1:7617296:C:T	SNP	IBS-ASD-17683-blood-wgs-ILLUMINA	IBS-ASD-1768	intron_variant	protein_coding	ENST00000303635	CAMTA1	ENSG00000171735		ENST00000303635.12:c.511-23104C>T		0.94538	HIGH			0.172	1		0.237			51.3	0/1	50	38	[86,0,50]	0.5	0/0	70	41	[0,70,123]	0/0	49	36	[0,49,108]	1	4628	2.9689e-05	1	0.5
chr1	7655978	G	A	chr1:7655978:G:A	SNP	IBS-ASD-29523-blood-wgs-ILLUMINA	IBS-ASD-2952	intron_variant	protein_coding	ENST00000303635	CAMTA1	ENSG00000171735		ENST00000303635.12:c.665-5748G>A		0.83333	HIGH			0.172	1		6.169			45.14	0/1	53	36	[80,0,53]	0.416667	0/0	79	43	[0,79,129]	0/0	76	42	[0,76,126]	1	4628	0	1	0.5
chr1	7657000	G	A	chr1:7657000:G:A	SNP	IBS-ASD-18633-blood-wgs-ILLUMINA	IBS-ASD-1863	intron_variant	protein_coding	ENST00000303635	CAMTA1	ENSG00000171735		ENST00000303635.12:c.665-4726G>A		0.63738	HIGH			0.172	1		2.805			43.68	0/1	49	39	[78,0,49]	0.410256	0/0	64	35	[0,64,105]	0/0	45	40	[0,45,120]	1	4628	0.00039323	1	0.5
chr1	7777244	C	A	chr1:7777244:C:A	SNP	IBS-ASD-18533-blood-wgs-ILLUMINA	IBS-ASD-1853	missense_variant	protein_coding	ENST00000054666	VAMP3	ENSG00000049245	3/5	ENST00000054666.11:c.157C>A	ENSP00000054666.6:p.Leu53Met	0.44206	HIGH			1.269	0.0025882	0.78102	24.3	deleterious_low_confidence	probably_damaging	37.19	0/1	52	40	[72,0,52]	0.375	0/0	55	34	[0,55,102]	0/0	63	35	[0,63,105]	1	4628	0	1	0.5
chr1	7803664	C	G	chr1:7803664:C:G	SNP	IBS-ASD-17443-blood-wgs-ILLUMINA	IBS-ASD-1744	intron_variant	protein_coding	ENST00000377532	PER3	ENSG00000049246		ENST00000377532.8:c.980-28C>G		0.9	HIGH			0.873	5.6429e-19		0.423			48.43	0/1	50	27	[83,0,50]	0.592593	0/0	42	30	[0,42,90]	0/0	40	31	[0,40,93]	1	4622	0	0.9987	0.5
chr1	7865829	G	A	chr1:7865829:G:A	SNP	IBS-ASD-35174-blood-wgs-ILLUMINA	IBS-ASD-3517	intergenic_variant								0.98038	HIGH									54.96	0/1	54	43	[90,0,54]	0.55814	0/0	66	33	[0,66,99]	0/0	88	42	[0,88,126]	1	4628	0	1	0.5
chr1	7898101	T	C	chr1:7898101:T:C	SNP	IBS-ASD-16103-blood-wgs-ILLUMINA	IBS-ASD-1610	intergenic_variant								0.93167	HIGH									51.88	0/1	56	33	[87,0,56]	0.575758	0/0	64	34	[0,64,102]	0/0	33	27	[0,33,81]	1	4628	0	1	0.5
chr1	7940923	C	T	chr1:7940923:C:T	SNP	IBS-ASD-9404-blood-wgs-ILLUMINA	IBS-ASD-940	5_prime_UTR_variant	protein_coding	ENST00000674210	TNFRSF9	ENSG00000049249	2/5	ENST00000674210.1:c.-224G>A		0.94005	HIGH						6.617			50.63	0/1	49	37	[85,0,49]	0.540541	0/0	51	31	[0,51,93]	0/0	86	51	[0,86,153]	1	4628	0	1	0.5
chr1	7954643	T	G	chr1:7954643:T:G	SNP	IBS-ASD-17464-blood-wgs-ILLUMINA	IBS-ASD-1746	intron_variant	protein_coding	ENST00000493373	PARK7	ENSG00000116288		ENST00000493373.5:c.-24+320T>G		0.61256	HIGH			0.529	0.75335		2.107			40.25	0/1	55	29	[75,0,55]	0.448276	0/0	69	38	[0,69,114]	0/0	65	38	[0,65,114]	1	4628	0	1	0.5
chr1	7956352	G	A	chr1:7956352:G:A	SNP	IBS-ASD-12693-blood-wgs-ILLUMINA	IBS-ASD-1269	intron_variant	protein_coding	ENST00000493373	PARK7	ENSG00000116288		ENST00000493373.5:c.-24+2029G>A		0.89231	HIGH			0.529	0.75335		0.023			52.89	0/1	55	31	[88,0,55]	0.548387	0/0	40	34	[0,40,102]	0/0	47	34	[0,47,102]	1	4628	3.709e-05	1	0.5
chr1	7966986	C	T	chr1:7966986:C:T	SNP	IBS-ASD-4933-blood-wgs-ILLUMINA	IBS-ASD-493	intron_variant	protein_coding	ENST00000338639	PARK7	ENSG00000116288		ENST00000338639.10:c.192+1561C>T		0.83323	HIGH			0.529	0.75335		0.341			45.09	0/1	56	31	[80,0,56]	0.419355	0/0	75	38	[0,75,114]	0/0	60	38	[0,60,114]	1	4628	7.424e-06	1	0.5
chr1	7976877	C	T	chr1:7976877:C:T	SNP	IBS-ASD-16323-blood-wgs-ILLUMINA	IBS-ASD-1632	intron_variant	protein_coding	ENST00000338639	PARK7	ENSG00000116288		ENST00000338639.10:c.323-775C>T		0.8171	HIGH			0.529	0.75335		0.411			48.16	0/1	41	28	[83,0,41]	0.678571	0/0	35	34	[0,35,102]	0/0	40	33	[0,40,99]	1	4628	1.4847e-05	1	0.5
chr1	8005330	C	T	chr1:8005330:C:T	SNP	IBS-ASD-13403-blood-wgs-ILLUMINA	IBS-ASD-1340	intron_variant	protein_coding	ENST00000474874	ERRFI1	ENSG00000116285		ENST00000474874.5:c.126-772G>A		0.42797	HIGH			1.958	0.00031053		7.369			37.86	0/1	45	27	[73,0,45]	0.407407	0/0	57	45	[0,57,135]	0/0	23	31	[0,23,93]	1	4628	0	1	0.5
chr1	8293831	T	TTGGGAGGCTAAGG	chr1:8293831:T:TTGGGAGGCTAAGG	INDEL	IBS-ASD-18163-blood-wgs-ILLUMINA	IBS-ASD-1816	upstream_gene_variant	snRNA	ENST00000516168	RNU6-991P	ENSG00000251977				0.40581	MEDIUM									45.04	0/1	36	24	[74,0,36]	0.625	0/0	47	35	[0,47,105]	0/0	20	28	[0,20,84]	1	4628	0	1	0.5
chr1	8299775	G	A	chr1:8299775:G:A	SNP	IBS-ASD-15903-blood-wgs-ILLUMINA	IBS-ASD-1590	intergenic_variant								0.7029	HIGH									43.15	0/1	44	46	[78,0,44]	0.413043	0/0	28	35	[0,28,105]	0/0	63	45	[0,63,135]	1	4628		1	0.5
chr1	8360738	C	CA	chr1:8360738:C:CA	INDEL	IBS-ASD-6713-blood-wgs-ILLUMINA	IBS-ASD-671	frameshift_variant	protein_coding	ENST00000400908	RERE	ENSG00000142599	18/23	ENST00000400908.7:c.2768dup	ENSP00000383700.2:p.Leu923PhefsTer180	0.44096	MEDIUM	HC		0.12	1					43.73	0/1	35	33	[73,0,35]	0.545455	0/0	70	35	[0,70,105]	0/0	24	29	[0,24,87]	1	4628	0	1	0.5
chr1	8393975	A	T	chr1:8393975:A:T	SNP	IBS-ASD-35163-blood-wgs-ILLUMINA	IBS-ASD-3516	intron_variant	protein_coding	ENST00000400908	RERE	ENSG00000142599		ENST00000400908.7:c.1285-28001T>A		0.88773	HIGH			0.12	1		1.099			47.62	0/1	59	27	[82,0,59]	0.444444	0/0	54	34	[0,54,102]	0/0	68	37	[0,68,111]	1	4628		1	0.5
chr1	8422870	AAAGAT	A	chr1:8422870:AAAGAT:A	INDEL	IBS-ASD-17504-blood-wgs-ILLUMINA	IBS-ASD-1750	intron_variant	protein_coding	ENST00000400908	RERE	ENSG00000142599		ENST00000400908.7:c.1204-68_1204-64del		0.66373	MEDIUM			0.12	1					47.2	0/1	44	36	[76,0,44]	0.583333	0/0	42	36	[0,42,108]	0/0	62	40	[0,62,120]	1	4628	0	1	0.5
chr1	8444305	T	C	chr1:8444305:T:C	SNP	IBS-ASD-19704-blood-wgs-ILLUMINA	IBS-ASD-1970	intron_variant	protein_coding	ENST00000400908	RERE	ENSG00000142599		ENST00000400908.7:c.1204-21498A>G		0.92625	HIGH			0.12	1		8.163			49.55	0/1	49	24	[84,0,49]	0.583333	0/0	78	38	[0,78,114]	0/0	73	38	[0,73,114]	1	4628	0	1	0.5
chr1	8511044	G	A	chr1:8511044:G:A	SNP	IBS-ASD-13203-blood-wgs-ILLUMINA	IBS-ASD-1320	intron_variant	protein_coding	ENST00000400908	RERE	ENSG00000142599		ENST00000400908.7:c.831-2369C>T		0.95459	HIGH			0.12	1		0.236			54.56	0/1	49	28	[89,0,49]	0.642857	0/0	58	34	[0,58,102]	0/0	50	29	[0,50,87]	1	4628	9.6624e-05	1	0.5
chr1	8539998	T	A	chr1:8539998:T:A	SNP	IBS-ASD-17443-blood-wgs-ILLUMINA	IBS-ASD-1744	intron_variant	protein_coding	ENST00000400908	RERE	ENSG00000142599		ENST00000400908.7:c.830+1216A>T		0.93586	HIGH			0.12	1		5.428			50.12	0/1	48	29	[85,0,48]	0.689655	0/0	41	26	[0,41,78]	0/0	82	40	[0,82,120]	1	4628	0	1	0.5
chr1	8547882	G	C	chr1:8547882:G:C	SNP	IBS-ASD-19904-blood-wgs-ILLUMINA	IBS-ASD-1990	intron_variant	protein_coding	ENST00000400908	RERE	ENSG00000142599		ENST00000400908.7:c.726-6564C>G		0.9088	HIGH			0.12	1		1.409			48.13	0/1	53	27	[83,0,53]	0.518519	0/0	67	39	[0,67,117]	0/0	67	37	[0,67,111]	1	4628	1.4846e-05	1	0.5
chr1	8547902	CAA	C	chr1:8547902:CAA:C	INDEL	IBS-ASD-19744-blood-wgs-ILLUMINA	IBS-ASD-1974	intron_variant	protein_coding	ENST00000400908	RERE	ENSG00000142599		ENST00000400908.7:c.726-6586_726-6585del		0.16601	MEDIUM			0.12	1					36.79	0/1	44	35	[66,0,44]	0.4	0/0	77	38	[0,77,114]	0/0	73	35	[0,73,105]	1	4628	0	1	0.5
chr1	8563790	CAT	C	chr1:8563790:CAT:C	INDEL	IBS-ASD-32793-blood-wgs-ILLUMINA	IBS-ASD-3279	intron_variant	protein_coding	ENST00000400908	RERE	ENSG00000142599		ENST00000400908.7:c.523-6269_523-6268del		0.78897	MEDIUM			0.12	1		1.946			53.6	0/1	50	40	[83,0,50]	0.55	0/0	53	35	[0,53,105]	0/0	48	39	[0,48,117]	1	4628	0.00040066	1	0.5
chr1	8582914	G	GA	chr1:8582914:G:GA	INDEL	IBS-ASD-6203-blood-wgs-ILLUMINA	IBS-ASD-620	intron_variant	protein_coding	ENST00000400908	RERE	ENSG00000142599		ENST00000400908.7:c.523-25392dup		0.3863	MEDIUM			0.12	1					41.82	0/1	33	27	[71,0,33]	0.444444	0/0	66	41	[0,66,123]	0/0	70	40	[0,70,120]	1	4628	0	1	0.5
chr1	8598596	C	T	chr1:8598596:C:T	SNP	IBS-ASD-10413-blood-wgs-ILLUMINA	IBS-ASD-1041	intron_variant	protein_coding	ENST00000400908	RERE	ENSG00000142599		ENST00000400908.7:c.522+15965G>A		0.9689	HIGH			0.12	1		1.512			53.29	0/1	54	33	[88,0,54]	0.515152	0/0	60	43	[0,60,129]	0/0	53	42	[0,53,126]	1	4628	0	1	0.5
chr1	8673503	T	C	chr1:8673503:T:C	SNP	IBS-ASD-16244-blood-wgs-ILLUMINA	IBS-ASD-1624	intron_variant	protein_coding	ENST00000400908	RERE	ENSG00000142599		ENST00000400908.7:c.-144-17062A>G		0.95737	HIGH			0.12	1		3.78			52.66	0/1	55	31	[87,0,55]	0.612903	0/0	42	37	[0,42,111]	0/0	52	29	[0,52,87]	1	4628	0	1	0.5
chr1	8720026	G	A	chr1:8720026:G:A	SNP	IBS-ASD-19024-blood-wgs-ILLUMINA	IBS-ASD-1902	intron_variant	protein_coding	ENST00000400908	RERE	ENSG00000142599		ENST00000400908.7:c.-144-63585C>T		0.83149	HIGH			0.12	1		2.168			45.35	0/1	53	39	[80,0,53]	0.435897	0/0	44	35	[0,44,105]	0/0	70	37	[0,70,111]	1	4628	0	1	0.5
chr1	8751495	T	C	chr1:8751495:T:C	SNP	IBS-ASD-29443-blood-wgs-ILLUMINA	IBS-ASD-2944	intron_variant	protein_coding	ENST00000400908	RERE	ENSG00000142599		ENST00000400908.7:c.-145+65665A>G		0.6564	HIGH			0.12	1		8.197			41.03	0/1	50	39	[76,0,50]	0.410256	0/0	67	37	[0,67,111]	0/0	35	38	[0,35,114]	1	4628	0	1	0.5
chr1	8803632	A	G	chr1:8803632:A:G	SNP	IBS-ASD-5203-blood-wgs-ILLUMINA	IBS-ASD-520	intron_variant	protein_coding	ENST00000400908	RERE	ENSG00000142599		ENST00000400908.7:c.-145+13528T>C		0.92425	HIGH			0.12	1		4.772			49.35	0/1	52	35	[84,0,52]	0.6	0/0	50	30	[0,50,90]	0/0	46	37	[0,46,111]	1	4628	0	1	0.5
chr1	8833408	G	A	chr1:8833408:G:A	SNP	IBS-ASD-29623-blood-wgs-ILLUMINA	IBS-ASD-2962	intron_variant	protein_coding	ENST00000656437	RERE	ENSG00000142599		ENST00000656437.1:c.-320-7177C>T		0.43559	HIGH						0.571			37.69	0/1	49	43	[72,0,49]	0.395349	0/0	52	31	[0,52,93]	0/0	33	34	[0,33,102]	1	4628	0	1	0.5
chr1	8869969	C	T	chr1:8869969:C:T	SNP	IBS-ASD-16473-blood-wgs-ILLUMINA	IBS-ASD-1647	intron_variant	protein_coding	ENST00000234590	ENO1	ENSG00000074800		ENST00000234590.10:c.240+483G>A		0.92449	HIGH			0.864	1.914e-05		0.032			49.62	0/1	48	33	[84,0,48]	0.484848	0/0	62	35	[0,62,105]	0/0	54	32	[0,54,96]	1	4628	2.2259e-05	1	0.5
chr1	8985252	CTTG	C	chr1:8985252:CTTG:C	INDEL	IBS-ASD-5025-blood-wgs-ILLUMINA	IBS-ASD-502	regulatory_region_variant								0.33333	MEDIUM									40.51	0/1	36	31	[70,0,36]	0.451613	0/0	71	36	[0,71,108]	0/0	66	34	[0,66,102]	1	4628	0	1	0.5
chr1	9021095	C	T	chr1:9021095:C:T	SNP	IBS-ASD-35123-blood-wgs-ILLUMINA	IBS-ASD-3512	intron_variant	protein_coding	ENST00000400906	SLC2A7	ENSG00000197241		ENST00000400906.2:c.312-1762G>A		0.97207	HIGH			1.669	5.5393e-21		0.338			54.54	0/1	53	36	[89,0,53]	0.611111	0/0	60	31	[0,60,93]	0/0	57	33	[0,57,99]	1	4628	5.9395e-05	1	0.5
chr1	9023835	C	CTTTTTTTTTTTTTTTTTT	chr1:9023835:C:CTTTTTTTTTTTTTTTTTT	INDEL	IBS-ASD-29953-blood-wgs-ILLUMINA	IBS-ASD-2995	intron_variant	protein_coding	ENST00000400906	SLC2A7	ENSG00000197241		ENST00000400906.2:c.151-758_151-757insAAAAAAAAAAAAAAAAAA		0.28188	MEDIUM			1.669	5.5393e-21		0.26			58.05	0/1	69	12	[69,0,76]	0.333333	0/0	80	15	[2,80,160]	0/0	51	11	[0,51,102]	1	4350	0.00018711	0.93993	0.5
chr1	9202538	T	TA	chr1:9202538:T:TA	INDEL	IBS-ASD-5483-blood-wgs-ILLUMINA	IBS-ASD-548	upstream_gene_variant	lncRNA	ENST00000635405	MIR34AHG	ENSG00000228526				0.57888	MEDIUM									46.25	0/1	48	34	[75,0,48]	0.470588	0/0	31	41	[0,31,123]	0/0	32	34	[0,32,102]	1	4628	0	1	0.5
chr1	9242291	AG	A	chr1:9242291:AG:A	INDEL	IBS-ASD-17493-blood-wgs-ILLUMINA	IBS-ASD-1749	intron_variant	protein_coding	ENST00000377403	H6PD	ENSG00000049239		ENST00000377403.7:c.-10-2632del		0.38505	MEDIUM			0.941	8.5874e-09					42.96	0/1	47	39	[72,0,47]	0.461538	0/0	23	32	[0,23,96]	0/0	48	48	[0,48,144]	1	4628	0	1	0.5
chr1	9264267	G	T	chr1:9264267:G:T	SNP	IBS-ASD-18013-blood-wgs-ILLUMINA	IBS-ASD-1801	missense_variant	protein_coding	ENST00000377403	H6PD	ENSG00000049239	5/5	ENST00000377403.7:c.1774G>T	ENSP00000366620.2:p.Gly592Cys	0.9013	HIGH			0.941	8.5874e-09	0.53552	26.3	deleterious	probably_damaging	49.26	0/1	52	35	[84,0,52]	0.514286	0/0	43	38	[0,43,114]	0/0	34	33	[0,34,99]	1	4628	0	1	0.5
chr1	9277077	CCT	C	chr1:9277077:CCT:C	INDEL	IBS-ASD-6713-blood-wgs-ILLUMINA	IBS-ASD-671	intergenic_variant								0.54826	MEDIUM									45.35	0/1	46	23	[74,0,46]	0.478261	0/0	40	37	[0,40,111]	0/0	35	30	[0,35,90]	1	4628	0	1	0.5
chr1	9332611	G	A	chr1:9332611:G:A	SNP	IBS-ASD-16614-blood-wgs-ILLUMINA	IBS-ASD-1661	intron_variant	protein_coding	ENST00000328089	SPSB1	ENSG00000171621		ENST00000328089.11:c.-149-23132G>A		0.94033	HIGH			0.594	0.51982		0.958			50.15	0/1	52	37	[85,0,52]	0.486486	0/0	55	35	[0,55,105]	0/0	79	37	[0,79,111]	1	4628	0	1	0.5
chr1	9355080	C	G	chr1:9355080:C:G	SNP	IBS-ASD-29823-blood-wgs-ILLUMINA	IBS-ASD-2982	intron_variant	protein_coding	ENST00000328089	SPSB1	ENSG00000171621		ENST00000328089.11:c.-149-663C>G		0.96888	HIGH			0.594	0.51982		1.779			53.33	0/1	51	43	[88,0,51]	0.55814	0/0	52	36	[0,52,108]	0/0	82	45	[0,82,135]	1	4628	0	1	0.5
chr1	9398051	C	T	chr1:9398051:C:T	SNP	IBS-ASD-20023-blood-wgs-ILLUMINA	IBS-ASD-2002	regulatory_region_variant								0.95027	HIGH									51.24	0/1	45	24	[86,0,45]	0.625	0/0	63	33	[0,63,99]	0/0	59	35	[0,59,105]	1	4628	5.9349e-05	1	0.5
chr1	9435529	G	A	chr1:9435529:G:A	SNP	IBS-ASD-6083-blood-wgs-ILLUMINA	IBS-ASD-608	intron_variant	lncRNA	ENST00000641940	LINC02606	ENSG00000284693		ENST00000641940.1:n.106+4930C>T		0.78561	HIGH						4.996			44.71	0|1	53	31	[79,0,53]	0.451613	0/0	35	31	[0,35,93]	0/0	64	46	[0,64,138]	1	4628	0	1	0.5
chr1	9442081	G	A	chr1:9442081:G:A	SNP	IBS-ASD-13183-blood-wgs-ILLUMINA	IBS-ASD-1318	upstream_gene_variant	lncRNA	ENST00000641940	LINC02606	ENSG00000284693				0.89155	HIGH						4.162			52.8	0/1	55	45	[88,0,55]	0.511111	0/0	45	30	[0,45,90]	0/0	57	37	[0,57,111]	1	4628	0.00013376	1	0.5
chr1	9471910	G	A	chr1:9471910:G:A	SNP	IBS-ASD-29653-blood-wgs-ILLUMINA	IBS-ASD-2965	intergenic_variant								0.93957	HIGH									52.49	0/1	53	43	[87,0,53]	0.534884	0/0	54	37	[0,54,111]	0/0	60	34	[0,60,102]	1	4628	0.00024495	1	0.5
chr1	9506249	T	C	chr1:9506249:T:C	SNP	IBS-ASD-17983-blood-wgs-ILLUMINA	IBS-ASD-1798	upstream_gene_variant	lncRNA	ENST00000441033		ENSG00000235263				0.92194	HIGH						3.196			49.49	0/1	54	34	[84,0,54]	0.529412	0/0	42	31	[0,42,93]	0/0	49	26	[0,49,78]	1	4628	0	1	0.5
chr1	9513716	A	G	chr1:9513716:A:G	SNP	IBS-ASD-17093-blood-wgs-ILLUMINA	IBS-ASD-1709	intergenic_variant								0.86928	HIGH									51.91	0/1	55	30	[87,0,55]	0.533333	0/0	34	34	[0,34,102]	0/0	29	32	[0,29,96]	1	4628	0	1	0.5
chr1	9518868	C	T	chr1:9518868:C:T	SNP	IBS-ASD-9993-blood-wgs-ILLUMINA	IBS-ASD-999	intergenic_variant								0.9199	HIGH									49.56	0/1	54	36	[84,0,54]	0.555556	0/0	46	34	[0,46,102]	0/0	46	33	[0,46,99]	1	4628	7.421e-06	1	0.5
chr1	9586448	A	G	chr1:9586448:A:G	SNP	IBS-ASD-9333-blood-wgs-ILLUMINA	IBS-ASD-933	upstream_gene_variant	protein_coding	ENST00000340381	TMEM201	ENSG00000188807				0.79801	HIGH			0.286	0.99004		1.513			44.84	0/1	53	34	[80,0,53]	0.441176	0/0	56	37	[0,56,111]	0/0	31	29	[0,31,87]	1	4628	0	1	0.5
chr1	9680797	C	T	chr1:9680797:C:T	SNP	IBS-ASD-17303-blood-wgs-ILLUMINA	IBS-ASD-1730	non_coding_transcript_exon_variant	lncRNA	ENST00000415330	PIK3CD-AS2	ENSG00000231789	2/3	ENST00000415330.4:n.588G>A		0.92223	HIGH						2.225			50.43	0/1	51	34	[85,0,51]	0.529412	0/0	35	36	[0,35,108]	0/0	90	45	[0,90,135]	1	4628	0	1	0.5
chr1	9726891	G	A	chr1:9726891:G:A	SNP	IBS-ASD-19963-blood-wgs-ILLUMINA	IBS-ASD-1996	intron_variant	protein_coding	ENST00000377346	PIK3CD	ENSG00000171608		ENST00000377346.9:c.2998-18G>A		0.80049	HIGH			0.196	0.99999		0.716			48.97	0/1	48	30	[84,0,48]	0.5	0/0	64	34	[0,64,102]	0/0	42	34	[0,42,102]	1	4628	0.00013355	1	0.5
chr1	9729523	C	T	chr1:9729523:C:T	SNP	IBS-ASD-17114-blood-wgs-ILLUMINA	IBS-ASD-1711	3_prime_UTR_variant	protein_coding	ENST00000377298	CLSTN1	ENSG00000171603	19/19	ENST00000377298.9:c.*985G>A		0.71316	HIGH			0.308	0.97757		3.58			42.54	0/1	54	45	[77,0,54]	0.422222	0/0	59	32	[0,59,96]	0/0	63	33	[0,63,99]	1	4628	8.9755e-05	1	0.5
chr1	9730794	G	A	chr1:9730794:G:A	SNP	IBS-ASD-12814-blood-wgs-ILLUMINA	IBS-ASD-1281	intron_variant	protein_coding	ENST00000377298	CLSTN1	ENSG00000171603		ENST00000377298.9:c.2749-89C>T		0.89778	HIGH			0.308	0.97757		1.591			51.98	0/1	48	36	[87,0,48]	0.611111	0/0	34	25	[0,34,75]	0/0	40	31	[0,40,93]	1	4628	7.423e-06	1	0.5
chr1	9742893	G	A	chr1:9742893:G:A	SNP	IBS-ASD-17404-blood-wgs-ILLUMINA	IBS-ASD-1740	intron_variant	protein_coding	ENST00000377298	CLSTN1	ENSG00000171603		ENST00000377298.9:c.1356+991C>T		0.18841	HIGH			0.308	0.97757		0.925			43	0/1	52	30	[78,0,52]	0.4	0/0	37	33	[0,37,99]	0/0	35	33	[0,35,99]	1	4628	0.00038671	1	0.5
chr1	9758017	G	A	chr1:9758017:G:A	SNP	IBS-ASD-17243-blood-wgs-ILLUMINA	IBS-ASD-1724	intron_variant	protein_coding	ENST00000377298	CLSTN1	ENSG00000171603		ENST00000377298.9:c.215-1507C>T		0.83169	HIGH			0.308	0.97757		0.515			49.65	0/1	50	29	[84,0,50]	0.551724	0/0	46	32	[0,46,96]	0/0	31	31	[0,31,93]	1	4610	7.4901e-06	0.99611	0.5
chr1	9758703	A	G	chr1:9758703:A:G	SNP	IBS-ASD-17883-blood-wgs-ILLUMINA	IBS-ASD-1788	intron_variant	protein_coding	ENST00000377298	CLSTN1	ENSG00000171603		ENST00000377298.9:c.215-2193T>C		0.92849	HIGH			0.308	0.97757		1.734			51.93	0/1	53	44	[87,0,53]	0.568182	0/0	34	37	[0,34,111]	0/0	38	31	[0,38,93]	1	4628	0	1	0.5
chr1	9803704	G	A	chr1:9803704:G:A	SNP	IBS-ASD-32754-blood-wgs-ILLUMINA	IBS-ASD-3275	intron_variant	protein_coding	ENST00000377298	CLSTN1	ENSG00000171603		ENST00000377298.9:c.91+19939C>T		0.81551	HIGH			0.308	0.97757		1.284			55.04	0/1	61	38	[90,0,61]	0.5	0/0	32	35	[0,32,105]	0/0	42	35	[0,42,105]	1	4628	1.4856e-05	1	0.5
chr1	9837512	G	A	chr1:9837512:G:A	SNP	IBS-ASD-12903-blood-wgs-ILLUMINA	IBS-ASD-1290	intergenic_variant								0.83656	HIGH									45.74	0/1	50	32	[81,0,50]	0.4375	0/0	48	42	[0,48,126]	0/0	46	36	[0,46,108]	1	4628	4.4545e-05	1	0.5
chr1	9843643	T	TC	chr1:9843643:T:TC	INDEL	IBS-ASD-17754-blood-wgs-ILLUMINA	IBS-ASD-1775	upstream_gene_variant	lncRNA	ENST00000454104		ENSG00000223989				0.83259	MEDIUM									50.54	0/1	44	38	[80,0,44]	0.526316	0/0	48	41	[0,48,123]	0/0	66	43	[0,66,129]	1	4628	0	1	0.5
chr1	9878524	C	T	chr1:9878524:C:T	SNP	IBS-ASD-17353-blood-wgs-ILLUMINA	IBS-ASD-1735	intron_variant	protein_coding	ENST00000377263	CTNNBIP1	ENSG00000178585		ENST00000377263.6:c.-109-535G>A		0.90891	HIGH			1.383	0.024772		0.298			49.35	0/1	58	38	[84,0,58]	0.473684	0/0	42	33	[0,42,99]	0/0	52	31	[0,52,93]	1	4628	1.4837e-05	1	0.5
chr1	9902043	C	T	chr1:9902043:C:T	SNP	IBS-ASD-35114-blood-wgs-ILLUMINA	IBS-ASD-3511	intron_variant	protein_coding	ENST00000377263	CTNNBIP1	ENSG00000178585		ENST00000377263.6:c.-144+8052G>A		0.96429	HIGH			1.383	0.024772		13.95			52.76	0/1	57	38	[88,0,57]	0.5	0/0	62	33	[0,62,99]	0/0	41	30	[0,41,90]	1	4628		1	0.5
chr1	9904455	GA	G	chr1:9904455:GA:G	INDEL	IBS-ASD-17084-blood-wgs-ILLUMINA	IBS-ASD-1708	intron_variant	protein_coding	ENST00000377263	CTNNBIP1	ENSG00000178585		ENST00000377263.6:c.-144+5639del		0.7581	MEDIUM			1.383	0.024772					48.64	0/1	46	55	[78,0,46]	0.545455	0/0	45	34	[0,45,102]	0/0	79	36	[0,79,108]	1	4628	0	1	0.5
chr1	9905474	G	A	chr1:9905474:G:A	SNP	IBS-ASD-17793-blood-wgs-ILLUMINA	IBS-ASD-1779	intron_variant	protein_coding	ENST00000377263	CTNNBIP1	ENSG00000178585		ENST00000377263.6:c.-144+4621C>T		0.90505	HIGH			1.383	0.024772		0.631			49.41	0/1	47	32	[84,0,47]	0.5625	0/0	42	38	[0,42,114]	0/0	35	32	[0,35,96]	1	4628	0	1	0.5
chr1	9926436	T	C	chr1:9926436:T:C	SNP	IBS-ASD-29733-blood-wgs-ILLUMINA	IBS-ASD-2973	3_prime_UTR_variant	protein_coding	ENST00000377223	LZIC	ENSG00000162441	8/8	ENST00000377223.6:c.*3963A>G		0.77155	HIGH			1.14	0.0011711		13.61			46.56	0/1	56	39	[81,0,56]	0.487179	0/0	27	33	[0,27,99]	0/0	42	41	[0,42,123]	1	4628	0	1	0.5
chr1	10003944	T	C	chr1:10003944:T:C	SNP	IBS-ASD-18715-blood-wgs-ILLUMINA	IBS-ASD-1871	intron_variant	protein_coding	ENST00000294435	RBP7	ENSG00000162444		ENST00000294435.8:c.74-3626T>C		0.92587	HIGH			0.732	0.54133		7.871			49.02	0/1	52	36	[84,0,52]	0.444444	0/0	53	35	[0,53,105]	0/0	58	35	[0,58,105]	1	4628	0	1	0.5
chr1	10023148	A	T	chr1:10023148:A:T	SNP	IBS-ASD-30213-blood-wgs-ILLUMINA	IBS-ASD-3021	regulatory_region_variant								0.85559	HIGH									47.36	0/1	50	44	[82,0,50]	0.590909	0/0	51	48	[0,51,144]	0/0	32	34	[0,32,102]	1	4628	0	1	0.5
chr1	10146177	C	T	chr1:10146177:C:T	SNP	IBS-ASD-20153-blood-wgs-ILLUMINA	IBS-ASD-2015	intron_variant	protein_coding	ENST00000343090	UBE4B	ENSG00000130939		ENST00000343090.11:c.2464-786C>T		0.90909	HIGH			0.157	1		0.1			49.78	0/1	57	43	[85,0,57]	0.511628	0/0	43	32	[0,43,96]	0/0	33	32	[0,33,96]	1	4628	0	1	0.5
chr1	10233597	G	A	chr1:10233597:G:A	SNP	IBS-ASD-17443-blood-wgs-ILLUMINA	IBS-ASD-1744	intron_variant	protein_coding	ENST00000676179	KIF1B	ENSG00000054523		ENST00000676179.1:c.106+1163G>A		0.90863	HIGH						2.527			47.93	0/1	52	45	[83,0,52]	0.444444	0/0	55	39	[0,55,117]	0/0	58	34	[0,58,102]	1	4628	0	1	0.5
chr1	10264940	C	T	chr1:10264940:C:T	SNP	IBS-ASD-17383-blood-wgs-ILLUMINA	IBS-ASD-1738	intron_variant	protein_coding	ENST00000676179	KIF1B	ENSG00000054523		ENST00000676179.1:c.430-2440C>T		0.83144	HIGH						0.518			45.47	0/1	50	37	[80,0,50]	0.432432	0/0	46	33	[0,46,99]	0/0	48	31	[0,48,93]	1	4628	0	1	0.5
chr1	10336454	G	A	chr1:10336454:G:A	SNP	IBS-ASD-9814-blood-wgs-ILLUMINA	IBS-ASD-981	intron_variant	protein_coding	ENST00000676179	KIF1B	ENSG00000054523		ENST00000676179.1:c.3044-203G>A		0.94526	HIGH						0.75			52.87	0/1	52	34	[88,0,52]	0.588235	0/0	46	39	[0,46,117]	0/0	70	40	[0,70,120]	1	4628	5.1963e-05	1	0.5
chr1	10383744	G	A	chr1:10383744:G:A	SNP	IBS-ASD-9753-blood-wgs-ILLUMINA	IBS-ASD-975	intron_variant	lncRNA	ENST00000641495		ENSG00000284735		ENST00000641495.1:n.304-1743C>T		0.93904	HIGH						0.865			50.54	0/1	56	34	[85,0,56]	0.558824	0/0	86	43	[0,86,129]	0/0	46	36	[0,46,108]	1	4628	0	1	0.5
chr1	10430472	G	A	chr1:10430472:G:A	SNP	IBS-ASD-6774-blood-wgs-ILLUMINA	IBS-ASD-677	5_prime_UTR_variant	protein_coding	ENST00000309048	CENPS	ENSG00000175279	1/5	ENST00000309048.8:c.-46G>A		0.90973	HIGH						5.891			52.04	0/1	49	42	[87,0,49]	0.547619	0/0	58	37	[0,58,111]	0/0	34	33	[0,34,99]	1	4628	7.4213e-06	1	0.5
chr1	10506556	C	T	chr1:10506556:C:T	SNP	IBS-ASD-18343-blood-wgs-ILLUMINA	IBS-ASD-1834	intron_variant	protein_coding	ENST00000356607	PEX14	ENSG00000142655		ENST00000356607.9:c.84+11235C>T		0.85641	HIGH			0.518	0.22566		0.373			45.86	0/1	43	30	[81,0,43]	0.433333	0/0	74	36	[0,74,108]	0/0	57	32	[0,57,96]	2	4628	2.969e-05	1	0.50011
chr1	10516934	C	T	chr1:10516934:C:T	SNP	IBS-ASD-17224-blood-wgs-ILLUMINA	IBS-ASD-1722	intron_variant	protein_coding	ENST00000356607	PEX14	ENSG00000142655		ENST00000356607.9:c.85-19279C>T		0.68934	HIGH			0.518	0.22566		7.864			43.67	0/1	51	40	[78,0,51]	0.425	0/0	50	40	[0,50,120]	0/0	27	37	[0,27,111]	1	4628	0	1	0.5
chr1	10580174	A	G	chr1:10580174:A:G	SNP	IBS-ASD-29773-blood-wgs-ILLUMINA	IBS-ASD-2977	intron_variant	protein_coding	ENST00000356607	PEX14	ENSG00000142655		ENST00000356607.9:c.170-19064A>G		0.92625	HIGH			0.518	0.22566		2.117			49.27	0/1	48	27	[84,0,48]	0.666667	0/0	74	38	[0,74,114]	0/0	80	39	[0,80,117]	1	4626	0	0.99957	0.5
chr1	10596261	A	G	chr1:10596261:A:G	SNP	IBS-ASD-17933-blood-wgs-ILLUMINA	IBS-ASD-1793	intron_variant	protein_coding	ENST00000356607	PEX14	ENSG00000142655		ENST00000356607.9:c.170-2977A>G		0.28418	HIGH			0.518	0.22566		6.355			33.82	0/1	47	40	[69,0,47]	0.375	0/0	63	38	[0,63,114]	0/0	48	32	[0,48,96]	1	4628	0	1	0.5
chr1	10636800	C	T	chr1:10636800:C:T	SNP	IBS-ASD-7043-blood-wgs-ILLUMINA	IBS-ASD-704	3_prime_UTR_variant	protein_coding	ENST00000377022	CASZ1	ENSG00000130940	21/21	ENST00000377022.8:c.*2142G>A		0.93738	HIGH			0.152	1		15.03			50.46	0/1	54	44	[85,0,54]	0.522727	0/0	54	40	[0,54,120]	0/0	57	35	[0,57,105]	1	4628	2.9724e-05	1	0.5
chr1	10641959	C	T	chr1:10641959:C:T	SNP	IBS-ASD-17973-blood-wgs-ILLUMINA	IBS-ASD-1797	intron_variant	protein_coding	ENST00000377022	CASZ1	ENSG00000130940		ENST00000377022.8:c.4162+900G>A		0.42464	HIGH			0.152	1		0.665			50.73	0/1	45	30	[86,0,45]	0.6	0/0	39	26	[0,39,78]	0/0	44	27	[0,44,81]	1	4628	0.00039353	1	0.5
chr1	10643294	C	A	chr1:10643294:C:A	SNP	IBS-ASD-10293-blood-wgs-ILLUMINA	IBS-ASD-1029	missense_variant	protein_coding	ENST00000377022	CASZ1	ENSG00000130940	19/21	ENST00000377022.8:c.3886G>T	ENSP00000366221.3:p.Val1296Leu	0.43304	HIGH			0.152	1		23.9	deleterious_low_confidence	benign	37.61	0/1	52	34	[72,0,52]	0.382353	0/0	41	52	[0,41,156]	0/0	32	46	[0,32,138]	1	4628	0	1	0.5
chr1	10650412	C	T	chr1:10650412:C:T	SNP	IBS-ASD-13103-blood-wgs-ILLUMINA	IBS-ASD-1310	non_coding_transcript_exon_variant	lncRNA	ENST00000606802		ENSG00000272078	2/2	ENST00000606802.1:n.4002C>T		0.27766	HIGH						2.769			38.37	0/1	46	30	[73,0,46]	0.533333	0/0	39	29	[0,39,87]	0/0	69	38	[0,69,114]	1	4628	0.0006341	1	0.5
chr1	10714975	C	T	chr1:10714975:C:T	SNP	IBS-ASD-9953-blood-wgs-ILLUMINA	IBS-ASD-995	intron_variant	protein_coding	ENST00000377022	CASZ1	ENSG00000130940		ENST00000377022.8:c.-76-9431G>A		0.94614	HIGH			0.152	1		7.073			51.36	0/1	46	41	[86,0,46]	0.536585	0/0	64	43	[0,64,129]	0/0	40	41	[0,40,123]	1	4628	0	1	0.5
chr1	10740608	G	C	chr1:10740608:G:C	SNP	IBS-ASD-16214-blood-wgs-ILLUMINA	IBS-ASD-1621	intron_variant	protein_coding	ENST00000377022	CASZ1	ENSG00000130940		ENST00000377022.8:c.-77+20093C>G		0.55672	HIGH			0.152	1		5.393			39.67	0/1	56	30	[74,0,56]	0.4	0/0	63	36	[0,63,108]	0/0	84	43	[0,84,129]	1	4628	0	1	0.5
chr1	10798558	C	T	chr1:10798558:C:T	SNP	IBS-ASD-29543-blood-wgs-ILLUMINA	IBS-ASD-2954	upstream_gene_variant	protein_coding	ENST00000377022	CASZ1	ENSG00000130940				0.90818	HIGH			0.152	1		1.449			48.11	0/1	45	28	[83,0,45]	0.464286	0/0	51	36	[0,51,108]	0/0	53	37	[0,53,111]	1	4628	0	1	0.5
chr1	10818259	GA	G	chr1:10818259:GA:G	INDEL	IBS-ASD-18563-blood-wgs-ILLUMINA	IBS-ASD-1856	intergenic_variant								0.7063	MEDIUM									48.29	0/1	46	28	[77,0,46]	0.5	0/0	39	36	[0,39,108]	0/0	39	29	[0,39,87]	1	4628	0	1	0.5
chr1	10849574	C	T	chr1:10849574:C:T	SNP	IBS-ASD-7284-blood-wgs-ILLUMINA	IBS-ASD-728	intergenic_variant								0.79885	HIGH									44.5	0/1	48	36	[79,0,48]	0.416667	0/0	82	49	[0,82,147]	0/0	65	33	[0,65,99]	1	4628	0	1	0.5
chr1	10937611	C	T	chr1:10937611:C:T	SNP	IBS-ASD-7583-blood-wgs-ILLUMINA	IBS-ASD-758	intergenic_variant								0.29294	HIGH									50.77	0/1	53	30	[86,0,53]	0.466667	0/0	75	33	[0,75,99]	0/0	24	34	[0,24,102]	1	4628	2.9682e-05	1	0.5
chr1	11045986	A	G	chr1:11045986:A:G	SNP	IBS-ASD-29443-blood-wgs-ILLUMINA	IBS-ASD-2944	non_coding_transcript_exon_variant	retained_intron	ENST00000480221	MASP2	ENSG00000009724	3/3	ENST00000480221.1:n.1002T>C		0.49849	HIGH						1.687			38.17	0/1	49	28	[73,0,49]	0.357143	0/0	53	43	[0,53,129]	0/0	43	42	[0,43,126]	1	4628	0	1	0.5
chr1	11052191	A	G	chr1:11052191:A:G	SNP	IBS-ASD-10453-blood-wgs-ILLUMINA	IBS-ASD-1045	upstream_gene_variant	protein_coding	ENST00000400897	MASP2	ENSG00000009724				0.90199	HIGH			1.146	3.0428e-14		2.045			48.31	0/1	46	41	[83,0,46]	0.463415	0/0	63	45	[0,63,135]	0/0	39	41	[0,39,123]	1	4628	0	1	0.5
chr1	11055717	G	A	chr1:11055717:G:A	SNP	IBS-ASD-5053-blood-wgs-ILLUMINA	IBS-ASD-505	intron_variant	protein_coding	ENST00000376957	SRM	ENSG00000116649		ENST00000376957.7:c.765+64C>T		0.57075	HIGH			0.571	0.23479		6.499			40.07	0/1	42	32	[75,0,42]	0.40625	0/0	31	32	[0,31,96]	0/0	30	34	[0,30,102]	1	4628	0	1	0.5
chr1	11072818	C	T	chr1:11072818:C:T	SNP	IBS-ASD-9893-blood-wgs-ILLUMINA	IBS-ASD-989	non_coding_transcript_exon_variant	lncRNA	ENST00000452378		ENSG00000226849	2/2	ENST00000452378.1:n.2403C>T		0.9372	HIGH						3.708			50.25	0/1	42	29	[85,0,42]	0.551724	0/0	43	27	[0,43,81]	0/0	52	31	[0,52,93]	1	4628	0	1	0.5
chr1	11103655	G	A	chr1:11103655:G:A	SNP	IBS-ASD-4993-blood-wgs-ILLUMINA	IBS-ASD-499	upstream_gene_variant	protein_coding	ENST00000376936	EXOSC10	ENSG00000171824				0.88013	HIGH			0.738	1.9676e-14		3.1			47.24	0/1	56	35	[82,0,56]	0.457143	0/0	40	32	[0,40,96]	0/0	43	39	[0,43,117]	1	4628	0	1	0.5
chr1	11106560	A	G	chr1:11106560:A:G	SNP	IBS-ASD-20023-blood-wgs-ILLUMINA	IBS-ASD-2002	3_prime_UTR_variant	protein_coding	ENST00000361445	MTOR	ENSG00000198793	58/58	ENST00000361445.9:c.*925T>C		0.90304	HIGH			0.185	1		17.03			49.37	0/1	54	41	[84,0,54]	0.609756	0/0	35	33	[0,35,99]	0/0	40	32	[0,40,96]	1	4628	0	1	0.5
chr1	11141082	G	A	chr1:11141082:G:A	SNP	IBS-ASD-15873-blood-wgs-ILLUMINA	IBS-ASD-1587	intron_variant	protein_coding	ENST00000361445	MTOR	ENSG00000198793		ENST00000361445.9:c.4873-1424C>T		0.75892	HIGH			0.185	1		2.827			43.72	0/1	47	24	[78,0,47]	0.416667	0/0	50	35	[0,50,105]	0/0	68	36	[0,68,108]	1	4628	0	1	0.5
chr1	11157177	G	A	chr1:11157177:G:A	SNP	IBS-ASD-9534-blood-wgs-ILLUMINA	IBS-ASD-953	missense_variant	protein_coding	ENST00000361445	MTOR	ENSG00000198793	30/58	ENST00000361445.9:c.4444C>T	ENSP00000354558.4:p.Arg1482Cys	0.96763	HIGH			0.185	1	2.2036	32	deleterious_low_confidence		52.79	0/1	56	36	[88,0,56]	0.527778	0/0	47	37	[0,47,111]	0/0	52	37	[0,52,111]	1	4628	0	1	0.5
chr1	11289922	G	A	chr1:11289922:G:A	SNP	IBS-ASD-17165-blood-wgs-ILLUMINA	IBS-ASD-1716	intron_variant	protein_coding	ENST00000376804	UBIAD1	ENSG00000120942		ENST00000376804.2:c.530-4951G>A		0.82724	HIGH			1.596	0.0039048		1.477			46.82	0/1	52	25	[82,0,52]	0.48	0/0	38	38	[0,38,114]	0/0	34	33	[0,34,99]	1	4628	7.4241e-06	1	0.5
chr1	11436060	C	T	chr1:11436060:C:T	SNP	IBS-ASD-35075-blood-wgs-ILLUMINA	IBS-ASD-3507	intergenic_variant								0.97916	HIGH									56.86	0/1	53	37	[92,0,53]	0.567568	0/0	62	35	[0,62,105]	0/0	75	37	[0,75,111]	1	4628	0.00065356	1	0.5
chr1	11450264	C	T	chr1:11450264:C:T	SNP	IBS-ASD-13393-blood-wgs-ILLUMINA	IBS-ASD-1339	intergenic_variant								0.85978	HIGH									45.82	0/1	49	43	[81,0,49]	0.581395	0/0	42	37	[0,42,111]	0/0	65	39	[0,65,117]	1	4628	0	1	0.5
chr1	11479957	C	A	chr1:11479957:C:A	SNP	IBS-ASD-9783-blood-wgs-ILLUMINA	IBS-ASD-978	intron_variant	protein_coding	ENST00000294484	DISP3	ENSG00000204624		ENST00000294484.7:c.-4+585C>A		0.88119	HIGH						2.628			46.9	0/1	39	32	[82,0,39]	0.53125	0/0	41	42	[0,41,126]	0/0	43	42	[0,43,126]	1	4628	0	1	0.5
chr1	11504547	G	T	chr1:11504547:G:T	SNP	IBS-ASD-12924-blood-wgs-ILLUMINA	IBS-ASD-1292	intron_variant	protein_coding	ENST00000294484	DISP3	ENSG00000204624		ENST00000294484.7:c.1316+1650G>T		0.75824	HIGH						6.348			43.29	0/1	53	25	[78,0,53]	0.44	0/0	52	33	[0,52,99]	0/0	52	32	[0,52,96]	1	4628	7.418e-06	1	0.5
chr1	11548741	G	A	chr1:11548741:G:A	SNP	IBS-ASD-13423-blood-wgs-ILLUMINA	IBS-ASD-1342	intergenic_variant								0.69378	HIGH									42.59	0/1	45	28	[77,0,45]	0.392857	0/0	41	33	[0,41,99]	0/0	42	33	[0,42,99]	1	4628	1.485e-05	1	0.5
chr1	11723629	G	C	chr1:11723629:G:C	SNP	IBS-ASD-16303-blood-wgs-ILLUMINA	IBS-ASD-1630	3_prime_UTR_variant	protein_coding	ENST00000294485	DRAXIN	ENSG00000162490	7/7	ENST00000294485.6:c.*3933G>C		0.86696	HIGH			1.527	1.8935e-10		1.161			48.54	0/1	47	38	[83,0,47]	0.447368	0/0	54	36	[0,54,108]	0/0	31	36	[0,31,108]	1	4628		1	0.5
chr1	11724986	G	T	chr1:11724986:G:T	SNP	IBS-ASD-32734-blood-wgs-ILLUMINA	IBS-ASD-3273	3_prime_UTR_variant	protein_coding	ENST00000294485	DRAXIN	ENSG00000162490	7/7	ENST00000294485.6:c.*5290G>T		0.94032	HIGH			1.527	1.8935e-10		2.494			49.96	0/1	49	35	[85,0,49]	0.6	0/0	55	31	[0,55,93]	0/0	70	38	[0,70,114]	1	4628	0	1	0.5
chr1	11749667	G	T	chr1:11749667:G:T	SNP	IBS-ASD-7223-blood-wgs-ILLUMINA	IBS-ASD-722	intron_variant	protein_coding	ENST00000314340	AGTRAP	ENSG00000177674		ENST00000314340.10:c.365-410G>T		0.90872	HIGH			0.951	0.18842		2.754			48.71	0/1	42	41	[83,0,42]	0.585366	0/0	87	47	[0,87,141]	0/0	55	32	[0,55,96]	1	4628	0	1	0.5
chr1	11763593	T	C	chr1:11763593:T:C	SNP	IBS-ASD-9723-blood-wgs-ILLUMINA	IBS-ASD-972	intron_variant	protein_coding	ENST00000688073	C1orf167	ENSG00000215910		ENST00000688073.1:c.-70-738T>C		0.16298	HIGH						4.317			31.54	0/1	50	36	[66,0,50]	0.361111	0/0	69	40	[0,69,120]	0/0	36	47	[0,36,141]	1	4628	2.226e-05	1	0.5
chr1	11776566	C	T	chr1:11776566:C:T	SNP	IBS-ASD-5203-blood-wgs-ILLUMINA	IBS-ASD-520	missense_variant	protein_coding	ENST00000688073	C1orf167	ENSG00000215910	10/21	ENST00000688073.1:c.2267C>T	ENSP00000510540.1:p.Ala756Val	0.86286	HIGH					0.33419	16.46	deleterious	benign	46.25	0/1	43	31	[81,0,43]	0.516129	0/0	64	32	[0,64,96]	0/0	74	34	[0,74,102]	1	4628	7.4169e-06	1	0.5
chr1	11790468	A	G	chr1:11790468:A:G	SNP	IBS-ASD-12864-blood-wgs-ILLUMINA	IBS-ASD-1286	3_prime_UTR_variant	protein_coding	ENST00000376590	MTHFR	ENSG00000177000	12/12	ENST00000376590.9:c.*212T>C		0.95216	HIGH			0.922	3.2068e-10		0.154			51.05	0/1	51	27	[86,0,51]	0.481481	0/0	82	43	[0,82,129]	0/0	75	43	[0,75,129]	1	4628	0	1	0.5
chr1	11824925	G	A	chr1:11824925:G:A	SNP	IBS-ASD-18224-blood-wgs-ILLUMINA	IBS-ASD-1822	intron_variant	protein_coding	ENST00000346436	CLCN6	ENSG00000011021		ENST00000346436.11:c.648+372G>A		0.931	HIGH			0.608	6.1077e-08		0.012			49.78	0/1	53	26	[85,0,53]	0.5	0/0	53	32	[0,53,96]	0/0	45	35	[0,45,105]	1	4628	1.4841e-05	1	0.5
chr1	11839196	G	A	chr1:11839196:G:A	SNP	IBS-ASD-6593-blood-wgs-ILLUMINA	IBS-ASD-659	intron_variant	protein_coding	ENST00000346436	CLCN6	ENSG00000011021		ENST00000346436.11:c.2529+536G>A		0.92989	HIGH			0.608	6.1077e-08		0.4			50.85	0/1	60	48	[86,0,60]	0.5	0/0	56	40	[0,56,120]	0/0	64	39	[0,64,117]	3	4628	1.4851e-05	1	0.50032
chr1	11861327	T	G	chr1:11861327:T:G	SNP	IBS-ASD-32824-blood-wgs-ILLUMINA	IBS-ASD-3282	upstream_gene_variant	protein_coding	ENST00000376468	NPPB	ENSG00000120937				0.95194	HIGH			1.862	9.8786e-06		7.463			52.13	0/1	55	30	[87,0,55]	0.5	0/0	38	33	[0,38,99]	0/0	68	34	[0,68,102]	1	4628	0	1	0.5
chr1	11863993	C	T	chr1:11863993:C:T	SNP	IBS-ASD-6113-blood-wgs-ILLUMINA	IBS-ASD-611	intergenic_variant								0.33307	HIGH									35.27	0/1	44	35	[70,0,44]	0.371429	0/0	51	36	[0,51,108]	0/0	72	47	[0,72,141]	1	4628	1.4858e-05	1	0.5
chr1	11909842	G	A	chr1:11909842:G:A	SNP	IBS-ASD-35113-blood-wgs-ILLUMINA	IBS-ASD-3511	non_coding_transcript_exon_variant	snRNA	ENST00000364931	RNU5E-4P	ENSG00000201801	1/1	ENST00000364931.1:n.86C>T		0.11158	HIGH						0.038			29.68	0/1	41	25	[64,0,41]	0.32	0/0	81	33	[0,81,99]	0/0	67	26	[0,67,78]	1	4628	7.422e-06	1	0.5
chr1	11912167	GC	G	chr1:11912167:GC:G	INDEL	IBS-ASD-17863-blood-wgs-ILLUMINA	IBS-ASD-1786	intron_variant	lncRNA	ENST00000660618		ENSG00000285646		ENST00000660618.1:n.235-649del		0.20037	MEDIUM									37.51	0/1	42	26	[67,0,42]	0.423077	0/0	62	36	[0,62,108]	0/0	56	36	[0,56,108]	1	4628	0	1	0.5
chr1	11922553	C	A	chr1:11922553:C:A	SNP	IBS-ASD-7433-blood-wgs-ILLUMINA	IBS-ASD-743	missense_variant	protein_coding	ENST00000376576	KIAA2013	ENSG00000116685	2/2	ENST00000376576.3:c.1970G>T	ENSP00000365760.3:p.Gly657Val	0.88793	HIGH			0.841	0.0053352		13.9	deleterious_low_confidence	unknown	47.6	0/1	55	51	[82,0,55]	0.509804	0/0	74	42	[0,74,126]	0/0	71	39	[0,71,117]	1	4628	7.4196e-06	1	0.5
chr1	11962609	TAA	T	chr1:11962609:TAA:T	INDEL	IBS-ASD-18453-blood-wgs-ILLUMINA	IBS-ASD-1845	intron_variant	protein_coding	ENST00000196061	PLOD1	ENSG00000083444		ENST00000196061.5:c.1098-920_1098-919del		0.44	MEDIUM			0.938	1.4837e-15					43.35	0/1	41	36	[72,0,41]	0.583333	0/0	54	38	[0,54,114]	0/0	38	35	[0,38,105]	1	4628	0	1	0.5
chr1	11981063	C	T	chr1:11981063:C:T	SNP	IBS-ASD-19503-blood-wgs-ILLUMINA	IBS-ASD-1950	intron_variant	protein_coding	ENST00000235329	MFN2	ENSG00000116688		ENST00000235329.10:c.-150+579C>T		0.91702	HIGH			0.282	0.99415		7.665			49.11	0/1	50	36	[84,0,50]	0.555556	0/0	42	35	[0,42,105]	0/0	40	36	[0,40,108]	1	4628	0	1	0.5
chr1	11989932	G	A	chr1:11989932:G:A	SNP	IBS-ASD-20053-blood-wgs-ILLUMINA	IBS-ASD-2005	intron_variant	protein_coding	ENST00000235329	MFN2	ENSG00000116688		ENST00000235329.10:c.175+589G>A		0.90687	HIGH			0.282	0.99415		0.278			48.5	0/1	51	30	[83,0,51]	0.466667	0/0	54	30	[0,54,90]	0/0	49	27	[0,49,81]	1	4628	7.4185e-06	1	0.5
chr1	11992284	T	C	chr1:11992284:T:C	SNP	IBS-ASD-29443-blood-wgs-ILLUMINA	IBS-ASD-2944	stop_lost	nonsense_mediated_decay	ENST00000497302	MFN2	ENSG00000116688	4/5	ENST00000497302.1:c.181T>C	ENSP00000502511.1:p.Ter61GlnextTer13	0.64678	HIGH						6.525			41.31	0/1	47	43	[76,0,47]	0.418605	0/0	46	40	[0,46,120]	0/0	32	43	[0,32,129]	1	4628	0	1	0.5
chr1	12028419	C	T	chr1:12028419:C:T	SNP	IBS-ASD-35104-blood-wgs-ILLUMINA	IBS-ASD-3510	intron_variant	protein_coding	ENST00000235332	MIIP	ENSG00000116691		ENST00000235332.6:c.548-614C>T		0.92143	HIGH			1.737	1.3121e-20		0.118			49.32	0/1	55	38	[84,0,55]	0.447368	0/0	55	33	[0,55,99]	0/0	48	32	[0,48,96]	1	4628	1.484e-05	1	0.5
chr1	12184648	G	A	chr1:12184648:G:A	SNP	IBS-ASD-17303-blood-wgs-ILLUMINA	IBS-ASD-1730	intron_variant	protein_coding	ENST00000376259	TNFRSF1B	ENSG00000028137		ENST00000376259.7:c.79-4148G>A		0.86181	HIGH			0.476	0.50201		3.662			46.32	0/1	49	33	[81,0,49]	0.484848	0/0	50	36	[0,50,108]	0/0	78	42	[0,78,126]	1	4628	7.42e-06	1	0.5
chr1	12229932	G	A	chr1:12229932:G:A	SNP	IBS-ASD-29833-blood-wgs-ILLUMINA	IBS-ASD-2983	upstream_gene_variant	protein_coding	ENST00000620676	VPS13D	ENSG00000048707				0.79284	HIGH						7.295			43.85	0/1	48	40	[79,0,48]	0.45	0/0	41	37	[0,41,111]	0/0	42	32	[0,42,96]	1	4628	0	1	0.5
chr1	12274809	G	A	chr1:12274809:G:A	SNP	IBS-ASD-15843-blood-wgs-ILLUMINA	IBS-ASD-1584	intron_variant	protein_coding	ENST00000620676	VPS13D	ENSG00000048707		ENST00000620676.6:c.2237-1016G>A		0.89197	HIGH						0.301			48.99	0/1	56	42	[84,0,56]	0.547619	0/0	44	43	[0,44,129]	0/0	40	29	[0,40,87]	1	4628	1.4839e-05	1	0.5
chr1	12301835	A	G	chr1:12301835:A:G	SNP	IBS-ASD-15833-blood-wgs-ILLUMINA	IBS-ASD-1583	intron_variant	protein_coding	ENST00000620676	VPS13D	ENSG00000048707		ENST00000620676.6:c.6216+2451A>G		0.91358	HIGH						1.714			49.65	0/1	51	42	[84,0,51]	0.571429	0/0	46	31	[0,46,93]	0/0	37	39	[0,37,117]	1	4628	0	1	0.5
chr1	12316670	C	G	chr1:12316670:C:G	SNP	IBS-ASD-10453-blood-wgs-ILLUMINA	IBS-ASD-1045	intron_variant	protein_coding	ENST00000620676	VPS13D	ENSG00000048707		ENST00000620676.6:c.7149-1402C>G		0.7888	HIGH						8.645			43.84	0/1	50	61	[79,0,50]	0.491803	0/0	37	37	[0,37,111]	0/0	44	38	[0,44,114]	1	4628	0	1	0.5
chr1	12451987	C	T	chr1:12451987:C:T	SNP	IBS-ASD-9653-blood-wgs-ILLUMINA	IBS-ASD-965	intron_variant	protein_coding	ENST00000620676	VPS13D	ENSG00000048707		ENST00000620676.6:c.12334-4011C>T		0.92618	HIGH						2.174			49.45	0/1	52	44	[84,0,52]	0.590909	0/0	63	42	[0,63,126]	0/0	72	42	[0,72,126]	1	4628	7.421e-06	1	0.5
chr1	12486106	T	C	chr1:12486106:T:C	SNP	IBS-ASD-17464-blood-wgs-ILLUMINA	IBS-ASD-1746	intron_variant	protein_coding	ENST00000620676	VPS13D	ENSG00000048707		ENST00000620676.6:c.12663-11394T>C		0.92624	HIGH						2.263			49.59	0/1	55	41	[84,0,55]	0.560976	0/0	69	39	[0,69,117]	0/0	70	39	[0,70,117]	1	4628	0	1	0.5
chr1	12513201	T	A	chr1:12513201:T:A	SNP	IBS-ASD-10403-blood-wgs-ILLUMINA	IBS-ASD-1040	downstream_gene_variant	protein_coding	ENST00000620676	VPS13D	ENSG00000048707				0.61061	HIGH						0.065			40.4	0/1	46	37	[75,0,46]	0.405405	0/0	48	47	[0,48,141]	0/0	42	42	[0,42,126]	1	4628	0	1	0.5
chr1	12580283	G	T	chr1:12580283:G:T	SNP	IBS-ASD-29614-blood-wgs-ILLUMINA	IBS-ASD-2961	non_coding_transcript_exon_variant	retained_intron	ENST00000482265	DHRS3	ENSG00000162496	2/2	ENST00000482265.1:n.521C>A		0.8629	HIGH						9.092			46.39	0/1	45	47	[81,0,45]	0.531915	0/0	65	40	[0,65,120]	0/0	77	39	[0,77,117]	1	4628	0	1	0.5
chr1	12603543	G	C	chr1:12603543:G:C	SNP	IBS-ASD-10393-blood-wgs-ILLUMINA	IBS-ASD-1039	intron_variant	protein_coding	ENST00000616661	DHRS3	ENSG00000162496		ENST00000616661.5:c.195+13611C>G		0.94051	HIGH						6.079			50.58	0/1	40	30	[85,0,40]	0.633333	0/0	76	44	[0,76,132]	0/0	73	41	[0,73,123]	1	4628	0	1	0.5
chr1	12606566	G	A	chr1:12606566:G:A	SNP	IBS-ASD-12845-blood-wgs-ILLUMINA	IBS-ASD-1284	intron_variant	protein_coding	ENST00000616661	DHRS3	ENSG00000162496		ENST00000616661.5:c.195+10588C>T		0.53416	HIGH						2.337			45.61	0/1	53	45	[80,0,53]	0.466667	0/0	33	27	[0,33,81]	0/0	36	29	[0,36,87]	1	4628	4.4663e-05	1	0.5
chr1	12715686	G	A	chr1:12715686:G:A	SNP	IBS-ASD-13083-blood-wgs-ILLUMINA	IBS-ASD-1308	upstream_gene_variant	protein_coding	ENST00000359318	AADACL3	ENSG00000188984				0.83595	HIGH			1.701	0.011889		0.802			46.13	0/1	53	40	[81,0,53]	0.45	0/0	39	32	[0,39,96]	0/0	39	27	[0,39,81]	1	4628	7.4229e-06	1	0.5
chr1	12741836	A	C	chr1:12741836:A:C	SNP	IBS-ASD-17794-blood-wgs-ILLUMINA	IBS-ASD-1779	upstream_gene_variant	protein_coding	ENST00000614859	CFAP107	ENSG00000157330				0.93451	HIGH						5.901			50.43	0/1	51	21	[85,0,51]	0.52381	0/0	40	33	[0,40,99]	0/0	56	34	[0,56,102]	1	4628	0	1	0.5
chr1	12777609	C	A	chr1:12777609:C:A	SNP	IBS-ASD-4873-blood-wgs-ILLUMINA	IBS-ASD-487	3_prime_UTR_variant	protein_coding	ENST00000357726	PRAMEF12	ENSG00000116726	3/3	ENST00000357726.5:c.*10C>A		0.91284	HIGH			1.258	5.2721e-05		4.999			49.33	0/1	52	38	[84,0,52]	0.605263	0/0	41	36	[0,41,108]	0/0	38	39	[0,38,117]	1	4628	0	1	0.5
chr1	12841416	C	A	chr1:12841416:C:A	SNP	IBS-ASD-35174-blood-wgs-ILLUMINA	IBS-ASD-3517	upstream_gene_variant	unprocessed_pseudogene	ENST00000438176	PRAMEF30P	ENSG00000231103				0.28421	HIGH						2.002			34.07	0/1	44	39	[69,0,44]	0.487179	0/0	56	27	[0,56,81]	0/0	51	37	[0,51,111]	1	4606		0.99525	0.5
chr1	12852006	G	A	chr1:12852006:G:A	SNP	IBS-ASD-30233-blood-wgs-ILLUMINA	IBS-ASD-3023	upstream_gene_variant	protein_coding	ENST00000317869	HNRNPCL1	ENSG00000179172				0.83087	HIGH			1.768	0.37278		0.833			61.83	0/1	80	66	[80,0,85]	0.333333	0/0	56	42	[0,56,112]	0/0	75	38	[0,75,150]	1	4606	6.9825e-05	0.99525	0.5
chr1	13229845	CTG	C	chr1:13229845:CTG:C	INDEL	IBS-ASD-9533-blood-wgs-ILLUMINA	IBS-ASD-953	upstream_gene_variant	protein_coding	ENST00000624297	PRAMEF18	ENSG00000279804				0.79014	MEDIUM						2.055			47.61	0/1	79	52	[79,0,85]	0.384615	0/0	75	39	[0,75,150]	0/0	55	54	[0,55,110]	2	4628	7.4406e-06	1	0.50011
chr1	13464311	T	G	chr1:13464311:T:G	SNP	IBS-ASD-19473-blood-wgs-ILLUMINA	IBS-ASD-1947	intergenic_variant								0.9616	HIGH									52.01	0/1	56	34	[87,0,56]	0.588235	0/0	65	33	[0,65,99]	0/0	70	36	[0,70,108]	1	4628	0	1	0.5
chr1	13472748	C	T	chr1:13472748:C:T	SNP	IBS-ASD-17483-blood-wgs-ILLUMINA	IBS-ASD-1748	downstream_gene_variant	protein_coding	ENST00000376085	LRRC38	ENSG00000162494				0.25949	HIGH			1.076	0.14423		0.724			52.45	0/1	52	25	[87,0,52]	0.56	0/0	39	38	[0,39,114]	0/0	37	38	[0,37,114]	3	4628	8.178e-05	1	0.50032
chr1	13593652	G	C	chr1:13593652:G:C	SNP	IBS-ASD-7433-blood-wgs-ILLUMINA	IBS-ASD-743	intron_variant	protein_coding	ENST00000621990	PDPN	ENSG00000162493		ENST00000621990.5:c.67+9552G>C		0.61178	HIGH						14.57			40.64	0/1	53	44	[75,0,53]	0.409091	0/0	45	58	[0,45,174]	0/0	79	42	[0,79,126]	1	4628	0	1	0.5
chr1	13610121	A	G	chr1:13610121:A:G	SNP	IBS-ASD-5363-blood-wgs-ILLUMINA	IBS-ASD-536	intron_variant	protein_coding	ENST00000621990	PDPN	ENSG00000162493		ENST00000621990.5:c.202-266A>G		0.92622	HIGH						1.549			49.19	0/1	53	36	[84,0,53]	0.583333	0/0	66	33	[0,66,99]	0/0	81	41	[0,81,123]	1	4628	7.4178e-06	1	0.5
chr1	13708628	A	G	chr1:13708628:A:G	SNP	IBS-ASD-5693-blood-wgs-ILLUMINA	IBS-ASD-569	intron_variant	protein_coding	ENST00000311066	PRDM2	ENSG00000116731		ENST00000311066.10:c.-65-6913A>G		0.88784	HIGH			0.23	0.9999		0.241			47.42	0/1	45	37	[82,0,45]	0.675676	0/0	73	43	[0,73,129]	0/0	57	43	[0,57,129]	1	4628	0	1	0.5
chr1	13717711	C	T	chr1:13717711:C:T	SNP	IBS-ASD-29793-blood-wgs-ILLUMINA	IBS-ASD-2979	intron_variant	protein_coding	ENST00000311066	PRDM2	ENSG00000116731		ENST00000311066.10:c.9+2097C>T		0.66531	HIGH			0.23	0.9999		7.579			41.33	0/1	40	42	[76,0,40]	0.428571	0/0	72	38	[0,72,114]	0/0	65	34	[0,65,102]	1	4628	9.0277e-05	1	0.5
chr1	13729263	G	C	chr1:13729263:G:C	SNP	IBS-ASD-17104-blood-wgs-ILLUMINA	IBS-ASD-1710	intron_variant	protein_coding	ENST00000311066	PRDM2	ENSG00000116731		ENST00000311066.10:c.10-1737G>C		0.38622	HIGH			0.23	0.9999		0.593			36.53	0/1	57	37	[71,0,57]	0.378378	0/0	86	40	[0,86,120]	0/0	51	33	[0,51,99]	1	4628	0	1	0.5
chr1	13771601	G	A	chr1:13771601:G:A	SNP	IBS-ASD-19593-blood-wgs-ILLUMINA	IBS-ASD-1959	intron_variant	protein_coding	ENST00000311066	PRDM2	ENSG00000116731		ENST00000311066.10:c.512-1477G>A		0.85552	HIGH			0.23	0.9999		3.229			46.62	0/1	55	29	[81,0,55]	0.448276	0/0	40	31	[0,40,93]	0/0	43	34	[0,43,102]	1	4628	0	1	0.5
chr1	13865073	C	T	chr1:13865073:C:T	SNP	IBS-ASD-12933-blood-wgs-ILLUMINA	IBS-ASD-1293	regulatory_region_variant								0.86632	HIGH									49	0/1	46	25	[84,0,46]	0.52	0/0	57	33	[0,57,99]	0/0	33	30	[0,33,90]	1	4628	7.4212e-06	1	0.5
chr1	13882222	A	G	chr1:13882222:A:G	SNP	IBS-ASD-29643-blood-wgs-ILLUMINA	IBS-ASD-2964	intergenic_variant								0.67432	HIGH									42.41	0/1	56	33	[77,0,56]	0.424242	0/0	29	41	[0,29,123]	0/0	77	43	[0,77,129]	1	4628	0	1	0.5
chr1	13930015	C	T	chr1:13930015:C:T	SNP	IBS-ASD-31983-blood-wgs-ILLUMINA	IBS-ASD-3198	intron_variant	protein_coding	ENST00000636203	KAZN	ENSG00000189337		ENST00000636203.1:c.91+36259C>T		0.28424	HIGH						1.79			34.13	0/1	48	30	[69,0,48]	0.333333	0/0	75	38	[0,75,114]	0/0	69	40	[0,69,120]	1	4628	9.6476e-05	1	0.5
chr1	13935252	G	GTAGTAATAATAATAA	chr1:13935252:G:GTAGTAATAATAATAA	INDEL	IBS-ASD-13483-blood-wgs-ILLUMINA	IBS-ASD-1348	intron_variant	protein_coding	ENST00000636203	KAZN	ENSG00000189337		ENST00000636203.1:c.91+41498_91+41499insGTAATAATAATAATA		0.11148	MEDIUM						1.148			59.87	0/1	64	23	[64,0,64]	0.391304	0/0	58	29	[0,58,116]	0/0	99	24	[0,99,198]	1	4628	0.00025915	1	0.5
chr1	13948700	T	G	chr1:13948700:T:G	SNP	IBS-ASD-18014-blood-wgs-ILLUMINA	IBS-ASD-1801	intron_variant	protein_coding	ENST00000636203	KAZN	ENSG00000189337		ENST00000636203.1:c.91+54944T>G		0.75508	HIGH						2.294			48.13	0/1	42	21	[83,0,42]	0.666667	0/0	37	35	[0,37,105]	0/0	25	35	[0,25,105]	1	4628	0	1	0.5
chr1	13962660	C	T	chr1:13962660:C:T	SNP	IBS-ASD-19103-blood-wgs-ILLUMINA	IBS-ASD-1910	intron_variant	protein_coding	ENST00000636203	KAZN	ENSG00000189337		ENST00000636203.1:c.91+68904C>T		0.66526	HIGH						0.677			41.62	0/1	55	37	[76,0,55]	0.405405	0/0	53	33	[0,53,99]	0/0	65	33	[0,65,99]	1	4628	7.4218e-06	1	0.5
chr1	14017850	C	T	chr1:14017850:C:T	SNP	IBS-ASD-30213-blood-wgs-ILLUMINA	IBS-ASD-3021	intron_variant	protein_coding	ENST00000636203	KAZN	ENSG00000189337		ENST00000636203.1:c.91+124094C>T		0.96903	HIGH						5.872			52.92	0/1	56	39	[88,0,56]	0.538462	0/0	78	37	[0,78,111]	0/0	54	36	[0,54,108]	1	4628	0	1	0.5
chr1	14028663	C	T	chr1:14028663:C:T	SNP	IBS-ASD-5693-blood-wgs-ILLUMINA	IBS-ASD-569	intron_variant	protein_coding	ENST00000636203	KAZN	ENSG00000189337		ENST00000636203.1:c.91+134907C>T		0.9368	HIGH						4.502			50.67	0/1	48	33	[85,0,48]	0.545455	0/0	42	44	[0,42,132]	0/0	69	34	[0,69,102]	1	4628	0	1	0.5
chr1	14058806	T	A	chr1:14058806:T:A	SNP	IBS-ASD-30263-blood-wgs-ILLUMINA	IBS-ASD-3026	intron_variant	protein_coding	ENST00000636203	KAZN	ENSG00000189337		ENST00000636203.1:c.92-121629T>A		0.61255	HIGH						0.841			40.19	0/1	59	36	[75,0,59]	0.388889	0/0	81	39	[0,81,117]	0/0	60	38	[0,60,114]	1	4628	0	1	0.5
chr1	14129304	C	T	chr1:14129304:C:T	SNP	IBS-ASD-16173-blood-wgs-ILLUMINA	IBS-ASD-1617	intron_variant	protein_coding	ENST00000636203	KAZN	ENSG00000189337		ENST00000636203.1:c.92-51131C>T		0.83184	HIGH						0.074			45.63	0/1	45	45	[80,0,45]	0.488889	0/0	62	36	[0,62,108]	0/0	45	32	[0,45,96]	1	4628	0	1	0.5
chr1	14130172	C	T	chr1:14130172:C:T	SNP	IBS-ASD-9643-blood-wgs-ILLUMINA	IBS-ASD-964	intron_variant	protein_coding	ENST00000636203	KAZN	ENSG00000189337		ENST00000636203.1:c.92-50263C>T		0.92622	HIGH						4.023			49.6	0/1	55	45	[84,0,55]	0.511111	0/0	83	43	[0,83,129]	0/0	86	43	[0,86,129]	2	4628	2.9692e-05	1	0.50011
chr1	14130172	C	T	chr1:14130172:C:T	SNP	IBS-ASD-9644-blood-wgs-ILLUMINA	IBS-ASD-964	intron_variant	protein_coding	ENST00000636203	KAZN	ENSG00000189337		ENST00000636203.1:c.92-50263C>T		0.4994	HIGH						4.023			49.6	0/1	49	32	[73,0,49]	0.375	0/0	83	43	[0,83,129]	0/0	86	43	[0,86,129]	2	4628	2.9692e-05	1	0.50011
chr1	14261775	G	A	chr1:14261775:G:A	SNP	IBS-ASD-9353-blood-wgs-ILLUMINA	IBS-ASD-935	intron_variant	lncRNA	ENST00000449215		ENSG00000231606		ENST00000449215.2:n.310+20861C>T		0.88787	HIGH						3.501			46.96	0/1	45	52	[82,0,45]	0.5	0/0	67	43	[0,67,129]	0/0	80	43	[0,80,129]	1	4628	2.227e-05	1	0.5
chr1	14274154	G	A	chr1:14274154:G:A	SNP	IBS-ASD-15833-blood-wgs-ILLUMINA	IBS-ASD-1583	intron_variant	lncRNA	ENST00000449215		ENSG00000231606		ENST00000449215.2:n.310+8482C>T		0.88155	HIGH						0.926			52.56	0/1	59	38	[87,0,59]	0.526316	0/0	49	38	[0,49,114]	0/0	37	36	[0,37,108]	1	4628	2.2265e-05	1	0.5
chr1	14481658	A	T	chr1:14481658:A:T	SNP	IBS-ASD-10353-blood-wgs-ILLUMINA	IBS-ASD-1035	intron_variant	protein_coding	ENST00000636203	KAZN	ENSG00000189337		ENST00000636203.1:c.250-117325A>T		0.82873	HIGH						0.392			45.34	0/1	45	46	[80,0,45]	0.434783	0/0	40	34	[0,40,102]	0/0	75	45	[0,75,135]	1	4628		1	0.5
chr1	14550743	CACCCCG	C	chr1:14550743:CACCCCG:C	INDEL	IBS-ASD-9273-blood-wgs-ILLUMINA	IBS-ASD-927	intron_variant	protein_coding	ENST00000636203	KAZN	ENSG00000189337		ENST00000636203.1:c.250-48239_250-48234del		0.13529	MEDIUM						1.562			45.85	0|1	27	13	[65,0,27]	0.538462	0/0	69	12	[0,69,138]	0|0	55	18	[0,55,110]	5	3942	4.4681e-05	0.85177	0.0012687
chr1	14573329	C	A	chr1:14573329:C:A	SNP	IBS-ASD-9383-blood-wgs-ILLUMINA	IBS-ASD-938	intron_variant	protein_coding	ENST00000636203	KAZN	ENSG00000189337		ENST00000636203.1:c.250-25654C>A		0.91725	HIGH						2			48.76	0/1	56	38	[84,0,56]	0.578947	0/0	38	40	[0,38,120]	0/0	63	37	[0,63,111]	1	4628	0	1	0.5
chr1	14618999	A	G	chr1:14618999:A:G	SNP	IBS-ASD-16603-blood-wgs-ILLUMINA	IBS-ASD-1660	intron_variant	protein_coding	ENST00000376030	KAZN	ENSG00000189337		ENST00000376030.7:c.226+19776A>G		0.88272	HIGH			0.381	0.59671		0.694			46.88	0/1	60	37	[82,0,60]	0.459459	0/0	40	33	[0,40,99]	0/0	69	38	[0,69,114]	1	4628	0	1	0.5
chr1	14635369	C	A	chr1:14635369:C:A	SNP	IBS-ASD-16533-blood-wgs-ILLUMINA	IBS-ASD-1653	intron_variant	protein_coding	ENST00000376030	KAZN	ENSG00000189337		ENST00000376030.7:c.226+36146C>A		0.95079	HIGH			0.381	0.59671		0.309			52.29	0/1	53	34	[87,0,53]	0.558824	0/0	64	39	[0,64,117]	0/0	41	38	[0,41,114]	1	4628	7.4215e-06	1	0.5
chr1	14644667	T	C	chr1:14644667:T:C	SNP	IBS-ASD-7553-blood-wgs-ILLUMINA	IBS-ASD-755	intron_variant	protein_coding	ENST00000376030	KAZN	ENSG00000189337		ENST00000376030.7:c.226+45444T>C		0.93005	HIGH			0.381	0.59671		4.176			49.85	0/1	54	49	[85,0,54]	0.510204	0/0	40	39	[0,40,117]	0/0	41	35	[0,41,105]	1	4628	0	1	0.5
chr1	14660079	C	T	chr1:14660079:C:T	SNP	IBS-ASD-29903-blood-wgs-ILLUMINA	IBS-ASD-2990	intron_variant	protein_coding	ENST00000376030	KAZN	ENSG00000189337		ENST00000376030.7:c.226+60856C>T		0.75195	HIGH			0.381	0.59671		4.373			53.32	0/1	56	29	[88,0,56]	0.551724	0/0	62	39	[0,62,117]	0/0	33	31	[0,33,93]	1	4628	2.9708e-05	1	0.5
chr1	14685615	T	C	chr1:14685615:T:C	SNP	IBS-ASD-16223-blood-wgs-ILLUMINA	IBS-ASD-1622	intron_variant	protein_coding	ENST00000376030	KAZN	ENSG00000189337		ENST00000376030.7:c.226+86392T>C		0.86288	HIGH			0.381	0.59671		5.302			46.63	0/1	54	44	[81,0,54]	0.477273	0/0	62	33	[0,62,99]	0/0	70	37	[0,70,111]	1	4628	0	1	0.5
chr1	14750224	G	A	chr1:14750224:G:A	SNP	IBS-ASD-19843-blood-wgs-ILLUMINA	IBS-ASD-1984	intron_variant	protein_coding	ENST00000376030	KAZN	ENSG00000189337		ENST00000376030.7:c.226+151001G>A		0.6552	HIGH			0.381	0.59671		2.839			41	0/1	48	23	[76,0,48]	0.391304	0/0	37	33	[0,37,99]	0/0	38	33	[0,38,99]	1	4628	0	1	0.5
chr1	14786938	C	T	chr1:14786938:C:T	SNP	IBS-ASD-20053-blood-wgs-ILLUMINA	IBS-ASD-2005	intron_variant	protein_coding	ENST00000376030	KAZN	ENSG00000189337		ENST00000376030.7:c.227-173746C>T		0.79883	HIGH			0.381	0.59671		13.59			44.69	0/1	57	33	[79,0,57]	0.424242	0/0	62	30	[0,62,90]	0/0	76	34	[0,76,102]	1	4628	0	1	0.5
chr1	14859823	C	T	chr1:14859823:C:T	SNP	IBS-ASD-32764-blood-wgs-ILLUMINA	IBS-ASD-3276	intron_variant	protein_coding	ENST00000376030	KAZN	ENSG00000189337		ENST00000376030.7:c.227-100861C>T		0.93085	HIGH			0.381	0.59671		0.398			51.61	0/1	51	29	[86,0,51]	0.62069	0/0	50	36	[0,50,108]	0/0	69	36	[0,69,108]	1	4628	0.00011872	1	0.5
chr1	14917461	C	G	chr1:14917461:C:G	SNP	IBS-ASD-17603-blood-wgs-ILLUMINA	IBS-ASD-1760	intron_variant	protein_coding	ENST00000376030	KAZN	ENSG00000189337		ENST00000376030.7:c.227-43223C>G		0.91696	HIGH			0.381	0.59671		2.028			50.54	0/1	45	39	[85,0,45]	0.666667	0/0	38	38	[0,38,114]	0/0	36	33	[0,36,99]	1	4628	0	1	0.5
chr1	15015742	C	T	chr1:15015742:C:T	SNP	IBS-ASD-13323-blood-wgs-ILLUMINA	IBS-ASD-1332	intron_variant	protein_coding	ENST00000376030	KAZN	ENSG00000189337		ENST00000376030.7:c.419-19007C>T		0.90834	HIGH			0.381	0.59671		4.91			48.6	0/1	46	32	[83,0,46]	0.5625	0/0	50	42	[0,50,126]	0/0	69	42	[0,69,126]	1	4628	0	1	0.5
chr1	15211217	C	T	chr1:15211217:C:T	SNP	IBS-ASD-10303-blood-wgs-ILLUMINA	IBS-ASD-1030	intron_variant	protein_coding	ENST00000376008	TMEM51	ENSG00000171729		ENST00000376008.3:c.-194+655C>T		0.87291	HIGH			0.765	0.30495		0.312			47.35	0/1	36	31	[82,0,36]	0.709677	0/0	36	46	[0,36,138]	0/0	44	34	[0,44,102]	1	4628	0	1	0.5
chr1	15282840	T	C	chr1:15282840:T:C	SNP	IBS-ASD-10253-blood-wgs-ILLUMINA	IBS-ASD-1025	intron_variant	protein_coding	ENST00000688493	FHAD1	ENSG00000142621		ENST00000688493.1:c.301-6559T>C		0.902	HIGH						1.986			48.22	0/1	54	39	[83,0,54]	0.487179	0/0	66	39	[0,66,117]	0/0	39	39	[0,39,117]	1	4628	0	1	0.5
chr1	15360430	G	A	chr1:15360430:G:A	SNP	IBS-ASD-35174-blood-wgs-ILLUMINA	IBS-ASD-3517	intron_variant	protein_coding	ENST00000688493	FHAD1	ENSG00000142621		ENST00000688493.1:c.2737-48G>A		0.94872	HIGH						0.011			50.76	0/1	56	41	[86,0,56]	0.439024	0/0	64	36	[0,64,108]	0/0	62	33	[0,62,99]	1	4628	0.0001855	1	0.5
chr1	15407415	G	A	chr1:15407415:G:A	SNP	IBS-ASD-32813-blood-wgs-ILLUMINA	IBS-ASD-3281	non_coding_transcript_exon_variant	lncRNA	ENST00000427824	EFHD2-AS1	ENSG00000228140	3/3	ENST00000427824.1:n.742C>T		0.9692	HIGH						16.92			53.61	0/1	54	25	[88,0,54]	0.64	0/0	66	32	[0,66,96]	0/0	60	40	[0,60,120]	1	4628	0	1	0.5
chr1	15490350	C	T	chr1:15490350:C:T	SNP	IBS-ASD-30033-blood-wgs-ILLUMINA	IBS-ASD-3003	intron_variant	protein_coding	ENST00000375910	CELA2B	ENSG00000215704		ENST00000375910.8:c.793-945C>T		0.86173	HIGH			1.112	2.5651e-06		0.416			46.58	0/1	53	48	[81,0,53]	0.5625	0/0	47	31	[0,47,93]	0/0	54	35	[0,54,105]	1	4628	0	1	0.5
chr1	15505360	A	C	chr1:15505360:A:C	SNP	IBS-ASD-18684-blood-wgs-ILLUMINA	IBS-ASD-1868	intron_variant	protein_coding	ENST00000333868	CASP9	ENSG00000132906		ENST00000333868.10:c.721-602T>G		0.8629	HIGH			0.974	7.3826e-06		1.773			46.53	0/1	54	31	[81,0,54]	0.419355	0/0	68	37	[0,68,111]	0/0	67	33	[0,67,99]	1	4628	0	1	0.5
chr1	15535722	T	A	chr1:15535722:T:A	SNP	IBS-ASD-12944-blood-wgs-ILLUMINA	IBS-ASD-1294	intron_variant	protein_coding	ENST00000375847	DNAJC16	ENSG00000116138		ENST00000375847.8:c.235-753T>A		0.86713	HIGH			0.783	3.6232e-11		0.997			47.88	0/1	42	29	[83,0,42]	0.689655	0/0	31	33	[0,31,99]	0/0	62	33	[0,62,99]	1	4628	0	1	0.5
chr1	15552538	C	T	chr1:15552538:C:T	SNP	IBS-ASD-29933-blood-wgs-ILLUMINA	IBS-ASD-2993	intron_variant	protein_coding	ENST00000375847	DNAJC16	ENSG00000116138		ENST00000375847.8:c.1023+4110C>T		0.84447	HIGH			0.783	3.6232e-11		2.032			48.51	0/1	57	35	[83,0,57]	0.485714	0/0	29	38	[0,29,114]	0/0	68	31	[0,68,93]	1	4628	0	1	0.5
chr1	15624280	A	T	chr1:15624280:A:T	SNP	IBS-ASD-18733-blood-wgs-ILLUMINA	IBS-ASD-1873	intron_variant	protein_coding	ENST00000480945	DDI2	ENSG00000197312		ENST00000480945.6:c.139-2389A>T		0.97213	HIGH			0.208	0.99819		1.221			53.75	0/1	59	39	[89,0,59]	0.538462	0/0	49	35	[0,49,105]	0/0	44	32	[0,44,96]	1	4628	0	1	0.5
chr1	15663687	A	G	chr1:15663687:A:G	SNP	IBS-ASD-16043-blood-wgs-ILLUMINA	IBS-ASD-1604	3_prime_UTR_variant	protein_coding	ENST00000480945	DDI2	ENSG00000197312	10/10	ENST00000480945.6:c.*3897A>G		0.93323	HIGH			0.208	0.99819		11.3			50.57	0/1	46	33	[85,0,46]	0.666667	0/0	44	37	[0,44,111]	0/0	48	31	[0,48,93]	1	4628	7.4556e-06	1	0.5
chr1	15696954	C	T	chr1:15696954:C:T	SNP	IBS-ASD-17063-blood-wgs-ILLUMINA	IBS-ASD-1706	intron_variant	protein_coding	ENST00000375799	PLEKHM2	ENSG00000116786		ENST00000375799.8:c.60+12336C>T		0.81866	HIGH			0.541	1.7077e-05		4.414			45.22	0/1	57	32	[80,0,57]	0.46875	0/0	52	38	[0,52,114]	0/0	35	36	[0,35,108]	1	4628	0	1	0.5
chr1	15735470	C	T	chr1:15735470:C:T	SNP	IBS-ASD-29684-blood-wgs-ILLUMINA	IBS-ASD-2968	intron_variant	lncRNA	ENST00000453804		ENSG00000237938		ENST00000453804.1:n.36+1391G>A		0.79588	HIGH						1.677			44.67	0/1	51	43	[79,0,51]	0.44186	0/0	79	46	[0,79,138]	0/0	52	45	[0,52,135]	1	4628	3.7117e-05	1	0.5
chr1	15806287	G	T	chr1:15806287:G:T	SNP	IBS-ASD-13353-blood-wgs-ILLUMINA	IBS-ASD-1335	downstream_gene_variant	protein_coding	ENST00000696689	UQCRHL	ENSG00000233954				0.84149	HIGH						1.561			47.87	0/1	53	32	[83,0,53]	0.5	0/0	29	28	[0,29,84]	0/0	42	35	[0,42,105]	1	4628	0	1	0.5
chr1	15898884	G	T	chr1:15898884:G:T	SNP	IBS-ASD-15843-blood-wgs-ILLUMINA	IBS-ASD-1584	intron_variant	protein_coding	ENST00000375759	SPEN	ENSG00000065526		ENST00000375759.8:c.882-10437G>T		0.88205	HIGH			0.071	1		1.707			48.62	0/1	54	49	[83,0,54]	0.591837	0/0	60	45	[0,60,135]	0/0	33	26	[0,33,78]	1	4628	0	1	0.5
chr1	15928440	CCA	C	chr1:15928440:CCA:C	INDEL	IBS-ASD-18123-blood-wgs-ILLUMINA	IBS-ASD-1812	frameshift_variant	protein_coding	ENST00000375759	SPEN	ENSG00000065526	11/15	ENST00000375759.8:c.2203_2204del	ENSP00000364912.3:p.Gln735GlufsTer15	0.32966	MEDIUM	HC		0.071	1					40.78	0/1	49	36	[70,0,49]	0.416667	0/0	33	35	[0,33,105]	0/0	63	34	[0,63,102]	1	4628	0	1	0.5
chr1	16017016	A	G	chr1:16017016:A:G	SNP	IBS-ASD-18743-blood-wgs-ILLUMINA	IBS-ASD-1874	intron_variant	protein_coding	ENST00000311890	HSPB7	ENSG00000173641		ENST00000311890.14:c.333+58T>C		0.6728	HIGH			1.576	0.016292		6.879			42.43	0/1	57	40	[77,0,57]	0.425	0/0	43	36	[0,43,108]	0/0	29	35	[0,29,105]	1	4628	0	1	0.5
chr1	16063376	C	G	chr1:16063376:C:G	SNP	IBS-ASD-29703-blood-wgs-ILLUMINA	IBS-ASD-2970	intron_variant	protein_coding	ENST00000375662	FAM131C	ENSG00000185519		ENST00000375662.5:c.138+145G>C		0.97484	HIGH			0.892	0.011477		0.975			54.32	0/1	51	26	[89,0,51]	0.576923	0/0	52	37	[0,52,111]	0/0	55	38	[0,55,114]	1	4628	0	1	0.5
chr1	16106162	C	T	chr1:16106162:C:T	SNP	IBS-ASD-19704-blood-wgs-ILLUMINA	IBS-ASD-1970	intergenic_variant								0.43335	HIGH									37.6	0/1	49	29	[72,0,49]	0.413793	0/0	57	35	[0,57,105]	0/0	40	34	[0,40,102]	1	4628	2.2385e-05	1	0.5
chr1	16149568	G	A	chr1:16149568:G:A	SNP	IBS-ASD-4693-blood-wgs-ILLUMINA	IBS-ASD-469	intron_variant	protein_coding	ENST00000358432	EPHA2	ENSG00000142627		ENST00000358432.8:c.154-521C>T		0.87562	HIGH			0.555	1.073e-05		0.141			52.55	0/1	44	27	[87,0,44]	0.592593	0/0	50	40	[0,50,120]	0/0	56	37	[0,56,111]	1	4628	0.00040799	1	0.5
chr1	16176620	T	G	chr1:16176620:T:G	SNP	IBS-ASD-17623-blood-wgs-ILLUMINA	IBS-ASD-1762	intergenic_variant								0.96063	HIGH									52.36	0/1	57	54	[87,0,57]	0.481481	0/0	66	39	[0,66,117]	0/0	48	37	[0,48,111]	1	4628	0	1	0.5
chr1	16328773	C	T	chr1:16328773:C:T	SNP	IBS-ASD-13173-blood-wgs-ILLUMINA	IBS-ASD-1317	intron_variant	protein_coding	ENST00000375592	FBXO42	ENSG00000037637		ENST00000375592.8:c.-17-13338G>A		0.36607	HIGH			0.274	0.99503		4.051			49.34	0/1	59	36	[84,0,59]	0.472222	0/0	28	34	[0,28,102]	0/0	54	33	[0,54,99]	1	4628	5.1986e-05	1	0.5
chr1	16370119	A	G	chr1:16370119:A:G	SNP	IBS-ASD-17463-blood-wgs-ILLUMINA	IBS-ASD-1746	intron_variant	protein_coding	ENST00000401088	SZRD1	ENSG00000055070		ENST00000401088.9:c.51+2811A>G		0.9223	HIGH			0.672	0.59651		1.111			48.83	0/1	53	38	[84,0,53]	0.552632	0/0	42	33	[0,42,99]	0/0	52	35	[0,52,105]	1	4628	0	1	0.5
chr1	16384671	C	T	chr1:16384671:C:T	SNP	IBS-ASD-19713-blood-wgs-ILLUMINA	IBS-ASD-1971	intron_variant	protein_coding	ENST00000401088	SZRD1	ENSG00000055070		ENST00000401088.9:c.52-6704C>T		0.67183	HIGH			0.672	0.59651		0.026			42.02	0/1	48	34	[77,0,48]	0.411765	0/0	36	30	[0,36,90]	0/0	43	32	[0,43,96]	1	4628	1.484e-05	1	0.5
chr1	16424641	T	C	chr1:16424641:T:C	SNP	IBS-ASD-29673-blood-wgs-ILLUMINA	IBS-ASD-2967	intron_variant	protein_coding	ENST00000335496	SPATA21	ENSG00000187144		ENST00000335496.5:c.35-2670A>G		0.79321	HIGH			1.498	1.1342e-17		3.471			44.54	0/1	57	34	[79,0,57]	0.441176	0/0	39	38	[0,39,114]	0/0	51	34	[0,51,102]	1	4628	0	1	0.5
chr1	16437785	C	T	chr1:16437785:C:T	SNP	IBS-ASD-18534-blood-wgs-ILLUMINA	IBS-ASD-1853	upstream_gene_variant	protein_coding	ENST00000337132	NECAP2	ENSG00000157191				0.9314	HIGH			1.343	1.145e-09		0.702			51.23	0/1	58	45	[86,0,58]	0.511111	0/0	36	29	[0,36,87]	0/0	40	34	[0,40,102]	1	4628	0	1	0.5
chr1	16478763	T	C	chr1:16478763:T:C	SNP	IBS-ASD-16013-blood-wgs-ILLUMINA	IBS-ASD-1601	intron_variant	lncRNA	ENST00000263511	CROCCP3	ENSG00000290842		ENST00000263511.8:n.2005-326A>G		0.88753	HIGH						0.611			47.22	0/1	53	24	[82,0,53]	0.583333	0/0	51	33	[0,51,99]	0/0	77	40	[0,77,120]	1	4628	0	1	0.5
chr1	16488804	T	G	chr1:16488804:T:G	SNP	IBS-ASD-30323-blood-wgs-ILLUMINA	IBS-ASD-3032	intron_variant	lncRNA	ENST00000263511	CROCCP3	ENSG00000290842		ENST00000263511.8:n.1155+1814A>C		0.61257	HIGH						2.409			39.94	0/1	49	39	[75,0,49]	0.410256	0/0	79	44	[0,79,132]	0/0	80	43	[0,80,129]	1	4628	2.9715e-05	1	0.5
chr1	16523650	A	T	chr1:16523650:A:T	SNP	IBS-ASD-17813-blood-wgs-ILLUMINA	IBS-ASD-1781	downstream_gene_variant	lncRNA	ENST00000452795		ENSG00000224174				0.11104	HIGH						1.938			29.68	0/1	50	41	[64,0,50]	0.390244	0/0	32	35	[0,32,105]	0/0	47	36	[0,47,108]	1	4628	0	1	0.5
chr1	16574388	T	A	chr1:16574388:T:A	SNP	IBS-ASD-4153-blood-wgs-ILLUMINA	IBS-ASD-415	intron_variant	protein_coding	ENST00000430580	NBPF1	ENSG00000219481		ENST00000430580.6:c.2398+99A>T		0.23974	HIGH			1.147	2.3773e-25		0.156			30.6	0/1	61	42	[68,0,61]	0.428571	0/0	51	48	[0,51,102]	0/0	49	50	[0,49,98]	1	4628		1	0.5
chr1	16678343	T	G	chr1:16678343:T:G	SNP	IBS-ASD-19744-blood-wgs-ILLUMINA	IBS-ASD-1974	downstream_gene_variant	unprocessed_pseudogene	ENST00000624828		ENSG00000280114				0.83333	HIGH						1.067			45.23	0/1	53	41	[80,0,53]	0.463415	0/0	71	35	[0,71,105]	0/0	73	34	[0,73,102]	1	4628	0	1	0.5
chr1	16904802	C	G	chr1:16904802:C:G	SNP	IBS-ASD-32833-blood-wgs-ILLUMINA	IBS-ASD-3283	intron_variant	protein_coding_CDS_not_defined	ENST00000466256	CROCC	ENSG00000058453		ENST00000466256.6:n.126-25484C>G		0.20038	HIGH						6.64			32.54	0/1	48	65	[67,0,48]	0.369231	0/0	99	72	[0,99,216]	0/0	99	68	[0,99,204]	1	4628	0	1	0.5
chr1	16905268	G	GACA	chr1:16905268:G:GACA	INDEL	IBS-ASD-9693-blood-wgs-ILLUMINA	IBS-ASD-969	non_coding_transcript_exon_variant	lncRNA	ENST00000703056		ENSG00000290122	1/1	ENST00000703056.1:n.70_71insACA		0.79867	MEDIUM						1.46			60.75	0/1	79	58	[79,0,79]	0.344828	0/0	89	53	[0,89,178]	0/0	57	68	[0,57,114]	1	4628	7.4239e-06	1	0.5
chr1	16909250	G	T	chr1:16909250:G:T	SNP	IBS-ASD-18223-blood-wgs-ILLUMINA	IBS-ASD-1822	intron_variant	protein_coding_CDS_not_defined	ENST00000466256	CROCC	ENSG00000058453		ENST00000466256.6:n.126-21036G>T		0.60731	HIGH						0.732			41.54	0/1	39	48	[75,0,39]	0.541667	0/0	61	67	[0,61,122]	0|0	63	66	[0,63,126]	3	4628	0.00054586	1	0.50032
chr1	16939209	TGGGGGC	T	chr1:16939209:TGGGGGC:T	INDEL	IBS-ASD-16984-blood-wgs-ILLUMINA	IBS-ASD-1698	intron_variant	protein_coding	ENST00000375541	CROCC	ENSG00000058453		ENST00000375541.10:c.1608+80_1608+85del		0.17869	MEDIUM			0.71	1.2656e-24		11.54			58.03	0/1	67	71	[67,0,79]	0.366197	0/0	47	88	[0,47,94]	0/0	43	61	[0,43,86]	3	4628	0.00032545	1	0.50032
chr1	16971924	G	C	chr1:16971924:G:C	SNP	IBS-ASD-9644-blood-wgs-ILLUMINA	IBS-ASD-964	intron_variant	protein_coding	ENST00000375541	CROCC	ENSG00000058453		ENST00000375541.10:c.5967+277G>C		0.89	HIGH			0.71	1.2656e-24		1.823			49	0/1	46	32	[84,0,46]	0.59375	0/0	38	35	[0,38,105]	0/0	33	40	[0,33,120]	1	4628	0	1	0.5
chr1	17037525	T	C	chr1:17037525:T:C	SNP	IBS-ASD-17473-blood-wgs-ILLUMINA	IBS-ASD-1747	intron_variant	protein_coding	ENST00000375499	SDHB	ENSG00000117118		ENST00000375499.8:c.201-4380A>G		0.90339	HIGH			0.825	0.00024397		8.029			47.86	0/1	56	27	[83,0,56]	0.481481	0/0	62	35	[0,62,105]	0/0	40	38	[0,40,114]	1	4628	0	1	0.5
chr1	17044107	T	C	chr1:17044107:T:C	SNP	IBS-ASD-16463-blood-wgs-ILLUMINA	IBS-ASD-1646	intron_variant	protein_coding	ENST00000375499	SDHB	ENSG00000117118		ENST00000375499.8:c.200+654A>G		0.79885	HIGH			0.825	0.00024397		4.031			43.95	0/1	45	56	[79,0,45]	0.464286	0/0	91	43	[0,91,129]	0/0	65	33	[0,65,99]	1	4628	0	1	0.5
chr1	17066883	C	T	chr1:17066883:C:T	SNP	IBS-ASD-9513-blood-wgs-ILLUMINA	IBS-ASD-951	3_prime_UTR_variant	protein_coding	ENST00000375486	PADI2	ENSG00000117115	16/16	ENST00000375486.9:c.*2161G>A		0.5679	HIGH			0.891	4.9471e-11		1.069			46.83	0/1	52	45	[82,0,52]	0.466667	0/0	31	24	[0,31,72]	0/0	32	33	[0,32,99]	1	4628	2.2264e-05	1	0.5
chr1	17074131	C	T	chr1:17074131:C:T	SNP	IBS-ASD-19933-blood-wgs-ILLUMINA	IBS-ASD-1993	intron_variant	protein_coding	ENST00000375486	PADI2	ENSG00000117115		ENST00000375486.9:c.1549+725G>A		0.31857	HIGH			0.891	4.9471e-11		0.834			35.59	0/1	52	30	[70,0,52]	0.4	0/0	33	32	[0,33,96]	0/0	28	30	[0,28,90]	1	4628	0	1	0.5
chr1	17181257	A	G	chr1:17181257:A:G	SNP	IBS-ASD-18583-blood-wgs-ILLUMINA	IBS-ASD-1858	intergenic_variant								0.8872	HIGH									47.24	0/1	49	40	[82,0,49]	0.475	0/0	51	36	[0,51,108]	0/0	52	30	[0,52,90]	1	4628	0	1	0.5
chr1	17257061	G	GAAAT	chr1:17257061:G:GAAAT	INDEL	IBS-ASD-17153-blood-wgs-ILLUMINA	IBS-ASD-1715	intron_variant	protein_coding	ENST00000375460	PADI3	ENSG00000142619		ENST00000375460.3:c.93-2517_93-2516insAAAT		0.28426	MEDIUM			0.943	2.3615e-10					53.99	0|1	28	25	[69,0,28]	0.52	0|0	68	26	[0,68,136]	0/0	63	26	[0,63,126]	1	4628		1	0.5
chr1	17301652	C	T	chr1:17301652:C:T	SNP	IBS-ASD-15823-blood-wgs-ILLUMINA	IBS-ASD-1582	intergenic_variant								0.11486	HIGH									54.07	0/1	38	43	[74,0,38]	0.395349	0/0	92	46	[0,92,138]	0/0	37	38	[0,37,114]	9	4628	0.00063173	1	0.50388
chr1	17316109	C	T	chr1:17316109:C:T	SNP	IBS-ASD-12743-blood-wgs-ILLUMINA	IBS-ASD-1274	intron_variant	protein_coding	ENST00000375448	PADI4	ENSG00000159339		ENST00000375448.4:c.92+7795C>T		0.89791	HIGH			1.136	4.6001e-16		3.062			49.06	0/1	49	37	[84,0,49]	0.513514	0/0	50	35	[0,50,105]	0/0	33	30	[0,33,90]	1	4628	0	1	0.5
chr1	17333796	G	A	chr1:17333796:G:A	SNP	IBS-ASD-16363-blood-wgs-ILLUMINA	IBS-ASD-1636	intron_variant	protein_coding	ENST00000375448	PADI4	ENSG00000159339		ENST00000375448.4:c.274-147G>A		0.91538	HIGH			1.136	4.6001e-16		0.243			52.64	0/1	57	31	[87,0,57]	0.516129	0/0	64	34	[0,64,102]	0/0	43	42	[0,43,126]	1	4628	5.1998e-05	1	0.5
chr1	17383268	G	A	chr1:17383268:G:A	SNP	IBS-ASD-19833-blood-wgs-ILLUMINA	IBS-ASD-1983	intron_variant	protein_coding	ENST00000619609	PADI6	ENSG00000276747		ENST00000619609.1:c.679+1176G>A		0.70154	HIGH						3.909			41.84	0/1	47	32	[77,0,47]	0.4375	0/0	35	33	[0,35,99]	0/0	41	33	[0,41,99]	1	4628	0	1	0.5
chr1	17420817	G	A	chr1:17420817:G:A	SNP	IBS-ASD-10523-blood-wgs-ILLUMINA	IBS-ASD-1052	synonymous_variant	protein_coding	ENST00000375436	RCC2	ENSG00000179051	7/13	ENST00000375436.9:c.756C>T	ENSP00000364585.4:p.Asn252=	0.96643	HIGH			0.334	0.95567		7.949			54.93	0/1	48	33	[88,0,48]	0.606061	0/0	70	42	[0,70,126]	0/0	66	37	[0,66,111]	3	4628	7.424e-05	1	0.50032
chr1	17442024	G	A	chr1:17442024:G:A	SNP	IBS-ASD-16433-blood-wgs-ILLUMINA	IBS-ASD-1643	upstream_gene_variant	protein_coding	ENST00000375436	RCC2	ENSG00000179051				0.93537	HIGH			0.334	0.95567		9.348			51.89	0/1	53	47	[87,0,53]	0.531915	0/0	44	31	[0,44,93]	0/0	34	35	[0,34,105]	1	4628	0	1	0.5
chr1	17526458	T	A	chr1:17526458:T:A	SNP	IBS-ASD-16443-blood-wgs-ILLUMINA	IBS-ASD-1644	intergenic_variant								0.90233	HIGH									52.17	0/1	58	31	[87,0,58]	0.516129	0/0	30	34	[0,30,102]	0/0	46	34	[0,46,102]	1	4628	0	1	0.5
chr1	17596070	C	A	chr1:17596070:C:A	SNP	IBS-ASD-7224-blood-wgs-ILLUMINA	IBS-ASD-722	intron_variant	protein_coding	ENST00000361221	ARHGEF10L	ENSG00000074964		ENST00000361221.8:c.258-6057C>A		0.88579	HIGH			0.442	0.00047308		2.738			46.93	0/1	58	40	[82,0,58]	0.45	0/0	59	41	[0,59,123]	0/0	44	35	[0,44,105]	1	4628	0	1	0.5
chr1	17615476	G	A	chr1:17615476:G:A	SNP	IBS-ASD-17993-blood-wgs-ILLUMINA	IBS-ASD-1799	non_coding_transcript_exon_variant	protein_coding_CDS_not_defined	ENST00000469726	ARHGEF10L	ENSG00000074964	1/20	ENST00000469726.5:n.389G>A		0.9238	HIGH						0.021			53.31	0/1	57	33	[88,0,57]	0.545455	0/0	38	34	[0,38,102]	0/0	49	36	[0,49,108]	1	4628	1.4843e-05	1	0.5
chr1	17620901	C	T	chr1:17620901:C:T	SNP	IBS-ASD-29653-blood-wgs-ILLUMINA	IBS-ASD-2965	intron_variant	protein_coding	ENST00000361221	ARHGEF10L	ENSG00000074964		ENST00000361221.8:c.943-963C>T		0.21678	HIGH			0.442	0.00047308		0.448			51.36	0/1	46	41	[72,0,46]	0.390244	0/0	39	41	[0,39,123]	0/0	50	37	[0,50,111]	5	4628	2.9693e-05	1	0.50108
chr1	17660318	C	T	chr1:17660318:C:T	SNP	IBS-ASD-17913-blood-wgs-ILLUMINA	IBS-ASD-1791	intron_variant	protein_coding	ENST00000361221	ARHGEF10L	ENSG00000074964		ENST00000361221.8:c.2860+3610C>T		0.20035	HIGH			0.442	0.00047308		1.89			31.75	0/1	39	44	[67,0,39]	0.363636	0/0	55	35	[0,55,105]	0/0	58	43	[0,58,129]	1	4628	7.4215e-06	1	0.5
chr1	17684041	G	A	chr1:17684041:G:A	SNP	IBS-ASD-9434-blood-wgs-ILLUMINA	IBS-ASD-943	intron_variant	protein_coding	ENST00000361221	ARHGEF10L	ENSG00000074964		ENST00000361221.8:c.3010-3532G>A		0.91118	HIGH			0.442	0.00047308		0.005			49.51	0/1	52	30	[84,0,52]	0.466667	0/0	65	43	[0,65,129]	0/0	44	42	[0,44,126]	1	4628	2.2254e-05	1	0.5
chr1	17736886	G	A	chr1:17736886:G:A	SNP	IBS-ASD-9953-blood-wgs-ILLUMINA	IBS-ASD-995	intron_variant	lncRNA	ENST00000430540	LINC02810	ENSG00000236648		ENST00000430540.1:n.309-12791G>A		0.94245	HIGH						3.041			51.54	0/1	54	42	[86,0,54]	0.52381	0/0	54	45	[0,54,135]	0/0	38	47	[0,38,141]	1	4628	0	1	0.5
chr1	17742216	C	G	chr1:17742216:C:G	SNP	IBS-ASD-18274-blood-wgs-ILLUMINA	IBS-ASD-1827	intron_variant	lncRNA	ENST00000430540	LINC02810	ENSG00000236648		ENST00000430540.1:n.309-7461C>G		0.95769	HIGH						0.337			51.77	0/1	57	29	[87,0,57]	0.517241	0/0	60	34	[0,60,102]	0/0	42	31	[0,42,93]	1	4628	0	1	0.5
chr1	17752686	A	T	chr1:17752686:A:T	SNP	IBS-ASD-6084-blood-wgs-ILLUMINA	IBS-ASD-608	upstream_gene_variant	protein_coding	ENST00000375406	ACTL8	ENSG00000117148				0.95207	HIGH			1.123	0.31835		0.123			51.59	0/1	56	33	[86,0,56]	0.606061	0/0	59	36	[0,59,108]	0/0	64	39	[0,64,117]	1	4628	0	1	0.5
chr1	17769487	T	A	chr1:17769487:T:A	SNP	IBS-ASD-18953-blood-wgs-ILLUMINA	IBS-ASD-1895	intron_variant	protein_coding	ENST00000375406	ACTL8	ENSG00000117148		ENST00000375406.2:c.-25+13983T>A		0.9223	HIGH			1.123	0.31835		1.512			49.15	0/1	53	51	[84,0,53]	0.54902	0/0	52	40	[0,52,120]	0/0	42	39	[0,42,117]	1	4608	0	0.99568	0.5
chr1	17793820	C	T	chr1:17793820:C:T	SNP	IBS-ASD-13233-blood-wgs-ILLUMINA	IBS-ASD-1323	intron_variant	protein_coding	ENST00000375406	ACTL8	ENSG00000117148		ENST00000375406.2:c.-24-29165C>T		0.83242	HIGH			1.123	0.31835		6.395			45.49	0/1	49	23	[80,0,49]	0.608696	0/0	54	32	[0,54,96]	0/0	48	32	[0,48,96]	1	4628	0	1	0.5
chr1	17815131	C	T	chr1:17815131:C:T	SNP	IBS-ASD-16674-blood-wgs-ILLUMINA	IBS-ASD-1667	intron_variant	protein_coding	ENST00000375406	ACTL8	ENSG00000117148		ENST00000375406.2:c.-24-7854C>T		0.7593	HIGH			1.123	0.31835		5.906			43.04	0|1	54	50	[78,0,54]	0.48	0/0	79	43	[0,79,129]	0/0	64	39	[0,64,117]	1	4628	0	1	0.5
chr1	17815152	C	T	chr1:17815152:C:T	SNP	IBS-ASD-16674-blood-wgs-ILLUMINA	IBS-ASD-1667	intron_variant	protein_coding	ENST00000375406	ACTL8	ENSG00000117148		ENST00000375406.2:c.-24-7833C>T		0.6656	HIGH			1.123	0.31835		9.879			41.56	0|1	53	49	[76,0,53]	0.44898	0/0	79	43	[0,79,129]	0/0	64	39	[0,64,117]	1	4628	0	1	0.5
chr1	17815156	G	A	chr1:17815156:G:A	SNP	IBS-ASD-16674-blood-wgs-ILLUMINA	IBS-ASD-1667	intron_variant	protein_coding	ENST00000375406	ACTL8	ENSG00000117148		ENST00000375406.2:c.-24-7829G>A		0.79884	HIGH			1.123	0.31835		9.928			43.89	0|1	56	50	[79,0,56]	0.48	0/0	79	43	[0,79,129]	0/0	64	39	[0,64,117]	1	4628	0	1	0.5
chr1	17890322	C	T	chr1:17890322:C:T	SNP	IBS-ASD-5903-blood-wgs-ILLUMINA	IBS-ASD-590	intergenic_variant								0.61515	HIGH									53.5	0/1	47	29	[76,0,47]	0.413793	0/0	55	32	[0,55,96]	0/0	58	29	[0,58,87]	7	4628	0.00021535	1	0.50227
chr1	17900648	A	G	chr1:17900648:A:G	SNP	IBS-ASD-13283-blood-wgs-ILLUMINA	IBS-ASD-1328	intergenic_variant								0.90869	HIGH									48.34	0/1	46	33	[83,0,46]	0.515152	0/0	56	37	[0,56,111]	0/0	59	34	[0,59,102]	1	4628	0	1	0.5
chr1	17905288	G	A	chr1:17905288:G:A	SNP	IBS-ASD-13003-blood-wgs-ILLUMINA	IBS-ASD-1300	intergenic_variant								0.88787	HIGH									46.88	0/1	53	54	[82,0,53]	0.5	0/0	65	36	[0,65,108]	0/0	59	33	[0,59,99]	1	4628	0	1	0.5
chr1	17941475	G	C	chr1:17941475:G:C	SNP	IBS-ASD-29553-blood-wgs-ILLUMINA	IBS-ASD-2955	intergenic_variant								0.71423	HIGH									42.37	0/1	48	47	[77,0,48]	0.425532	0/0	71	34	[0,71,102]	0/0	48	35	[0,48,105]	1	4628	0	1	0.5
chr1	17996959	T	G	chr1:17996959:T:G	SNP	IBS-ASD-29853-blood-wgs-ILLUMINA	IBS-ASD-2985	intergenic_variant								0.88637	HIGH									47.41	0/1	43	37	[82,0,43]	0.648649	0/0	46	40	[0,46,120]	0/0	53	37	[0,53,111]	1	4628	0	1	0.5
chr1	18000084	T	C	chr1:18000084:T:C	SNP	IBS-ASD-16233-blood-wgs-ILLUMINA	IBS-ASD-1623	intergenic_variant								0.8332	HIGH									45.24	0/1	57	29	[80,0,57]	0.448276	0/0	65	35	[0,65,105]	0/0	65	36	[0,65,108]	1	4628	1.484e-05	1	0.5
chr1	18023139	C	T	chr1:18023139:C:T	SNP	IBS-ASD-19513-blood-wgs-ILLUMINA	IBS-ASD-1951	intron_variant	lncRNA	ENST00000641892		ENSG00000284653		ENST00000641892.1:n.660+6768C>T		0.92257	HIGH						2.285			48.97	0/1	49	24	[84,0,49]	0.5	0/0	64	36	[0,64,108]	0/0	70	33	[0,70,99]	3	4628	7.4181e-05	1	0.50032
chr1	18098310	A	G	chr1:18098310:A:G	SNP	IBS-ASD-16033-blood-wgs-ILLUMINA	IBS-ASD-1603	intergenic_variant								0.88742	HIGH									46.96	0/1	46	42	[82,0,46]	0.47619	0/0	73	32	[0,73,96]	0/0	50	33	[0,50,99]	1	4628	0	1	0.5
chr1	18149471	A	T	chr1:18149471:A:T	SNP	IBS-ASD-13273-blood-wgs-ILLUMINA	IBS-ASD-1327	intron_variant	protein_coding	ENST00000251296	IGSF21	ENSG00000117154		ENST00000251296.4:c.70+41273A>T		0.93897	HIGH			0.525	0.20912		7.986			49.86	0/1	46	47	[85,0,46]	0.553191	0/0	52	36	[0,52,108]	0/0	47	36	[0,47,108]	1	4628	0	1	0.5
chr1	18164105	C	T	chr1:18164105:C:T	SNP	IBS-ASD-5843-blood-wgs-ILLUMINA	IBS-ASD-584	intron_variant	protein_coding	ENST00000251296	IGSF21	ENSG00000117154		ENST00000251296.4:c.70+55907C>T		0.86291	HIGH			0.525	0.20912		2.345			46.32	0/1	44	41	[81,0,44]	0.512195	0/0	79	40	[0,79,120]	0/0	73	42	[0,73,126]	1	4628	0	1	0.5
chr1	18208397	T	TATATATATATATATATATATATATATATATATATATATATA	chr1:18208397:T:TATATATATATATATATATATATATATATATATATATATATA	INDEL	IBS-ASD-17323-blood-wgs-ILLUMINA	IBS-ASD-1732	intron_variant	protein_coding	ENST00000251296	IGSF21	ENSG00000117154		ENST00000251296.4:c.71-19501_71-19500insATATATATATATATATATATATATATATATATATATATATA		0.38629	MEDIUM			0.525	0.20912		0.439			58.09	0/1	71	16	[71,0,75]	0.375	0/0	84	33	[0,84,168]	0/0	99	10	[0,99,198]	5	4466	0.00010704	0.965	0.50112
chr1	18232209	C	CTTTTTTTTTTTTTTTT	chr1:18232209:C:CTTTTTTTTTTTTTTTT	INDEL	IBS-ASD-19423-blood-wgs-ILLUMINA	IBS-ASD-1942	intron_variant	protein_coding	ENST00000251296	IGSF21	ENSG00000117154		ENST00000251296.4:c.183+4207_183+4208insTTTTTTTTTTTTTTTT		0.2001	MEDIUM			0.525	0.20912		4.986			54.19	0/1	67	21	[67,0,67]	0.52381	0/0	58	25	[0,58,116]	0/0	99	26	[0,99,198]	2	4618	0.00012665	0.99784	0.50011
chr1	18277086	G	A	chr1:18277086:G:A	SNP	IBS-ASD-7073-blood-wgs-ILLUMINA	IBS-ASD-707	intron_variant	protein_coding	ENST00000251296	IGSF21	ENSG00000117154		ENST00000251296.4:c.184-14780G>A		0.86221	HIGH			0.525	0.20912		1.348			46.41	0/1	56	43	[81,0,56]	0.465116	0/0	58	38	[0,58,114]	0/0	49	38	[0,49,114]	1	4628	0	1	0.5
chr1	18294876	C	A	chr1:18294876:C:A	SNP	IBS-ASD-16343-blood-wgs-ILLUMINA	IBS-ASD-1634	intron_variant	protein_coding	ENST00000251296	IGSF21	ENSG00000117154		ENST00000251296.4:c.305+2889C>A		0.20037	HIGH			0.525	0.20912		1.684			32.31	0/1	56	42	[67,0,56]	0.380952	0/0	57	40	[0,57,120]	0/0	71	41	[0,71,123]	1	4628	7.4172e-06	1	0.5
chr1	18310255	A	G	chr1:18310255:A:G	SNP	IBS-ASD-19583-blood-wgs-ILLUMINA	IBS-ASD-1958	intron_variant	protein_coding	ENST00000251296	IGSF21	ENSG00000117154		ENST00000251296.4:c.305+18268A>G		0.9404	HIGH			0.525	0.20912		0.402			50.22	0/1	49	29	[85,0,49]	0.517241	0/0	57	31	[0,57,93]	0/0	74	35	[0,74,105]	1	4628	0	1	0.5
chr1	18365265	CT	C	chr1:18365265:CT:C	INDEL	IBS-ASD-16343-blood-wgs-ILLUMINA	IBS-ASD-1634	frameshift_variant	protein_coding	ENST00000251296	IGSF21	ENSG00000117154	6/10	ENST00000251296.4:c.584del	ENSP00000251296.1:p.Leu195HisfsTer56	0.23891	MEDIUM	HC		0.525	0.20912					39.21	0/1	37	44	[68,0,37]	0.431818	0/0	37	36	[0,37,108]	0/0	44	40	[0,44,120]	1	4628	0	1	0.5
chr1	18377050	G	C	chr1:18377050:G:C	SNP	IBS-ASD-29453-blood-wgs-ILLUMINA	IBS-ASD-2945	intron_variant	protein_coding	ENST00000251296	IGSF21	ENSG00000117154		ENST00000251296.4:c.1294+58G>C		0.9514	HIGH			0.525	0.20912		4.982			68.44	0/1	47	43	[86,0,47]	0.55814	0/0	86	36	[0,86,172]	0/0	49	32	[0,49,96]	1	4628		1	0.5
chr1	18380727	G	A	chr1:18380727:G:A	SNP	IBS-ASD-18563-blood-wgs-ILLUMINA	IBS-ASD-1856	downstream_gene_variant	protein_coding	ENST00000251296	IGSF21	ENSG00000117154				0.88648	HIGH			0.525	0.20912		3.567			46.89	0/1	49	33	[82,0,49]	0.636364	0/0	47	35	[0,47,105]	0/0	51	32	[0,51,96]	1	4628	0	1	0.5
chr1	18417743	G	A	chr1:18417743:G:A	SNP	IBS-ASD-18763-blood-wgs-ILLUMINA	IBS-ASD-1876	regulatory_region_variant								0.92338	HIGH									48.94	0/1	45	22	[84,0,45]	0.545455	0/0	50	35	[0,50,105]	0/0	49	30	[0,49,90]	1	4628	7.4228e-06	1	0.5
chr1	18447608	G	T	chr1:18447608:G:T	SNP	IBS-ASD-17114-blood-wgs-ILLUMINA	IBS-ASD-1711	regulatory_region_variant								0.34172	HIGH									44.24	0/1	38	35	[79,0,38]	0.457143	0/0	64	41	[0,64,123]	0/0	16	33	[0,16,99]	1	4628	0	1	0.5
chr1	18462904	G	T	chr1:18462904:G:T	SNP	IBS-ASD-18913-blood-wgs-ILLUMINA	IBS-ASD-1891	intergenic_variant								0.64527	HIGH									40.97	0/1	54	38	[76,0,54]	0.447368	0/0	41	39	[0,41,117]	0/0	32	33	[0,32,99]	1	4628	0	1	0.5
chr1	18490571	C	T	chr1:18490571:C:T	SNP	IBS-ASD-35085-blood-wgs-ILLUMINA	IBS-ASD-3508	downstream_gene_variant	protein_coding	ENST00000400664	KLHDC7A	ENSG00000179023				0.90806	HIGH			1.598	4.9895e-19		1.23			48.08	0/1	53	28	[83,0,53]	0.428571	0/0	52	23	[0,52,69]	0/0	63	27	[0,63,81]	1	4628	7.4261e-06	1	0.5
chr1	18492399	G	T	chr1:18492399:G:T	SNP	IBS-ASD-9645-blood-wgs-ILLUMINA	IBS-ASD-964	intergenic_variant								0.86274	HIGH									46.2	0/1	52	43	[81,0,52]	0.44186	0/0	58	41	[0,58,123]	0/0	57	44	[0,57,132]	1	4628	0	1	0.5
chr1	18507813	C	A	chr1:18507813:C:A	SNP	IBS-ASD-12693-blood-wgs-ILLUMINA	IBS-ASD-1269	intergenic_variant								0.94955	HIGH									52.45	0/1	52	28	[87,0,52]	0.535714	0/0	44	28	[0,44,84]	0/0	38	32	[0,38,96]	1	4628	0	1	0.5
chr1	18536415	C	T	chr1:18536415:C:T	SNP	IBS-ASD-35144-blood-wgs-ILLUMINA	IBS-ASD-3514	intergenic_variant								0.88412	HIGH									47.39	0/1	57	36	[82,0,57]	0.472222	0/0	50	30	[0,50,90]	0/0	42	29	[0,42,87]	1	4628		1	0.5
chr1	18552761	C	T	chr1:18552761:C:T	SNP	IBS-ASD-19724-blood-wgs-ILLUMINA	IBS-ASD-1972	intergenic_variant								0.9062	HIGH									49.79	0/1	56	37	[85,0,56]	0.567568	0/0	36	33	[0,36,99]	0/0	47	34	[0,47,102]	1	4628	7.4251e-06	1	0.5
chr1	18671587	C	T	chr1:18671587:C:T	SNP	IBS-ASD-17833-blood-wgs-ILLUMINA	IBS-ASD-1783	intron_variant	protein_coding	ENST00000420770	PAX7	ENSG00000009709		ENST00000420770.7:c.587-20167C>T		0.69003	HIGH			0.621	0.014757		3.925			42.18	0/1	48	43	[77,0,48]	0.44186	0/0	33	39	[0,33,117]	0/0	36	40	[0,36,120]	1	4628	0	1	0.5
chr1	18741382	G	A	chr1:18741382:G:A	SNP	IBS-ASD-9904-blood-wgs-ILLUMINA	IBS-ASD-990	intron_variant	protein_coding	ENST00000420770	PAX7	ENSG00000009709		ENST00000420770.7:c.1403-3432G>A		0.46744	HIGH			0.621	0.014757		0.353			48.16	0/1	44	39	[83,0,44]	0.487179	0/0	30	52	[0,30,156]	0/0	34	33	[0,34,99]	1	4628	3.7159e-05	1	0.5
chr1	18753038	G	C	chr1:18753038:G:C	SNP	IBS-ASD-16223-blood-wgs-ILLUMINA	IBS-ASD-1622	downstream_gene_variant	protein_coding	ENST00000420770	PAX7	ENSG00000009709				0.9255	HIGH			0.621	0.014757		1.267			49.37	0/1	54	34	[84,0,54]	0.5	0/0	63	38	[0,63,114]	0/0	49	33	[0,49,99]	1	4628	0	1	0.5
chr1	18806697	A	G	chr1:18806697:A:G	SNP	IBS-ASD-18224-blood-wgs-ILLUMINA	IBS-ASD-1822	regulatory_region_variant								0.98193	HIGH									56.03	0/1	61	41	[91,0,61]	0.536585	0/0	49	31	[0,49,93]	0/0	46	36	[0,46,108]	1	4628	0	1	0.5
chr1	18830791	A	T	chr1:18830791:A:T	SNP	IBS-ASD-29834-blood-wgs-ILLUMINA	IBS-ASD-2983	intergenic_variant								0.92625	HIGH									49.19	0/1	52	37	[84,0,52]	0.459459	0/0	86	45	[0,86,135]	0/0	77	39	[0,77,117]	1	4628	0	1	0.5
chr1	18834395	G	GC	chr1:18834395:G:GC	INDEL	IBS-ASD-9813-blood-wgs-ILLUMINA	IBS-ASD-981	intergenic_variant								0.61256	MEDIUM									45.93	0/1	38	50	[75,0,38]	0.62	0/0	62	47	[0,62,141]	0/0	81	46	[0,81,138]	1	4628	0	1	0.5
chr1	18869227	G	C	chr1:18869227:G:C	SNP	IBS-ASD-12773-blood-wgs-ILLUMINA	IBS-ASD-1277	downstream_gene_variant	protein_coding	ENST00000375341	ALDH4A1	ENSG00000159423				0.89467	HIGH			0.714	1.3725e-05		7.331			53.5	0/1	55	41	[88,0,55]	0.536585	0/0	45	35	[0,45,105]	0/0	29	32	[0,29,96]	1	4628	0	1	0.5
chr1	18871928	G	A	chr1:18871928:G:A	SNP	IBS-ASD-35133-blood-wgs-ILLUMINA	IBS-ASD-3513	3_prime_UTR_variant	protein_coding	ENST00000375341	ALDH4A1	ENSG00000159423	15/15	ENST00000375341.8:c.*917C>T		0.90878	HIGH			0.714	1.3725e-05		7.187			48.21	0|1	59	38	[83,0,59]	0.421053	0/0	71	35	[0,71,105]	0/0	64	32	[0,64,96]	1	4628	1.4832e-05	1	0.5
chr1	18980980	T	C	chr1:18980980:T:C	SNP	IBS-ASD-6803-blood-wgs-ILLUMINA	IBS-ASD-680	intergenic_variant								0.85531	HIGH									46.18	0/1	49	36	[81,0,49]	0.472222	0/0	52	37	[0,52,111]	0/0	42	33	[0,42,99]	1	4628	7.42e-06	1	0.5
chr1	19120581	C	T	chr1:19120581:C:T	SNP	IBS-ASD-17464-blood-wgs-ILLUMINA	IBS-ASD-1746	intron_variant	protein_coding	ENST00000375254	UBR4	ENSG00000127481		ENST00000375254.8:c.10142-233G>A		0.90778	HIGH			0.095	1		2.067			48.7	0/1	53	30	[83,0,53]	0.6	0/0	65	34	[0,65,102]	0/0	47	37	[0,47,111]	1	4628	0	1	0.5
chr1	19191508	G	A	chr1:19191508:G:A	SNP	IBS-ASD-17013-blood-wgs-ILLUMINA	IBS-ASD-1701	intron_variant	protein_coding	ENST00000375254	UBR4	ENSG00000127481		ENST00000375254.8:c.1394+680C>T		0.93545	HIGH			0.095	1		0.075			50.38	0/1	61	38	[85,0,61]	0.473684	0/0	49	40	[0,49,120]	0/0	65	38	[0,65,114]	1	4628	2.2297e-05	1	0.5
chr1	19191967	G	A	chr1:19191967:G:A	SNP	IBS-ASD-29684-blood-wgs-ILLUMINA	IBS-ASD-2968	intron_variant	protein_coding	ENST00000375254	UBR4	ENSG00000127481		ENST00000375254.8:c.1394+221C>T		0.27651	HIGH			0.095	1		1.877			33.75	0/1	43	35	[69,0,43]	0.371429	0/0	48	32	[0,48,96]	0/0	35	36	[0,35,108]	1	4628	1.4847e-05	1	0.5
chr1	19230617	A	G	chr1:19230617:A:G	SNP	IBS-ASD-35023-blood-wgs-ILLUMINA	IBS-ASD-3502	intron_variant	protein_coding	ENST00000477853	EMC1	ENSG00000127463		ENST00000477853.6:c.2064+227T>C		0.66095	HIGH			1.009	6.7281e-26		3.076			41.37	0/1	58	29	[76,0,58]	0.413793	0/0	64	32	[0,64,96]	0/0	38	36	[0,38,108]	1	4628		1	0.5
chr1	19305935	A	C	chr1:19305935:A:C	SNP	IBS-ASD-35184-blood-wgs-ILLUMINA	IBS-ASD-3518	intron_variant	protein_coding	ENST00000235835	AKR7A2	ENSG00000053371		ENST00000235835.8:c.918+83T>G		0.77468	HIGH			1.522	1.9938e-10		0.913			54.54	0/1	58	40	[89,0,58]	0.55	0/0	24	36	[0,24,108]	0/0	54	32	[0,54,96]	1	4628		1	0.5
chr1	19385309	T	C	chr1:19385309:T:C	SNP	IBS-ASD-29793-blood-wgs-ILLUMINA	IBS-ASD-2979	intron_variant	protein_coding	ENST00000264202	CAPZB	ENSG00000077549		ENST00000264202.8:c.215+196A>G		0.95081	HIGH			0.393	0.89223		0.038			51.1	0/1	60	36	[86,0,60]	0.472222	0/0	67	37	[0,67,111]	0/0	55	37	[0,55,111]	1	4628	2.2293e-05	1	0.5
chr1	19418002	C	T	chr1:19418002:C:T	SNP	IBS-ASD-32763-blood-wgs-ILLUMINA	IBS-ASD-3276	intron_variant	protein_coding	ENST00000264202	CAPZB	ENSG00000077549		ENST00000264202.8:c.93+1659G>A		0.2102	HIGH			0.393	0.89223		0.506			55.72	0/1	51	32	[90,0,51]	0.53125	0/0	50	34	[0,50,102]	0/0	33	31	[0,33,93]	1	4628	0.00036543	1	0.5
chr1	19428942	C	A	chr1:19428942:C:A	SNP	IBS-ASD-17554-blood-wgs-ILLUMINA	IBS-ASD-1755	intron_variant	protein_coding	ENST00000264202	CAPZB	ENSG00000077549		ENST00000264202.8:c.4-9192G>T		0.75835	HIGH			0.393	0.89223		0.04			43	0/1	49	32	[78,0,49]	0.4375	0/0	72	32	[0,72,96]	0/0	46	27	[0,46,81]	1	4628	0	1	0.5
chr1	19436671	TAA	T	chr1:19436671:TAA:T	INDEL	IBS-ASD-18113-blood-wgs-ILLUMINA	IBS-ASD-1811	intron_variant	protein_coding	ENST00000264202	CAPZB	ENSG00000077549		ENST00000264202.8:c.4-16923_4-16922del		0.23792	MEDIUM			0.393	0.89223					61.53	0/1	38	39	[69,0,38]	0.461538	0/0	38	34	[0,38,102]	0/0	76	29	[0,76,152]	2	4628		1	0.50011
chr1	19623172	A	C	chr1:19623172:A:C	SNP	IBS-ASD-18733-blood-wgs-ILLUMINA	IBS-ASD-1873	intron_variant	protein_coding	ENST00000322753	MICOS10	ENSG00000173436		ENST00000322753.7:c.113-302A>C		0.81739	HIGH						0.973			45.1	0/1	56	36	[80,0,56]	0.388889	0/0	40	24	[0,40,72]	0/0	36	34	[0,36,102]	1	4628	0	1	0.5
chr1	19628584	AG	A	chr1:19628584:AG:A	INDEL	IBS-ASD-17793-blood-wgs-ILLUMINA	IBS-ASD-1779	3_prime_UTR_variant	protein_coding	ENST00000322753	MICOS10	ENSG00000173436	4/4	ENST00000322753.7:c.*2185del		0.41192	MEDIUM									44.68	0/1	41	42	[74,0,41]	0.5	0/0	25	32	[0,25,96]	0/0	22	27	[0,22,81]	1	4628	0	1	0.5
chr1	19629130	C	T	chr1:19629130:C:T	SNP	IBS-ASD-19233-blood-wgs-ILLUMINA	IBS-ASD-1923	3_prime_UTR_variant	protein_coding	ENST00000322753	MICOS10	ENSG00000173436	4/4	ENST00000322753.7:c.*2729C>T		0.93504	HIGH						3.158			52.34	0/1	53	44	[87,0,53]	0.545455	0/0	45	36	[0,45,108]	0/0	58	45	[0,58,135]	1	4628	4.4515e-05	1	0.5
chr1	19637543	G	A	chr1:19637543:G:A	SNP	IBS-ASD-29923-blood-wgs-ILLUMINA	IBS-ASD-2992	intron_variant	protein_coding	ENST00000602662	NBL1	ENSG00000158747		ENST00000602662.1:c.-19-17469G>A		0.63984	HIGH						7.702			49.02	0/1	51	36	[84,0,51]	0.583333	0/0	25	35	[0,25,105]	0/0	41	40	[0,41,120]	1	4628	7.4539e-06	1	0.5
chr1	19717036	A	C	chr1:19717036:A:C	SNP	IBS-ASD-5843-blood-wgs-ILLUMINA	IBS-ASD-584	intron_variant	protein_coding	ENST00000294543	TMCO4	ENSG00000162542		ENST00000294543.11:c.1265-16151T>G		0.87738	HIGH			1.305	1.6674e-20		2.986			47.21	0/1	50	33	[82,0,50]	0.484848	0/0	37	39	[0,37,117]	0/0	54	42	[0,54,126]	1	4628	0	1	0.5
chr1	19758647	C	T	chr1:19758647:C:T	SNP	IBS-ASD-20113-blood-wgs-ILLUMINA	IBS-ASD-2011	intron_variant	protein_coding	ENST00000294543	TMCO4	ENSG00000162542		ENST00000294543.11:c.383-2881G>A		0.88414	HIGH			1.305	1.6674e-20		1.826			48.22	0/1	57	30	[83,0,57]	0.466667	0/0	51	31	[0,51,93]	0/0	37	27	[0,37,81]	1	4628	7.4239e-06	1	0.5
chr1	19781881	C	T	chr1:19781881:C:T	SNP	IBS-ASD-12884-blood-wgs-ILLUMINA	IBS-ASD-1288	intron_variant	protein_coding	ENST00000294543	TMCO4	ENSG00000162542		ENST00000294543.11:c.-8-1115G>A		0.54427	HIGH			1.305	1.6674e-20		1.059			51.36	0/1	52	26	[86,0,52]	0.576923	0/0	44	40	[0,44,120]	0/0	39	33	[0,39,99]	1	4628	0.00023745	1	0.5
chr1	19799845	G	T	chr1:19799845:G:T	SNP	IBS-ASD-9735-blood-wgs-ILLUMINA	IBS-ASD-973	intron_variant	protein_coding	ENST00000294543	TMCO4	ENSG00000162542		ENST00000294543.11:c.-180+10C>A		0.55671	HIGH			1.305	1.6674e-20		9.994			39.54	0/1	29	25	[74,0,29]	0.6	0/0	76	36	[0,76,108]	0/0	62	44	[0,62,132]	1	4628	0	1	0.5
chr1	19817029	G	A	chr1:19817029:G:A	SNP	IBS-ASD-35073-blood-wgs-ILLUMINA	IBS-ASD-3507	intron_variant	lncRNA	ENST00000454736	RNF186-AS1	ENSG00000235434		ENST00000454736.1:n.188-2214G>A		0.95616	HIGH						1.237			52.64	0/1	48	30	[87,0,48]	0.5	0/0	50	23	[0,50,69]	0/0	82	37	[0,82,111]	1	4628	2.9715e-05	1	0.5
chr1	19817436	T	G	chr1:19817436:T:G	SNP	IBS-ASD-9735-blood-wgs-ILLUMINA	IBS-ASD-973	intron_variant	lncRNA	ENST00000454736	RNF186-AS1	ENSG00000235434		ENST00000454736.1:n.188-1807T>G		0.94048	HIGH						0.721			49.89	0/1	45	37	[85,0,45]	0.594595	0/0	62	35	[0,62,105]	0/0	78	46	[0,78,138]	1	4628	0	1	0.5
chr1	19834005	A	G	chr1:19834005:A:G	SNP	IBS-ASD-18415-blood-wgs-ILLUMINA	IBS-ASD-1841	intergenic_variant								0.88794	HIGH									46.83	0/1	59	35	[82,0,59]	0.457143	0/0	74	32	[0,74,96]	0/0	75	33	[0,75,99]	1	4628	0	1	0.5
chr1	20047308	T	C	chr1:20047308:T:C	SNP	IBS-ASD-20134-blood-wgs-ILLUMINA	IBS-ASD-2013	intron_variant	protein_coding_CDS_not_defined	ENST00000486277	PLA2G5	ENSG00000127472		ENST00000486277.5:n.571+1167T>C		0.92608	HIGH						3.187			49.49	0/1	47	34	[84,0,47]	0.470588	0/0	57	35	[0,57,105]	0/0	60	29	[0,60,87]	1	4628	0	1	0.5
chr1	20157521	G	A	chr1:20157521:G:A	SNP	IBS-ASD-29683-blood-wgs-ILLUMINA	IBS-ASD-2968	intron_variant	lncRNA	ENST00000660429		ENSG00000227066		ENST00000660429.1:n.294-2091G>A		0.87389	HIGH						4.509			46.73	0/1	55	37	[82,0,55]	0.459459	0/0	59	37	[0,59,111]	0/0	60	36	[0,60,108]	1	4628	0.00040074	1	0.5
chr1	20187668	G	C	chr1:20187668:G:C	SNP	IBS-ASD-20043-blood-wgs-ILLUMINA	IBS-ASD-2004	intron_variant	protein_coding	ENST00000375099	UBXN10	ENSG00000162543		ENST00000375099.4:c.-16+1515G>C		0.87083	HIGH			1.129	0.013862		17.88			47.22	0/1	48	30	[82,0,48]	0.5	0/0	48	35	[0,48,105]	0/0	35	29	[0,35,87]	1	4628	0	1	0.5
chr1	20350379	A	G	chr1:20350379:A:G	SNP	IBS-ASD-13054-blood-wgs-ILLUMINA	IBS-ASD-1305	intron_variant	protein_coding	ENST00000289815	VWA5B1	ENSG00000158816		ENST00000289815.13:c.2953+149A>G		0.7566	HIGH			1.288	2.7032e-32		2.404			43.68	0/1	52	39	[78,0,52]	0.435897	0/0	66	37	[0,66,111]	0/0	45	33	[0,45,99]	1	4628	7.4192e-06	1	0.5
chr1	20351428	C	T	chr1:20351428:C:T	SNP	IBS-ASD-7074-blood-wgs-ILLUMINA	IBS-ASD-707	intron_variant	protein_coding	ENST00000289815	VWA5B1	ENSG00000158816		ENST00000289815.13:c.3023+502C>T		0.8875	HIGH			1.288	2.7032e-32		0.285			47.48	0/1	52	32	[82,0,52]	0.5	0/0	62	37	[0,62,111]	0/0	51	33	[0,51,99]	1	4628	0	1	0.5
chr1	20398006	CACTGCCGAGGGCCTCAGTTCATCT	C	chr1:20398006:CACTGCCGAGGGCCTCAGTTCATCT:C	INDEL	IBS-ASD-19113-blood-wgs-ILLUMINA	IBS-ASD-1911	intron_variant	lncRNA	ENST00000426428	LINC01141	ENSG00000236963		ENST00000426428.5:n.830+453_830+476del		0.61253	MEDIUM									45.87	0/1	42	31	[75,0,42]	0.483871	0/0	60	33	[0,60,99]	0/0	62	30	[0,62,90]	1	4628	0	1	0.5
chr1	20429817	A	G	chr1:20429817:A:G	SNP	IBS-ASD-18363-blood-wgs-ILLUMINA	IBS-ASD-1836	intron_variant	lncRNA	ENST00000423486	LINC01141	ENSG00000236963		ENST00000423486.1:n.58+1360T>C		0.79672	HIGH						5.434			44.48	0/1	53	27	[79,0,53]	0.444444	0/0	43	25	[0,43,75]	0/0	66	37	[0,66,111]	1	4628	0	1	0.5
chr1	20472929	C	T	chr1:20472929:C:T	SNP	IBS-ASD-29443-blood-wgs-ILLUMINA	IBS-ASD-2944	upstream_gene_variant	lncRNA	ENST00000641552		ENSG00000284641				0.61059	HIGH						8.609			51.28	0/1	54	37	[86,0,54]	0.513514	0/0	25	34	[0,25,102]	0/0	31	36	[0,31,108]	1	4628	7.4245e-06	1	0.5
chr1	20512281	G	A	chr1:20512281:G:A	SNP	IBS-ASD-17494-blood-wgs-ILLUMINA	IBS-ASD-1749	upstream_gene_variant	protein_coding	ENST00000264198	MUL1	ENSG00000090432				0.89505	HIGH			1.152	1.9108e-06		0.03			52.2	0/1	58	39	[87,0,58]	0.564103	0/0	33	34	[0,33,102]	0/0	47	41	[0,47,123]	1	4628	7.4209e-06	1	0.5
chr1	20587027	G	A	chr1:20587027:G:A	SNP	IBS-ASD-7134-blood-wgs-ILLUMINA	IBS-ASD-713	upstream_gene_variant	protein_coding	ENST00000375071	CDA	ENSG00000158825				0.79836	HIGH			1.318	0.0081038		0.031			51.2	0/1	41	28	[86,0,41]	0.5	0/0	43	35	[0,43,105]	0/0	32	33	[0,32,99]	1	4628	1.4853e-05	1	0.5
chr1	20604473	C	T	chr1:20604473:C:T	SNP	IBS-ASD-10363-blood-wgs-ILLUMINA	IBS-ASD-1036	intron_variant	protein_coding	ENST00000375071	CDA	ENSG00000158825		ENST00000375071.4:c.155-455C>T		0.94048	HIGH			1.318	0.0081038		2.369			49.96	0/1	41	38	[85,0,41]	0.578947	0/0	72	43	[0,72,129]	0/0	85	46	[0,85,138]	1	4628	2.9681e-05	1	0.5
chr1	20706080	TTTC	T	chr1:20706080:TTTC:T	INDEL	IBS-ASD-5904-blood-wgs-ILLUMINA	IBS-ASD-590	intron_variant	protein_coding	ENST00000400463	KIF17	ENSG00000117245		ENST00000400463.8:c.671-1184_671-1182del		0.34529	MEDIUM			1.047	4.5023e-18					41.69	0/1	38	23	[71,0,38]	0.521739	0/0	24	24	[0,24,72]	0/0	32	19	[0,32,57]	1	4628	0	1	0.5
chr1	20757530	C	T	chr1:20757530:C:T	SNP	IBS-ASD-17324-blood-wgs-ILLUMINA	IBS-ASD-1732	intron_variant	protein_coding	ENST00000438032	HP1BP3	ENSG00000127483		ENST00000438032.6:c.891-274G>A		0.37795	HIGH			0.482	0.61831		0.559			35.77	0/1	53	37	[71,0,53]	0.378378	0/0	42	35	[0,42,105]	0/0	31	33	[0,31,99]	1	4628	0	1	0.5
chr1	20768373	G	A	chr1:20768373:G:A	SNP	IBS-ASD-19024-blood-wgs-ILLUMINA	IBS-ASD-1902	intron_variant	protein_coding	ENST00000438032	HP1BP3	ENSG00000127483		ENST00000438032.6:c.655-709C>T		0.5564	HIGH			0.482	0.61831		1.835			38.75	0/1	51	29	[74,0,51]	0.413793	0/0	48	39	[0,48,117]	0/0	67	39	[0,67,117]	1	4628	0	1	0.5
chr1	20858601	G	C	chr1:20858601:G:C	SNP	IBS-ASD-30283-blood-wgs-ILLUMINA	IBS-ASD-3028	intron_variant	protein_coding	ENST00000602326	EIF4G3	ENSG00000075151		ENST00000602326.6:c.3245-1104C>G		0.94037	HIGH			0.112	1		0.126			50.04	0/1	53	42	[85,0,53]	0.47619	0/0	56	35	[0,56,105]	0/0	77	38	[0,77,114]	1	4628	0	1	0.5
chr1	21004470	A	G	chr1:21004470:A:G	SNP	IBS-ASD-19854-blood-wgs-ILLUMINA	IBS-ASD-1985	intron_variant	protein_coding	ENST00000602326	EIF4G3	ENSG00000075151		ENST00000602326.6:c.-66-1662T>C		0.8875	HIGH			0.112	1		0.953			46.86	0/1	50	28	[82,0,50]	0.464286	0/0	62	35	[0,62,105]	0/0	51	34	[0,51,102]	1	4628	0	1	0.5
chr1	21005519	A	G	chr1:21005519:A:G	SNP	IBS-ASD-13213-blood-wgs-ILLUMINA	IBS-ASD-1321	intron_variant	protein_coding	ENST00000602326	EIF4G3	ENSG00000075151		ENST00000602326.6:c.-66-2711T>C		0.82459	HIGH			0.112	1		5.861			44.97	0/1	57	43	[80,0,57]	0.44186	0/0	41	37	[0,41,111]	0/0	52	33	[0,52,99]	1	4628	7.4194e-06	1	0.5
chr1	21136108	G	A	chr1:21136108:G:A	SNP	IBS-ASD-16103-blood-wgs-ILLUMINA	IBS-ASD-1610	intron_variant	protein_coding	ENST00000602326	EIF4G3	ENSG00000075151		ENST00000602326.6:c.-272+40067C>T		0.74868	HIGH			0.112	1		1.207			48.68	0|1	41	45	[83,0,41]	0.511111	0/0	61	37	[0,61,111]	0/0	28	30	[0,28,90]	1	4628	7.4243e-06	1	0.5
chr1	21235240	CCTAA	C	chr1:21235240:CCTAA:C	INDEL	IBS-ASD-12964-blood-wgs-ILLUMINA	IBS-ASD-1296	intron_variant	protein_coding	ENST00000374893	ECE1	ENSG00000117298		ENST00000374893.11:c.1566+606_1566+609del		0.16078	MEDIUM			0.321	0.95987		1.956			37.19	0/1	48	37	[66,0,48]	0.378378	0/0	38	34	[0,38,102]	0/0	33	33	[0,33,99]	1	4628	1.4836e-05	1	0.5
chr1	21238871	G	T	chr1:21238871:G:T	SNP	IBS-ASD-19593-blood-wgs-ILLUMINA	IBS-ASD-1959	intron_variant	protein_coding	ENST00000374893	ECE1	ENSG00000117298		ENST00000374893.11:c.1279-627C>A		0.8541	HIGH			0.321	0.95987		0.595			45.99	0/1	49	33	[81,0,49]	0.606061	0/0	41	33	[0,41,99]	0/0	40	33	[0,40,99]	1	4628	0	1	0.5
chr1	21273728	C	T	chr1:21273728:C:T	SNP	IBS-ASD-29563-blood-wgs-ILLUMINA	IBS-ASD-2956	intron_variant	protein_coding	ENST00000374893	ECE1	ENSG00000117298		ENST00000374893.11:c.281-817G>A		0.93879	HIGH			0.321	0.95987		0.375			49.98	0/1	45	46	[85,0,45]	0.608696	0/0	64	38	[0,64,114]	0/0	54	41	[0,54,123]	1	4628	2.2266e-05	1	0.5
chr1	21273884	C	A	chr1:21273884:C:A	SNP	IBS-ASD-30363-blood-wgs-ILLUMINA	IBS-ASD-3036	intron_variant	protein_coding	ENST00000374893	ECE1	ENSG00000117298		ENST00000374893.11:c.281-973G>T		0.88314	HIGH			0.321	0.95987		1.898			47.68	0/1	52	49	[82,0,52]	0.489796	0/0	49	37	[0,49,111]	0/0	41	39	[0,41,117]	1	4628	0	1	0.5
chr1	21327005	G	A	chr1:21327005:G:A	SNP	IBS-ASD-16013-blood-wgs-ILLUMINA	IBS-ASD-1601	intron_variant	protein_coding	ENST00000415912	ECE1	ENSG00000117298		ENST00000415912.6:c.3+18371C>T		0.92757	HIGH			0.321	0.96117		7.061			50.03	0/1	51	43	[85,0,51]	0.465116	0/0	40	36	[0,40,108]	0/0	80	38	[0,80,114]	1	4628	7.4171e-06	1	0.5
chr1	21337563	G	T	chr1:21337563:G:T	SNP	IBS-ASD-19033-blood-wgs-ILLUMINA	IBS-ASD-1903	intron_variant	protein_coding	ENST00000415912	ECE1	ENSG00000117298		ENST00000415912.6:c.3+7813C>A		0.88142	HIGH			0.321	0.96117		6.499			47.53	0|1	50	26	[82,0,50]	0.5	0/0	40	34	[0,40,102]	0/0	46	38	[0,46,114]	1	4628	0	1	0.5
chr1	21337564	T	A	chr1:21337564:T:A	SNP	IBS-ASD-19033-blood-wgs-ILLUMINA	IBS-ASD-1903	intron_variant	protein_coding	ENST00000415912	ECE1	ENSG00000117298		ENST00000415912.6:c.3+7812A>T		0.88142	HIGH			0.321	0.96117		4.523			47.17	0|1	51	26	[82,0,51]	0.5	0/0	40	34	[0,40,102]	0/0	46	38	[0,46,114]	1	4628	0	1	0.5
chr1	21361529	A	G	chr1:21361529:A:G	SNP	IBS-ASD-12803-blood-wgs-ILLUMINA	IBS-ASD-1280	regulatory_region_variant								0.49121	HIGH									38.49	0/1	38	31	[73,0,38]	0.419355	0/0	66	32	[0,66,96]	0/0	33	37	[0,33,111]	1	4628		1	0.5
chr1	21396220	G	A	chr1:21396220:G:A	SNP	IBS-ASD-29463-blood-wgs-ILLUMINA	IBS-ASD-2946	upstream_gene_variant	processed_pseudogene	ENST00000486095	PPP1R11P1	ENSG00000236216				0.81336	HIGH						6.061			44.74	0|1	41	31	[80,0,41]	0.516129	0/0	39	29	[0,39,87]	0/0	35	23	[0,35,69]	1	4628	0	1	0.5
chr1	21417442	T	C	chr1:21417442:T:C	SNP	IBS-ASD-15923-blood-wgs-ILLUMINA	IBS-ASD-1592	non_coding_transcript_exon_variant	lncRNA	ENST00000444647		ENSG00000236009	3/3	ENST00000444647.1:n.557T>C		0.6656	HIGH						3.818			40.92	0/1	50	52	[76,0,50]	0.5	0/0	64	29	[0,64,87]	0/0	81	34	[0,81,102]	1	4628	0	1	0.5
chr1	21577638	T	G	chr1:21577638:T:G	SNP	IBS-ASD-13573-blood-wgs-ILLUMINA	IBS-ASD-1357	missense_variant	protein_coding	ENST00000374840	ALPL	ENSG00000162551	12/12	ENST00000374840.8:c.1565T>G	ENSP00000363973.3:p.Val522Gly	0.98433	HIGH			0.693	0.0003636	0.5292	12.67	tolerated_low_confidence	unknown	55.91	0/1	57	55	[91,0,57]	0.545455	0/0	63	41	[0,63,123]	0/0	81	40	[0,81,120]	1	4628		1	0.5
chr1	21630673	C	G	chr1:21630673:C:G	SNP	IBS-ASD-6983-blood-wgs-ILLUMINA	IBS-ASD-698	intron_variant	protein_coding	ENST00000374765	RAP1GAP	ENSG00000076864		ENST00000374765.9:c.-112-4276G>C		0.84428	HIGH			0.331	0.94866		0.698			47.47	0/1	49	36	[82,0,49]	0.472222	0/0	41	32	[0,41,96]	0/0	31	38	[0,31,114]	1	4628	0	1	0.5
chr1	21671736	G	A	chr1:21671736:G:A	SNP	IBS-ASD-9983-blood-wgs-ILLUMINA	IBS-ASD-998	upstream_gene_variant	protein_coding	ENST00000374765	RAP1GAP	ENSG00000076864				0.95156	HIGH			0.331	0.94866		5.981			51.19	0/1	52	29	[86,0,52]	0.551724	0/0	81	43	[0,81,129]	0/0	50	34	[0,50,102]	1	4628	0	1	0.5
chr1	21683757	T	C	chr1:21683757:T:C	SNP	IBS-ASD-32753-blood-wgs-ILLUMINA	IBS-ASD-3275	intron_variant	protein_coding	ENST00000308271	USP48	ENSG00000090686		ENST00000308271.14:c.3059-2923A>G		0.8817	HIGH			0.161	1		4.29			51.67	0/1	62	34	[86,0,62]	0.470588	0/0	29	35	[0,29,105]	0/0	73	35	[0,73,105]	1	4628	0	1	0.5
chr1	21689725	T	C	chr1:21689725:T:C	SNP	IBS-ASD-12953-blood-wgs-ILLUMINA	IBS-ASD-1295	intron_variant	protein_coding	ENST00000308271	USP48	ENSG00000090686		ENST00000308271.14:c.3009+249A>G		0.87883	HIGH			0.161	1		3.635			49.89	0/1	52	23	[85,0,52]	0.521739	0/0	58	31	[0,58,93]	0/0	33	34	[0,33,102]	1	4628	7.4221e-06	1	0.5
chr1	21722172	C	T	chr1:21722172:C:T	SNP	IBS-ASD-32834-blood-wgs-ILLUMINA	IBS-ASD-3283	intron_variant	protein_coding	ENST00000308271	USP48	ENSG00000090686		ENST00000308271.14:c.1649-408G>A		0.92257	HIGH			0.161	1		0.082			48.85	0/1	54	23	[84,0,54]	0.478261	0/0	42	33	[0,42,99]	0/0	58	27	[0,58,81]	1	4628	0	1	0.5
chr1	21808172	G	A	chr1:21808172:G:A	SNP	IBS-ASD-13554-blood-wgs-ILLUMINA	IBS-ASD-1355	upstream_gene_variant	protein_coding	ENST00000344642	LDLRAD2	ENSG00000187942				0.94167	HIGH			1.241	0.00021385		1.042			51.97	0/1	55	31	[87,0,55]	0.580645	0/0	36	37	[0,36,111]	0/0	41	41	[0,41,123]	1	4628	0	1	0.5
chr1	21855120	G	A	chr1:21855120:G:A	SNP	IBS-ASD-17794-blood-wgs-ILLUMINA	IBS-ASD-1779	intron_variant	protein_coding	ENST00000374695	HSPG2	ENSG00000142798		ENST00000374695.8:c.5998-137C>T		0.72554	HIGH			0.412	1.0376e-19		0.394			45.03	0/1	50	41	[80,0,50]	0.414634	0/0	79	45	[0,79,135]	0/0	34	36	[0,34,108]	1	4628	2.2389e-05	1	0.5
chr1	21869816	C	CA	chr1:21869816:C:CA	INDEL	IBS-ASD-17973-blood-wgs-ILLUMINA	IBS-ASD-1797	intron_variant	protein_coding	ENST00000374695	HSPG2	ENSG00000142798		ENST00000374695.8:c.4221+2369dup		0.68958	MEDIUM			0.412	1.0376e-19					48.53	0/1	39	47	[78,0,39]	0.531915	0/0	56	40	[0,56,120]	0/0	27	38	[0,27,114]	1	4628	0	1	0.5
chr1	21875008	C	T	chr1:21875008:C:T	SNP	IBS-ASD-13313-blood-wgs-ILLUMINA	IBS-ASD-1331	splice_polypyrimidine_tract_variant	protein_coding	ENST00000374695	HSPG2	ENSG00000142798		ENST00000374695.8:c.3303-6G>A		0.81841	HIGH			0.412	1.0376e-19		0.27			51.9	0/1	46	38	[87,0,46]	0.5	0/0	45	36	[0,45,108]	0/0	43	38	[0,43,114]	1	4628	0.0001113	1	0.5
chr1	21882817	C	T	chr1:21882817:C:T	SNP	IBS-ASD-10233-blood-wgs-ILLUMINA	IBS-ASD-1023	intron_variant	protein_coding	ENST00000374695	HSPG2	ENSG00000142798		ENST00000374695.8:c.1655-1315G>A		0.64748	HIGH			0.412	1.0376e-19		6.226			41.23	0/1	48	39	[76,0,48]	0.410256	0/0	32	39	[0,32,117]	0/0	74	35	[0,74,105]	1	4628	0	1	0.5
chr1	21921567	C	T	chr1:21921567:C:T	SNP	IBS-ASD-17043-blood-wgs-ILLUMINA	IBS-ASD-1704	intron_variant	protein_coding	ENST00000374695	HSPG2	ENSG00000142798		ENST00000374695.8:c.63+15588G>A		0.96153	HIGH			0.412	1.0376e-19		7.781			52.04	0/1	55	53	[87,0,55]	0.509434	0/0	58	41	[0,58,123]	0/0	79	42	[0,79,126]	1	4628	0	1	0.5
chr1	22051907	A	G	chr1:22051907:A:G	SNP	IBS-ASD-9394-blood-wgs-ILLUMINA	IBS-ASD-939	intron_variant	lncRNA	ENST00000649486	CDC42-AS1	ENSG00000285752		ENST00000649486.1:n.141+880T>C		0.84726	HIGH						1.557			45.86	0/1	51	27	[81,0,51]	0.481481	0/0	53	39	[0,53,117]	0/0	35	40	[0,35,120]	1	4628	0	1	0.5
chr1	22057719	C	T	chr1:22057719:C:T	SNP	IBS-ASD-19023-blood-wgs-ILLUMINA	IBS-ASD-1902	intron_variant	protein_coding	ENST00000656825	CDC42	ENSG00000070831		ENST00000656825.1:c.-51+4977C>T		0.55739	HIGH						1.951			43.71	0/1	36	31	[78,0,36]	0.548387	0/0	25	34	[0,25,102]	0/0	45	28	[0,45,84]	1	4628	7.4689e-06	1	0.5
chr1	22137018	C	T	chr1:22137018:C:T	SNP	IBS-ASD-32823-blood-wgs-ILLUMINA	IBS-ASD-3282	intron_variant	protein_coding	ENST00000290167	WNT4	ENSG00000162552		ENST00000290167.11:c.77+5828G>A		0.10763	HIGH			0.651	0.12766		6.387			52.45	0/1	50	32	[86,0,50]	0.65625	0/0	63	37	[0,63,111]	0/0	28	38	[0,28,114]	2	4628	0.00025984	1	0.50011
chr1	22195657	C	T	chr1:22195657:C:T	SNP	IBS-ASD-9893-blood-wgs-ILLUMINA	IBS-ASD-989	intergenic_variant								0.92237	HIGH									50.13	0/1	49	40	[85,0,49]	0.6	0/0	61	43	[0,61,129]	0/0	64	35	[0,64,105]	1	4628	0.00087637	1	0.5
chr1	22203585	G	A	chr1:22203585:G:A	SNP	IBS-ASD-9973-blood-wgs-ILLUMINA	IBS-ASD-997	intergenic_variant								0.9262	HIGH									48.75	0/1	52	49	[84,0,52]	0.612245	0/0	61	40	[0,61,120]	0/0	81	45	[0,81,135]	1	4628	0	1	0.5
chr1	22205555	G	A	chr1:22205555:G:A	SNP	IBS-ASD-18544-blood-wgs-ILLUMINA	IBS-ASD-1854	regulatory_region_variant								0.96776	HIGH									55.55	0/1	60	39	[90,0,60]	0.564103	0/0	50	39	[0,50,117]	0/0	51	40	[0,51,120]	1	4628	3.7086e-05	1	0.5
chr1	22313893	C	T	chr1:22313893:C:T	SNP	IBS-ASD-18843-blood-wgs-ILLUMINA	IBS-ASD-1884	intergenic_variant								0.86488	HIGH									51.27	0/1	50	38	[86,0,50]	0.526316	0/0	53	36	[0,53,108]	0/0	28	30	[0,28,90]	1	4628	0	1	0.5
chr1	22390491	G	A	chr1:22390491:G:A	SNP	IBS-ASD-19833-blood-wgs-ILLUMINA	IBS-ASD-1983	intergenic_variant								0.96182	HIGH									53.31	0/1	53	29	[88,0,53]	0.586207	0/0	40	33	[0,40,99]	0/0	47	32	[0,47,96]	1	4628	0	1	0.5
chr1	22429361	A	G	chr1:22429361:A:G	SNP	IBS-ASD-13293-blood-wgs-ILLUMINA	IBS-ASD-1329	intron_variant	protein_coding	ENST00000650433	ZBTB40	ENSG00000184677		ENST00000650433.1:c.-70+347A>G		0.87239	HIGH						7.961			47.68	0/1	40	31	[82,0,40]	0.580645	0/0	36	36	[0,36,108]	0/0	43	34	[0,43,102]	1	4628	0	1	0.5
chr1	22444830	C	T	chr1:22444830:C:T	SNP	IBS-ASD-29803-blood-wgs-ILLUMINA	IBS-ASD-2980	intron_variant	protein_coding	ENST00000650433	ZBTB40	ENSG00000184677		ENST00000650433.1:c.-70+15816C>T		0.71172	HIGH						0.638			45.6	0/1	56	40	[80,0,56]	0.45	0/0	46	39	[0,46,117]	0/0	36	36	[0,36,108]	1	4628	3.7104e-05	1	0.5
chr1	22448684	G	C	chr1:22448684:G:C	SNP	IBS-ASD-29444-blood-wgs-ILLUMINA	IBS-ASD-2944	intron_variant	protein_coding	ENST00000650433	ZBTB40	ENSG00000184677		ENST00000650433.1:c.-70+19670G>C		0.77293	HIGH						0.097			47.53	0/1	43	39	[82,0,43]	0.564103	0/0	57	38	[0,57,114]	0/0	26	38	[0,26,114]	1	4628	0	1	0.5
chr1	22449096	G	C	chr1:22449096:G:C	SNP	IBS-ASD-18723-blood-wgs-ILLUMINA	IBS-ASD-1872	intron_variant	protein_coding	ENST00000650433	ZBTB40	ENSG00000184677		ENST00000650433.1:c.-70+20082G>C		0.92579	HIGH						4.766			48.93	0/1	57	30	[84,0,57]	0.466667	0/0	51	29	[0,51,87]	0/0	71	39	[0,71,117]	1	4628	0	1	0.5
chr1	22480486	T	G	chr1:22480486:T:G	SNP	IBS-ASD-13553-blood-wgs-ILLUMINA	IBS-ASD-1355	intron_variant	protein_coding	ENST00000375647	ZBTB40	ENSG00000184677		ENST00000375647.5:c.-69-9394T>G		0.3438	HIGH			0.693	1.0543e-10		6.862			49.69	0/1	51	34	[84,0,51]	0.5	0/0	66	36	[0,66,108]	0/0	36	40	[0,36,120]	1	4628	0.00036358	1	0.5
chr1	22491199	A	G	chr1:22491199:A:G	SNP	IBS-ASD-9494-blood-wgs-ILLUMINA	IBS-ASD-949	intron_variant	protein_coding	ENST00000375647	ZBTB40	ENSG00000184677		ENST00000375647.5:c.698-201A>G		0.66523	HIGH			0.693	1.0543e-10		0.398			41.72	0/1	50	42	[76,0,50]	0.404762	0/0	65	39	[0,65,117]	0/0	49	45	[0,49,135]	1	4628	0	1	0.5
chr1	22496613	C	T	chr1:22496613:C:T	SNP	IBS-ASD-5203-blood-wgs-ILLUMINA	IBS-ASD-520	intron_variant	protein_coding	ENST00000375647	ZBTB40	ENSG00000184677		ENST00000375647.5:c.832-4879C>T		0.90084	HIGH			0.693	1.0543e-10		0.906			47.95	0/1	51	41	[83,0,51]	0.487805	0/0	55	32	[0,55,96]	0/0	42	38	[0,42,114]	1	4628	7.4206e-06	1	0.5
chr1	22554928	C	G	chr1:22554928:C:G	SNP	IBS-ASD-18943-blood-wgs-ILLUMINA	IBS-ASD-1894	regulatory_region_variant								0.87729	HIGH									47.55	0/1	45	34	[82,0,45]	0.441176	0/0	39	33	[0,39,99]	0/0	41	41	[0,41,123]	1	4628	0	1	0.5
chr1	22604937	G	C	chr1:22604937:G:C	SNP	IBS-ASD-9734-blood-wgs-ILLUMINA	IBS-ASD-973	downstream_gene_variant	protein_coding	ENST00000166244	EPHA8	ENSG00000070886				0.94947	HIGH			0.712	1.834e-10		0.48			52.15	0/1	44	37	[87,0,44]	0.540541	0/0	37	39	[0,37,117]	0/0	67	47	[0,67,141]	1	4628	0	1	0.5
chr1	22671756	TG	T	chr1:22671756:TG:T	INDEL	IBS-ASD-19233-blood-wgs-ILLUMINA	IBS-ASD-1923	intergenic_variant								0.11158	MEDIUM									35.42	0/1	47	38	[64,0,47]	0.394737	0/0	66	33	[0,66,99]	0/0	57	38	[0,57,114]	1	4628	0	1	0.5
chr1	22736755	G	T	chr1:22736755:G:T	SNP	IBS-ASD-13003-blood-wgs-ILLUMINA	IBS-ASD-1300	intron_variant	protein_coding	ENST00000374630	EPHB2	ENSG00000133216		ENST00000374630.8:c.61+25712G>T		0.44202	HIGH			0.185	0.99996		16.32			36.78	0/1	44	50	[72,0,44]	0.42	0/0	52	34	[0,52,102]	0/0	66	42	[0,66,126]	1	4628	0	1	0.5
chr1	22736926	A	C	chr1:22736926:A:C	SNP	IBS-ASD-32743-blood-wgs-ILLUMINA	IBS-ASD-3274	intron_variant	protein_coding	ENST00000374630	EPHB2	ENSG00000133216		ENST00000374630.8:c.61+25883A>C		0.79885	HIGH			0.185	0.99996		9.618			44.71	0/1	54	37	[79,0,54]	0.405405	0/0	83	38	[0,83,114]	0/0	66	33	[0,66,99]	1	4628	0	1	0.5
chr1	22772318	C	T	chr1:22772318:C:T	SNP	IBS-ASD-31813-blood-wgs-ILLUMINA	IBS-ASD-3181	intron_variant	protein_coding	ENST00000374630	EPHB2	ENSG00000133216		ENST00000374630.8:c.62-9103C>T		0.73746	HIGH			0.185	0.99996		3.844			57.12	0/1	54	43	[92,0,54]	0.55814	0/0	80	46	[0,80,138]	0/0	41	49	[0,41,147]	2	4628	0.00015588	1	0.50011
chr1	22997256	G	A	chr1:22997256:G:A	SNP	IBS-ASD-16614-blood-wgs-ILLUMINA	IBS-ASD-1661	intergenic_variant								0.86259	HIGH									46.62	0/1	54	35	[81,0,54]	0.457143	0/0	67	38	[0,67,114]	0/0	52	40	[0,52,120]	1	4628	0	1	0.5
chr1	23008769	G	A	chr1:23008769:G:A	SNP	IBS-ASD-13573-blood-wgs-ILLUMINA	IBS-ASD-1357	downstream_gene_variant	protein_coding	ENST00000566855	TEX46	ENSG00000227868				0.90614	HIGH						2.651			48.4	0/1	53	42	[83,0,53]	0.5	0/0	79	38	[0,79,114]	0/0	43	33	[0,43,99]	1	4628	0	1	0.5
chr1	23019792	C	T	chr1:23019792:C:T	SNP	IBS-ASD-19513-blood-wgs-ILLUMINA	IBS-ASD-1951	missense_variant	protein_coding	ENST00000400181	KDM1A	ENSG00000004487	1/21	ENST00000400181.9:c.196C>T	ENSP00000383042.5:p.Pro66Ser	0.86187	HIGH			0.276	0.99667	2.1166	23.5	tolerated_low_confidence	unknown	46.27	0/1	53	35	[81,0,53]	0.428571	0/0	60	41	[0,60,123]	0/0	47	33	[0,47,99]	1	4628	0	1	0.5
chr1	23179021	C	T	chr1:23179021:C:T	SNP	IBS-ASD-4843-blood-wgs-ILLUMINA	IBS-ASD-484	upstream_gene_variant	protein_coding	ENST00000706844	LUZP1	ENSG00000169641				0.92605	HIGH						1.122			49.65	0/1	46	37	[84,0,46]	0.540541	0/0	57	39	[0,57,117]	0/0	58	35	[0,58,105]	1	4628	0	1	0.5
chr1	23193875	C	G	chr1:23193875:C:G	SNP	IBS-ASD-19703-blood-wgs-ILLUMINA	IBS-ASD-1970	synonymous_variant	protein_coding	ENST00000374619	HTR1D	ENSG00000179546	2/2	ENST00000374619.2:c.345G>C	ENSP00000363748.1:p.Leu115=	0.89815	HIGH			1.296	0.00064061		7.838			50.17	0/1	45	32	[85,0,45]	0.59375	0/0	36	31	[0,36,93]	0/0	33	34	[0,33,102]	1	4628	0	1	0.5
chr1	23229054	G	A	chr1:23229054:G:A	SNP	IBS-ASD-9653-blood-wgs-ILLUMINA	IBS-ASD-965	intergenic_variant								0.87157	HIGH									46.82	0/1	50	37	[82,0,50]	0.486486	0/0	35	39	[0,35,117]	0/0	59	43	[0,59,129]	1	4628	0	1	0.5
chr1	23287615	C	A	chr1:23287615:C:A	SNP	IBS-ASD-19034-blood-wgs-ILLUMINA	IBS-ASD-1903	upstream_gene_variant	lncRNA	ENST00000655082	LINC01355	ENSG00000261326				0.12249	HIGH						1.388			30.6	0/1	46	28	[65,0,46]	0.357143	0/0	19	37	[0,19,111]	0/0	56	35	[0,56,105]	1	4628	0	1	0.5
chr1	23289542	G	A	chr1:23289542:G:A	SNP	IBS-ASD-13143-blood-wgs-ILLUMINA	IBS-ASD-1314	upstream_gene_variant	lncRNA	ENST00000655082	LINC01355	ENSG00000261326				0.88119	HIGH						0.39			50.63	0/1	52	32	[82,0,52]	0.4375	0/0	43	34	[0,43,102]	0/0	41	35	[0,41,105]	1	4628		1	0.5
chr1	23299619	T	A	chr1:23299619:T:A	SNP	IBS-ASD-19034-blood-wgs-ILLUMINA	IBS-ASD-1903	intron_variant	lncRNA	ENST00000641772		ENSG00000284726		ENST00000641772.1:n.81+1742T>A		0.13552	HIGH						2.699			30.51	0/1	47	36	[65,0,47]	0.388889	0/0	47	43	[0,47,129]	0/0	31	42	[0,31,126]	1	4628	0	1	0.5
chr1	23315198	T	G	chr1:23315198:T:G	SNP	IBS-ASD-6623-blood-wgs-ILLUMINA	IBS-ASD-662	intron_variant	protein_coding	ENST00000302271	HNRNPR	ENSG00000125944		ENST00000302271.11:c.1018-1496A>C		0.90681	HIGH			0.209	0.99939		3.518			48.4	0/1	47	45	[83,0,47]	0.6	0/0	45	40	[0,45,120]	0/0	52	36	[0,52,108]	1	4628	0	1	0.5
chr1	23321499	A	G	chr1:23321499:A:G	SNP	IBS-ASD-17423-blood-wgs-ILLUMINA	IBS-ASD-1742	intron_variant	protein_coding	ENST00000302271	HNRNPR	ENSG00000125944		ENST00000302271.11:c.811+29T>C		0.7444	HIGH			0.209	0.99939		16.3			42.84	0/1	58	38	[78,0,58]	0.421053	0/0	41	37	[0,41,111]	0/0	35	33	[0,35,99]	1	4628	0	1	0.5
chr1	23327101	T	G	chr1:23327101:T:G	SNP	IBS-ASD-16393-blood-wgs-ILLUMINA	IBS-ASD-1639	intron_variant	protein_coding	ENST00000302271	HNRNPR	ENSG00000125944		ENST00000302271.11:c.499-3369A>C		0.93896	HIGH			0.209	0.99939		2.895			51.33	0/1	56	28	[86,0,56]	0.535714	0/0	38	35	[0,38,105]	0/0	42	39	[0,42,117]	1	4628	0	1	0.5
chr1	23343417	G	A	chr1:23343417:G:A	SNP	IBS-ASD-29853-blood-wgs-ILLUMINA	IBS-ASD-2985	intron_variant	protein_coding	ENST00000302271	HNRNPR	ENSG00000125944		ENST00000302271.11:c.-10+794C>T		0.75924	HIGH			0.209	0.99939		3.977			43.58	0/1	59	40	[78,0,59]	0.425	0/0	79	46	[0,79,138]	0/0	61	38	[0,61,114]	1	4628	7.4217e-06	1	0.5
chr1	23376589	T	C	chr1:23376589:T:C	SNP	IBS-ASD-19774-blood-wgs-ILLUMINA	IBS-ASD-1977	downstream_gene_variant	protein_coding	ENST00000450454	TCEA3	ENSG00000204219				0.83034	HIGH			0.73	0.0045078		4.807			44.76	0/1	44	35	[80,0,44]	0.457143	0/0	46	39	[0,46,117]	0/0	44	29	[0,44,87]	1	4628	0	1	0.5
chr1	23390863	G	A	chr1:23390863:G:A	SNP	IBS-ASD-18584-blood-wgs-ILLUMINA	IBS-ASD-1858	intron_variant	protein_coding	ENST00000450454	TCEA3	ENSG00000204219		ENST00000450454.7:c.819+3016C>T		0.88025	HIGH			0.73	0.0045078		0.045			50.4	0/1	47	22	[85,0,47]	0.590909	0/0	47	31	[0,47,93]	0/0	43	30	[0,43,90]	1	4628	5.1936e-05	1	0.5
chr1	23401886	G	A	chr1:23401886:G:A	SNP	IBS-ASD-16183-blood-wgs-ILLUMINA	IBS-ASD-1618	intron_variant	protein_coding	ENST00000450454	TCEA3	ENSG00000204219		ENST00000450454.7:c.444-3931C>T		0.82027	HIGH			0.73	0.0045078		0.669			53.69	0/1	45	31	[88,0,45]	0.580645	0/0	32	28	[0,32,84]	0/0	32	33	[0,32,99]	1	4628	7.4254e-06	1	0.5
chr1	23435352	T	C	chr1:23435352:T:C	SNP	IBS-ASD-29533-blood-wgs-ILLUMINA	IBS-ASD-2953	intron_variant	protein_coding	ENST00000336689	ASAP3	ENSG00000088280		ENST00000336689.8:c.1749+499A>G		0.33227	HIGH			0.711	8.33e-12		2.577			35.56	0/1	54	40	[70,0,54]	0.375	0/0	62	38	[0,62,114]	0/0	45	37	[0,45,111]	1	4628	1.4835e-05	1	0.5
chr1	23542765	T	C	chr1:23542765:T:C	SNP	IBS-ASD-19053-blood-wgs-ILLUMINA	IBS-ASD-1905	intergenic_variant								0.32386	HIGH									35.34	0/1	48	37	[70,0,48]	0.378378	0/0	35	33	[0,35,99]	0/0	30	29	[0,30,87]	1	4628	0	1	0.5
chr1	23565390	GA	G	chr1:23565390:GA:G	INDEL	IBS-ASD-9513-blood-wgs-ILLUMINA	IBS-ASD-951	intergenic_variant								0.33322	MEDIUM									40.77	0/1	46	53	[70,0,46]	0.509434	0/0	48	25	[0,48,75]	0/0	79	37	[0,79,111]	1	4628	0	1	0.5
chr1	23692135	T	C	chr1:23692135:T:C	SNP	IBS-ASD-4693-blood-wgs-ILLUMINA	IBS-ASD-469	intron_variant	protein_coding	ENST00000643754	RPL11	ENSG00000142676		ENST00000643754.2:c.6+306T>C		0.79805	HIGH						1.142			43.78	0/1	45	33	[79,0,45]	0.545455	0/0	55	35	[0,55,105]	0/0	48	31	[0,48,93]	1	4628	0	1	0.5
chr1	23794788	G	A	chr1:23794788:G:A	SNP	IBS-ASD-18363-blood-wgs-ILLUMINA	IBS-ASD-1836	3_prime_UTR_variant	protein_coding	ENST00000374514	LYPLA2	ENSG00000011009	10/10	ENST00000374514.8:c.*56G>A		0.44951	HIGH			0.344	0.94955		7.645			38.47	0/1	41	37	[73,0,41]	0.540541	0/0	51	33	[0,51,99]	0/0	38	32	[0,38,96]	1	4628	6.6767e-05	1	0.5
chr1	23795766	G	A	chr1:23795766:G:A	SNP	IBS-ASD-32763-blood-wgs-ILLUMINA	IBS-ASD-3276	3_prime_UTR_variant	protein_coding	ENST00000617979	GALE	ENSG00000117308	12/12	ENST00000617979.5:c.*183C>T		0.86291	HIGH						2.187			45.83	0/1	56	32	[81,0,56]	0.5	0/0	71	44	[0,71,132]	0/0	74	37	[0,74,111]	1	4628	0	1	0.5
chr1	23845452	A	G	chr1:23845452:A:G	SNP	IBS-ASD-15883-blood-wgs-ILLUMINA	IBS-ASD-1588	3_prime_UTR_variant	protein_coding	ENST00000374479	FUCA1	ENSG00000179163	8/8	ENST00000374479.4:c.*263T>C		0.79291	HIGH			0.944	2.6956e-08		0.827			44.26	0/1	58	43	[79,0,58]	0.44186	0/0	74	35	[0,74,105]	0/0	45	30	[0,45,90]	1	4628	1.484e-05	1	0.5
chr1	23875425	G	A	chr1:23875425:G:A	SNP	IBS-ASD-32633-blood-wgs-ILLUMINA	IBS-ASD-3263	missense_variant	protein_coding	ENST00000374472	CNR2	ENSG00000188822	2/2	ENST00000374472.5:c.193C>T	ENSP00000363596.4:p.Arg65Cys	0.95215	HIGH			1.683	6.5369e-06	0.69982	25.4	deleterious	probably_damaging	51.16	0|1	54	35	[86,0,54]	0.428571	0/0	84	38	[0,84,114]	0/0	89	43	[0,89,129]	1	4628	0.00011869	1	0.5
chr1	23948851	C	G	chr1:23948851:C:G	SNP	IBS-ASD-5453-blood-wgs-ILLUMINA	IBS-ASD-545	downstream_gene_variant	processed_pseudogene	ENST00000421430	H3P1	ENSG00000230228				0.16601	HIGH						5.561			31.53	0/1	45	34	[66,0,45]	0.352941	0/0	90	46	[0,90,138]	0/0	84	38	[0,84,114]	1	4628	0	1	0.5
chr1	24023101	G	C	chr1:24023101:G:C	SNP	IBS-ASD-17303-blood-wgs-ILLUMINA	IBS-ASD-1730	regulatory_region_variant								0.33333	HIGH									35.37	0/1	48	34	[70,0,48]	0.382353	0/0	64	37	[0,64,111]	0/0	71	38	[0,71,114]	1	4628	0	1	0.5
chr1	24035150	C	T	chr1:24035150:C:T	SNP	IBS-ASD-18063-blood-wgs-ILLUMINA	IBS-ASD-1806	intergenic_variant								0.66509	HIGH									40.94	0/1	53	39	[76,0,53]	0.435897	0/0	57	32	[0,57,96]	0/0	48	37	[0,48,111]	1	4628	0	1	0.5
chr1	24109075	C	T	chr1:24109075:C:T	SNP	IBS-ASD-16684-blood-wgs-ILLUMINA	IBS-ASD-1668	intron_variant	protein_coding	ENST00000374434	MYOM3	ENSG00000142661		ENST00000374434.4:c.-18-421G>A		0.38317	HIGH			1.106	1.4264e-47		4.593			36.17	0/1	47	36	[71,0,47]	0.388889	0/0	35	47	[0,35,141]	0/0	61	42	[0,61,126]	1	4628	0	1	0.5
chr1	24226182	G	A	chr1:24226182:G:A	SNP	IBS-ASD-10403-blood-wgs-ILLUMINA	IBS-ASD-1040	intron_variant	protein_coding	ENST00000690803	GRHL3	ENSG00000158055		ENST00000690803.1:c.-150-10581G>A		0.96141	HIGH						0.649			52.72	0/1	54	37	[87,0,54]	0.540541	0/0	61	39	[0,61,117]	0/0	80	44	[0,80,132]	1	4628	1.4842e-05	1	0.5
chr1	24274889	C	T	chr1:24274889:C:T	SNP	IBS-ASD-17703-blood-wgs-ILLUMINA	IBS-ASD-1770	intron_variant	protein_coding	ENST00000690803	GRHL3	ENSG00000158055		ENST00000690803.1:c.-76+38052C>T		0.79885	HIGH						1.367			43.77	0/1	55	44	[79,0,55]	0.431818	0/0	83	47	[0,83,141]	0/0	75	34	[0,75,102]	1	4628	2.9678e-05	1	0.5
chr1	24284411	G	A	chr1:24284411:G:A	SNP	IBS-ASD-18145-blood-wgs-ILLUMINA	IBS-ASD-1814	intron_variant	protein_coding	ENST00000690803	GRHL3	ENSG00000158055		ENST00000690803.1:c.-76+47574G>A		0.50104	HIGH						3.209			39.1	0/1	55	37	[74,0,55]	0.405405	0/0	35	31	[0,35,93]	0/0	47	27	[0,47,81]	1	4628	2.9692e-05	1	0.5
chr1	24341838	G	C	chr1:24341838:G:C	SNP	IBS-ASD-13233-blood-wgs-ILLUMINA	IBS-ASD-1323	intron_variant	protein_coding	ENST00000361548	GRHL3	ENSG00000158055		ENST00000361548.9:c.1048-277G>C		0.8993	HIGH			0.158	0.99988		2.236			48.09	0/1	44	41	[83,0,44]	0.658537	0/0	39	29	[0,39,87]	0/0	43	36	[0,43,108]	1	4628	0	1	0.5
chr1	24348177	G	A	chr1:24348177:G:A	SNP	IBS-ASD-29553-blood-wgs-ILLUMINA	IBS-ASD-2955	intron_variant	protein_coding	ENST00000361548	GRHL3	ENSG00000158055		ENST00000361548.9:c.1629+624G>A		0.96159	HIGH			0.158	0.99988		4.218			52.2	0/1	50	34	[87,0,50]	0.617647	0/0	63	40	[0,63,120]	0/0	71	37	[0,71,111]	1	4628	0	1	0.5
chr1	24399916	T	G	chr1:24399916:T:G	SNP	IBS-ASD-17383-blood-wgs-ILLUMINA	IBS-ASD-1738	intron_variant	protein_coding	ENST00000337248	STPG1	ENSG00000001460		ENST00000337248.9:c.70+1403A>C		0.86283	HIGH			1.339	1.2043e-09		5.604			46.44	0/1	52	34	[81,0,52]	0.470588	0/0	68	35	[0,68,105]	0/0	62	32	[0,62,96]	1	4628	7.4185e-06	1	0.5
chr1	24453353	G	A	chr1:24453353:G:A	SNP	IBS-ASD-29593-blood-wgs-ILLUMINA	IBS-ASD-2959	intron_variant	protein_coding	ENST00000374399	NIPAL3	ENSG00000001461		ENST00000374399.9:c.541-55G>A		0.13653	HIGH			0.844	6.9573e-05		0.039			29.85	0/1	47	31	[65,0,47]	0.322581	0/0	81	39	[0,81,117]	0/0	74	36	[0,74,108]	1	4628	2.9736e-05	1	0.5
chr1	24531770	G	T	chr1:24531770:G:T	SNP	IBS-ASD-5483-blood-wgs-ILLUMINA	IBS-ASD-548	intron_variant	protein_coding	ENST00000374395	RCAN3	ENSG00000117602		ENST00000374395.9:c.369+379G>T		0.92317	HIGH			1.313	0.00015715		2.858			49.04	0/1	55	33	[84,0,55]	0.515152	0/0	54	40	[0,54,120]	0/0	43	34	[0,43,102]	1	4628	0	1	0.5
chr1	24568284	G	A	chr1:24568284:G:A	SNP	IBS-ASD-17053-blood-wgs-ILLUMINA	IBS-ASD-1705	intron_variant	protein_coding	ENST00000374392	NCMAP	ENSG00000184454		ENST00000374392.3:c.-8+12115G>A		0.95962	HIGH			1.756	0.040542		6.05			51.84	0/1	58	49	[87,0,58]	0.591837	0/0	49	38	[0,49,114]	0/0	47	36	[0,47,108]	1	4628	0	1	0.5
chr1	24627829	C	T	chr1:24627829:C:T	SNP	IBS-ASD-13413-blood-wgs-ILLUMINA	IBS-ASD-1341	upstream_gene_variant	misc_RNA	ENST00000459380	Y_RNA	ENSG00000239106				0.38046	HIGH						2.141			50.56	0/1	52	34	[85,0,52]	0.5	0/0	30	25	[0,30,75]	0/0	26	29	[0,26,87]	1	4628	2.2283e-05	1	0.5
chr1	24633299	G	A	chr1:24633299:G:A	SNP	IBS-ASD-13024-blood-wgs-ILLUMINA	IBS-ASD-1302	intron_variant	protein_coding_CDS_not_defined	ENST00000478890	SRRM1	ENSG00000133226		ENST00000478890.5:n.34+200G>A		0.94049	HIGH						13.77			49.92	0/1	51	30	[85,0,51]	0.566667	0/0	66	29	[0,66,87]	0/0	69	35	[0,69,105]	1	4628	0	1	0.5
chr1	24647042	C	T	chr1:24647042:C:T	SNP	IBS-ASD-17983-blood-wgs-ILLUMINA	IBS-ASD-1798	non_coding_transcript_exon_variant	retained_intron	ENST00000462710	SRRM1	ENSG00000133226	3/4	ENST00000462710.5:n.521C>T		0.8877	HIGH						20.7			47.34	0/1	54	41	[82,0,54]	0.536585	0/0	54	36	[0,54,108]	0/0	61	35	[0,61,105]	1	4628	0	1	0.5
chr1	24776989	A	G	chr1:24776989:A:G	SNP	IBS-ASD-30283-blood-wgs-ILLUMINA	IBS-ASD-3028	intron_variant	protein_coding	ENST00000374379	CLIC4	ENSG00000169504		ENST00000374379.9:c.73-20753A>G		0.65593	HIGH			1.159	0.0010866		1.683			48.47	0/1	57	40	[83,0,57]	0.5	0/0	58	39	[0,58,117]	0/0	35	33	[0,35,99]	1	4628	6.6753e-05	1	0.5
chr1	24778891	T	C	chr1:24778891:T:C	SNP	IBS-ASD-32734-blood-wgs-ILLUMINA	IBS-ASD-3273	intron_variant	protein_coding	ENST00000374379	CLIC4	ENSG00000169504		ENST00000374379.9:c.73-18851T>C		0.95205	HIGH			1.159	0.0010866		8.072			51.66	0/1	54	33	[86,0,54]	0.515152	0/0	58	35	[0,58,105]	0/0	66	36	[0,66,108]	1	4628	0	1	0.5
chr1	24831765	C	T	chr1:24831765:C:T	SNP	IBS-ASD-18145-blood-wgs-ILLUMINA	IBS-ASD-1814	intron_variant	protein_coding	ENST00000374379	CLIC4	ENSG00000169504		ENST00000374379.9:c.415+4649C>T		0.67671	HIGH			1.159	0.0010866		2.214			42.5	0/1	47	22	[77,0,47]	0.409091	0/0	49	35	[0,49,105]	0/0	42	24	[0,42,72]	1	4628	5.1986e-05	1	0.5
chr1	24926310	T	C	chr1:24926310:T:C	SNP	IBS-ASD-17033-blood-wgs-ILLUMINA	IBS-ASD-1703	intron_variant	protein_coding	ENST00000308873	RUNX3	ENSG00000020633		ENST00000308873.11:c.439+1264A>G		0.19899	HIGH			0.347	0.94714		17.61			47.33	0/1	57	38	[82,0,57]	0.5	0/0	67	37	[0,67,111]	0/0	35	36	[0,35,108]	1	4628	0.00061576	1	0.5
chr1	24944692	C	T	chr1:24944692:C:T	SNP	IBS-ASD-16464-blood-wgs-ILLUMINA	IBS-ASD-1646	intron_variant	protein_coding	ENST00000338888	RUNX3	ENSG00000020633		ENST00000338888.4:c.59-14840G>A		0.25065	HIGH			0.424	0.84295		1.885			56.14	0/1	52	27	[86,0,52]	0.592593	0/0	43	33	[0,43,99]	0/0	42	36	[0,42,108]	7	4628	5.2004e-05	1	0.50227
chr1	25014406	T	A	chr1:25014406:T:A	SNP	IBS-ASD-16013-blood-wgs-ILLUMINA	IBS-ASD-1601	intergenic_variant								0.75912	HIGH									43.28	0/1	55	41	[78,0,55]	0.414634	0/0	70	34	[0,70,102]	0/0	53	35	[0,53,105]	1	4628	0	1	0.5
chr1	25021368	G	A	chr1:25021368:G:A	SNP	IBS-ASD-19103-blood-wgs-ILLUMINA	IBS-ASD-1910	upstream_gene_variant	miRNA	ENST00000580572	MIR4425	ENSG00000264371				0.93931	HIGH						8.547			49.99	0/1	47	27	[85,0,47]	0.592593	0/0	51	35	[0,51,105]	0/0	49	35	[0,49,105]	1	4628	0	1	0.5
chr1	25022751	G	A	chr1:25022751:G:A	SNP	IBS-ASD-13054-blood-wgs-ILLUMINA	IBS-ASD-1305	upstream_gene_variant	miRNA	ENST00000580572	MIR4425	ENSG00000264371				0.66558	HIGH						1.14			41.6	0/1	54	38	[76,0,54]	0.421053	0/0	78	44	[0,78,132]	0/0	66	40	[0,66,120]	1	4628	1.4839e-05	1	0.5
chr1	25033301	A	T	chr1:25033301:A:T	SNP	IBS-ASD-5874-blood-wgs-ILLUMINA	IBS-ASD-587	regulatory_region_variant								0.86286	HIGH									46.08	0/1	45	30	[81,0,45]	0.5	0/0	61	36	[0,61,108]	0/0	66	38	[0,66,114]	1	4628	0	1	0.5
chr1	25175896	G	A	chr1:25175896:G:A	SNP	IBS-ASD-18203-blood-wgs-ILLUMINA	IBS-ASD-1820	intergenic_variant								0.7092	HIGH									42.39	0/1	52	33	[77,0,52]	0.424242	0/0	38	36	[0,38,108]	0/0	52	28	[0,52,84]	1	4628	0	1	0.5
chr1	25202373	C	T	chr1:25202373:C:T	SNP	IBS-ASD-9683-blood-wgs-ILLUMINA	IBS-ASD-968	intergenic_variant								0.90397	HIGH									48.72	0/1	55	32	[83,0,55]	0.5	0/0	44	40	[0,44,120]	0/0	43	35	[0,43,105]	1	4628	0	1	0.5
chr1	25261315	G	A	chr1:25261315:G:A	SNP	IBS-ASD-9663-blood-wgs-ILLUMINA	IBS-ASD-966	intron_variant	protein_coding_CDS_not_defined	ENST00000450820	RSRP1	ENSG00000117616		ENST00000450820.2:n.146+6425C>T		0.69327	HIGH						3.195			42.65	0/1	52	32	[77,0,52]	0.5	0/0	32	33	[0,32,99]	0/0	47	36	[0,47,108]	1	4628	0	1	0.5
chr1	25287775	G	A	chr1:25287775:G:A	SNP	IBS-ASD-18685-blood-wgs-ILLUMINA	IBS-ASD-1868	intron_variant	protein_coding	ENST00000328664	RHD	ENSG00000187010		ENST00000328664.9:c.336-2866G>A		0.60441	HIGH			0.951	2.8534e-05		0.677			39.77	0/1	41	52	[75,0,41]	0.442308	0/0	41	43	[0,41,129]	0/0	36	47	[0,36,72]	1	4618	0	0.99784	0.5
chr1	25299152	C	T	chr1:25299152:C:T	SNP	IBS-ASD-13194-blood-wgs-ILLUMINA	IBS-ASD-1319	intron_variant	protein_coding	ENST00000328664	RHD	ENSG00000187010		ENST00000328664.9:c.487-1794C>T		0.27052	HIGH			0.951	2.8534e-05		0.721			41.33	0/1	38	28	[76,0,38]	0.464286	0/0	54	36	[0,54,108]	0/0	30	36	[0,30,108]	1	4616	0.00010926	0.99741	0.5
chr1	25423994	C	T	chr1:25423994:C:T	SNP	IBS-ASD-13233-blood-wgs-ILLUMINA	IBS-ASD-1323	intron_variant	protein_coding	ENST00000349320	RHCE	ENSG00000188672		ENST00000349320.7:c.-40+4959G>A		0.71341	HIGH			0.768	0.0011632		1.224			41.8	0/1	45	39	[77,0,45]	0.512821	0/0	60	37	[0,60,111]	0/0	61	35	[0,61,105]	1	4628	7.4213e-05	1	0.5
chr1	25452220	T	A	chr1:25452220:T:A	SNP	IBS-ASD-12783-blood-wgs-ILLUMINA	IBS-ASD-1278	intron_variant	protein_coding	ENST00000374343	MACO1	ENSG00000204178		ENST00000374343.5:c.350-2039T>A		0.90811	HIGH						13.7			47.95	0/1	48	34	[83,0,48]	0.647059	0/0	58	37	[0,58,111]	0/0	49	27	[0,49,81]	1	4628	0	1	0.5
chr1	25458906	C	T	chr1:25458906:C:T	SNP	IBS-ASD-12954-blood-wgs-ILLUMINA	IBS-ASD-1295	intron_variant	protein_coding	ENST00000374343	MACO1	ENSG00000204178		ENST00000374343.5:c.1154+14C>T		0.75822	HIGH						7.785			43.01	0/1	57	33	[78,0,57]	0.424242	0/0	48	31	[0,48,93]	0/0	49	32	[0,49,96]	1	4628	0	1	0.5
chr1	25504063	AGGTTCTTTC	A	chr1:25504063:AGGTTCTTTC:A	INDEL	IBS-ASD-10363-blood-wgs-ILLUMINA	IBS-ASD-1036	downstream_gene_variant	protein_coding	ENST00000374343	MACO1	ENSG00000204178				0.33333	MEDIUM									40.65	0|1	39	48	[70,0,39]	0.479167	0/0	71	48	[0,71,144]	0/0	82	42	[0,82,126]	1	4628	0	1	0.5
chr1	25562501	G	T	chr1:25562501:G:T	SNP	IBS-ASD-29443-blood-wgs-ILLUMINA	IBS-ASD-2944	intron_variant	protein_coding	ENST00000374338	LDLRAP1	ENSG00000157978		ENST00000374338.5:c.460-143G>T		0.89626	HIGH			1.163	6.5037e-06		5.422			48.34	0/1	50	42	[83,0,50]	0.5	0/0	41	37	[0,41,111]	0/0	46	41	[0,46,123]	1	4628	7.4177e-06	1	0.5
chr1	25650384	G	C	chr1:25650384:G:C	SNP	IBS-ASD-6055-blood-wgs-ILLUMINA	IBS-ASD-605	intron_variant	protein_coding	ENST00000374332	MAN1C1	ENSG00000117643		ENST00000374332.9:c.540+32047G>C		0.94039	HIGH			0.434	0.20933		2.894			50.11	0/1	53	35	[85,0,53]	0.571429	0/0	63	36	[0,63,108]	0/0	58	41	[0,58,123]	1	4628	0	1	0.5
chr1	25698282	G	A	chr1:25698282:G:A	SNP	IBS-ASD-19833-blood-wgs-ILLUMINA	IBS-ASD-1983	intron_variant	protein_coding	ENST00000374332	MAN1C1	ENSG00000117643		ENST00000374332.9:c.637+11746G>A		0.90741	HIGH			0.434	0.20933		12.4			48.97	0/1	48	27	[84,0,48]	0.666667	0/0	47	32	[0,47,96]	0/0	35	30	[0,35,90]	1	4628	0	1	0.5
chr1	25747456	G	A	chr1:25747456:G:A	SNP	IBS-ASD-13213-blood-wgs-ILLUMINA	IBS-ASD-1321	intron_variant	protein_coding	ENST00000374332	MAN1C1	ENSG00000117643		ENST00000374332.9:c.753+673G>A		0.83267	HIGH			0.434	0.20933		0.28			47.2	0/1	52	42	[82,0,52]	0.452381	0/0	36	34	[0,36,102]	0/0	61	34	[0,61,102]	1	4628	1.4834e-05	1	0.5
chr1	25751329	A	G	chr1:25751329:A:G	SNP	IBS-ASD-12743-blood-wgs-ILLUMINA	IBS-ASD-1274	intron_variant	protein_coding	ENST00000374332	MAN1C1	ENSG00000117643		ENST00000374332.9:c.834+1994A>G		0.29431	HIGH			0.434	0.20933		2.617			36.24	0/1	34	43	[70,0,34]	0.418605	0/0	41	41	[0,41,123]	0/0	49	31	[0,49,98]	2	4628		1	0.50011
chr1	25809702	C	T	chr1:25809702:C:T	SNP	IBS-ASD-29673-blood-wgs-ILLUMINA	IBS-ASD-2967	missense_variant	protein_coding	ENST00000361547	SELENON	ENSG00000162430	7/13	ENST00000361547.7:c.892C>T	ENSP00000355141.2:p.Leu298Phe	0.79885	HIGH						25.5	deleterious	probably_damaging	44.67	0/1	48	44	[79,0,48]	0.477273	0/0	76	41	[0,76,123]	0/0	71	40	[0,71,120]	1	4628	0	1	0.5
chr1	25815066	T	C	chr1:25815066:T:C	SNP	IBS-ASD-29623-blood-wgs-ILLUMINA	IBS-ASD-2962	intron_variant	protein_coding	ENST00000361547	SELENON	ENSG00000162430		ENST00000361547.7:c.1603-482T>C		0.95216	HIGH						1.98			50.9	0/1	46	38	[86,0,46]	0.552632	0/0	72	35	[0,72,105]	0/0	70	38	[0,70,114]	1	4628	0	1	0.5
chr1	25817954	C	A	chr1:25817954:C:A	SNP	IBS-ASD-29833-blood-wgs-ILLUMINA	IBS-ASD-2983	3_prime_UTR_variant	protein_coding	ENST00000361547	SELENON	ENSG00000162430	13/13	ENST00000361547.7:c.*2236C>A		0.30451	HIGH						0.589			51.13	0|1	48	50	[83,0,48]	0.56	0/0	30	43	[0,30,129]	0/0	35	39	[0,35,117]	1	4628	8.2949e-05	1	0.5
chr1	25867495	A	G	chr1:25867495:A:G	SNP	IBS-ASD-16363-blood-wgs-ILLUMINA	IBS-ASD-1636	intron_variant	protein_coding	ENST00000675840	PAQR7	ENSG00000182749		ENST00000675840.1:c.-23+3114T>C		0.88749	HIGH						6.045			50.38	0/1	53	29	[85,0,53]	0.551724	0/0	31	32	[0,31,96]	0/0	38	40	[0,38,120]	1	4628	0	1	0.5
chr1	25882265	C	T	chr1:25882265:C:T	SNP	IBS-ASD-12853-blood-wgs-ILLUMINA	IBS-ASD-1285	downstream_gene_variant	misc_RNA	ENST00000384572	Y_RNA	ENSG00000207302				0.9616	HIGH						0.231			52.07	0/1	50	26	[87,0,50]	0.615385	0/0	65	40	[0,65,120]	0/0	72	34	[0,72,102]	1	4628	0	1	0.5
chr1	25956628	T	C	chr1:25956628:T:C	SNP	IBS-ASD-4033-blood-wgs-ILLUMINA	IBS-ASD-403	downstream_gene_variant	protein_coding	ENST00000374282	PAFAH2	ENSG00000158006				0.92482	HIGH			1.113	3.8282e-09		2.482			48.76	0/1	46	37	[84,0,46]	0.540541	0/0	53	34	[0,53,102]	0/0	47	42	[0,47,126]	1	4628	0	1	0.5
chr1	26069412	C	T	chr1:26069412:C:T	SNP	IBS-ASD-20123-blood-wgs-ILLUMINA	IBS-ASD-2012	upstream_gene_variant	protein_coding	ENST00000374272	TRIM63	ENSG00000158022				0.14957	HIGH			1.469	4.3041e-13		1.889			39.34	0/1	47	29	[74,0,47]	0.37931	0/0	39	28	[0,39,84]	0/0	25	29	[0,25,87]	1	4628	7.4349e-05	1	0.5
chr1	26075072	C	T	chr1:26075072:C:T	SNP	IBS-ASD-13195-blood-wgs-ILLUMINA	IBS-ASD-1319	intergenic_variant								0.61387	HIGH									48.09	0/1	52	33	[83,0,52]	0.606061	0/0	35	36	[0,35,108]	0/0	44	34	[0,44,102]	1	4628	7.4251e-05	1	0.5
chr1	26112480	G	A	chr1:26112480:G:A	SNP	IBS-ASD-13063-blood-wgs-ILLUMINA	IBS-ASD-1306	5_prime_UTR_variant	protein_coding	ENST00000374271	PDIK1L	ENSG00000175087	2/4	ENST00000374271.8:c.-188G>A		0.88705	HIGH			0.643	0.26436		10.51			47.49	0/1	46	44	[82,0,46]	0.5	0/0	59	42	[0,59,126]	0/0	48	34	[0,48,102]	1	4628	0	1	0.5
chr1	26118762	T	A	chr1:26118762:T:A	SNP	IBS-ASD-9404-blood-wgs-ILLUMINA	IBS-ASD-940	intron_variant	protein_coding	ENST00000374269	PDIK1L	ENSG00000175087		ENST00000374269.2:c.286-3075T>A		0.61255	HIGH			0.643	0.26436		12.93			39.79	0/1	53	33	[75,0,53]	0.424242	0/0	60	42	[0,60,126]	0/0	68	40	[0,68,120]	1	4628	0	1	0.5
chr1	26168665	G	A	chr1:26168665:G:A	SNP	IBS-ASD-17223-blood-wgs-ILLUMINA	IBS-ASD-1722	5_prime_UTR_variant	protein_coding	ENST00000634842	C1orf232	ENSG00000282872	1/4	ENST00000634842.2:c.-166C>T		0.95209	HIGH						9.399			51.16	0/1	59	35	[86,0,59]	0.6	0/0	59	35	[0,59,105]	0/0	74	34	[0,74,102]	1	4628	0	1	0.5
chr1	26182816	G	A	chr1:26182816:G:A	SNP	IBS-ASD-17123-blood-wgs-ILLUMINA	IBS-ASD-1712	intron_variant	protein_coding	ENST00000361530	CNKSR1	ENSG00000142675		ENST00000361530.11:c.624+232G>A		0.63699	HIGH			1.282	4.289e-30		2.372			47.98	0/1	45	34	[83,0,45]	0.647059	0/0	35	48	[0,35,144]	0/0	41	42	[0,41,126]	1	4628	5.9345e-05	1	0.5
chr1	26197362	A	G	chr1:26197362:A:G	SNP	IBS-ASD-9523-blood-wgs-ILLUMINA	IBS-ASD-952	intron_variant	protein_coding	ENST00000456354	CATSPER4	ENSG00000188782		ENST00000456354.7:c.460-324A>G		0.72884	HIGH			1.123	5.7136e-11		9.123			43.04	0/1	50	32	[78,0,50]	0.4375	0/0	31	40	[0,31,120]	0/0	45	43	[0,45,129]	1	4628	0	1	0.5
chr1	26232605	C	T	chr1:26232605:C:T	SNP	IBS-ASD-19283-blood-wgs-ILLUMINA	IBS-ASD-1928	upstream_gene_variant	protein_coding	ENST00000451429	CEP85	ENSG00000130695				0.80542	HIGH			0.531	0.00057592		0.847			50.82	0/1	46	38	[86,0,46]	0.5	0/0	32	42	[0,32,126]	0/0	49	40	[0,49,120]	1	4628	1.4867e-05	1	0.5
chr1	26260678	T	G	chr1:26260678:T:G	SNP	IBS-ASD-19273-blood-wgs-ILLUMINA	IBS-ASD-1927	intron_variant	protein_coding	ENST00000451429	CEP85	ENSG00000130695		ENST00000451429.8:c.1341+876T>G		0.66542	HIGH			0.531	0.00057592		7.674			41.61	0/1	31	42	[76,0,31]	0.714286	0/0	52	41	[0,52,123]	0/0	77	40	[0,77,120]	1	4628	0	1	0.5
chr1	26299665	G	A	chr1:26299665:G:A	SNP	IBS-ASD-6143-blood-wgs-ILLUMINA	IBS-ASD-614	intron_variant	protein_coding	ENST00000374222	UBXN11	ENSG00000158062		ENST00000374222.6:c.199+1261C>T		0.83403	HIGH			1.142	1.3973e-13		0.15			50.82	0/1	46	36	[86,0,46]	0.638889	0/0	33	37	[0,33,111]	0/0	33	38	[0,33,114]	1	4628	7.42e-06	1	0.5
chr1	26369608	C	T	chr1:26369608:C:T	SNP	IBS-ASD-13573-blood-wgs-ILLUMINA	IBS-ASD-1357	intron_variant	protein_coding	ENST00000349618	ZNF683	ENSG00000176083		ENST00000349618.8:c.-14-1023G>A		0.75019	HIGH			1.34	1.1234e-07		2.35			46.04	0/1	39	36	[81,0,39]	0.638889	0/0	40	43	[0,40,129]	0/0	26	28	[0,26,84]	1	4628	0	1	0.5
chr1	26416159	A	C	chr1:26416159:A:C	SNP	IBS-ASD-32243-blood-wgs-ILLUMINA	IBS-ASD-3224	intron_variant	protein_coding	ENST00000326279	LIN28A	ENSG00000131914		ENST00000326279.11:c.228+4577A>C		0.9763	HIGH			1.028	0.019369		0.9			56	0/1	61	43	[91,0,61]	0.55814	0/0	84	46	[0,84,138]	0/0	39	38	[0,39,114]	1	4628	0	1	0.5
chr1	26512787	A	T	chr1:26512787:A:T	SNP	IBS-ASD-9883-blood-wgs-ILLUMINA	IBS-ASD-988	intergenic_variant								0.94709	HIGH									52.08	0/1	57	44	[87,0,57]	0.545455	0/0	37	43	[0,37,129]	0/0	44	41	[0,44,123]	1	4628	0	1	0.5
chr1	26545846	C	T	chr1:26545846:C:T	SNP	IBS-ASD-13533-blood-wgs-ILLUMINA	IBS-ASD-1353	5_prime_UTR_variant	nonsense_mediated_decay	ENST00000374163	RPS6KA1	ENSG00000117676	1/22	ENST00000374163.5:c.-55C>T		0.37525	HIGH						9.925			35.85	0/1	47	32	[71,0,47]	0.375	0/0	39	33	[0,39,99]	0/0	56	48	[0,56,144]	1	4628	2.9673e-05	1	0.5
chr1	26717918	G	C	chr1:26717918:G:C	SNP	IBS-ASD-17263-blood-wgs-ILLUMINA	IBS-ASD-1726	intron_variant	protein_coding	ENST00000324856	ARID1A	ENSG00000117713		ENST00000324856.13:c.1138-11733G>C		0.60905	HIGH			0.071	1		0.181			39.8	0/1	51	41	[75,0,51]	0.414634	0/0	48	35	[0,48,105]	0/0	39	30	[0,39,90]	1	4628	0	1	0.5
chr1	26743511	G	A	chr1:26743511:G:A	SNP	IBS-ASD-35116-blood-wgs-ILLUMINA	IBS-ASD-3511	intron_variant	protein_coding	ENST00000324856	ARID1A	ENSG00000117713		ENST00000324856.13:c.1920+10719G>A		0.44003	HIGH			0.071	1		10.24			37.34	0/1	50	42	[72,0,50]	0.380952	0/0	60	35	[0,60,105]	0/0	38	26	[0,38,78]	1	4628		1	0.5
chr1	27009780	C	A	chr1:27009780:C:A	SNP	IBS-ASD-29683-blood-wgs-ILLUMINA	IBS-ASD-2968	intron_variant	protein_coding	ENST00000289166	TENT5B	ENSG00000158246		ENST00000289166.6:c.264+2627G>T		0.88742	HIGH						6.406			47.09	0/1	60	36	[82,0,60]	0.472222	0/0	50	42	[0,50,126]	0/0	71	44	[0,71,132]	1	4628	0	1	0.5
chr1	27067178	C	T	chr1:27067178:C:T	SNP	IBS-ASD-32794-blood-wgs-ILLUMINA	IBS-ASD-3279	regulatory_region_variant								0.91832	HIGH									51.39	0/1	48	31	[86,0,48]	0.580645	0/0	41	33	[0,41,99]	0/0	33	25	[0,33,75]	1	4628	0	1	0.5
chr1	27077332	G	A	chr1:27077332:G:A	SNP	IBS-ASD-16633-blood-wgs-ILLUMINA	IBS-ASD-1663	intergenic_variant								0.86291	HIGH									46.67	0/1	44	36	[81,0,44]	0.638889	0/0	84	35	[0,84,105]	0/0	98	44	[0,98,132]	1	4628	0	1	0.5
chr1	27128059	TACTC	T	chr1:27128059:TACTC:T	INDEL	IBS-ASD-17483-blood-wgs-ILLUMINA	IBS-ASD-1748	intron_variant	protein_coding	ENST00000263980	SLC9A1	ENSG00000090020		ENST00000263980.8:c.353-13777_353-13774del		0.74681	MEDIUM			0.375	0.79049					49.42	0/1	39	33	[78,0,39]	0.666667	0/0	36	41	[0,36,123]	0/0	41	32	[0,41,96]	1	4628	0	1	0.5
chr1	27133484	A	G	chr1:27133484:A:G	SNP	IBS-ASD-18983-blood-wgs-ILLUMINA	IBS-ASD-1898	intron_variant	protein_coding	ENST00000263980	SLC9A1	ENSG00000090020		ENST00000263980.8:c.353-19198T>C		0.96085	HIGH			0.375	0.79049		11.69			52.49	0/1	60	30	[87,0,60]	0.566667	0/0	65	38	[0,65,114]	0/0	56	35	[0,56,105]	1	4628	1.4844e-05	1	0.5
chr1	27145632	G	C	chr1:27145632:G:C	SNP	IBS-ASD-30363-blood-wgs-ILLUMINA	IBS-ASD-3036	intron_variant	protein_coding	ENST00000263980	SLC9A1	ENSG00000090020		ENST00000263980.8:c.352+8351C>G		0.75926	HIGH			0.375	0.79049		13.87			43.66	0/1	58	39	[78,0,58]	0.435897	0/0	61	40	[0,61,120]	0/0	63	40	[0,63,120]	1	4628	0	1	0.5
chr1	27149392	G	C	chr1:27149392:G:C	SNP	IBS-ASD-29573-blood-wgs-ILLUMINA	IBS-ASD-2957	intron_variant	protein_coding	ENST00000263980	SLC9A1	ENSG00000090020		ENST00000263980.8:c.352+4591C>G		0.89547	HIGH			0.375	0.79049		0.507			49.4	0/1	50	53	[84,0,50]	0.54717	0/0	34	43	[0,34,129]	0/0	38	42	[0,38,126]	1	4628	0	1	0.5
chr1	27171791	G	A	chr1:27171791:G:A	SNP	IBS-ASD-7553-blood-wgs-ILLUMINA	IBS-ASD-755	upstream_gene_variant	processed_pseudogene	ENST00000457038		ENSG00000229985				0.82203	HIGH						1.923			49.59	0/1	43	28	[84,0,43]	0.535714	0/0	29	38	[0,29,114]	0/0	31	31	[0,31,93]	1	4628	0	1	0.5
chr1	27257501	ACTG	A	chr1:27257501:ACTG:A	INDEL	IBS-ASD-17443-blood-wgs-ILLUMINA	IBS-ASD-1744	intron_variant	protein_coding	ENST00000319394	WDTC1	ENSG00000142784		ENST00000319394.8:c.-99-3454_-99-3452del		0.44135	MEDIUM			0.229	0.99918		5.705			41.51	0|1	44	41	[72,0,44]	0.487805	0/0	46	37	[0,46,111]	0/0	61	35	[0,61,105]	1	4628	7.4246e-06	1	0.5
chr1	27428830	C	T	chr1:27428830:C:T	SNP	IBS-ASD-20134-blood-wgs-ILLUMINA	IBS-ASD-2013	missense_variant	protein_coding	ENST00000618852	WASF2	ENSG00000158195	2/9	ENST00000618852.5:c.61G>A	ENSP00000483313.1:p.Val21Ile	0.87489	HIGH					0.3737	15.04	tolerated	unknown	47.57	0/1	51	34	[82,0,51]	0.5	0/0	52	32	[0,52,96]	0/0	53	32	[0,53,96]	1	4628	7.4203e-05	1	0.5
chr1	27483594	C	T	chr1:27483594:C:T	SNP	IBS-ASD-13083-blood-wgs-ILLUMINA	IBS-ASD-1308	intron_variant	protein_coding	ENST00000618852	WASF2	ENSG00000158195		ENST00000618852.5:c.-44+6392G>A		0.86064	HIGH						3.162			49.09	0/1	52	36	[84,0,52]	0.527778	0/0	49	34	[0,49,102]	0/0	39	31	[0,39,93]	1	4628	2.9715e-05	1	0.5
chr1	27500093	C	A	chr1:27500093:C:A	SNP	IBS-ASD-32824-blood-wgs-ILLUMINA	IBS-ASD-3282	intergenic_variant								0.51463	HIGH									53.11	0/1	60	34	[88,0,60]	0.529412	0/0	27	31	[0,27,93]	0/0	43	32	[0,43,96]	1	4628	2.228e-05	1	0.5
chr1	27570207	C	T	chr1:27570207:C:T	SNP	IBS-ASD-6803-blood-wgs-ILLUMINA	IBS-ASD-680	intron_variant	protein_coding	ENST00000673934	AHDC1	ENSG00000126705		ENST00000673934.1:c.-628-11324G>A		0.86251	HIGH						19.89			46.55	0/1	53	33	[81,0,53]	0.636364	0/0	66	39	[0,66,117]	0/0	51	38	[0,51,114]	1	4628	0	1	0.5
chr1	27591785	T	C	chr1:27591785:T:C	SNP	IBS-ASD-9523-blood-wgs-ILLUMINA	IBS-ASD-952	intron_variant	protein_coding	ENST00000673934	AHDC1	ENSG00000126705		ENST00000673934.1:c.-629+11612A>G		0.78214	HIGH						2.747			43.95	0/1	55	47	[79,0,55]	0.425532	0/0	55	44	[0,55,132]	0/0	34	42	[0,34,126]	1	4628	0	1	0.5
chr1	27596352	G	A	chr1:27596352:G:A	SNP	IBS-ASD-5453-blood-wgs-ILLUMINA	IBS-ASD-545	intron_variant	protein_coding	ENST00000673934	AHDC1	ENSG00000126705		ENST00000673934.1:c.-629+7045C>T		0.92548	HIGH						19.08			49.84	0/1	53	29	[85,0,53]	0.517241	0/0	51	44	[0,51,132]	0/0	36	32	[0,36,96]	1	4628	0	1	0.5
chr1	27621920	T	C	chr1:27621920:T:C	SNP	IBS-ASD-18203-blood-wgs-ILLUMINA	IBS-ASD-1820	intron_variant	protein_coding	ENST00000374005	FGR	ENSG00000000938		ENST00000374005.8:c.330-263A>G		0.86904	HIGH			0.425	0.48408		9.067			48.49	0/1	50	30	[83,0,50]	0.6	0/0	39	36	[0,39,108]	0/0	32	29	[0,32,87]	1	4628	0	1	0.5
chr1	27624878	AC	A	chr1:27624878:AC:A	INDEL	IBS-ASD-18893-blood-wgs-ILLUMINA	IBS-ASD-1889	intron_variant	protein_coding	ENST00000374005	FGR	ENSG00000000938		ENST00000374005.8:c.-14+210del		0.60846	MEDIUM			0.425	0.48408					45.94	0/1	48	36	[75,0,48]	0.472222	0/0	39	31	[0,39,93]	0/0	44	34	[0,44,102]	1	4628	0	1	0.5
chr1	27755936	A	AT	chr1:27755936:A:AT	INDEL	IBS-ASD-18103-blood-wgs-ILLUMINA	IBS-ASD-1810	intron_variant	protein_coding	ENST00000373954	FAM76A	ENSG00000009780		ENST00000373954.11:c.735+607dup		0.44043	MEDIUM			0.953	8.7754e-06					43.1	0/1	33	28	[72,0,33]	0.607143	0/0	55	35	[0,55,105]	0/0	39	30	[0,39,90]	1	4628	0	1	0.5
chr1	27778972	C	G	chr1:27778972:C:G	SNP	IBS-ASD-18543-blood-wgs-ILLUMINA	IBS-ASD-1854	intron_variant	protein_coding	ENST00000373943	STX12	ENSG00000117758		ENST00000373943.9:c.118+5547C>G		0.92582	HIGH			0.338	0.95624		1.391			50.07	0/1	47	29	[85,0,47]	0.517241	0/0	57	35	[0,57,105]	0/0	36	34	[0,36,102]	1	4628	0	1	0.5
chr1	27873182	G	T	chr1:27873182:G:T	SNP	IBS-ASD-4783-blood-wgs-ILLUMINA	IBS-ASD-478	intron_variant	protein_coding	ENST00000373921	THEMIS2	ENSG00000130775		ENST00000373921.8:c.94+517G>T		0.89697	HIGH			0.713	0.0020207		0.737			48.06	0/1	47	34	[83,0,47]	0.529412	0/0	47	40	[0,47,120]	0/0	37	39	[0,37,117]	1	4628	0	1	0.5
chr1	27886307	T	G	chr1:27886307:T:G	SNP	IBS-ASD-5904-blood-wgs-ILLUMINA	IBS-ASD-590	3_prime_UTR_variant	protein_coding	ENST00000373921	THEMIS2	ENSG00000130775	6/6	ENST00000373921.8:c.*385T>G		0.9402	HIGH			0.713	0.0020207		1.677			50.85	0/1	46	37	[86,0,46]	0.567568	0/0	60	35	[0,60,105]	0/0	37	35	[0,37,105]	1	4628	0	1	0.5
chr1	27993625	T	C	chr1:27993625:T:C	SNP	IBS-ASD-17463-blood-wgs-ILLUMINA	IBS-ASD-1746	intron_variant	protein_coding	ENST00000373871	EYA3	ENSG00000158161		ENST00000373871.8:c.1143-65A>G		0.89987	HIGH			0.264	0.99702		3.581			49.58	0/1	50	38	[84,0,50]	0.552632	0/0	35	38	[0,35,114]	0/0	38	32	[0,38,96]	1	4628	0	1	0.5
chr1	28066825	C	T	chr1:28066825:C:T	SNP	IBS-ASD-13084-blood-wgs-ILLUMINA	IBS-ASD-1308	intron_variant	protein_coding	ENST00000373871	EYA3	ENSG00000158161		ENST00000373871.8:c.-68-8731G>A		0.28351	HIGH			0.264	0.99702		0.025			34.54	0/1	52	41	[69,0,52]	0.341463	0/0	44	31	[0,44,93]	0/0	40	29	[0,40,87]	1	4628	0	1	0.5
chr1	28077325	C	T	chr1:28077325:C:T	SNP	IBS-ASD-9374-blood-wgs-ILLUMINA	IBS-ASD-937	intron_variant	protein_coding	ENST00000373871	EYA3	ENSG00000158161		ENST00000373871.8:c.-69+11199G>A		0.63251	HIGH			0.264	0.99702		2.186			48.52	0/1	53	27	[83,0,53]	0.481481	0/0	48	34	[0,48,102]	0/0	32	31	[0,32,93]	1	4628	3.7163e-05	1	0.5
chr1	28101077	G	A	chr1:28101077:G:A	SNP	IBS-ASD-19753-blood-wgs-ILLUMINA	IBS-ASD-1975	upstream_gene_variant	processed_pseudogene	ENST00000436160	SPCS2P4	ENSG00000228589				0.50951	HIGH						0.703			40.64	0/1	51	44	[75,0,51]	0.5	0/0	31	38	[0,31,114]	0/0	35	35	[0,35,105]	1	4628	1.4867e-05	1	0.5
chr1	28174243	G	C	chr1:28174243:G:C	SNP	IBS-ASD-15933-blood-wgs-ILLUMINA	IBS-ASD-1593	intron_variant	protein_coding	ENST00000373857	PTAFR	ENSG00000169403		ENST00000373857.8:c.-39+2349C>G		0.85824	HIGH			0.848	0.24232		2.074			45.84	0/1	55	37	[81,0,55]	0.513514	0/0	42	29	[0,42,87]	0/0	45	32	[0,45,96]	1	4628	0	1	0.5
chr1	28242385	C	T	chr1:28242385:C:T	SNP	IBS-ASD-17543-blood-wgs-ILLUMINA	IBS-ASD-1754	intron_variant	protein_coding	ENST00000468425	ATP5IF1	ENSG00000130770		ENST00000468425.2:c.180-4204C>T		0.64508	HIGH						1.238			43.02	0/1	48	35	[78,0,48]	0.485714	0/0	48	36	[0,48,108]	0/0	38	34	[0,38,102]	1	4628	6.6884e-05	1	0.5
chr1	28406290	A	G	chr1:28406290:A:G	SNP	IBS-ASD-19283-blood-wgs-ILLUMINA	IBS-ASD-1928	intron_variant	protein_coding	ENST00000373839	PHACTR4	ENSG00000204138		ENST00000373839.8:c.-38-1120A>G		0.8918	HIGH			0.73	4.9198e-07		0.761			48.47	0/1	60	40	[83,0,60]	0.45	0/0	35	44	[0,35,132]	0/0	67	46	[0,67,138]	1	4628	0	1	0.5
chr1	28469295	T	C	chr1:28469295:T:C	SNP	IBS-ASD-29733-blood-wgs-ILLUMINA	IBS-ASD-2973	intron_variant	protein_coding	ENST00000373839	PHACTR4	ENSG00000204138		ENST00000373839.8:c.823+2527T>C		0.33186	HIGH			0.73	4.9198e-07		4.641			35.41	0/1	55	45	[70,0,55]	0.4	0/0	69	40	[0,69,120]	0/0	37	36	[0,37,108]	1	4628	0	1	0.5
chr1	28480385	C	T	chr1:28480385:C:T	SNP	IBS-ASD-19923-blood-wgs-ILLUMINA	IBS-ASD-1992	intron_variant	protein_coding	ENST00000373839	PHACTR4	ENSG00000204138		ENST00000373839.8:c.1607-66C>T		0.77738	HIGH			0.73	4.9198e-07		1.871			45.16	0/1	50	26	[80,0,50]	0.5	0/0	33	31	[0,33,93]	0/0	31	30	[0,31,90]	1	4628	0	1	0.5
chr1	28494914	T	A	chr1:28494914:T:A	SNP	IBS-ASD-4063-blood-wgs-ILLUMINA	IBS-ASD-406	intron_variant	protein_coding	ENST00000373839	PHACTR4	ENSG00000204138		ENST00000373839.8:c.2094-1620T>A		0.88526	HIGH			0.73	4.9198e-07		8.91			47.44	0/1	50	30	[82,0,50]	0.533333	0/0	43	38	[0,43,114]	0/0	59	40	[0,59,120]	1	4628	0	1	0.5
chr1	28509475	G	A	chr1:28509475:G:A	SNP	IBS-ASD-16333-blood-wgs-ILLUMINA	IBS-ASD-1633	non_coding_transcript_exon_variant	lncRNA	ENST00000413987	SNHG3	ENSG00000242125	3/3	ENST00000413987.1:n.784G>A		0.90884	HIGH						3.745			47.83	0/1	52	30	[83,0,52]	0.666667	0/0	64	36	[0,64,108]	0/0	78	42	[0,78,126]	1	4628	7.4289e-06	1	0.5
chr1	28532350	G	T	chr1:28532350:G:T	SNP	IBS-ASD-19103-blood-wgs-ILLUMINA	IBS-ASD-1910	splice_region_variant	protein_coding	ENST00000683442	RCC1	ENSG00000180198	7/13	ENST00000683442.1:c.441G>T	ENSP00000508074.1:p.Arg147=	0.23754	HIGH						23.5			33.23	0/1	48	38	[68,0,48]	0.394737	0/0	33	31	[0,33,93]	0/0	40	28	[0,40,84]	1	4628	0	1	0.5
chr1	28546414	T	C	chr1:28546414:T:C	SNP	IBS-ASD-13203-blood-wgs-ILLUMINA	IBS-ASD-1320	non_coding_transcript_exon_variant	TEC	ENST00000624273		ENSG00000279443	1/1	ENST00000624273.1:n.1955T>C		0.85866	HIGH						8.784			49.27	0/1	57	45	[84,0,57]	0.511111	0/0	48	28	[0,48,84]	0/0	29	32	[0,29,96]	1	4628	0	1	0.5
chr1	28546812	C	A	chr1:28546812:C:A	SNP	IBS-ASD-29754-blood-wgs-ILLUMINA	IBS-ASD-2975	downstream_gene_variant	TEC	ENST00000624273		ENSG00000279443				0.33023	HIGH						7.786			35.25	0/1	49	36	[70,0,49]	0.416667	0/0	34	37	[0,34,111]	0/0	46	39	[0,46,117]	1	4628	0	1	0.5
chr1	28586721	C	T	chr1:28586721:C:T	SNP	IBS-ASD-12984-blood-wgs-ILLUMINA	IBS-ASD-1298	upstream_gene_variant	lncRNA	ENST00000648127	SNHG12	ENSG00000197989				0.56545	HIGH						1.667			47.08	0/1	45	27	[82,0,45]	0.555556	0/0	38	31	[0,38,93]	0/0	27	31	[0,27,93]	1	4628	1.4911e-05	1	0.5
chr1	28593867	C	T	chr1:28593867:C:T	SNP	IBS-ASD-19863-blood-wgs-ILLUMINA	IBS-ASD-1986	missense_variant	protein_coding	ENST00000465518	RAB42	ENSG00000188060	2/2	ENST00000465518.3:c.407C>T	ENSP00000491546.1:p.Thr136Ile	0.13054	HIGH					0.17217	7.402	deleterious	benign	30.56	0/1	37	22	[65,0,37]	0.409091	0/0	39	33	[0,39,99]	0/0	36	33	[0,36,99]	1	4628	4.4508e-05	1	0.5
chr1	28600703	T	C	chr1:28600703:T:C	SNP	IBS-ASD-30043-blood-wgs-ILLUMINA	IBS-ASD-3004	intron_variant	protein_coding	ENST00000471683	TAF12	ENSG00000120656		ENST00000471683.6:c.450+4669A>G		0.88941	HIGH						7.853			48.85	0/1	60	36	[84,0,60]	0.5	0/0	44	32	[0,44,96]	0/0	32	33	[0,32,99]	1	4628	0	1	0.5
chr1	28664110	T	G	chr1:28664110:T:G	SNP	IBS-ASD-19684-blood-wgs-ILLUMINA	IBS-ASD-1968	upstream_gene_variant	protein_coding	ENST00000373816	GMEB1	ENSG00000162419				0.78676	HIGH			0.293	0.98462		4.638			48	0/1	44	28	[83,0,44]	0.535714	0/0	43	31	[0,43,93]	0/0	26	36	[0,26,108]	1	4628		1	0.5
chr1	28724946	C	G	chr1:28724946:C:G	SNP	IBS-ASD-29864-blood-wgs-ILLUMINA	IBS-ASD-2986	intergenic_variant								0.80834	HIGH									45.14	0/1	39	29	[80,0,39]	0.62069	0/0	34	32	[0,34,96]	0/0	38	33	[0,38,99]	1	4628	0	1	0.5
chr1	28740511	G	C	chr1:28740511:G:C	SNP	IBS-ASD-17303-blood-wgs-ILLUMINA	IBS-ASD-1730	intron_variant	protein_coding	ENST00000373812	YTHDF2	ENSG00000198492		ENST00000373812.8:c.133-1892G>C		0.55669	HIGH			0.139	0.99943		6.806			38.77	0/1	49	28	[74,0,49]	0.392857	0/0	58	37	[0,58,111]	0/0	77	32	[0,77,96]	1	4628	0	1	0.5
chr1	28839803	G	C	chr1:28839803:G:C	SNP	IBS-ASD-16403-blood-wgs-ILLUMINA	IBS-ASD-1640	intron_variant	protein_coding	ENST00000234961	OPRD1	ENSG00000116329		ENST00000234961.7:c.228-19151G>C		0.90888	HIGH			1.193	0.0033233		14.67			48.04	0|1	51	41	[83,0,51]	0.536585	0/0	86	37	[0,86,111]	0/0	66	31	[0,66,93]	1	4628	0	1	0.5
chr1	28888863	G	C	chr1:28888863:G:C	SNP	IBS-ASD-17803-blood-wgs-ILLUMINA	IBS-ASD-1780	intron_variant	protein_coding	ENST00000647103	EPB41	ENSG00000159023		ENST00000647103.1:c.-618+1653G>C		0.71385	HIGH						2.571			42.35	0/1	47	36	[77,0,47]	0.416667	0/0	46	40	[0,46,120]	0/0	57	40	[0,57,120]	1	4628	0	1	0.5
chr1	28920177	G	A	chr1:28920177:G:A	SNP	IBS-ASD-29673-blood-wgs-ILLUMINA	IBS-ASD-2967	intron_variant	protein_coding	ENST00000343067	EPB41	ENSG00000159023		ENST00000343067.9:c.-8+5409G>A		0.55673	HIGH			0.519	3.5942e-05		2.063			39.01	0/1	53	35	[74,0,53]	0.4	0/0	76	42	[0,76,126]	0/0	75	39	[0,75,117]	1	4628	0	1	0.5
chr1	29074022	G	A	chr1:29074022:G:A	SNP	IBS-ASD-17983-blood-wgs-ILLUMINA	IBS-ASD-1798	intron_variant	protein_coding	ENST00000343067	EPB41	ENSG00000159023		ENST00000343067.9:c.2184+8864G>A		0.78207	HIGH			0.519	3.5942e-05		0.922			44.61	0/1	53	31	[79,0,53]	0.451613	0/0	53	33	[0,53,99]	0/0	34	36	[0,34,108]	1	4628	0	1	0.5
chr1	29141810	G	T	chr1:29141810:G:T	SNP	IBS-ASD-17523-blood-wgs-ILLUMINA	IBS-ASD-1752	downstream_gene_variant	lncRNA	ENST00000413004		ENSG00000225750				0.28421	HIGH						5.047			34.02	0/1	46	25	[69,0,46]	0.4	0/0	53	33	[0,53,99]	0/0	53	34	[0,53,102]	1	4628	0	1	0.5
chr1	29172871	A	AT	chr1:29172871:A:AT	INDEL	IBS-ASD-17403-blood-wgs-ILLUMINA	IBS-ASD-1740	non_coding_transcript_exon_variant	retained_intron	ENST00000634348	SRSF4	ENSG00000116350	1/7	ENST00000634348.1:n.623_624insA		0.71474	MEDIUM									46.72	0/1	44	38	[77,0,44]	0.605263	0/0	78	40	[0,78,120]	0/0	61	37	[0,61,111]	1	4628	0	1	0.5
chr1	29274843	G	C	chr1:29274843:G:C	SNP	IBS-ASD-32763-blood-wgs-ILLUMINA	IBS-ASD-3276	intron_variant	protein_coding	ENST00000373779	PTPRU	ENSG00000060656		ENST00000373779.8:c.1145-605G>C		0.87542	HIGH			0.317	0.87228		1.682			48.38	0/1	54	25	[83,0,54]	0.44	0/0	69	37	[0,69,111]	0/0	32	30	[0,32,90]	1	4628	0	1	0.5
chr1	29342563	C	T	chr1:29342563:C:T	SNP	IBS-ASD-18124-blood-wgs-ILLUMINA	IBS-ASD-1812	intron_variant	lncRNA	ENST00000417651	LINC01756	ENSG00000230523		ENST00000417651.1:n.432+7120G>A		0.85538	HIGH						6.934			50.39	0/1	47	36	[85,0,47]	0.555556	0/0	56	34	[0,56,102]	0/0	28	34	[0,28,102]	1	4628	0	1	0.5
chr1	29354308	C	T	chr1:29354308:C:T	SNP	IBS-ASD-32833-blood-wgs-ILLUMINA	IBS-ASD-3283	upstream_gene_variant	lncRNA	ENST00000417651	LINC01756	ENSG00000230523				0.94537	HIGH						1.386			51.99	0/1	43	32	[87,0,43]	0.71875	0/0	46	35	[0,46,105]	0/0	53	34	[0,53,102]	1	4628	2.9681e-05	1	0.5
chr1	29388205	A	G	chr1:29388205:A:G	SNP	IBS-ASD-10313-blood-wgs-ILLUMINA	IBS-ASD-1031	intergenic_variant								0.75327	HIGH									43.64	0/1	50	35	[78,0,50]	0.485714	0/0	80	47	[0,80,141]	0/0	38	37	[0,38,111]	1	4628	0	1	0.5
chr1	29439242	A	T	chr1:29439242:A:T	SNP	IBS-ASD-17113-blood-wgs-ILLUMINA	IBS-ASD-1711	intergenic_variant								0.71468	HIGH									42.27	0/1	56	35	[77,0,56]	0.428571	0/0	87	44	[0,87,132]	0/0	56	34	[0,56,102]	1	4628	0	1	0.5
chr1	29445988	C	T	chr1:29445988:C:T	SNP	IBS-ASD-5204-blood-wgs-ILLUMINA	IBS-ASD-520	intergenic_variant								0.95102	HIGH									51.58	0/1	52	46	[86,0,52]	0.586957	0/0	52	33	[0,52,99]	0/0	49	30	[0,49,90]	1	4628	0	1	0.5
chr1	29517494	G	A	chr1:29517494:G:A	SNP	IBS-ASD-17754-blood-wgs-ILLUMINA	IBS-ASD-1775	intergenic_variant								0.33319	HIGH									34.98	0/1	57	44	[70,0,57]	0.386364	0/0	48	33	[0,48,99]	0/0	55	33	[0,55,99]	1	4628	0	1	0.5
chr1	29517802	C	T	chr1:29517802:C:T	SNP	IBS-ASD-5874-blood-wgs-ILLUMINA	IBS-ASD-587	intergenic_variant								0.89134	HIGH									52	0/1	51	32	[87,0,51]	0.5	0/0	46	32	[0,46,96]	0/0	36	30	[0,36,90]	1	4628	1.4839e-05	1	0.5
chr1	29551941	G	A	chr1:29551941:G:A	SNP	IBS-ASD-16684-blood-wgs-ILLUMINA	IBS-ASD-1668	intergenic_variant								0.86586	HIGH									48.69	0/1	51	40	[83,0,51]	0.5	0/0	55	49	[0,55,147]	0/0	55	42	[0,55,126]	3	4628	0.00010393	1	0.50032
chr1	29571914	AC	A	chr1:29571914:AC:A	INDEL	IBS-ASD-32823-blood-wgs-ILLUMINA	IBS-ASD-3282	intergenic_variant								0.5564	MEDIUM									45.17	0/1	50	36	[74,0,50]	0.472222	0/0	69	35	[0,69,105]	0/0	48	37	[0,48,111]	1	4628	0	1	0.5
chr1	29628536	T	A	chr1:29628536:T:A	SNP	IBS-ASD-9374-blood-wgs-ILLUMINA	IBS-ASD-937	intergenic_variant								0.83199	HIGH									45.64	0/1	50	26	[80,0,50]	0.461538	0/0	46	41	[0,46,123]	0/0	54	39	[0,54,117]	1	4628	0	1	0.5
chr1	29699076	C	T	chr1:29699076:C:T	SNP	IBS-ASD-13153-blood-wgs-ILLUMINA	IBS-ASD-1315	intergenic_variant								0.8697	HIGH									50.46	0/1	52	46	[85,0,52]	0.543478	0/0	44	34	[0,44,102]	0/0	29	33	[0,29,99]	1	4628	0	1	0.5
chr1	29736212	C	A	chr1:29736212:C:A	SNP	IBS-ASD-13513-blood-wgs-ILLUMINA	IBS-ASD-1351	intergenic_variant								0.1115	HIGH									29.68	0/1	48	32	[64,0,48]	0.375	0/0	67	41	[0,67,123]	0/0	40	35	[0,40,105]	1	4628	0	1	0.5
chr1	29742441	G	C	chr1:29742441:G:C	SNP	IBS-ASD-9425-blood-wgs-ILLUMINA	IBS-ASD-942	intergenic_variant								0.86289	HIGH									46.41	0/1	50	31	[81,0,50]	0.451613	0/0	85	47	[0,85,141]	0/0	64	42	[0,64,126]	1	4628	0	1	0.5
chr1	29791565	C	T	chr1:29791565:C:T	SNP	IBS-ASD-29444-blood-wgs-ILLUMINA	IBS-ASD-2944	downstream_gene_variant	lncRNA	ENST00000641702		ENSG00000284676				0.6116	HIGH						0.013			40.29	0/1	50	40	[75,0,50]	0.4	0/0	64	37	[0,64,111]	0/0	56	36	[0,56,108]	1	4628	4.4532e-05	1	0.5
chr1	29798526	G	A	chr1:29798526:G:A	SNP	IBS-ASD-29563-blood-wgs-ILLUMINA	IBS-ASD-2956	intergenic_variant								0.90885	HIGH									48.26	0/1	49	46	[83,0,49]	0.543478	0/0	61	36	[0,61,108]	0/0	73	40	[0,73,120]	1	4628	0	1	0.5
chr1	29891971	C	A	chr1:29891971:C:A	SNP	IBS-ASD-18073-blood-wgs-ILLUMINA	IBS-ASD-1807	intergenic_variant								0.88397	HIGH									47.53	0/1	49	41	[82,0,49]	0.585366	0/0	56	30	[0,56,90]	0/0	45	32	[0,45,96]	1	4628	7.4169e-06	1	0.5
chr1	29909020	G	A	chr1:29909020:G:A	SNP	IBS-ASD-19443-blood-wgs-ILLUMINA	IBS-ASD-1944	upstream_gene_variant	processed_pseudogene	ENST00000603857		ENSG00000270927				0.37126	HIGH						0.461			50.11	0/1	56	30	[85,0,56]	0.5	0/0	63	35	[0,63,105]	0/0	38	21	[0,38,63]	1	4604	0.00051243	0.99481	0.5
chr1	29934229	C	G	chr1:29934229:C:G	SNP	IBS-ASD-19113-blood-wgs-ILLUMINA	IBS-ASD-1911	intergenic_variant								0.94049	HIGH									50.68	0/1	51	26	[85,0,51]	0.538462	0/0	64	33	[0,64,99]	0/0	76	37	[0,76,111]	1	4628	0	1	0.5
chr1	29948684	C	T	chr1:29948684:C:T	SNP	IBS-ASD-18823-blood-wgs-ILLUMINA	IBS-ASD-1882	regulatory_region_variant								0.702	HIGH									44.38	0/1	33	29	[77,0,33]	0.551724	0/0	73	30	[0,73,146]	0/0	50	35	[0,50,105]	1	4628	0.00012661	1	0.5
chr1	30007132	G	C	chr1:30007132:G:C	SNP	IBS-ASD-30273-blood-wgs-ILLUMINA	IBS-ASD-3027	intergenic_variant								0.88795	HIGH									46.85	0|1	52	31	[82,0,52]	0.548387	0/0	77	45	[0,77,135]	0/0	94	48	[0,94,144]	1	4628		1	0.5
chr1	30150723	A	G	chr1:30150723:A:G	SNP	IBS-ASD-18243-blood-wgs-ILLUMINA	IBS-ASD-1824	intergenic_variant								0.23974	HIGH									33.06	0/1	43	35	[68,0,43]	0.371429	0/0	79	38	[0,79,114]	0/0	50	32	[0,50,96]	1	4628	7.4171e-06	1	0.5
chr1	30190064	A	T	chr1:30190064:A:T	SNP	IBS-ASD-17933-blood-wgs-ILLUMINA	IBS-ASD-1793	regulatory_region_variant								0.90889	HIGH									47.78	0/1	43	34	[83,0,43]	0.5	0/0	85	48	[0,85,144]	0/0	77	39	[0,77,117]	1	4628	0	1	0.5
chr1	30204111	G	A	chr1:30204111:G:A	SNP	IBS-ASD-13003-blood-wgs-ILLUMINA	IBS-ASD-1300	intergenic_variant								0.55669	HIGH									39.6	0/1	48	28	[74,0,48]	0.392857	0/0	83	41	[0,83,123]	0/0	57	35	[0,57,105]	1	4628	0	1	0.5
chr1	30216535	C	T	chr1:30216535:C:T	SNP	IBS-ASD-6173-blood-wgs-ILLUMINA	IBS-ASD-617	intergenic_variant								0.83267	HIGH									45.14	0/1	45	29	[80,0,45]	0.482759	0/0	72	42	[0,72,126]	0/0	64	35	[0,64,105]	1	4628	0.00010395	1	0.5
chr1	30239006	T	A	chr1:30239006:T:A	SNP	IBS-ASD-18743-blood-wgs-ILLUMINA	IBS-ASD-1874	intergenic_variant								0.74394	HIGH									42.88	0/1	44	36	[78,0,44]	0.666667	0/0	50	30	[0,50,90]	0/0	34	36	[0,34,108]	1	4628	0	1	0.5
chr1	30275601	G	A	chr1:30275601:G:A	SNP	IBS-ASD-17474-blood-wgs-ILLUMINA	IBS-ASD-1747	intergenic_variant								0.90325	HIGH									48.32	0/1	50	39	[83,0,50]	0.589744	0/0	55	43	[0,55,129]	0/0	40	38	[0,40,114]	1	4628	0	1	0.5
chr1	30344253	C	T	chr1:30344253:C:T	SNP	IBS-ASD-7553-blood-wgs-ILLUMINA	IBS-ASD-755	intergenic_variant								0.53075	HIGH									47.1	0/1	51	29	[82,0,51]	0.482759	0/0	29	37	[0,29,111]	0/0	48	30	[0,48,90]	1	4628	2.9728e-05	1	0.5
chr1	30403066	GA	G	chr1:30403066:GA:G	INDEL	IBS-ASD-17373-blood-wgs-ILLUMINA	IBS-ASD-1737	intergenic_variant								0.3333	MEDIUM									41.12	0/1	29	32	[70,0,29]	0.5	0/0	85	42	[0,85,126]	0/0	53	32	[0,53,96]	1	4628		1	0.5
chr1	30409092	G	C	chr1:30409092:G:C	SNP	IBS-ASD-17114-blood-wgs-ILLUMINA	IBS-ASD-1711	downstream_gene_variant	lncRNA	ENST00000427319		ENSG00000236335				0.81021	HIGH						5.162			45.57	0/1	56	23	[80,0,56]	0.391304	0/0	49	33	[0,49,99]	0/0	33	34	[0,33,102]	1	4628		1	0.5
chr1	30435256	T	C	chr1:30435256:T:C	SNP	IBS-ASD-16494-blood-wgs-ILLUMINA	IBS-ASD-1649	intergenic_variant								0.90668	HIGH									48.53	0/1	60	36	[83,0,60]	0.444444	0/0	63	41	[0,63,123]	0/0	44	35	[0,44,105]	1	4628		1	0.5
chr1	30460538	T	G	chr1:30460538:T:G	SNP	IBS-ASD-32764-blood-wgs-ILLUMINA	IBS-ASD-3276	intergenic_variant								0.96159	HIGH									52.29	0/1	54	32	[87,0,54]	0.5	0/0	69	37	[0,69,111]	0/0	81	39	[0,81,117]	1	4628	1.4838e-05	1	0.5
chr1	30511750	G	A	chr1:30511750:G:A	SNP	IBS-ASD-18693-blood-wgs-ILLUMINA	IBS-ASD-1869	regulatory_region_variant								0.83333	HIGH									45.49	0/1	43	29	[80,0,43]	0.517241	0/0	86	36	[0,86,108]	0/0	83	37	[0,83,111]	1	4628	0	1	0.5
chr1	30520733	C	A	chr1:30520733:C:A	SNP	IBS-ASD-13523-blood-wgs-ILLUMINA	IBS-ASD-1352	intergenic_variant								0.44209	HIGH									37.46	0/1	46	40	[72,0,46]	0.375	0/0	87	45	[0,87,135]	0/0	61	32	[0,61,96]	1	4628	0	1	0.5
chr1	30622686	A	T	chr1:30622686:A:T	SNP	IBS-ASD-17393-blood-wgs-ILLUMINA	IBS-ASD-1739	intergenic_variant								0.3863	HIGH									36.57	0/1	49	38	[71,0,49]	0.421053	0/0	76	42	[0,76,126]	0/0	74	38	[0,74,114]	1	4628	0	1	0.5
chr1	30678454	G	A	chr1:30678454:G:A	SNP	IBS-ASD-18414-blood-wgs-ILLUMINA	IBS-ASD-1841	intergenic_variant								0.93972	HIGH									49.76	0/1	53	36	[85,0,53]	0.472222	0/0	62	34	[0,62,102]	0/0	74	34	[0,74,102]	1	4628	6.6774e-05	1	0.5
chr1	30721689	G	A	chr1:30721689:G:A	SNP	IBS-ASD-16463-blood-wgs-ILLUMINA	IBS-ASD-1646	missense_variant	protein_coding	ENST00000373765	MATN1	ENSG00000162510	2/8	ENST00000373765.5:c.157C>T	ENSP00000362870.4:p.Arg53Trp	0.86139	HIGH			0.797	0.0025559	0.76966	24.3	deleterious	probably_damaging	45.94	0/1	52	46	[81,0,52]	0.434783	0/0	54	33	[0,54,99]	0/0	62	39	[0,62,117]	1	4628	2.2254e-05	1	0.5
chr1	30851688	T	A	chr1:30851688:T:A	SNP	IBS-ASD-19853-blood-wgs-ILLUMINA	IBS-ASD-1985	intergenic_variant								0.93989	HIGH									49.78	0/1	50	36	[85,0,50]	0.555556	0/0	62	35	[0,62,105]	0/0	50	39	[0,50,117]	1	4628	0	1	0.5
chr1	30888733	C	T	chr1:30888733:C:T	SNP	IBS-ASD-29603-blood-wgs-ILLUMINA	IBS-ASD-2960	intron_variant	protein_coding	ENST00000339394	SDC3	ENSG00000162512		ENST00000339394.7:c.139-9993G>A		0.95216	HIGH			0.664	0.41455		11.13			50.87	0/1	53	48	[86,0,53]	0.604167	0/0	83	46	[0,83,138]	0/0	70	33	[0,70,99]	1	4628	0	1	0.5
chr1	30992882	C	A	chr1:30992882:C:A	SNP	IBS-ASD-19043-blood-wgs-ILLUMINA	IBS-ASD-1904	intron_variant	protein_coding	ENST00000426105	PUM1	ENSG00000134644		ENST00000426105.7:c.888-222G>T		0.79278	HIGH			0.129	1		3.927			51.33	0/1	57	38	[86,0,57]	0.526316	0/0	25	33	[0,25,99]	0/0	53	41	[0,53,123]	1	4628	0	1	0.5
chr1	31221903	G	C	chr1:31221903:G:C	SNP	IBS-ASD-7343-blood-wgs-ILLUMINA	IBS-ASD-734	intron_variant	protein_coding	ENST00000373736	NKAIN1	ENSG00000084628		ENST00000373736.7:c.54+17591C>G		0.87457	HIGH			0.656	0.24678		4.473			47.46	0/1	48	40	[82,0,48]	0.475	0/0	38	35	[0,38,105]	0/0	40	34	[0,40,102]	1	4628	0	1	0.5
chr1	31233216	C	T	chr1:31233216:C:T	SNP	IBS-ASD-13053-blood-wgs-ILLUMINA	IBS-ASD-1305	intron_variant	protein_coding	ENST00000373736	NKAIN1	ENSG00000084628		ENST00000373736.7:c.54+6278G>A		0.385	HIGH			0.656	0.24678		4.537			36.12	0/1	55	36	[71,0,55]	0.388889	0/0	39	28	[0,39,84]	0/0	53	32	[0,53,96]	1	4628	0	1	0.5
chr1	31238771	G	A	chr1:31238771:G:A	SNP	IBS-ASD-29723-blood-wgs-ILLUMINA	IBS-ASD-2972	intron_variant	protein_coding	ENST00000373736	NKAIN1	ENSG00000084628		ENST00000373736.7:c.54+723C>T		0.73581	HIGH			0.656	0.24678		14.43			43.18	0|1	34	24	[78,0,34]	0.708333	0/0	80	44	[0,80,132]	0/0	32	36	[0,32,108]	1	4628	0	1	0.5
chr1	31301983	T	A	chr1:31301983:T:A	SNP	IBS-ASD-19903-blood-wgs-ILLUMINA	IBS-ASD-1990	intron_variant	protein_coding	ENST00000344147	ZCCHC17	ENSG00000121766		ENST00000344147.10:c.-56+4908T>A		0.44142	HIGH			0.842	0.0052857		0.87			36.74	0/1	48	27	[72,0,48]	0.407407	0/0	44	34	[0,44,102]	0/0	49	29	[0,49,87]	1	4628	0	1	0.5
chr1	31305602	C	CT	chr1:31305602:C:CT	INDEL	IBS-ASD-16043-blood-wgs-ILLUMINA	IBS-ASD-1604	intron_variant	protein_coding	ENST00000344147	ZCCHC17	ENSG00000121766		ENST00000344147.10:c.-55-4434dup		0.13603	MEDIUM			0.842	0.0052857					46.42	0/1	35	36	[65,0,35]	0.666667	0/0	67	38	[0,67,114]	0/0	34	32	[0,34,96]	1	4628	0	1	0.5
chr1	31455045	C	CT	chr1:31455045:C:CT	INDEL	IBS-ASD-17843-blood-wgs-ILLUMINA	IBS-ASD-1784	intergenic_variant								0.43997	MEDIUM									43.36	0/1	45	31	[72,0,45]	0.483871	0/0	52	29	[0,52,87]	0/0	38	32	[0,38,96]	1	4628	0	1	0.5
chr1	31517600	A	G	chr1:31517600:A:G	SNP	IBS-ASD-18743-blood-wgs-ILLUMINA	IBS-ASD-1874	intron_variant	lncRNA	ENST00000640157	LINC01226	ENSG00000284543		ENST00000640157.1:n.123-3346A>G		0.84082	HIGH						4.613			48.57	0/1	50	25	[83,0,50]	0.52	0/0	37	35	[0,37,105]	0/0	63	38	[0,63,114]	1	4628	2.2265e-05	1	0.5
chr1	31566552	T	C	chr1:31566552:T:C	SNP	IBS-ASD-19093-blood-wgs-ILLUMINA	IBS-ASD-1909	intron_variant	lncRNA	ENST00000638644	LINC01226	ENSG00000284543		ENST00000638644.1:n.427-1614T>C		0.9166	HIGH						14.28			49.76	0/1	54	48	[85,0,54]	0.5	0/0	35	35	[0,35,105]	0/0	40	32	[0,40,96]	1	4628	0	1	0.5
chr1	31570032	G	A	chr1:31570032:G:A	SNP	IBS-ASD-15993-blood-wgs-ILLUMINA	IBS-ASD-1599	downstream_gene_variant	lncRNA	ENST00000435872		ENSG00000229167				0.90818	HIGH						12.41			47.77	0/1	47	34	[83,0,47]	0.529412	0/0	64	39	[0,64,117]	0/0	49	31	[0,49,93]	1	4628	0	1	0.5
chr1	31684427	G	T	chr1:31684427:G:T	SNP	IBS-ASD-19724-blood-wgs-ILLUMINA	IBS-ASD-1972	intron_variant	protein_coding	ENST00000373672	COL16A1	ENSG00000084636		ENST00000373672.8:c.2160+96C>A		0.82758	HIGH			0.627	2.9031e-24		9.089			45.34	0/1	46	48	[80,0,46]	0.458333	0/0	40	33	[0,40,99]	0/0	46	36	[0,46,108]	1	4628	0	1	0.5
chr1	31714779	G	C	chr1:31714779:G:C	SNP	IBS-ASD-29503-blood-wgs-ILLUMINA	IBS-ASD-2950	TF_binding_site_variant								0.95121	HIGH									50.86	0/1	52	40	[86,0,52]	0.5	0/0	48	48	[0,48,144]	0/0	78	48	[0,78,144]	1	4628	0	1	0.5
chr1	31717684	G	A	chr1:31717684:G:A	SNP	IBS-ASD-9623-blood-wgs-ILLUMINA	IBS-ASD-962	intergenic_variant								0.11158	HIGH									29.43	0/1	48	50	[64,0,48]	0.36	0/0	60	39	[0,60,117]	0/0	83	43	[0,83,129]	1	4628	7.4204e-06	1	0.5
chr1	31723736	T	C	chr1:31723736:T:C	SNP	IBS-ASD-7134-blood-wgs-ILLUMINA	IBS-ASD-713	downstream_gene_variant	protein_coding	ENST00000373658	ADGRB2	ENSG00000121753				0.93862	HIGH						6.069			49.91	0/1	49	31	[85,0,49]	0.580645	0/0	45	36	[0,45,108]	0/0	62	42	[0,62,126]	1	4628	0	1	0.5
chr1	31751018	TC	T	chr1:31751018:TC:T	INDEL	IBS-ASD-17123-blood-wgs-ILLUMINA	IBS-ASD-1712	intron_variant	protein_coding	ENST00000373658	ADGRB2	ENSG00000121753		ENST00000373658.8:c.838+4980del		0.55668	MEDIUM									45.02	0/1	39	35	[74,0,39]	0.6	0/0	76	43	[0,76,129]	0/0	57	43	[0,57,129]	1	4628	0	1	0.5
chr1	31820972	G	A	chr1:31820972:G:A	SNP	IBS-ASD-9433-blood-wgs-ILLUMINA	IBS-ASD-943	upstream_gene_variant	protein_coding	ENST00000360482	SPOCD1	ENSG00000134668				0.76653	HIGH			0.806	2.491e-12		0.464			46.8	0/1	55	40	[82,0,55]	0.475	0/0	65	39	[0,65,117]	0/0	37	38	[0,37,114]	1	4628	4.4632e-05	1	0.5
chr1	31855777	G	C	chr1:31855777:G:C	SNP	IBS-ASD-19923-blood-wgs-ILLUMINA	IBS-ASD-1992	intron_variant	lncRNA	ENST00000602889		ENSG00000269967		ENST00000602889.1:n.486-3763C>G		0.93312	HIGH						0.302			50.58	0/1	55	36	[85,0,55]	0.583333	0/0	63	40	[0,63,120]	0/0	39	30	[0,39,90]	1	4628	0	1	0.5
chr1	31855936	C	T	chr1:31855936:C:T	SNP	IBS-ASD-18143-blood-wgs-ILLUMINA	IBS-ASD-1814	intron_variant	lncRNA	ENST00000602889		ENSG00000269967		ENST00000602889.1:n.486-3922G>A		0.65017	HIGH						2.709			49.41	0/1	45	32	[84,0,45]	0.59375	0/0	32	28	[0,32,84]	0/0	34	29	[0,34,87]	1	4628	2.2274e-05	1	0.5
chr1	31870264	G	A	chr1:31870264:G:A	SNP	IBS-ASD-6683-blood-wgs-ILLUMINA	IBS-ASD-668	intron_variant	lncRNA	ENST00000602889		ENSG00000269967		ENST00000602889.1:n.486-18250C>T		0.74357	HIGH						0.324			46.11	0/1	58	43	[81,0,58]	0.44186	0/0	45	39	[0,45,117]	0/0	52	29	[0,52,87]	1	4628	0.00024512	1	0.5
chr1	31962985	TAC	T	chr1:31962985:TAC:T	INDEL	IBS-ASD-12773-blood-wgs-ILLUMINA	IBS-ASD-1277	intergenic_variant								0.23877	MEDIUM									38.74	0/1	36	27	[68,0,36]	0.518519	0/0	46	35	[0,46,105]	0/0	36	35	[0,36,105]	1	4628	0	1	0.5
chr1	32014756	G	T	chr1:32014756:G:T	SNP	IBS-ASD-13554-blood-wgs-ILLUMINA	IBS-ASD-1355	intron_variant	protein_coding	ENST00000327300	KHDRBS1	ENSG00000121774		ENST00000327300.12:c.382+379G>T		0.8153	HIGH			0.24	0.99423		14.33			45.22	0/1	45	31	[80,0,45]	0.483871	0/0	81	47	[0,81,141]	0/0	34	43	[0,34,129]	1	4628	0	1	0.5
chr1	32029455	C	T	chr1:32029455:C:T	SNP	IBS-ASD-17203-blood-wgs-ILLUMINA	IBS-ASD-1720	intron_variant	protein_coding	ENST00000327300	KHDRBS1	ENSG00000121774		ENST00000327300.12:c.383-843C>T		0.96915	HIGH			0.24	0.99423		2.212			53.27	0/1	53	34	[88,0,53]	0.529412	0/0	69	42	[0,69,126]	0/0	61	38	[0,61,114]	1	4628	7.4278e-06	1	0.5
chr1	32035544	A	G	chr1:32035544:A:G	SNP	IBS-ASD-29423-blood-wgs-ILLUMINA	IBS-ASD-2942	intron_variant	protein_coding	ENST00000327300	KHDRBS1	ENSG00000121774		ENST00000327300.12:c.772-1366A>G		0.55671	HIGH			0.24	0.99423		0.216			38.85	0/1	50	39	[74,0,50]	0.410256	0/0	69	35	[0,69,105]	0/0	61	38	[0,61,114]	1	4628	0	1	0.5
chr1	32046429	G	A	chr1:32046429:G:A	SNP	IBS-ASD-9393-blood-wgs-ILLUMINA	IBS-ASD-939	intron_variant	protein_coding_CDS_not_defined	ENST00000484270	KHDRBS1	ENSG00000121774		ENST00000484270.2:n.1301+1039G>A		0.7967	HIGH						2.193			43.99	0/1	55	34	[79,0,55]	0.470588	0/0	43	39	[0,43,117]	0/0	61	37	[0,61,111]	1	4628	0	1	0.5
chr1	32075006	G	A	chr1:32075006:G:A	SNP	IBS-ASD-17803-blood-wgs-ILLUMINA	IBS-ASD-1780	synonymous_variant	protein_coding	ENST00000336294	TMEM39B	ENSG00000121775	2/9	ENST00000336294.10:c.60G>A	ENSP00000338165.5:p.Pro20=	0.33157	HIGH			0.617	0.0065082		6.066			34.75	0/1	48	37	[70,0,48]	0.378378	0/0	37	32	[0,37,96]	0/0	44	37	[0,44,111]	1	4628	0	1	0.5
chr1	32105269	C	T	chr1:32105269:C:T	SNP	IBS-ASD-18224-blood-wgs-ILLUMINA	IBS-ASD-1822	upstream_gene_variant	protein_coding	ENST00000373625	KPNA6	ENSG00000025800				0.41701	HIGH			0.224	0.9994		0.495			45.14	0/1	41	28	[80,0,41]	0.5	0/0	57	33	[0,57,99]	0/0	24	31	[0,24,93]	1	4628	1.5038e-05	1	0.5
chr1	32114231	G	A	chr1:32114231:G:A	SNP	IBS-ASD-9534-blood-wgs-ILLUMINA	IBS-ASD-953	intron_variant	protein_coding	ENST00000373625	KPNA6	ENSG00000025800		ENST00000373625.8:c.4+6097G>A		0.75473	HIGH			0.224	0.9994		2.97			43.28	0/1	53	24	[78,0,53]	0.458333	0/0	40	34	[0,40,102]	0/0	47	34	[0,47,102]	1	4628	0	1	0.5
chr1	32144072	G	A	chr1:32144072:G:A	SNP	IBS-ASD-17623-blood-wgs-ILLUMINA	IBS-ASD-1762	intron_variant	protein_coding	ENST00000373625	KPNA6	ENSG00000025800		ENST00000373625.8:c.5-10516G>A		0.94041	HIGH			0.224	0.9994		5.965			49.89	0/1	58	41	[85,0,58]	0.560976	0/0	59	34	[0,59,102]	0/0	63	35	[0,63,105]	1	4628	0	1	0.5
chr1	32160024	C	T	chr1:32160024:C:T	SNP	IBS-ASD-18073-blood-wgs-ILLUMINA	IBS-ASD-1807	intron_variant	protein_coding	ENST00000373625	KPNA6	ENSG00000025800		ENST00000373625.8:c.558+493C>T		0.86693	HIGH			0.224	0.9994		0.93			48.68	0/1	51	42	[83,0,51]	0.52381	0/0	41	34	[0,41,102]	0/0	40	30	[0,40,90]	1	4628	1.4841e-05	1	0.5
chr1	32333405	G	T	chr1:32333405:G:T	SNP	IBS-ASD-18533-blood-wgs-ILLUMINA	IBS-ASD-1853	3_prime_UTR_variant	protein_coding	ENST00000373548	HDAC1	ENSG00000116478	14/14	ENST00000373548.8:c.*361G>T		0.84928	HIGH			0.405	0.61427		11.22			45.88	0/1	55	30	[81,0,55]	0.533333	0/0	37	33	[0,37,99]	0/0	41	31	[0,41,93]	1	4628	0	1	0.5
chr1	32384269	G	A	chr1:32384269:G:A	SNP	IBS-ASD-18804-blood-wgs-ILLUMINA	IBS-ASD-1880	intron_variant	protein_coding	ENST00000455895	BSDC1	ENSG00000160058		ENST00000455895.7:c.190-272C>T		0.21374	HIGH			0.535	0.10006		11.91			49.45	0/1	50	25	[84,0,50]	0.64	0/0	40	33	[0,40,99]	0/0	35	37	[0,35,111]	3	4628	7.4247e-06	1	0.50032
chr1	32398049	A	G	chr1:32398049:A:G	SNP	IBS-ASD-12744-blood-wgs-ILLUMINA	IBS-ASD-1274	upstream_gene_variant	protein_coding	ENST00000455895	BSDC1	ENSG00000160058				0.77142	HIGH			0.535	0.10006		3.625			47.06	0/1	44	35	[82,0,44]	0.571429	0/0	26	29	[0,26,87]	0/0	44	33	[0,44,99]	1	4628		1	0.5
chr1	32406820	G	A	chr1:32406820:G:A	SNP	IBS-ASD-17043-blood-wgs-ILLUMINA	IBS-ASD-1704	upstream_gene_variant	processed_pseudogene	ENST00000444107	GAPDHP20	ENSG00000224333				0.92561	HIGH						4.404			49.38	0/1	57	36	[84,0,57]	0.527778	0/0	56	37	[0,56,111]	0/0	77	42	[0,77,126]	1	4628	1.4839e-05	1	0.5
chr1	32431622	T	C	chr1:32431622:T:C	SNP	IBS-ASD-19553-blood-wgs-ILLUMINA	IBS-ASD-1955	upstream_gene_variant	unprocessed_pseudogene	ENST00000454917	LRRC37A12P	ENSG00000229259				0.16589	HIGH						2.94			31.09	0/1	41	26	[66,0,41]	0.346154	0/0	61	33	[0,61,99]	0/0	42	22	[0,42,66]	1	4628	0	1	0.5
chr1	32544637	C	T	chr1:32544637:C:T	SNP	IBS-ASD-17033-blood-wgs-ILLUMINA	IBS-ASD-1703	intron_variant	protein_coding	ENST00000373510	ZBTB8A	ENSG00000160062		ENST00000373510.9:c.-84+5065C>T		0.11129	HIGH			0.736	0.0042899		1.94			29.37	0/1	51	42	[64,0,51]	0.357143	0/0	36	38	[0,36,114]	0/0	40	33	[0,40,99]	1	4628	0	1	0.5
chr1	32702079	A	G	chr1:32702079:A:G	SNP	IBS-ASD-32833-blood-wgs-ILLUMINA	IBS-ASD-3283	intron_variant	protein_coding	ENST00000409190	SYNC	ENSG00000162520		ENST00000409190.8:c.53+529T>C		0.96883	HIGH			0.867	1.8569e-05		6.268			52.73	0/1	54	36	[88,0,54]	0.555556	0/0	55	40	[0,55,120]	0/0	82	45	[0,82,135]	1	4628	7.4238e-06	1	0.5
chr1	32801086	T	C	chr1:32801086:T:C	SNP	IBS-ASD-5025-blood-wgs-ILLUMINA	IBS-ASD-502	intron_variant	protein_coding	ENST00000373477	YARS1	ENSG00000134684		ENST00000373477.9:c.511-3243A>G		0.89031	HIGH						12.46			50.52	0/1	53	39	[85,0,53]	0.538462	0/0	33	37	[0,33,111]	0/0	34	36	[0,34,108]	1	4628	0	1	0.5
chr1	32875119	G	A	chr1:32875119:G:A	SNP	IBS-ASD-19613-blood-wgs-ILLUMINA	IBS-ASD-1961	upstream_gene_variant	protein_coding	ENST00000373471	FNDC5	ENSG00000160097				0.83289	HIGH			0.673	0.59572		0.888			45.66	0/1	53	32	[80,0,53]	0.4375	0/0	51	28	[0,51,84]	0/0	58	33	[0,58,99]	1	4628	0	1	0.5
chr1	32940907	T	C	chr1:32940907:T:C	SNP	IBS-ASD-5693-blood-wgs-ILLUMINA	IBS-ASD-569	intron_variant	protein_coding	ENST00000235150	RNF19B	ENSG00000116514		ENST00000235150.5:c.1610+1345A>G		0.92625	HIGH			0.351	0.92855		0.172			48.87	0/1	46	38	[84,0,46]	0.605263	0/0	82	46	[0,82,138]	0/0	80	39	[0,80,117]	1	4628	0	1	0.5
chr1	32959726	T	C	chr1:32959726:T:C	SNP	IBS-ASD-30343-blood-wgs-ILLUMINA	IBS-ASD-3034	intron_variant	protein_coding	ENST00000235150	RNF19B	ENSG00000116514		ENST00000235150.5:c.635+4325A>G		0.87969	HIGH			0.351	0.92855		0.389			47.4	0/1	55	38	[82,0,55]	0.552632	0/0	69	38	[0,69,114]	0/0	38	34	[0,38,102]	1	4628	0	1	0.5
chr1	33037334	T	C	chr1:33037334:T:C	SNP	IBS-ASD-6983-blood-wgs-ILLUMINA	IBS-ASD-698	intron_variant	protein_coding_CDS_not_defined	ENST00000548559	AK2	ENSG00000004455		ENST00000548559.1:n.190-5673A>G		0.83329	HIGH						3.845			45.29	0/1	52	33	[80,0,52]	0.484848	0/0	61	38	[0,61,114]	0/0	70	39	[0,70,117]	1	4628	0	1	0.5
chr1	33043787	C	T	chr1:33043787:C:T	SNP	IBS-ASD-9453-blood-wgs-ILLUMINA	IBS-ASD-945	intron_variant	protein_coding_CDS_not_defined	ENST00000548559	AK2	ENSG00000004455		ENST00000548559.1:n.190-12126G>A		0.65112	HIGH						2.671			41.49	0/1	51	41	[76,0,51]	0.439024	0/0	63	40	[0,63,120]	0/0	33	39	[0,33,117]	1	4628	0	1	0.5
chr1	33054338	C	T	chr1:33054338:C:T	SNP	IBS-ASD-5025-blood-wgs-ILLUMINA	IBS-ASD-502	intron_variant	protein_coding_CDS_not_defined	ENST00000548559	AK2	ENSG00000004455		ENST00000548559.1:n.190-22677G>A		0.66082	HIGH						0.538			47.7	0/1	44	29	[82,0,44]	0.517241	0/0	23	32	[0,23,96]	0/0	31	30	[0,31,90]	1	4628	0	1	0.5
chr1	33074804	A	G	chr1:33074804:A:G	SNP	IBS-ASD-18393-blood-wgs-ILLUMINA	IBS-ASD-1839	intron_variant	protein_coding_CDS_not_defined	ENST00000548559	AK2	ENSG00000004455		ENST00000548559.1:n.189+5395T>C		0.8242	HIGH						1.972			45.2	0/1	48	35	[80,0,48]	0.457143	0/0	81	36	[0,81,108]	0/0	37	32	[0,37,96]	1	4628	0	1	0.5
chr1	33093893	C	G	chr1:33093893:C:G	SNP	IBS-ASD-5963-blood-wgs-ILLUMINA	IBS-ASD-596	intron_variant	protein_coding	ENST00000294517	AZIN2	ENSG00000142920		ENST00000294517.11:c.587+477C>G		0.83185	HIGH						0.461			44.79	0/1	52	36	[80,0,52]	0.444444	0/0	45	38	[0,45,114]	0/0	64	43	[0,64,129]	1	4628	0	1	0.5
chr1	33275459	C	T	chr1:33275459:C:T	SNP	IBS-ASD-18714-blood-wgs-ILLUMINA	IBS-ASD-1871	intron_variant	protein_coding	ENST00000539719	ZNF362	ENSG00000160094		ENST00000539719.6:c.39-641C>T		0.31667	HIGH			0.354	0.94115		4.788			48.18	0/1	54	34	[83,0,54]	0.5	0/0	38	32	[0,38,96]	0/0	49	30	[0,49,90]	1	4628	0.00060101	1	0.5
chr1	33294998	C	T	chr1:33294998:C:T	SNP	IBS-ASD-13433-blood-wgs-ILLUMINA	IBS-ASD-1343	stop_gained	protein_coding	ENST00000539719	ZNF362	ENSG00000160094	7/9	ENST00000539719.6:c.970C>T	ENSP00000446335.1:p.Gln324Ter	0.79873	HIGH	HC		0.354	0.94115		44			44.11	0/1	53	37	[79,0,53]	0.432432	0/0	56	44	[0,56,132]	0/0	63	39	[0,63,117]	1	4628	0	1	0.5
chr1	33326229	C	T	chr1:33326229:C:T	SNP	IBS-ASD-17163-blood-wgs-ILLUMINA	IBS-ASD-1716	non_coding_transcript_exon_variant	lncRNA	ENST00000630229		ENSG00000225313	2/2	ENST00000630229.1:n.689C>T		0.71467	HIGH						3.118			42.65	0/1	52	29	[77,0,52]	0.413793	0/0	69	39	[0,69,117]	0/0	65	37	[0,65,111]	1	4628	2.2275e-05	1	0.5
chr1	33349133	C	T	chr1:33349133:C:T	SNP	IBS-ASD-10343-blood-wgs-ILLUMINA	IBS-ASD-1034	non_coding_transcript_exon_variant	lncRNA	ENST00000627130		ENSG00000225313	4/4	ENST00000627130.1:n.434C>T		0.66038	HIGH						19.64			41.49	0/1	46	40	[76,0,46]	0.475	0/0	47	43	[0,47,129]	0/0	38	41	[0,38,123]	1	4628	0	1	0.5
chr1	33424692	G	A	chr1:33424692:G:A	SNP	IBS-ASD-32834-blood-wgs-ILLUMINA	IBS-ASD-3283	intron_variant	protein_coding	ENST00000683057	PHC2	ENSG00000134686		ENST00000683057.1:c.-55+6284C>T		0.96136	HIGH						7.238			51.82	0/1	61	34	[87,0,61]	0.470588	0/0	64	37	[0,64,111]	0/0	66	32	[0,66,96]	1	4628	2.2276e-05	1	0.5
chr1	33665386	G	A	chr1:33665386:G:A	SNP	IBS-ASD-18933-blood-wgs-ILLUMINA	IBS-ASD-1893	intron_variant	protein_coding	ENST00000373381	CSMD2	ENSG00000121904		ENST00000373381.9:c.4053-2294C>T		0.89261	HIGH			0.226	1		2.994			49.54	0/1	37	27	[84,0,37]	0.666667	0/0	57	39	[0,57,117]	0/0	45	28	[0,45,84]	1	4628	6.0513e-05	1	0.5
chr1	33811692	T	A	chr1:33811692:T:A	SNP	IBS-ASD-9513-blood-wgs-ILLUMINA	IBS-ASD-951	intron_variant	protein_coding	ENST00000373381	CSMD2	ENSG00000121904		ENST00000373381.9:c.1325-828A>T		0.86279	HIGH			0.226	1		21.5			45.88	0/1	52	59	[81,0,52]	0.559322	0/0	56	29	[0,56,87]	0/0	84	47	[0,84,141]	1	4628	0	1	0.5
chr1	33825668	G	A	chr1:33825668:G:A	SNP	IBS-ASD-19843-blood-wgs-ILLUMINA	IBS-ASD-1984	intron_variant	protein_coding	ENST00000373381	CSMD2	ENSG00000121904		ENST00000373381.9:c.1111+29C>T		0.92893	HIGH			0.226	1		0.183			50.33	0/1	48	25	[85,0,48]	0.6	0/0	41	28	[0,41,84]	0/0	50	30	[0,50,90]	1	4628	7.4171e-06	1	0.5
chr1	33850123	C	T	chr1:33850123:C:T	SNP	IBS-ASD-30293-blood-wgs-ILLUMINA	IBS-ASD-3029	intron_variant	protein_coding	ENST00000373381	CSMD2	ENSG00000121904		ENST00000373381.9:c.921-3127G>A		0.90454	HIGH			0.226	1		0.117			48.06	0/1	54	48	[83,0,54]	0.5	0/0	41	35	[0,41,105]	0/0	80	42	[0,80,126]	1	4628	0	1	0.5
chr1	33948344	G	A	chr1:33948344:G:A	SNP	IBS-ASD-19014-blood-wgs-ILLUMINA	IBS-ASD-1901	intron_variant	protein_coding	ENST00000373381	CSMD2	ENSG00000121904		ENST00000373381.9:c.518-12390C>T		0.92621	HIGH			0.226	1		3.046			48.76	0/1	53	41	[84,0,53]	0.585366	0/0	64	41	[0,64,123]	0/0	66	42	[0,66,126]	1	4628	0	1	0.5
chr1	33994234	C	T	chr1:33994234:C:T	SNP	IBS-ASD-16984-blood-wgs-ILLUMINA	IBS-ASD-1698	intron_variant	protein_coding	ENST00000373381	CSMD2	ENSG00000121904		ENST00000373381.9:c.517+38360G>A		0.88784	HIGH			0.226	1		2.119			46.99	0/1	51	41	[82,0,51]	0.512195	0/0	76	38	[0,76,114]	0/0	57	35	[0,57,105]	1	4628	0	1	0.5
chr1	34092321	G	A	chr1:34092321:G:A	SNP	IBS-ASD-13024-blood-wgs-ILLUMINA	IBS-ASD-1302	intron_variant	protein_coding	ENST00000373381	CSMD2	ENSG00000121904		ENST00000373381.9:c.188-3128C>T		0.91228	HIGH			0.226	1		8.578			48.82	0/1	46	31	[84,0,46]	0.580645	0/0	73	36	[0,73,108]	0/0	53	29	[0,53,87]	1	4628	0.00016331	1	0.5
chr1	34112709	T	C	chr1:34112709:T:C	SNP	IBS-ASD-12974-blood-wgs-ILLUMINA	IBS-ASD-1297	intron_variant	protein_coding	ENST00000373381	CSMD2	ENSG00000121904		ENST00000373381.9:c.188-23516A>G		0.88748	HIGH			0.226	1		1.151			48.14	0/1	44	34	[83,0,44]	0.647059	0/0	68	35	[0,68,105]	0/0	34	36	[0,34,108]	1	4628	0	1	0.5
chr1	34157959	G	C	chr1:34157959:G:C	SNP	IBS-ASD-9344-blood-wgs-ILLUMINA	IBS-ASD-934	intron_variant	protein_coding	ENST00000373381	CSMD2	ENSG00000121904		ENST00000373381.9:c.187+6952C>G		0.79631	HIGH			0.226	1		1.216			43.9	0/1	36	53	[79,0,36]	0.660377	0/0	43	41	[0,43,123]	0/0	50	38	[0,50,114]	1	4628	0	1	0.5
chr1	34191532	C	G	chr1:34191532:C:G	SNP	IBS-ASD-19223-blood-wgs-ILLUMINA	IBS-ASD-1922	intron_variant	protein_coding	ENST00000488417	C1orf94	ENSG00000142698		ENST00000488417.2:c.321-5693C>G		0.93814	HIGH			0.593	0.0093207		4.744			49.79	0/1	52	36	[85,0,52]	0.555556	0/0	62	43	[0,62,129]	0/0	44	40	[0,44,120]	1	4628	0	1	0.5
chr1	34227868	G	A	chr1:34227868:G:A	SNP	IBS-ASD-30043-blood-wgs-ILLUMINA	IBS-ASD-3004	intergenic_variant								0.81596	HIGH									45.77	0|1	46	30	[81,0,46]	0.533333	0/0	30	30	[0,30,90]	0/0	66	37	[0,66,111]	1	4628	0	1	0.5
chr1	34247752	G	A	chr1:34247752:G:A	SNP	IBS-ASD-19943-blood-wgs-ILLUMINA	IBS-ASD-1994	intergenic_variant								0.90362	HIGH									48.24	0/1	48	41	[83,0,48]	0.487805	0/0	50	35	[0,50,105]	0/0	61	35	[0,61,105]	1	4628	2.9735e-05	1	0.5
chr1	34422498	G	C	chr1:34422498:G:C	SNP	IBS-ASD-4093-blood-wgs-ILLUMINA	IBS-ASD-409	intergenic_variant								0.83826	HIGH									46.46	0/1	50	25	[81,0,50]	0.48	0/0	33	38	[0,33,114]	0/0	50	41	[0,50,123]	1	4628	0	1	0.5
chr1	34436236	A	T	chr1:34436236:A:T	SNP	IBS-ASD-18963-blood-wgs-ILLUMINA	IBS-ASD-1896	intergenic_variant								0.28285	HIGH									33.74	0/1	41	26	[69,0,41]	0.346154	0/0	36	40	[0,36,120]	0/0	49	33	[0,49,99]	1	4628	0	1	0.5
chr1	34456451	C	T	chr1:34456451:C:T	SNP	IBS-ASD-18223-blood-wgs-ILLUMINA	IBS-ASD-1822	intergenic_variant								0.8507	HIGH									46.41	0/1	55	34	[81,0,55]	0.5	0/0	37	35	[0,37,105]	0/0	43	33	[0,43,99]	1	4628	0	1	0.5
chr1	34572362	A	G	chr1:34572362:A:G	SNP	IBS-ASD-19903-blood-wgs-ILLUMINA	IBS-ASD-1990	intergenic_variant								0.88209	HIGH									48.45	0/1	60	37	[83,0,60]	0.459459	0/0	66	41	[0,66,123]	0/0	33	30	[0,33,90]	1	4628	0	1	0.5
chr1	34585686	A	G	chr1:34585686:A:G	SNP	IBS-ASD-18493-blood-wgs-ILLUMINA	IBS-ASD-1849	intergenic_variant								0.13056	HIGH									29.79	0/1	46	35	[65,0,46]	0.371429	0/0	26	31	[0,26,93]	0/0	26	34	[0,26,102]	1	4628	0	1	0.5
chr1	34653612	A	G	chr1:34653612:A:G	SNP	IBS-ASD-10443-blood-wgs-ILLUMINA	IBS-ASD-1044	intron_variant	lncRNA	ENST00000666642		ENSG00000287703		ENST00000666642.1:n.569-12598T>C		0.95095	HIGH						8.363			51.71	0/1	53	39	[86,0,53]	0.564103	0/0	47	45	[0,47,135]	0/0	66	53	[0,66,159]	1	4628	0	1	0.5
chr1	34654719	T	C	chr1:34654719:T:C	SNP	IBS-ASD-29694-blood-wgs-ILLUMINA	IBS-ASD-2969	intron_variant	lncRNA	ENST00000666642		ENSG00000287703		ENST00000666642.1:n.569-13705A>G		0.90885	HIGH						6.02			48.28	0/1	55	38	[83,0,55]	0.605263	0/0	64	38	[0,64,114]	0/0	63	36	[0,63,108]	1	4628	0	1	0.5
chr1	34707263	T	C	chr1:34707263:T:C	SNP	IBS-ASD-9323-blood-wgs-ILLUMINA	IBS-ASD-932	intergenic_variant								0.90542	HIGH									47.76	0/1	54	49	[83,0,54]	0.612245	0/0	42	40	[0,42,120]	0/0	67	41	[0,67,123]	1	4628	0	1	0.5
chr1	34707829	G	A	chr1:34707829:G:A	SNP	IBS-ASD-20053-blood-wgs-ILLUMINA	IBS-ASD-2005	downstream_gene_variant	nonsense_mediated_decay	ENST00000426886	SMIM12	ENSG00000163866				0.71395	HIGH						0.641			48.5	0/1	59	31	[83,0,59]	0.483871	0/0	34	33	[0,34,99]	0/0	52	33	[0,52,99]	1	4628	3.7142e-05	1	0.5
chr1	34736490	G	A	chr1:34736490:G:A	SNP	IBS-ASD-17304-blood-wgs-ILLUMINA	IBS-ASD-1730	intron_variant	nonsense_mediated_decay	ENST00000426886	SMIM12	ENSG00000163866		ENST00000426886.1:c.208-18081C>T		0.79885	HIGH						6.306			44.03	0/1	55	38	[79,0,55]	0.421053	0/0	74	40	[0,74,120]	0/0	71	36	[0,71,108]	1	4628	0	1	0.5
chr1	34823827	G	C	chr1:34823827:G:C	SNP	IBS-ASD-13053-blood-wgs-ILLUMINA	IBS-ASD-1305	intron_variant	nonsense_mediated_decay	ENST00000426886	SMIM12	ENSG00000163866		ENST00000426886.1:c.207+31944C>G		0.79436	HIGH						2.901			43.87	0/1	56	29	[79,0,56]	0.448276	0/0	52	33	[0,52,99]	0/0	40	29	[0,40,87]	1	4628	0	1	0.5
chr1	34864971	G	A	chr1:34864971:G:A	SNP	IBS-ASD-17843-blood-wgs-ILLUMINA	IBS-ASD-1784	downstream_gene_variant	protein_coding	ENST00000373347	DLGAP3	ENSG00000116544				0.8615	HIGH			0.136	0.99998		1.657			46.53	0/1	56	42	[81,0,56]	0.5	0/0	49	32	[0,49,96]	0/0	48	37	[0,48,111]	1	4628	0	1	0.5
chr1	34888242	C	T	chr1:34888242:C:T	SNP	IBS-ASD-17963-blood-wgs-ILLUMINA	IBS-ASD-1796	intron_variant	protein_coding	ENST00000373347	DLGAP3	ENSG00000116544		ENST00000373347.6:c.1387-1957G>A		0.61247	HIGH			0.136	0.99998		2.679			40.59	0/1	49	30	[75,0,49]	0.433333	0/0	54	34	[0,54,102]	0/0	75	38	[0,75,114]	1	4628	0	1	0.5
chr1	34998279	T	C	chr1:34998279:T:C	SNP	IBS-ASD-5423-blood-wgs-ILLUMINA	IBS-ASD-542	intron_variant	protein_coding	ENST00000357182	ZMYM6	ENSG00000163867		ENST00000357182.9:c.1992+5689A>G		0.95211	HIGH			0.693	6.2703e-13		0.084			51.37	0/1	55	37	[86,0,55]	0.567568	0/0	61	31	[0,61,93]	0/0	67	33	[0,67,99]	1	4628	0	1	0.5
chr1	35055073	C	T	chr1:35055073:C:T	SNP	IBS-ASD-16363-blood-wgs-ILLUMINA	IBS-ASD-1636	intron_variant	processed_pseudogene	ENST00000428087	RPL12P45	ENSG00000233940		ENST00000428087.1:n.246+1360C>T		0.33332	HIGH						7.471			35.1	0/1	50	54	[70,0,50]	0.518519	0/0	58	34	[0,58,102]	0/0	77	36	[0,77,108]	1	4628	0	1	0.5
chr1	35177370	T	C	chr1:35177370:T:C	SNP	IBS-ASD-16063-blood-wgs-ILLUMINA	IBS-ASD-1606	3_prime_UTR_variant	nonsense_mediated_decay	ENST00000460428	SFPQ	ENSG00000116560	5/6	ENST00000460428.5:c.*54A>G		0.38623	HIGH						9.428			36.04	0/1	56	42	[71,0,56]	0.404762	0/0	64	35	[0,64,105]	0/0	52	34	[0,52,102]	1	4628	0	1	0.5
chr1	35200224	G	T	chr1:35200224:G:T	SNP	IBS-ASD-16243-blood-wgs-ILLUMINA	IBS-ASD-1624	downstream_gene_variant	misc_RNA	ENST00000364998	Y_RNA	ENSG00000201868				0.81877	HIGH						9.107			45.53	0/1	41	34	[80,0,41]	0.588235	0/0	35	31	[0,35,93]	0/0	54	32	[0,54,96]	1	4628	0	1	0.5
chr1	35256118	T	C	chr1:35256118:T:C	SNP	IBS-ASD-20064-blood-wgs-ILLUMINA	IBS-ASD-2006	intergenic_variant								0.91111	HIGH									50.21	0/1	48	40	[85,0,48]	0.55	0/0	45	32	[0,45,96]	0/0	37	32	[0,37,96]	1	4628	7.4224e-06	1	0.5
chr1	35368301	T	C	chr1:35368301:T:C	SNP	IBS-ASD-16184-blood-wgs-ILLUMINA	IBS-ASD-1618	intron_variant	protein_coding	ENST00000314607	ZMYM4	ENSG00000146463		ENST00000314607.11:c.841-1728T>C		0.71668	HIGH			0.175	1		10.03			50.46	0/1	57	33	[85,0,57]	0.515152	0/0	30	33	[0,30,99]	0/0	24	32	[0,24,96]	1	4628	0	1	0.5
chr1	35393997	TA	T	chr1:35393997:TA:T	INDEL	IBS-ASD-29803-blood-wgs-ILLUMINA	IBS-ASD-2980	intron_variant	protein_coding	ENST00000314607	ZMYM4	ENSG00000146463		ENST00000314607.11:c.2911+260del		0.44201	MEDIUM			0.175	1					43.32	0/1	40	24	[72,0,40]	0.541667	0/0	63	39	[0,63,117]	0/0	52	35	[0,52,105]	1	4628	0	1	0.5
chr1	35397149	T	C	chr1:35397149:T:C	SNP	IBS-ASD-12813-blood-wgs-ILLUMINA	IBS-ASD-1281	intron_variant	protein_coding	ENST00000314607	ZMYM4	ENSG00000146463		ENST00000314607.11:c.3031-228T>C		0.20026	HIGH			0.175	1		12.83			32.63	0/1	55	31	[67,0,55]	0.354839	0/0	52	32	[0,52,96]	0/0	44	33	[0,44,99]	1	4628	0	1	0.5
chr1	35464408	G	A	chr1:35464408:G:A	SNP	IBS-ASD-9733-blood-wgs-ILLUMINA	IBS-ASD-973	intron_variant	protein_coding	ENST00000325722	KIAA0319L	ENSG00000142687		ENST00000325722.8:c.1202-1695C>T		0.85401	HIGH			0.449	0.0012186		0.19			46.6	0/1	51	29	[81,0,51]	0.482759	0/0	47	38	[0,47,114]	0/0	64	40	[0,64,120]	1	4628	2.9692e-05	1	0.5
chr1	35498695	G	A	chr1:35498695:G:A	SNP	IBS-ASD-16463-blood-wgs-ILLUMINA	IBS-ASD-1646	intron_variant	protein_coding	ENST00000325722	KIAA0319L	ENSG00000142687		ENST00000325722.8:c.666+7917C>T		0.9479	HIGH			0.449	0.0012186		9.33			52.21	0/1	48	38	[87,0,48]	0.552632	0/0	40	36	[0,40,108]	0/0	39	35	[0,39,105]	1	4628	0	1	0.5
chr1	35550329	G	C	chr1:35550329:G:C	SNP	IBS-ASD-29443-blood-wgs-ILLUMINA	IBS-ASD-2944	intron_variant	protein_coding	ENST00000325722	KIAA0319L	ENSG00000142687		ENST00000325722.8:c.142+4021C>G		0.8224	HIGH			0.449	0.0012186		5.271			45.29	0/1	52	34	[80,0,52]	0.5	0/0	44	39	[0,44,117]	0/0	37	35	[0,37,105]	1	4628	0	1	0.5
chr1	35569347	T	C	chr1:35569347:T:C	SNP	IBS-ASD-29814-blood-wgs-ILLUMINA	IBS-ASD-2981	upstream_gene_variant	protein_coding	ENST00000373235	TFAP2E	ENSG00000116819				0.93864	HIGH			1.158	2.4455e-05		9.762			50.14	0/1	58	42	[85,0,58]	0.547619	0/0	67	41	[0,67,123]	0/0	45	37	[0,45,111]	1	4628	0	1	0.5
chr1	35679336	A	G	chr1:35679336:A:G	SNP	IBS-ASD-19243-blood-wgs-ILLUMINA	IBS-ASD-1924	intergenic_variant								0.92264	HIGH									49.65	0/1	62	48	[84,0,62]	0.479167	0/0	67	33	[0,67,99]	0/0	42	35	[0,42,105]	1	4628	0	1	0.5
chr1	35681207	T	A	chr1:35681207:T:A	SNP	IBS-ASD-35075-blood-wgs-ILLUMINA	IBS-ASD-3507	intergenic_variant								0.33009	HIGH									35.72	0/1	53	31	[70,0,53]	0.387097	0/0	35	17	[0,35,51]	0/0	39	33	[0,39,99]	1	4628		1	0.5
chr1	35703012	T	G	chr1:35703012:T:G	SNP	IBS-ASD-9644-blood-wgs-ILLUMINA	IBS-ASD-964	intergenic_variant								0.90785	HIGH									47.86	0/1	49	30	[83,0,49]	0.5	0/0	48	36	[0,48,108]	0/0	55	37	[0,55,111]	1	4628	0	1	0.5
chr1	35725775	G	A	chr1:35725775:G:A	SNP	IBS-ASD-4873-blood-wgs-ILLUMINA	IBS-ASD-487	intron_variant	protein_coding	ENST00000251195	CLSPN	ENSG00000092853		ENST00000251195.9:c.3910-4795C>T		0.77874	HIGH			0.423	0.00038511		14.01			45.36	0/1	53	28	[80,0,53]	0.464286	0/0	32	31	[0,32,93]	0/0	32	35	[0,32,105]	1	4628	0	1	0.5
chr1	35811762	G	A	chr1:35811762:G:A	SNP	IBS-ASD-16553-blood-wgs-ILLUMINA	IBS-ASD-1655	intron_variant	protein_coding	ENST00000373210	AGO4	ENSG00000134698		ENST00000373210.4:c.19+3327G>A		0.80239	HIGH			0.218	0.9999		1.888			45.17	0/1	57	32	[80,0,57]	0.5	0/0	42	33	[0,42,99]	0/0	32	32	[0,32,96]	1	4628	0	1	0.5
chr1	35893756	G	A	chr1:35893756:G:A	SNP	IBS-ASD-16613-blood-wgs-ILLUMINA	IBS-ASD-1661	missense_variant	protein_coding	ENST00000373204	AGO1	ENSG00000092847	5/19	ENST00000373204.6:c.595G>A	ENSP00000362300.4:p.Gly199Ser	0.8821	HIGH			0.057	1	2.7695	29.3	deleterious_low_confidence		48.59	0/1	53	28	[83,0,53]	0.571429	0/0	33	46	[0,33,138]	0/0	70	42	[0,70,126]	1	4628	0	1	0.5
chr1	35917741	TG	T	chr1:35917741:TG:T	INDEL	IBS-ASD-18093-blood-wgs-ILLUMINA	IBS-ASD-1809	intron_variant	protein_coding	ENST00000373204	AGO1	ENSG00000092847		ENST00000373204.6:c.2163+15del		0.61175	MEDIUM			0.057	1					46.36	0/1	47	33	[75,0,47]	0.515152	0/0	46	31	[0,46,93]	0/0	51	30	[0,51,90]	1	4628	0	1	0.5
chr1	35952875	A	T	chr1:35952875:A:T	SNP	IBS-ASD-18144-blood-wgs-ILLUMINA	IBS-ASD-1814	intron_variant	protein_coding	ENST00000373191	AGO3	ENSG00000126070		ENST00000373191.9:c.191+7012A>T		0.86284	HIGH			0.193	0.99997		0.81			51.51	0/1	52	40	[86,0,52]	0.575	0/0	32	32	[0,32,96]	0/0	30	30	[0,30,90]	1	4628	0	1	0.5
chr1	36079187	G	A	chr1:36079187:G:A	SNP	IBS-ASD-19243-blood-wgs-ILLUMINA	IBS-ASD-1924	upstream_gene_variant	protein_coding	ENST00000207457	TEKT2	ENSG00000092850				0.19992	HIGH			1.255	7.4313e-12		6.678			49.18	0/1	51	61	[82,0,51]	0.540984	0/0	43	39	[0,43,117]	0/0	34	48	[0,34,144]	3	4628	7.4251e-06	1	0.50032
chr1	36172347	CG	C	chr1:36172347:CG:C	INDEL	IBS-ASD-16333-blood-wgs-ILLUMINA	IBS-ASD-1633	non_coding_transcript_exon_variant	retained_intron	ENST00000462118	MAP7D1	ENSG00000116871	1/2	ENST00000462118.1:n.383del		0.86291	MEDIUM									52.44	0/1	49	40	[81,0,49]	0.525	0/0	74	39	[0,74,117]	0/0	82	46	[0,82,138]	1	4628		1	0.5
chr1	36181009	C	T	chr1:36181009:C:T	SNP	IBS-ASD-19933-blood-wgs-ILLUMINA	IBS-ASD-1993	downstream_gene_variant	protein_coding	ENST00000474796	MAP7D1	ENSG00000116871				0.8896	HIGH						0.014			48.46	0/1	52	32	[83,0,52]	0.5625	0/0	37	33	[0,37,99]	0/0	38	32	[0,38,96]	1	4628	0	1	0.5
chr1	36348226	A	G	chr1:36348226:A:G	SNP	IBS-ASD-10473-blood-wgs-ILLUMINA	IBS-ASD-1047	intron_variant	protein_coding	ENST00000373132	STK40	ENSG00000196182		ENST00000373132.4:c.739+474T>C		0.88745	HIGH			0.227	0.99624		1.517			47.28	0/1	50	35	[82,0,50]	0.514286	0/0	55	47	[0,55,141]	0/0	52	45	[0,52,135]	1	4628	0	1	0.5
chr1	36357953	T	C	chr1:36357953:T:C	SNP	IBS-ASD-16993-blood-wgs-ILLUMINA	IBS-ASD-1699	intron_variant	protein_coding	ENST00000373132	STK40	ENSG00000196182		ENST00000373132.4:c.342+286A>G		0.96803	HIGH			0.227	0.99624		7.764			53.09	0/1	60	48	[88,0,60]	0.520833	0/0	47	36	[0,47,108]	0/0	83	43	[0,83,129]	1	4628	0	1	0.5
chr1	36421621	C	T	chr1:36421621:C:T	SNP	IBS-ASD-17464-blood-wgs-ILLUMINA	IBS-ASD-1746	intron_variant	protein_coding	ENST00000235532	OSCP1	ENSG00000116885		ENST00000235532.9:c.819+529G>A		0.92619	HIGH			1.14	7.0317e-10		5.671			48.76	0/1	51	52	[84,0,51]	0.519231	0/0	70	33	[0,70,99]	0/0	95	41	[0,95,123]	1	4628	3.7102e-05	1	0.5
chr1	36452137	T	C	chr1:36452137:T:C	SNP	IBS-ASD-13353-blood-wgs-ILLUMINA	IBS-ASD-1335	upstream_gene_variant	protein_coding	ENST00000235532	OSCP1	ENSG00000116885				0.59099	HIGH			1.14	7.0317e-10		0.864			40.2	0/1	55	42	[75,0,55]	0.404762	0/0	40	31	[0,40,93]	0/0	31	41	[0,31,123]	1	4628	0	1	0.5
chr1	36471475	C	T	chr1:36471475:C:T	SNP	IBS-ASD-35115-blood-wgs-ILLUMINA	IBS-ASD-3511	missense_variant	protein_coding	ENST00000373106	CSF3R	ENSG00000119535	10/17	ENST00000373106.6:c.1243G>A	ENSP00000362198.2:p.Gly415Arg	0.95182	HIGH			0.792	9.0737e-11	1.0133	24.3	deleterious		51.64	0/1	49	21	[86,0,49]	0.52381	0/0	73	39	[0,73,117]	0/0	56	30	[0,56,90]	1	4628	7.4192e-06	1	0.5
chr1	36586268	G	A	chr1:36586268:G:A	SNP	IBS-ASD-16113-blood-wgs-ILLUMINA	IBS-ASD-1611	regulatory_region_variant								0.90871	HIGH									48.28	0/1	51	32	[83,0,51]	0.5	0/0	81	42	[0,81,126]	0/0	73	35	[0,73,105]	1	4628	0.00019308	1	0.5
chr1	36589266	G	A	chr1:36589266:G:A	SNP	IBS-ASD-9943-blood-wgs-ILLUMINA	IBS-ASD-994	regulatory_region_variant								0.55629	HIGH									39.3	0/1	50	42	[74,0,50]	0.404762	0/0	54	41	[0,54,123]	0/0	61	45	[0,61,135]	1	4628	1.4836e-05	1	0.5
chr1	36609116	GCTTT	G	chr1:36609116:GCTTT:G	INDEL	IBS-ASD-6023-blood-wgs-ILLUMINA	IBS-ASD-602	regulatory_region_variant								0.13645	MEDIUM									36.3	0/1	45	28	[65,0,45]	0.392857	0/0	42	34	[0,42,102]	0/0	74	37	[0,74,111]	1	4628	0	1	0.5
chr1	36627021	T	A	chr1:36627021:T:A	SNP	IBS-ASD-17833-blood-wgs-ILLUMINA	IBS-ASD-1783	upstream_gene_variant	processed_pseudogene	ENST00000453860	FTLP18	ENSG00000230214				0.88525	HIGH						3.269			47.22	0/1	51	35	[82,0,51]	0.457143	0/0	47	41	[0,47,123]	0/0	45	42	[0,45,126]	1	4628	0	1	0.5
chr1	36872399	C	T	chr1:36872399:C:T	SNP	IBS-ASD-29614-blood-wgs-ILLUMINA	IBS-ASD-2961	intron_variant	protein_coding	ENST00000373091	GRIK3	ENSG00000163873		ENST00000373091.8:c.551-30G>A		0.92529	HIGH			0.192	0.99998		0.001			49.49	0/1	52	36	[84,0,52]	0.555556	0/0	59	35	[0,59,105]	0/0	66	37	[0,66,111]	1	4628	3.7097e-05	1	0.5
chr1	36892876	T	G	chr1:36892876:T:G	SNP	IBS-ASD-18163-blood-wgs-ILLUMINA	IBS-ASD-1816	intron_variant	protein_coding	ENST00000373091	GRIK3	ENSG00000163873		ENST00000373091.8:c.116-1780A>C		0.33309	HIGH			0.192	0.99998		16.76			35.04	0/1	49	28	[70,0,49]	0.428571	0/0	45	40	[0,45,120]	0/0	58	35	[0,58,105]	1	4628	0	1	0.5
chr1	36915766	G	C	chr1:36915766:G:C	SNP	IBS-ASD-30253-blood-wgs-ILLUMINA	IBS-ASD-3025	intron_variant	protein_coding	ENST00000373091	GRIK3	ENSG00000163873		ENST00000373091.8:c.116-24670C>G		0.44203	HIGH			0.192	0.99998		1.179			36.99	0/1	56	43	[72,0,56]	0.395349	0/0	54	38	[0,54,114]	0/0	58	38	[0,58,114]	1	4628	0	1	0.5
chr1	36955110	G	A	chr1:36955110:G:A	SNP	IBS-ASD-32824-blood-wgs-ILLUMINA	IBS-ASD-3282	intron_variant	protein_coding	ENST00000373091	GRIK3	ENSG00000163873		ENST00000373091.8:c.116-64014C>T		0.8869	HIGH			0.192	0.99998		1.064			47	0/1	51	41	[82,0,51]	0.439024	0/0	47	43	[0,47,129]	0/0	78	42	[0,78,126]	1	4628	0	1	0.5
chr1	37003333	C	T	chr1:37003333:C:T	SNP	IBS-ASD-13063-blood-wgs-ILLUMINA	IBS-ASD-1306	intron_variant	protein_coding	ENST00000373091	GRIK3	ENSG00000163873		ENST00000373091.8:c.115+30661G>A		0.92404	HIGH			0.192	0.99998		0.03			49.75	0/1	56	31	[85,0,56]	0.516129	0/0	39	34	[0,39,102]	0/0	38	29	[0,38,87]	1	4628	0	1	0.5
chr1	37096988	G	A	chr1:37096988:G:A	SNP	IBS-ASD-13393-blood-wgs-ILLUMINA	IBS-ASD-1339	regulatory_region_variant								0.49931	HIGH									38.28	0/1	54	47	[73,0,54]	0.404255	0/0	77	41	[0,77,123]	0/0	59	39	[0,59,117]	1	4628	1.4836e-05	1	0.5
chr1	37114941	T	G	chr1:37114941:T:G	SNP	IBS-ASD-16593-blood-wgs-ILLUMINA	IBS-ASD-1659	intergenic_variant								0.92625	HIGH									48.8	0/1	56	37	[84,0,56]	0.567568	0/0	73	39	[0,73,117]	0/0	81	43	[0,81,129]	1	4628	0	1	0.5
chr1	37126146	G	T	chr1:37126146:G:T	SNP	IBS-ASD-9943-blood-wgs-ILLUMINA	IBS-ASD-994	intergenic_variant								0.28075	HIGH									33.86	0/1	43	47	[69,0,43]	0.404255	0/0	38	44	[0,38,132]	0/0	33	40	[0,33,120]	1	4628	0	1	0.5
chr1	37184721	T	A	chr1:37184721:T:A	SNP	IBS-ASD-12794-blood-wgs-ILLUMINA	IBS-ASD-1279	intron_variant	lncRNA	ENST00000655056		ENSG00000223944		ENST00000655056.1:n.594-27728A>T		0.86222	HIGH						0.38			46.59	0/1	52	43	[81,0,52]	0.581395	0/0	50	35	[0,50,105]	0/0	54	37	[0,54,111]	1	4628	0	1	0.5
chr1	37216576	G	A	chr1:37216576:G:A	SNP	IBS-ASD-9753-blood-wgs-ILLUMINA	IBS-ASD-975	intron_variant	lncRNA	ENST00000655056		ENSG00000223944		ENST00000655056.1:n.593+53880C>T		0.66557	HIGH						1.355			41.2	0/1	51	55	[76,0,51]	0.454545	0/0	59	46	[0,59,138]	0/0	85	45	[0,85,135]	1	4628	0	1	0.5
chr1	37262075	G	A	chr1:37262075:G:A	SNP	IBS-ASD-19513-blood-wgs-ILLUMINA	IBS-ASD-1951	intron_variant	lncRNA	ENST00000655056		ENSG00000223944		ENST00000655056.1:n.593+8381C>T		0.86232	HIGH						4.456			46.12	0/1	51	36	[81,0,51]	0.638889	0/0	50	34	[0,50,102]	0/0	57	27	[0,57,81]	1	4628	0	1	0.5
chr1	37289645	G	A	chr1:37289645:G:A	SNP	IBS-ASD-29693-blood-wgs-ILLUMINA	IBS-ASD-2969	intron_variant	lncRNA	ENST00000655056		ENSG00000223944		ENST00000655056.1:n.325-13386C>T		0.82624	HIGH						10.55			44.94	0/1	41	38	[80,0,41]	0.710526	0/0	52	35	[0,52,105]	0/0	42	36	[0,42,108]	1	4628	7.4204e-06	1	0.5
chr1	37357408	T	C	chr1:37357408:T:C	SNP	IBS-ASD-17734-blood-wgs-ILLUMINA	IBS-ASD-1773	intron_variant	lncRNA	ENST00000668045	ZC3H12A-DT	ENSG00000233621		ENST00000668045.1:n.244-4851A>G		0.33314	HIGH						7.123			34.82	0/1	46	27	[70,0,46]	0.37037	0/0	64	37	[0,64,111]	0/0	46	35	[0,46,105]	1	4628	0	1	0.5
chr1	37358902	G	T	chr1:37358902:G:T	SNP	IBS-ASD-5333-blood-wgs-ILLUMINA	IBS-ASD-533	intron_variant	lncRNA	ENST00000668045	ZC3H12A-DT	ENSG00000233621		ENST00000668045.1:n.244-6345C>A		0.61223	HIGH						0.312			40.24	0/1	52	34	[75,0,52]	0.470588	0/0	49	29	[0,49,87]	0/0	60	40	[0,60,120]	1	4628	0	1	0.5
chr1	37378108	T	C	chr1:37378108:T:C	SNP	IBS-ASD-15953-blood-wgs-ILLUMINA	IBS-ASD-1595	intron_variant	lncRNA	ENST00000668045	ZC3H12A-DT	ENSG00000233621		ENST00000668045.1:n.244-25551A>G		0.19996	HIGH						11.64			31.86	0/1	52	31	[67,0,52]	0.387097	0/0	39	34	[0,39,102]	0/0	45	39	[0,45,117]	1	4628	0	1	0.5
chr1	37396720	A	G	chr1:37396720:A:G	SNP	IBS-ASD-19523-blood-wgs-ILLUMINA	IBS-ASD-1952	intron_variant	lncRNA	ENST00000668045	ZC3H12A-DT	ENSG00000233621		ENST00000668045.1:n.244-44163T>C		0.93854	HIGH						6.954			50.31	0/1	55	37	[85,0,55]	0.594595	0/0	57	32	[0,57,96]	0/0	45	32	[0,45,96]	1	4628	0	1	0.5
chr1	37417410	G	A	chr1:37417410:G:A	SNP	IBS-ASD-35074-blood-wgs-ILLUMINA	IBS-ASD-3507	intron_variant	lncRNA	ENST00000668045	ZC3H12A-DT	ENSG00000233621		ENST00000668045.1:n.243+56734C>T		0.29858	HIGH						3.057			37.37	0/1	41	33	[72,0,41]	0.424242	0/0	20	35	[0,20,105]	0/0	22	43	[0,22,129]	1	4628		1	0.5
chr1	37490144	C	T	chr1:37490144:C:T	SNP	IBS-ASD-17953-blood-wgs-ILLUMINA	IBS-ASD-1795	3_prime_UTR_variant	protein_coding	ENST00000296214	MEAF6	ENSG00000163875	7/7	ENST00000296214.10:c.*3955G>A		0.2383	HIGH			0.703	0.089732		6.072			33.02	0/1	40	28	[68,0,40]	0.357143	0/0	34	31	[0,34,93]	0/0	59	37	[0,59,111]	1	4628	0	1	0.5
chr1	37505274	G	A	chr1:37505274:G:A	SNP	IBS-ASD-13183-blood-wgs-ILLUMINA	IBS-ASD-1318	intron_variant	protein_coding	ENST00000296214	MEAF6	ENSG00000163875		ENST00000296214.10:c.341-3278C>T		0.88795	HIGH			0.703	0.089732		8.26			46.92	0/1	56	28	[82,0,56]	0.5	0/0	87	41	[0,87,123]	0/0	77	34	[0,77,102]	1	4628	0	1	0.5
chr1	37531313	G	C	chr1:37531313:G:C	SNP	IBS-ASD-13263-blood-wgs-ILLUMINA	IBS-ASD-1326	downstream_gene_variant	protein_coding	ENST00000296215	SNIP1	ENSG00000163877				0.62515	HIGH			0.499	0.42167		0.786			40.81	0/1	56	42	[76,0,56]	0.404762	0/0	37	32	[0,37,96]	0/0	29	31	[0,29,93]	1	4628	0	1	0.5
chr1	37535239	T	TATATATATATATATATATATAAAA	chr1:37535239:T:TATATATATATATATATATATAAAA	INDEL	IBS-ASD-18683-blood-wgs-ILLUMINA	IBS-ASD-1868	3_prime_UTR_variant	protein_coding	ENST00000296215	SNIP1	ENSG00000163877	4/4	ENST00000296215.8:c.*2508_*2509insTTTTATATATATATATATATATAT		0.7988	MEDIUM			0.499	0.42167		0.997			56.89	0/1	79	19	[79,0,79]	0.473684	0/0	77	21	[0,77,154]	0/0	99	5	[0,99,198]	2	4628	3.0241e-05	1	0.50011
chr1	37535239	T	TATATATATATATATATATATATATATATATATATATATATATAA	chr1:37535239:T:TATATATATATATATATATATATATATATATATATATATATATAA	INDEL	IBS-ASD-30033-blood-wgs-ILLUMINA	IBS-ASD-3003	3_prime_UTR_variant	protein_coding	ENST00000296215	SNIP1	ENSG00000163877	4/4	ENST00000296215.8:c.*2508_*2509insTTATATATATATATATATATATATATATATATATATATATATAT		0.61242	MEDIUM			0.499	0.42167		0.663			56.89	0/1	75	19	[75,0,79]	0.368421	0/0	72	16	[0,72,144]	0/0	75	18	[0,75,150]	2	4628	0.00012101	1	0.50011
chr1	37634754	G	C	chr1:37634754:G:C	SNP	IBS-ASD-6085-blood-wgs-ILLUMINA	IBS-ASD-608	5_prime_UTR_variant	protein_coding	ENST00000356545	RSPO1	ENSG00000169218	1/7	ENST00000356545.7:c.-544C>G		0.93771	HIGH			1.399	1.4418e-06		18.36			50.64	0/1	50	51	[85,0,50]	0.490196	0/0	51	34	[0,51,102]	0/0	44	42	[0,44,126]	1	4628	0	1	0.5
chr1	37661720	C	T	chr1:37661720:C:T	SNP	IBS-ASD-29523-blood-wgs-ILLUMINA	IBS-ASD-2952	regulatory_region_variant								0.94764	HIGH									51.12	0/1	53	33	[86,0,53]	0.575758	0/0	46	44	[0,46,132]	0/0	43	37	[0,43,111]	1	4628	0	1	0.5
chr1	37679992	A	C	chr1:37679992:A:C	SNP	IBS-ASD-35115-blood-wgs-ILLUMINA	IBS-ASD-3511	downstream_gene_variant	protein_coding	ENST00000486637	C1orf109	ENSG00000116922				0.24512	HIGH			1.761	0.009886		2.938			34.51	0/1	27	17	[69,0,27]	0.529412	0/0	39	27	[0,39,81]	0/0	54	24	[0,54,108]	2	4624		0.99914	0.50011
chr1	37873367	C	A	chr1:37873367:C:A	SNP	IBS-ASD-19093-blood-wgs-ILLUMINA	IBS-ASD-1909	non_coding_transcript_exon_variant	protein_coding_CDS_not_defined	ENST00000474758	INPP5B	ENSG00000204084	1/2	ENST00000474758.1:n.21G>T		0.90887	HIGH						10.31			48.06	0/1	59	41	[83,0,59]	0.512195	0/0	71	38	[0,71,114]	0/0	64	37	[0,64,111]	1	4628	0	1	0.5
chr1	37890180	G	A	chr1:37890180:G:A	SNP	IBS-ASD-29593-blood-wgs-ILLUMINA	IBS-ASD-2959	intron_variant	protein_coding	ENST00000373024	INPP5B	ENSG00000204084		ENST00000373024.8:c.630-456C>T		0.17421	HIGH			0.834	5.0487e-16		0.387			50.35	0/1	56	36	[85,0,56]	0.611111	0/0	29	33	[0,29,99]	0/0	35	39	[0,35,117]	1	4628	0.00014844	1	0.5
chr1	37967752	C	T	chr1:37967752:C:T	SNP	IBS-ASD-12914-blood-wgs-ILLUMINA	IBS-ASD-1291	intron_variant	protein_coding	ENST00000373019	SF3A3	ENSG00000183431		ENST00000373019.5:c.1372+292G>A		0.84166	HIGH			0.119	1		0.156			48.65	0/1	39	25	[83,0,39]	0.56	0/0	42	37	[0,42,111]	0/0	33	35	[0,33,105]	1	4628	7.7876e-06	1	0.5
chr1	38048907	G	A	chr1:38048907:G:A	SNP	IBS-ASD-35033-blood-wgs-ILLUMINA	IBS-ASD-3503	intron_variant	lncRNA	ENST00000428151	MIR3659HG	ENSG00000224592		ENST00000428151.1:n.190+1293G>A		0.55619	HIGH						9.574			50.9	0/1	46	25	[74,0,46]	0.4	0/0	91	41	[0,91,123]	0/0	64	30	[0,64,90]	2	4628		1	0.50011
chr1	38048907	G	A	chr1:38048907:G:A	SNP	IBS-ASD-35034-blood-wgs-ILLUMINA	IBS-ASD-3503	intron_variant	lncRNA	ENST00000428151	MIR3659HG	ENSG00000224592		ENST00000428151.1:n.190+1293G>A		0.9506	HIGH						9.574			50.9	0/1	55	42	[86,0,55]	0.547619	0/0	91	41	[0,91,123]	0/0	64	30	[0,64,90]	2	4628		1	0.50011
chr1	38109429	A	G	chr1:38109429:A:G	SNP	IBS-ASD-29693-blood-wgs-ILLUMINA	IBS-ASD-2969	intron_variant	lncRNA	ENST00000428151	MIR3659HG	ENSG00000224592		ENST00000428151.1:n.507+3677A>G		0.74315	HIGH						12.64			42.85	0/1	59	40	[78,0,59]	0.45	0/0	34	34	[0,34,102]	0/0	45	33	[0,45,99]	1	4628	0	1	0.5
chr1	38117490	C	T	chr1:38117490:C:T	SNP	IBS-ASD-16273-blood-wgs-ILLUMINA	IBS-ASD-1627	intron_variant	lncRNA	ENST00000428151	MIR3659HG	ENSG00000224592		ENST00000428151.1:n.508-1470C>T		0.69443	HIGH						19.92			44.36	0/1	53	35	[79,0,53]	0.457143	0/0	62	34	[0,62,102]	0/0	43	39	[0,43,117]	1	4628	0.00018543	1	0.5
chr1	38127122	A	G	chr1:38127122:A:G	SNP	IBS-ASD-16043-blood-wgs-ILLUMINA	IBS-ASD-1604	downstream_gene_variant	lncRNA	ENST00000641212	LINC02786	ENSG00000284623				0.88787	HIGH						1.002			47.68	0/1	60	36	[82,0,60]	0.444444	0/0	61	36	[0,61,108]	0/0	62	32	[0,62,96]	1	4628	0	1	0.5
chr1	38181214	GT	G	chr1:38181214:GT:G	INDEL	IBS-ASD-16984-blood-wgs-ILLUMINA	IBS-ASD-1698	intergenic_variant								0.60452	MEDIUM									45.83	0/1	44	41	[75,0,44]	0.536585	0/0	35	40	[0,35,120]	0/0	50	42	[0,50,126]	1	4628	0	1	0.5
chr1	38205438	C	T	chr1:38205438:C:T	SNP	IBS-ASD-17794-blood-wgs-ILLUMINA	IBS-ASD-1779	intron_variant	lncRNA	ENST00000671301		ENSG00000287987		ENST00000671301.1:n.166-3833C>T		0.49927	HIGH						9.49			37.83	0/1	48	24	[73,0,48]	0.416667	0/0	52	35	[0,52,105]	0/0	57	32	[0,57,96]	1	4628	0	1	0.5
chr1	38314887	G	A	chr1:38314887:G:A	SNP	IBS-ASD-13183-blood-wgs-ILLUMINA	IBS-ASD-1318	intergenic_variant								0.9138	HIGH									49.69	0/1	56	35	[84,0,56]	0.571429	0/0	53	33	[0,53,99]	0/0	54	33	[0,54,99]	1	4628	8.1777e-05	1	0.5
chr1	38571290	G	A	chr1:38571290:G:A	SNP	IBS-ASD-13393-blood-wgs-ILLUMINA	IBS-ASD-1339	intergenic_variant								0.81946	HIGH									47.11	0/1	58	38	[82,0,58]	0.473684	0/0	35	33	[0,35,99]	0/0	62	41	[0,62,123]	1	4628	1.4852e-05	1	0.5
chr1	38572037	G	A	chr1:38572037:G:A	SNP	IBS-ASD-9853-blood-wgs-ILLUMINA	IBS-ASD-985	regulatory_region_variant								0.11158	HIGH									29.26	0/1	44	43	[64,0,44]	0.372093	0/0	81	47	[0,81,141]	0/0	69	44	[0,69,132]	1	4628	0	1	0.5
chr1	38636225	G	A	chr1:38636225:G:A	SNP	IBS-ASD-17063-blood-wgs-ILLUMINA	IBS-ASD-1706	intergenic_variant								0.9288	HIGH									50.59	0/1	59	38	[85,0,59]	0.5	0/0	53	37	[0,53,111]	0/0	46	38	[0,46,114]	1	4628	2.2262e-05	1	0.5
chr1	38644021	C	T	chr1:38644021:C:T	SNP	IBS-ASD-19093-blood-wgs-ILLUMINA	IBS-ASD-1909	intergenic_variant								0.77374	HIGH									49.29	0/1	54	33	[84,0,54]	0.515152	0/0	34	36	[0,34,108]	0/0	41	38	[0,41,114]	1	4628	2.2281e-05	1	0.5
chr1	38655659	C	A	chr1:38655659:C:A	SNP	IBS-ASD-13313-blood-wgs-ILLUMINA	IBS-ASD-1331	intergenic_variant								0.89802	HIGH									48.54	0/1	51	31	[83,0,51]	0.580645	0/0	65	36	[0,65,108]	0/0	37	31	[0,37,93]	1	4628	0	1	0.5
chr1	38716007	A	G	chr1:38716007:A:G	SNP	IBS-ASD-5025-blood-wgs-ILLUMINA	IBS-ASD-502	intergenic_variant								0.88707	HIGH									47.68	0/1	48	36	[82,0,48]	0.583333	0/0	53	34	[0,53,102]	0/0	56	31	[0,56,93]	1	4628	7.4277e-06	1	0.5
chr1	38755204	G	A	chr1:38755204:G:A	SNP	IBS-ASD-18513-blood-wgs-ILLUMINA	IBS-ASD-1851	intron_variant	lncRNA	ENST00000641481		ENSG00000284632		ENST00000641481.1:n.483-581C>T		0.86283	HIGH						7.19			46.61	0/1	61	39	[81,0,61]	0.461538	0/0	58	30	[0,58,90]	0/0	73	36	[0,73,108]	1	4628	0	1	0.5
chr1	38755319	G	A	chr1:38755319:G:A	SNP	IBS-ASD-20693-blood-wgs-ILLUMINA	IBS-ASD-2069	intron_variant	lncRNA	ENST00000641481		ENSG00000284632		ENST00000641481.1:n.483-696C>T		0.61232	HIGH						1.685			39.76	0/1	53	26	[75,0,53]	0.423077	0/0	81	36	[0,81,108]	0/0	50	38	[0,50,114]	1	4628	0	1	0.5
chr1	38796537	G	A	chr1:38796537:G:A	SNP	IBS-ASD-16654-blood-wgs-ILLUMINA	IBS-ASD-1665	intron_variant	lncRNA	ENST00000641481		ENSG00000284632		ENST00000641481.1:n.105-11802C>T		0.6922	HIGH						1.734			42.96	0/1	46	37	[78,0,46]	0.432432	0/0	48	35	[0,48,105]	0/0	45	36	[0,45,108]	1	4628	0.00013448	1	0.5
chr1	39093075	C	T	chr1:39093075:C:T	SNP	IBS-ASD-9424-blood-wgs-ILLUMINA	IBS-ASD-942	intron_variant	protein_coding	ENST00000567887	MACF1	ENSG00000127603		ENST00000567887.5:c.220+8637C>T		0.70678	HIGH			0.149	1		1.849			49.05	0/1	43	30	[84,0,43]	0.6	0/0	52	37	[0,52,111]	0/0	35	43	[0,35,129]	1	4628	5.1969e-05	1	0.5
chr1	39157459	A	G	chr1:39157459:A:G	SNP	IBS-ASD-16493-blood-wgs-ILLUMINA	IBS-ASD-1649	intron_variant	protein_coding	ENST00000567887	MACF1	ENSG00000127603		ENST00000567887.5:c.220+73021A>G		0.23982	HIGH			0.149	1		5.958			33.1	0/1	52	29	[68,0,52]	0.37931	0/0	82	39	[0,82,117]	0/0	77	35	[0,77,105]	1	4628	0	1	0.5
chr1	39198353	A	G	chr1:39198353:A:G	SNP	IBS-ASD-17683-blood-wgs-ILLUMINA	IBS-ASD-1768	intron_variant	protein_coding	ENST00000567887	MACF1	ENSG00000127603		ENST00000567887.5:c.221-32829A>G		0.65901	HIGH			0.149	1		7.327			41.42	0/1	50	31	[76,0,50]	0.419355	0/0	40	38	[0,40,114]	0/0	39	36	[0,39,108]	1	4628	0	1	0.5
chr1	39220608	G	A	chr1:39220608:G:A	SNP	IBS-ASD-9983-blood-wgs-ILLUMINA	IBS-ASD-998	intron_variant	protein_coding	ENST00000564288	MACF1	ENSG00000127603		ENST00000564288.6:c.110-10574G>A		0.38805	HIGH			0.147	1		1.503			50.28	0/1	43	35	[85,0,43]	0.571429	0/0	20	37	[0,20,111]	0/0	43	41	[0,43,123]	1	4628	7.5309e-06	1	0.5
chr1	39241956	A	AT	chr1:39241956:A:AT	INDEL	IBS-ASD-18574-blood-wgs-ILLUMINA	IBS-ASD-1857	intron_variant	protein_coding	ENST00000564288	MACF1	ENSG00000127603		ENST00000564288.6:c.172-8056dup		0.23846	MEDIUM			0.147	1					38.72	0/1	42	27	[68,0,42]	0.444444	0/0	38	34	[0,38,102]	0/0	37	34	[0,37,102]	1	4628	0	1	0.5
chr1	39252976	C	T	chr1:39252976:C:T	SNP	IBS-ASD-19933-blood-wgs-ILLUMINA	IBS-ASD-1993	intron_variant	protein_coding	ENST00000564288	MACF1	ENSG00000127603		ENST00000564288.6:c.357+1035C>T		0.4792	HIGH			0.147	1		6.216			38.39	0/1	55	32	[73,0,55]	0.40625	0/0	38	34	[0,38,102]	0/0	39	31	[0,39,93]	1	4628	1.4848e-05	1	0.5
chr1	39286220	C	T	chr1:39286220:C:T	SNP	IBS-ASD-18543-blood-wgs-ILLUMINA	IBS-ASD-1854	intron_variant	protein_coding	ENST00000564288	MACF1	ENSG00000127603		ENST00000564288.6:c.1508+462C>T		0.57066	HIGH			0.147	1		2.315			40.57	0/1	54	28	[75,0,54]	0.428571	0/0	37	34	[0,37,102]	0/0	58	34	[0,58,102]	1	4628	2.9812e-05	1	0.5
chr1	39287272	T	G	chr1:39287272:T:G	SNP	IBS-ASD-18543-blood-wgs-ILLUMINA	IBS-ASD-1854	splice_polypyrimidine_tract_variant	protein_coding	ENST00000564288	MACF1	ENSG00000127603		ENST00000564288.6:c.1509-14T>G		0.84788	HIGH			0.147	1		1.459			47.71	0/1	45	34	[82,0,45]	0.529412	0/0	31	33	[0,31,99]	0/0	54	35	[0,54,105]	1	4628	0	1	0.5
chr1	39295869	C	T	chr1:39295869:C:T	SNP	IBS-ASD-18534-blood-wgs-ILLUMINA	IBS-ASD-1853	missense_variant	protein_coding	ENST00000564288	MACF1	ENSG00000127603	20/101	ENST00000564288.6:c.2342C>T	ENSP00000455274.1:p.Thr781Ile	0.94569	HIGH			0.147	1	0.18417	23.5		benign	50.76	0/1	50	27	[86,0,50]	0.666667	0/0	40	32	[0,40,96]	0/0	51	33	[0,51,99]	1	4628	0	1	0.5
chr1	39351193	C	T	chr1:39351193:C:T	SNP	IBS-ASD-16184-blood-wgs-ILLUMINA	IBS-ASD-1618	intron_variant	protein_coding	ENST00000564288	MACF1	ENSG00000127603		ENST00000564288.6:c.11199+175C>T		0.7853	HIGH			0.147	1		0.398			44.59	0|1	48	33	[79,0,48]	0.515152	0/0	51	31	[0,51,93]	0/0	35	34	[0,35,102]	1	4628	0	1	0.5
chr1	39399313	T	G	chr1:39399313:T:G	SNP	IBS-ASD-17174-blood-wgs-ILLUMINA	IBS-ASD-1717	intron_variant	protein_coding	ENST00000564288	MACF1	ENSG00000127603		ENST00000564288.6:c.15816+10655T>G		0.79045	HIGH			0.147	1		10.29			44.27	0/1	45	27	[79,0,45]	0.481481	0/0	37	30	[0,37,90]	0/0	66	34	[0,66,102]	1	4628	0	1	0.5
chr1	39427600	A	C	chr1:39427600:A:C	SNP	IBS-ASD-17353-blood-wgs-ILLUMINA	IBS-ASD-1735	missense_variant	protein_coding	ENST00000564288	MACF1	ENSG00000127603	62/101	ENST00000564288.6:c.16462A>C	ENSP00000455274.1:p.Ile5488Leu	0.79353	HIGH			0.147	1	0.70058	24.9		benign	44.41	0/1	56	28	[79,0,56]	0.464286	0/0	65	31	[0,65,93]	0/0	39	35	[0,39,105]	1	4628	0	1	0.5
chr1	39433085	T	C	chr1:39433085:T:C	SNP	IBS-ASD-17263-blood-wgs-ILLUMINA	IBS-ASD-1726	missense_variant	protein_coding	ENST00000564288	MACF1	ENSG00000127603	68/101	ENST00000564288.6:c.17495T>C	ENSP00000455274.1:p.Met5832Thr	0.87138	HIGH			0.147	1	0.49812	25.8		possibly_damaging	47.06	0/1	56	41	[82,0,56]	0.487805	0/0	53	37	[0,53,111]	0/0	35	32	[0,35,96]	1	4628	0	1	0.5
chr1	39463893	ATTTAAGT	A	chr1:39463893:ATTTAAGT:A	INDEL	IBS-ASD-19753-blood-wgs-ILLUMINA	IBS-ASD-1975	non_coding_transcript_exon_variant	retained_intron	ENST00000497964	MACF1	ENSG00000127603	4/4	ENST00000497964.1:n.3151_3157del		0.38306	MEDIUM									42.37	0/1	36	23	[71,0,36]	0.608696	0/0	35	36	[0,35,108]	0/0	49	30	[0,49,90]	1	4628	0	1	0.5
chr1	39474154	C	T	chr1:39474154:C:T	SNP	IBS-ASD-17793-blood-wgs-ILLUMINA	IBS-ASD-1779	intron_variant	protein_coding	ENST00000564288	MACF1	ENSG00000127603		ENST00000564288.6:c.21958+4539C>T		0.27193	HIGH			0.147	1		0.722			49.12	0/1	50	38	[71,0,50]	0.394737	0/0	77	35	[0,77,105]	0/0	39	34	[0,39,102]	3	4628	7.4338e-06	1	0.50032
chr1	39494718	C	T	chr1:39494718:C:T	SNP	IBS-ASD-13283-blood-wgs-ILLUMINA	IBS-ASD-1328	intron_variant	protein_coding	ENST00000331593	BMP8A	ENSG00000183682		ENST00000331593.6:c.334+2393C>T		0.43251	HIGH			1.348	1.9786e-06		0.665			36.99	0/1	49	29	[72,0,49]	0.37931	0/0	33	35	[0,33,105]	0/0	36	29	[0,36,87]	1	4628	0	1	0.5
chr1	39509547	G	A	chr1:39509547:G:A	SNP	IBS-ASD-29444-blood-wgs-ILLUMINA	IBS-ASD-2944	intron_variant	protein_coding	ENST00000331593	BMP8A	ENSG00000183682		ENST00000331593.6:c.335-1627G>A		0.83332	HIGH			1.348	1.9786e-06		0.367			45	0/1	38	31	[80,0,38]	0.548387	0/0	65	36	[0,65,108]	0/0	84	39	[0,84,117]	1	4628	0	1	0.5
chr1	39628993	T	C	chr1:39628993:T:C	SNP	IBS-ASD-30273-blood-wgs-ILLUMINA	IBS-ASD-3027	intron_variant	protein_coding	ENST00000372852	HEYL	ENSG00000163909		ENST00000372852.4:c.313+1234A>G		0.83333	HIGH			1.397	3.2662e-07		10.73			45.16	0/1	44	50	[80,0,44]	0.5	0/0	88	44	[0,88,132]	0/0	69	33	[0,69,99]	1	4628	0	1	0.5
chr1	39710930	A	T	chr1:39710930:A:T	SNP	IBS-ASD-16203-blood-wgs-ILLUMINA	IBS-ASD-1620	intron_variant	protein_coding	ENST00000470018	PPIE	ENSG00000084072		ENST00000470018.5:c.-326+18342A>T		0.88698	HIGH			0.608	0.77366		3.957			47.47	0/1	52	32	[82,0,52]	0.625	0/0	48	38	[0,48,114]	0/0	56	27	[0,56,81]	1	4628	0	1	0.5
chr1	39713716	T	C	chr1:39713716:T:C	SNP	IBS-ASD-17983-blood-wgs-ILLUMINA	IBS-ASD-1798	intron_variant	protein_coding	ENST00000470018	PPIE	ENSG00000084072		ENST00000470018.5:c.-326+21128T>C		0.77207	HIGH			0.608	0.77366		4.413			46.65	0/1	56	36	[81,0,56]	0.5	0/0	27	39	[0,27,117]	0/0	43	34	[0,43,102]	1	4628	0	1	0.5
chr1	39723733	GAA	G	chr1:39723733:GAA:G	INDEL	IBS-ASD-17603-blood-wgs-ILLUMINA	IBS-ASD-1760	intron_variant	protein_coding	ENST00000470018	PPIE	ENSG00000084072		ENST00000470018.5:c.-325-11732_-325-11731del		0.33331	MEDIUM			0.608	0.77366					40.82	0/1	47	48	[70,0,47]	0.458333	0/0	78	38	[0,78,114]	0/0	55	37	[0,55,111]	1	4628	0	1	0.5
chr1	39728391	C	T	chr1:39728391:C:T	SNP	IBS-ASD-12803-blood-wgs-ILLUMINA	IBS-ASD-1280	intron_variant	protein_coding	ENST00000470018	PPIE	ENSG00000084072		ENST00000470018.5:c.-325-7077C>T		0.90751	HIGH			0.608	0.77366		2.104			48.54	0/1	49	39	[83,0,49]	0.589744	0/0	46	38	[0,46,114]	0/0	81	41	[0,81,123]	1	4628	0	1	0.5
chr1	39873744	C	T	chr1:39873744:C:T	SNP	IBS-ASD-9283-blood-wgs-ILLUMINA	IBS-ASD-928	intron_variant	protein_coding	ENST00000316891	TRIT1	ENSG00000043514		ENST00000316891.10:c.174+9574G>A		0.90773	HIGH			1.144	4.0895e-11		2.683			47.83	0/1	49	37	[83,0,49]	0.567568	0/0	59	39	[0,59,117]	0/0	47	39	[0,47,117]	1	4628	0	1	0.5
chr1	39975303	T	A	chr1:39975303:T:A	SNP	IBS-ASD-16584-blood-wgs-ILLUMINA	IBS-ASD-1658	intergenic_variant								0.86281	HIGH									46.57	0/1	53	45	[81,0,53]	0.577778	0/0	72	38	[0,72,114]	0/0	57	34	[0,57,102]	1	4628	0	1	0.5
chr1	39987966	T	C	chr1:39987966:T:C	SNP	IBS-ASD-9823-blood-wgs-ILLUMINA	IBS-ASD-982	regulatory_region_variant								0.90861	HIGH									48.46	0/1	58	49	[83,0,58]	0.55102	0/0	57	35	[0,57,105]	0/0	55	36	[0,55,108]	1	4628	0	1	0.5
chr1	40085523	C	T	chr1:40085523:C:T	SNP	IBS-ASD-35143-blood-wgs-ILLUMINA	IBS-ASD-3514	intron_variant	protein_coding	ENST00000642050	PPT1	ENSG00000131238		ENST00000642050.2:c.536+3887G>A		0.95178	HIGH						1.762			50.87	0/1	57	36	[86,0,57]	0.5	0/0	69	34	[0,69,102]	0/0	72	34	[0,72,102]	1	4628	0.00011136	1	0.5
chr1	40097200	A	T	chr1:40097200:A:T	SNP	IBS-ASD-35073-blood-wgs-ILLUMINA	IBS-ASD-3507	synonymous_variant	protein_coding	ENST00000642050	PPT1	ENSG00000131238	1/9	ENST00000642050.2:c.39T>A	ENSP00000493153.1:p.Ala13=	0.80133	HIGH						8.307			49.72	0/1	58	26	[84,0,58]	0.5	0/0	49	31	[0,49,93]	0/0	26	35	[0,26,105]	1	4628		1	0.5
chr1	40141330	C	T	chr1:40141330:C:T	SNP	IBS-ASD-17483-blood-wgs-ILLUMINA	IBS-ASD-1748	intergenic_variant								0.72528	HIGH									47.04	0/1	43	32	[82,0,43]	0.6875	0/0	36	39	[0,36,117]	0/0	35	36	[0,35,108]	1	4628	2.2257e-05	1	0.5
chr1	40272372	T	C	chr1:40272372:T:C	SNP	IBS-ASD-19853-blood-wgs-ILLUMINA	IBS-ASD-1985	intron_variant	protein_coding	ENST00000372759	ZMPSTE24	ENSG00000084073		ENST00000372759.4:c.769+337T>C		0.90299	HIGH			1.327	8.8702e-16		2.313			47.75	0/1	56	45	[83,0,56]	0.577778	0/0	40	37	[0,40,111]	0/0	51	32	[0,51,96]	1	4628	0	1	0.5
chr1	40306298	C	T	chr1:40306298:C:T	SNP	IBS-ASD-18163-blood-wgs-ILLUMINA	IBS-ASD-1816	intron_variant	protein_coding	ENST00000372748	COL9A2	ENSG00000049089		ENST00000372748.8:c.1009-111G>A		0.86277	HIGH			0.636	1.0453e-08		0.248			45.82	0/1	56	32	[81,0,56]	0.5625	0/0	57	35	[0,57,105]	0/0	61	35	[0,61,105]	1	4628	0	1	0.5
chr1	40442210	T	C	chr1:40442210:T:C	SNP	IBS-ASD-17713-blood-wgs-ILLUMINA	IBS-ASD-1771	intron_variant	lncRNA	ENST00000642138		ENSG00000284677		ENST00000642138.1:n.221-3644A>G		0.7077	HIGH						9.872			42.23	0/1	57	34	[77,0,57]	0.441176	0/0	37	40	[0,37,120]	0/0	50	35	[0,50,105]	1	4628	0	1	0.5
chr1	40443833	T	C	chr1:40443833:T:C	SNP	IBS-ASD-5143-blood-wgs-ILLUMINA	IBS-ASD-514	intron_variant	lncRNA	ENST00000642138		ENSG00000284677		ENST00000642138.1:n.221-5267A>G		0.79483	HIGH						2.014			44.67	0/1	51	33	[79,0,51]	0.484848	0/0	48	33	[0,48,99]	0/0	41	35	[0,41,105]	1	4628	0	1	0.5
chr1	40616597	AT	A	chr1:40616597:AT:A	INDEL	IBS-ASD-19854-blood-wgs-ILLUMINA	IBS-ASD-1985	downstream_gene_variant	protein_coding	ENST00000372684	RIMS3	ENSG00000117016				0.28369	MEDIUM			1.06	0.00014932					40.09	0/1	49	31	[69,0,49]	0.451613	0/0	40	40	[0,40,120]	0/0	52	34	[0,52,102]	1	4628	0	1	0.5
chr1	40638901	C	A	chr1:40638901:C:A	SNP	IBS-ASD-30003-blood-wgs-ILLUMINA	IBS-ASD-3000	intron_variant	protein_coding	ENST00000372684	RIMS3	ENSG00000117016		ENST00000372684.8:c.217+2808G>T		0.86288	HIGH			1.06	0.00014932		2.545			46.14	0/1	43	52	[81,0,43]	0.576923	0/0	62	38	[0,62,114]	0/0	83	37	[0,83,111]	1	4628	0	1	0.5
chr1	40643091	C	A	chr1:40643091:C:A	SNP	IBS-ASD-30043-blood-wgs-ILLUMINA	IBS-ASD-3004	intron_variant	protein_coding	ENST00000372684	RIMS3	ENSG00000117016		ENST00000372684.8:c.-31-1135G>T		0.85062	HIGH			1.06	0.00014932		0.377			45.93	0/1	57	42	[81,0,57]	0.52381	0/0	82	40	[0,82,120]	0/0	36	39	[0,36,117]	1	4628	0	1	0.5
chr1	40691456	C	G	chr1:40691456:C:G	SNP	IBS-ASD-5303-blood-wgs-ILLUMINA	IBS-ASD-530	non_coding_transcript_exon_variant	lncRNA	ENST00000606277	NFYC-AS1	ENSG00000272145	1/1	ENST00000606277.2:n.619G>C		0.81442	HIGH						4.848			45.53	0/1	52	39	[80,0,52]	0.487179	0/0	34	45	[0,34,135]	0/0	47	35	[0,47,105]	1	4628	0	1	0.5
chr1	40715462	C	T	chr1:40715462:C:T	SNP	IBS-ASD-18414-blood-wgs-ILLUMINA	IBS-ASD-1841	intron_variant	protein_coding	ENST00000447388	NFYC	ENSG00000066136		ENST00000447388.8:c.-8-23374C>T		0.73485	HIGH			0.436	0.54841		0.295			48.15	0/1	49	36	[83,0,49]	0.527778	0/0	38	34	[0,38,102]	0/0	48	36	[0,48,108]	1	4628	7.4729e-05	1	0.5
chr1	40725891	T	C	chr1:40725891:T:C	SNP	IBS-ASD-18793-blood-wgs-ILLUMINA	IBS-ASD-1879	intron_variant	protein_coding	ENST00000447388	NFYC	ENSG00000066136		ENST00000447388.8:c.-8-12945T>C		0.85597	HIGH			0.436	0.54841		2.439			46.94	0/1	55	28	[82,0,55]	0.535714	0/0	32	41	[0,32,123]	0/0	69	40	[0,69,120]	1	4628	0	1	0.5
chr1	40754077	A	G	chr1:40754077:A:G	SNP	IBS-ASD-12845-blood-wgs-ILLUMINA	IBS-ASD-1284	intron_variant	protein_coding	ENST00000447388	NFYC	ENSG00000066136		ENST00000447388.8:c.387+831A>G		0.28424	HIGH			0.436	0.54841		17.81			34.01	0/1	52	43	[69,0,52]	0.395349	0/0	53	33	[0,53,99]	0/0	64	35	[0,64,105]	1	4628	0	1	0.5
chr1	40982080	T	C	chr1:40982080:T:C	SNP	IBS-ASD-35115-blood-wgs-ILLUMINA	IBS-ASD-3511	5_prime_UTR_variant	protein_coding	ENST00000696111	CTPS1	ENSG00000171793	1/2	ENST00000696111.1:c.-45T>C		0.93757	HIGH						1.534			49.75	0/1	58	34	[85,0,58]	0.5	0/0	43	33	[0,43,99]	0/0	71	38	[0,71,114]	1	4628		1	0.5
chr1	40984875	A	G	chr1:40984875:A:G	SNP	IBS-ASD-35073-blood-wgs-ILLUMINA	IBS-ASD-3507	missense_variant	protein_coding	ENST00000650070	CTPS1	ENSG00000171793	3/19	ENST00000650070.2:c.221A>G	ENSP00000497602.1:p.Tyr74Cys	0.90884	HIGH					2.3333	29.7	deleterious_low_confidence	probably_damaging	48.33	0/1	62	34	[83,0,62]	0.470588	0/0	65	33	[0,65,99]	0/0	69	37	[0,69,111]	1	4628	7.4185e-06	1	0.5
chr1	40987830	A	C	chr1:40987830:A:C	SNP	IBS-ASD-29523-blood-wgs-ILLUMINA	IBS-ASD-2952	intron_variant	protein_coding	ENST00000650070	CTPS1	ENSG00000171793		ENST00000650070.2:c.438+358A>C		0.86281	HIGH						4.685			46.09	0/1	50	40	[81,0,50]	0.6	0/0	60	42	[0,60,126]	0/0	60	33	[0,60,99]	1	4628	0	1	0.5
chr1	41024648	A	T	chr1:41024648:A:T	SNP	IBS-ASD-5144-blood-wgs-ILLUMINA	IBS-ASD-514	intron_variant	lncRNA	ENST00000626479	SLFNL1-AS1	ENSG00000281207		ENST00000626479.1:n.3813-3885A>T		0.11145	HIGH						3.638			29.09	0/1	49	38	[64,0,49]	0.368421	0/0	58	38	[0,58,114]	0/0	38	35	[0,38,105]	1	4628	0	1	0.5
chr1	41040694	G	A	chr1:41040694:G:A	SNP	IBS-ASD-17163-blood-wgs-ILLUMINA	IBS-ASD-1716	intron_variant	protein_coding	ENST00000695335	SCMH1	ENSG00000010803		ENST00000695335.1:c.1499-3153C>T		0.37906	HIGH						1.281			36.2	0/1	48	29	[71,0,48]	0.37931	0/0	38	35	[0,38,105]	0/0	51	34	[0,51,102]	1	4628	1.4865e-05	1	0.5
chr1	41061815	T	A	chr1:41061815:T:A	SNP	IBS-ASD-32773-blood-wgs-ILLUMINA	IBS-ASD-3277	intron_variant	protein_coding	ENST00000695335	SCMH1	ENSG00000010803		ENST00000695335.1:c.1105+8780A>T		0.69934	HIGH						3.01			50.43	0/1	54	32	[77,0,54]	0.40625	0/0	55	31	[0,55,93]	0/0	54	38	[0,54,114]	2	4628	0	1	0.50011
chr1	41061815	T	A	chr1:41061815:T:A	SNP	IBS-ASD-32774-blood-wgs-ILLUMINA	IBS-ASD-3277	intron_variant	protein_coding	ENST00000695335	SCMH1	ENSG00000010803		ENST00000695335.1:c.1105+8780A>T		0.91397	HIGH						3.01			50.43	0/1	56	32	[85,0,56]	0.5	0/0	55	31	[0,55,93]	0/0	54	38	[0,54,114]	2	4628	0	1	0.50011
chr1	41064733	CGA	C	chr1:41064733:CGA:C	INDEL	IBS-ASD-13174-blood-wgs-ILLUMINA	IBS-ASD-1317	intron_variant	protein_coding	ENST00000695335	SCMH1	ENSG00000010803		ENST00000695335.1:c.1105+5860_1105+5861del		0.78563	MEDIUM									52.02	0/1	79	31	[79,0,84]	0.548387	0/0	35	34	[0,35,102]	0/0	80	36	[0,80,160]	1	4628		1	0.5
chr1	41085369	T	C	chr1:41085369:T:C	SNP	IBS-ASD-19713-blood-wgs-ILLUMINA	IBS-ASD-1971	intron_variant	protein_coding	ENST00000695335	SCMH1	ENSG00000010803		ENST00000695335.1:c.746-9918A>G		0.66438	HIGH						11.34			40.86	0/1	45	35	[76,0,45]	0.457143	0/0	57	33	[0,57,99]	0/0	44	29	[0,44,87]	1	4628	0	1	0.5
chr1	41096319	G	C	chr1:41096319:G:C	SNP	IBS-ASD-19944-blood-wgs-ILLUMINA	IBS-ASD-1994	intron_variant	protein_coding	ENST00000695335	SCMH1	ENSG00000010803		ENST00000695335.1:c.745+16964C>G		0.8331	HIGH						3.422			45.18	0/1	51	41	[80,0,51]	0.536585	0/0	73	36	[0,73,108]	0/0	53	32	[0,53,96]	1	4628	0	1	0.5
chr1	41131256	T	C	chr1:41131256:T:C	SNP	IBS-ASD-5693-blood-wgs-ILLUMINA	IBS-ASD-569	intron_variant	protein_coding	ENST00000695335	SCMH1	ENSG00000010803		ENST00000695335.1:c.412+11622A>G		0.7593	HIGH						7.771			43.71	0/1	58	32	[78,0,58]	0.4375	0/0	77	44	[0,77,132]	0/0	65	35	[0,65,105]	1	4628	0	1	0.5
chr1	41239754	C	G	chr1:41239754:C:G	SNP	IBS-ASD-16053-blood-wgs-ILLUMINA	IBS-ASD-1605	intron_variant	protein_coding	ENST00000695335	SCMH1	ENSG00000010803		ENST00000695335.1:c.-118+2305G>C		0.66556	HIGH						5.404			41.35	0/1	58	42	[76,0,58]	0.452381	0/0	64	34	[0,64,102]	0/0	59	41	[0,59,123]	1	4628	0	1	0.5
chr1	41243375	T	C	chr1:41243375:T:C	SNP	IBS-ASD-29733-blood-wgs-ILLUMINA	IBS-ASD-2973	intron_variant	lncRNA	ENST00000445073	SCMH1-DT	ENSG00000235358		ENST00000445073.1:n.132+669T>C		0.66467	HIGH						3.196			41.52	0/1	48	34	[76,0,48]	0.529412	0/0	45	40	[0,45,120]	0/0	65	33	[0,65,99]	1	4628	0	1	0.5
chr1	41324719	C	G	chr1:41324719:C:G	SNP	IBS-ASD-17493-blood-wgs-ILLUMINA	IBS-ASD-1749	intron_variant	lncRNA	ENST00000657314		ENSG00000287400		ENST00000657314.1:n.206-9694C>G		0.92593	HIGH						1.502			50.26	0/1	57	42	[85,0,57]	0.547619	0/0	36	35	[0,36,105]	0/0	80	41	[0,80,123]	1	4628	0	1	0.5
chr1	41362865	C	T	chr1:41362865:C:T	SNP	IBS-ASD-16643-blood-wgs-ILLUMINA	IBS-ASD-1664	intron_variant	protein_coding	ENST00000641094	FOXO6	ENSG00000204060		ENST00000641094.2:c.414+521C>T		0.32959	HIGH						12.47			35.57	0/1	44	46	[70,0,44]	0.391304	0/0	33	43	[0,33,129]	0/0	50	41	[0,50,123]	1	4628	0	1	0.5
chr1	41388180	A	G	chr1:41388180:A:G	SNP	IBS-ASD-29904-blood-wgs-ILLUMINA	IBS-ASD-2990	downstream_gene_variant	protein_coding_CDS_not_defined	ENST00000372591	FOXO6	ENSG00000204060				0.90715	HIGH			0.671	0.40546		12.13			48.7	0/1	51	49	[83,0,51]	0.530612	0/0	45	43	[0,45,129]	0/0	75	40	[0,75,120]	1	4628	0	1	0.5
chr1	41423880	G	A	chr1:41423880:G:A	SNP	IBS-ASD-16624-blood-wgs-ILLUMINA	IBS-ASD-1662	intergenic_variant								0.88795	HIGH									47.41	0/1	50	49	[82,0,50]	0.469388	0/0	77	42	[0,77,126]	0/0	79	47	[0,79,141]	1	4628	0	1	0.5
chr1	41443222	G	C	chr1:41443222:G:C	SNP	IBS-ASD-9383-blood-wgs-ILLUMINA	IBS-ASD-938	intergenic_variant								0.86122	HIGH									46.12	0/1	46	50	[81,0,46]	0.64	0/0	56	40	[0,56,120]	0/0	45	36	[0,45,108]	1	4628	0	1	0.5
chr1	41450956	G	T	chr1:41450956:G:T	SNP	IBS-ASD-16473-blood-wgs-ILLUMINA	IBS-ASD-1647	regulatory_region_variant								0.38595	HIGH									36.13	0/1	52	32	[71,0,52]	0.40625	0/0	46	32	[0,46,96]	0/0	50	42	[0,50,126]	1	4628	0	1	0.5
chr1	41497525	G	A	chr1:41497525:G:A	SNP	IBS-ASD-35115-blood-wgs-ILLUMINA	IBS-ASD-3511	intergenic_variant								0.49523	HIGH									38.34	0/1	39	27	[73,0,39]	0.407407	0/0	57	33	[0,57,99]	0/0	36	33	[0,36,99]	1	4628		1	0.5
chr1	41510566	G	A	chr1:41510566:G:A	SNP	IBS-ASD-29444-blood-wgs-ILLUMINA	IBS-ASD-2944	missense_variant	protein_coding	ENST00000372583	HIVEP3	ENSG00000127124	9/9	ENST00000372583.6:c.7106C>T	ENSP00000361664.1:p.Thr2369Met	0.85771	HIGH			0.313	0.90584	0.19569	22.6	deleterious_low_confidence	benign	51.28	0/1	43	53	[84,0,43]	0.566038	0/0	81	50	[0,81,150]	0/0	47	41	[0,47,123]	2	4628	7.4203e-06	1	0.50011
chr1	41687012	C	T	chr1:41687012:C:T	SNP	IBS-ASD-18683-blood-wgs-ILLUMINA	IBS-ASD-1868	intron_variant	protein_coding	ENST00000372583	HIVEP3	ENSG00000127124		ENST00000372583.6:c.-721+13904G>A		0.83174	HIGH			0.313	0.90584		6.21			50.67	0/1	54	29	[85,0,54]	0.586207	0/0	54	34	[0,54,102]	0/0	40	35	[0,40,105]	1	4628	6.6857e-05	1	0.5
chr1	41731266	G	A	chr1:41731266:G:A	SNP	IBS-ASD-9523-blood-wgs-ILLUMINA	IBS-ASD-952	intron_variant	protein_coding	ENST00000372583	HIVEP3	ENSG00000127124		ENST00000372583.6:c.-800-30271C>T		0.95076	HIGH			0.313	0.90584		1.909			51.69	0/1	56	33	[86,0,56]	0.545455	0/0	76	46	[0,76,138]	0/0	68	46	[0,68,138]	1	4628	0.00042323	1	0.5
chr1	41750053	C	T	chr1:41750053:C:T	SNP	IBS-ASD-9344-blood-wgs-ILLUMINA	IBS-ASD-934	intron_variant	protein_coding	ENST00000372583	HIVEP3	ENSG00000127124		ENST00000372583.6:c.-800-49058G>A		0.90889	HIGH			0.313	0.90584		0.002			47.94	0/1	45	41	[83,0,45]	0.560976	0/0	87	52	[0,87,156]	0/0	89	50	[0,89,150]	1	4628	7.4196e-06	1	0.5
chr1	41781677	G	T	chr1:41781677:G:T	SNP	IBS-ASD-15923-blood-wgs-ILLUMINA	IBS-ASD-1592	intron_variant	protein_coding	ENST00000372583	HIVEP3	ENSG00000127124		ENST00000372583.6:c.-800-80682C>A		0.16587	HIGH			0.313	0.90584		0.501			30.8	0/1	50	25	[66,0,50]	0.4	0/0	42	29	[0,42,87]	0/0	49	29	[0,49,87]	1	4628	0	1	0.5
chr1	41804976	G	A	chr1:41804976:G:A	SNP	IBS-ASD-10413-blood-wgs-ILLUMINA	IBS-ASD-1041	intron_variant	protein_coding	ENST00000372583	HIVEP3	ENSG00000127124		ENST00000372583.6:c.-800-103981C>T		0.36366	HIGH			0.313	0.90584		0.14			42.61	0/1	57	32	[77,0,57]	0.4375	0/0	58	42	[0,58,126]	0/0	36	40	[0,36,120]	1	4628	0.00026711	1	0.5
chr1	41826192	T	C	chr1:41826192:T:C	SNP	IBS-ASD-30273-blood-wgs-ILLUMINA	IBS-ASD-3027	intron_variant	protein_coding	ENST00000372583	HIVEP3	ENSG00000127124		ENST00000372583.6:c.-801+92221A>G		0.86289	HIGH			0.313	0.90584		2.093			46.32	0/1	49	41	[81,0,49]	0.585366	0/0	71	42	[0,71,126]	0/0	64	40	[0,64,120]	1	4628	0	1	0.5
chr1	41851766	G	A	chr1:41851766:G:A	SNP	IBS-ASD-19023-blood-wgs-ILLUMINA	IBS-ASD-1902	intron_variant	protein_coding	ENST00000372583	HIVEP3	ENSG00000127124		ENST00000372583.6:c.-801+66647C>T		0.89838	HIGH			0.313	0.90584		8.968			48.96	0/1	52	26	[84,0,52]	0.576923	0/0	36	34	[0,36,102]	0/0	36	38	[0,36,114]	1	4628	0	1	0.5
chr1	41881741	C	A	chr1:41881741:C:A	SNP	IBS-ASD-18953-blood-wgs-ILLUMINA	IBS-ASD-1895	intron_variant	protein_coding	ENST00000372583	HIVEP3	ENSG00000127124		ENST00000372583.6:c.-801+36672G>T		0.88768	HIGH			0.313	0.90584		0.285			47.45	0/1	55	51	[82,0,55]	0.529412	0/0	80	41	[0,80,123]	0/0	53	37	[0,53,111]	1	4628	0	1	0.5
chr1	41886364	G	A	chr1:41886364:G:A	SNP	IBS-ASD-29893-blood-wgs-ILLUMINA	IBS-ASD-2989	intron_variant	protein_coding	ENST00000372583	HIVEP3	ENSG00000127124		ENST00000372583.6:c.-801+32049C>T		0.80269	HIGH			0.313	0.90584		4.935			46.91	0/1	60	42	[82,0,60]	0.5	0/0	31	36	[0,31,108]	0/0	30	33	[0,30,99]	1	4628	0	1	0.5
chr1	42009672	A	G	chr1:42009672:A:G	SNP	IBS-ASD-30123-blood-wgs-ILLUMINA	IBS-ASD-3012	intron_variant	protein_coding_CDS_not_defined	ENST00000489103	HIVEP3	ENSG00000127124		ENST00000489103.5:n.119+26135T>C		0.79883	HIGH						0.337			44.33	0/1	55	35	[79,0,55]	0.428571	0/0	71	32	[0,71,96]	0/0	72	34	[0,72,102]	1	4628	1.4847e-05	1	0.5
chr1	42021778	A	C	chr1:42021778:A:C	SNP	IBS-ASD-12893-blood-wgs-ILLUMINA	IBS-ASD-1289	intron_variant	protein_coding_CDS_not_defined	ENST00000489103	HIVEP3	ENSG00000127124		ENST00000489103.5:n.119+14029T>G		0.90317	HIGH						1.897			48.3	0/1	53	41	[83,0,53]	0.585366	0/0	41	32	[0,41,96]	0/0	46	32	[0,46,96]	1	4628	0	1	0.5
chr1	42032276	G	A	chr1:42032276:G:A	SNP	IBS-ASD-13263-blood-wgs-ILLUMINA	IBS-ASD-1326	intron_variant	protein_coding_CDS_not_defined	ENST00000489103	HIVEP3	ENSG00000127124		ENST00000489103.5:n.119+3531C>T		0.8531	HIGH						3.096			46.19	0/1	56	32	[81,0,56]	0.4375	0/0	51	31	[0,51,93]	0/0	50	34	[0,50,102]	1	4628	3.7127e-05	1	0.5
chr1	42139636	T	C	chr1:42139636:T:C	SNP	IBS-ASD-18113-blood-wgs-ILLUMINA	IBS-ASD-1811	upstream_gene_variant	processed_pseudogene	ENST00000434936		ENSG00000228776				0.86177	HIGH						3.7			45.82	0/1	47	27	[81,0,47]	0.592593	0/0	55	32	[0,55,96]	0/0	47	33	[0,47,99]	1	4628	0	1	0.5
chr1	42169403	G	A	chr1:42169403:G:A	SNP	IBS-ASD-9735-blood-wgs-ILLUMINA	IBS-ASD-973	upstream_gene_variant	protein_coding	ENST00000357001	GUCA2A	ENSG00000197273				0.83074	HIGH			1.214	0.28692		0.311			45.32	0/1	48	43	[80,0,48]	0.465116	0/0	52	42	[0,52,126]	0/0	91	50	[0,91,150]	1	4628	2.9703e-05	1	0.5
chr1	42181982	A	C	chr1:42181982:A:C	SNP	IBS-ASD-16393-blood-wgs-ILLUMINA	IBS-ASD-1639	missense_variant	protein_coding	ENST00000361346	FOXJ3	ENSG00000198815	12/13	ENST00000361346.6:c.1688T>G	ENSP00000354620.1:p.Val563Gly	0.77288	HIGH			0.27	0.99598	0.38579	23.2	deleterious	benign	44.14	0/1	54	39	[79,0,54]	0.461538	0/0	66	39	[0,66,117]	0/0	32	29	[0,32,87]	1	4628	0	1	0.5
chr1	42181988	G	A	chr1:42181988:G:A	SNP	IBS-ASD-19713-blood-wgs-ILLUMINA	IBS-ASD-1971	missense_variant	protein_coding	ENST00000361346	FOXJ3	ENSG00000198815	12/13	ENST00000361346.6:c.1682C>T	ENSP00000354620.1:p.Pro561Leu	0.81083	HIGH			0.27	0.99598	0.27631	25.9	deleterious	benign	48.07	0/1	46	40	[83,0,46]	0.55	0/0	62	31	[0,62,93]	0/0	27	31	[0,27,93]	1	4628	0	1	0.5
chr1	42342268	T	TA	chr1:42342268:T:TA	INDEL	IBS-ASD-16673-blood-wgs-ILLUMINA	IBS-ASD-1667	upstream_gene_variant	lncRNA	ENST00000436207		ENSG00000227527				0.49918	MEDIUM									43.05	0|1	36	23	[73,0,36]	0.565217	0/0	49	33	[0,49,99]	0/0	60	38	[0,60,114]	1	4628	0	1	0.5
chr1	42342269	C	G	chr1:42342269:C:G	SNP	IBS-ASD-16673-blood-wgs-ILLUMINA	IBS-ASD-1667	upstream_gene_variant	lncRNA	ENST00000436207		ENSG00000227527				0.8327	HIGH						0.124			45.03	0|1	43	23	[80,0,43]	0.565217	0/0	49	33	[0,49,99]	0/0	60	38	[0,60,114]	1	4628	0	1	0.5
chr1	42379107	T	G	chr1:42379107:T:G	SNP	IBS-ASD-5543-blood-wgs-ILLUMINA	IBS-ASD-554	upstream_gene_variant	protein_coding	ENST00000431473	RIMKLA	ENSG00000177181				0.86286	HIGH			1.015	0.00063057		4.197			46.27	0/1	58	42	[81,0,58]	0.47619	0/0	65	33	[0,65,99]	0/0	61	34	[0,61,102]	1	4628	0	1	0.5
chr1	42391013	G	A	chr1:42391013:G:A	SNP	IBS-ASD-20003-blood-wgs-ILLUMINA	IBS-ASD-2000	intron_variant	protein_coding	ENST00000431473	RIMKLA	ENSG00000177181		ENST00000431473.4:c.164-8391G>A		0.81824	HIGH			1.015	0.00063057		0.062			48.53	0/1	56	25	[83,0,56]	0.52	0/0	49	26	[0,49,78]	0/0	34	32	[0,34,96]	1	4628	1.4841e-05	1	0.5
chr1	42464069	T	G	chr1:42464069:T:G	SNP	IBS-ASD-5024-blood-wgs-ILLUMINA	IBS-ASD-502	non_coding_transcript_exon_variant	protein_coding_CDS_not_defined	ENST00000492422	CCDC30	ENSG00000186409	1/2	ENST00000492422.1:n.148T>G		0.8333	HIGH						5.357			45.18	0/1	51	27	[80,0,51]	0.481481	0/0	78	42	[0,78,126]	0/0	62	39	[0,62,117]	1	4628	0	1	0.5
chr1	42539944	C	A	chr1:42539944:C:A	SNP	IBS-ASD-29754-blood-wgs-ILLUMINA	IBS-ASD-2975	intron_variant	protein_coding	ENST00000657597	CCDC30	ENSG00000186409		ENST00000657597.2:c.720+634C>A		0.93582	HIGH						0.896			49.9	0/1	45	28	[85,0,45]	0.571429	0/0	62	35	[0,62,105]	0/0	41	34	[0,41,102]	1	4628	0	1	0.5
chr1	42584760	T	A	chr1:42584760:T:A	SNP	IBS-ASD-4123-blood-wgs-ILLUMINA	IBS-ASD-412	intron_variant	protein_coding	ENST00000657597	CCDC30	ENSG00000186409		ENST00000657597.2:c.1685+3246T>A		0.90884	HIGH						13.55			47.8	0/1	47	31	[83,0,47]	0.645161	0/0	60	34	[0,60,102]	0/0	86	45	[0,86,135]	1	4628	0	1	0.5
chr1	42665571	G	A	chr1:42665571:G:A	SNP	IBS-ASD-9813-blood-wgs-ILLUMINA	IBS-ASD-981	intron_variant	protein_coding	ENST00000304979	PPIH	ENSG00000171960		ENST00000304979.8:c.337-409G>A		0.88252	HIGH			1.189	7.4626e-05		1.434			47.58	0/1	51	36	[82,0,51]	0.583333	0/0	40	39	[0,40,117]	0/0	54	43	[0,54,129]	1	4628	0	1	0.5
chr1	42703692	C	T	chr1:42703692:C:T	SNP	IBS-ASD-6203-blood-wgs-ILLUMINA	IBS-ASD-620	3_prime_UTR_variant	protein_coding	ENST00000321358	YBX1	ENSG00000065978	8/8	ENST00000321358.12:c.*1743C>T		0.92697	HIGH			0.349	0.94646		0.23			50.5	0/1	49	29	[85,0,49]	0.62069	0/0	58	35	[0,58,105]	0/0	48	38	[0,48,114]	1	4628	4.4556e-05	1	0.5
chr1	42755903	C	T	chr1:42755903:C:T	SNP	IBS-ASD-17953-blood-wgs-ILLUMINA	IBS-ASD-1795	intron_variant	protein_coding	ENST00000296388	P3H1	ENSG00000117385		ENST00000296388.10:c.1081-266G>A		0.88916	HIGH						2.826			47.81	0/1	51	29	[83,0,51]	0.551724	0/0	35	33	[0,35,99]	0/0	43	34	[0,43,102]	1	4628	0	1	0.5
chr1	42769638	T	C	chr1:42769638:T:C	SNP	IBS-ASD-16013-blood-wgs-ILLUMINA	IBS-ASD-1601	intron_variant	protein_coding	ENST00000372525	C1orf50	ENSG00000164008		ENST00000372525.7:c.195+2014T>C		0.82067	HIGH			0.944	0.026595		3.114			46.89	0/1	45	37	[82,0,45]	0.540541	0/0	29	33	[0,29,99]	0/0	39	28	[0,39,84]	1	4628	0	1	0.5
chr1	42851343	C	T	chr1:42851343:C:T	SNP	IBS-ASD-16043-blood-wgs-ILLUMINA	IBS-ASD-1604	missense_variant	protein_coding	ENST00000651192	ZNF691	ENSG00000164011	4/4	ENST00000651192.1:c.478C>T	ENSP00000498913.1:p.Arg160Trp	0.90858	HIGH					0.99444	24.8	deleterious	probably_damaging	48.35	0/1	48	39	[83,0,48]	0.538462	0/0	56	33	[0,56,99]	0/0	55	34	[0,55,102]	1	4628	0	1	0.5
chr1	42870823	G	A	chr1:42870823:G:A	SNP	IBS-ASD-13195-blood-wgs-ILLUMINA	IBS-ASD-1319	intergenic_variant								0.52144	HIGH									39.23	0/1	44	33	[74,0,44]	0.393939	0/0	50	37	[0,50,111]	0/0	31	40	[0,31,120]	1	4628	7.5566e-06	1	0.5
chr1	42929092	C	T	chr1:42929092:C:T	SNP	IBS-ASD-5114-blood-wgs-ILLUMINA	IBS-ASD-511	non_coding_transcript_exon_variant	retained_intron	ENST00000674545	SLC2A1	ENSG00000117394	1/2	ENST00000674545.1:n.408G>A		0.85879	HIGH						8.013			46.32	0/1	51	49	[81,0,51]	0.510204	0/0	54	35	[0,54,105]	0/0	41	33	[0,41,99]	1	4628	0	1	0.5
chr1	42934760	C	G	chr1:42934760:C:G	SNP	IBS-ASD-35114-blood-wgs-ILLUMINA	IBS-ASD-3511	intron_variant	protein_coding	ENST00000426263	SLC2A1	ENSG00000117394		ENST00000426263.10:c.115-3554G>C		0.98419	HIGH			0.241	0.9941		2.723			56.1	0/1	52	30	[91,0,52]	0.566667	0/0	60	32	[0,60,96]	0/0	58	34	[0,58,102]	1	4628		1	0.5
chr1	42968031	G	A	chr1:42968031:G:A	SNP	IBS-ASD-9423-blood-wgs-ILLUMINA	IBS-ASD-942	intron_variant	lncRNA	ENST00000653200	SLC2A1-DT	ENSG00000227533		ENST00000653200.1:n.501-2218G>A		0.33332	HIGH						0.449			35.2	0/1	51	38	[70,0,51]	0.394737	0/0	61	39	[0,61,117]	0/0	78	39	[0,78,117]	1	4628	7.4272e-06	1	0.5
chr1	42981428	G	A	chr1:42981428:G:A	SNP	IBS-ASD-12693-blood-wgs-ILLUMINA	IBS-ASD-1269	intron_variant	lncRNA	ENST00000653200	SLC2A1-DT	ENSG00000227533		ENST00000653200.1:n.861+7240G>A		0.75925	HIGH						3.686			43.16	0/1	44	38	[78,0,44]	0.473684	0/0	78	39	[0,78,117]	0/0	58	29	[0,58,87]	1	4628	0	1	0.5
chr1	43141401	T	C	chr1:43141401:T:C	SNP	IBS-ASD-10523-blood-wgs-ILLUMINA	IBS-ASD-1052	upstream_gene_variant	protein_coding	ENST00000410048	FAM183A	ENSG00000186973				0.79884	HIGH			0.945	0.39684		2.815			44.2	0/1	51	44	[79,0,51]	0.477273	0/0	65	41	[0,65,123]	0/0	68	43	[0,68,129]	1	4628	0	1	0.5
chr1	43149718	A	G	chr1:43149718:A:G	SNP	IBS-ASD-18913-blood-wgs-ILLUMINA	IBS-ASD-1891	intron_variant	protein_coding	ENST00000335282	FAM183A	ENSG00000186973		ENST00000335282.5:c.134-1043A>G		0.87562	HIGH			1.154	0.041627		0.697			47.43	0/1	54	38	[82,0,54]	0.605263	0/0	38	35	[0,38,105]	0/0	41	35	[0,41,105]	1	4628	0	1	0.5
chr1	43278265	C	T	chr1:43278265:C:T	SNP	IBS-ASD-13174-blood-wgs-ILLUMINA	IBS-ASD-1317	downstream_gene_variant	protein_coding	ENST00000523677	C1orf210	ENSG00000253313				0.19943	HIGH			1.907	0.00017017		1.306			32.6	0/1	48	28	[67,0,48]	0.357143	0/0	38	32	[0,38,96]	0/0	60	36	[0,60,108]	1	4628	7.4224e-06	1	0.5
chr1	43296060	C	T	chr1:43296060:C:T	SNP	IBS-ASD-32633-blood-wgs-ILLUMINA	IBS-ASD-3263	upstream_gene_variant	protein_coding	ENST00000372476	TIE1	ENSG00000066056				0.92623	HIGH			0.885	1.2446e-19		3.428			49.58	0/1	49	39	[84,0,49]	0.512821	0/0	68	35	[0,68,105]	0/0	68	34	[0,68,102]	1	4628	0	1	0.5
chr1	43327027	A	C	chr1:43327027:A:C	SNP	IBS-ASD-9905-blood-wgs-ILLUMINA	IBS-ASD-990	downstream_gene_variant	protein_coding	ENST00000372476	TIE1	ENSG00000066056				0.86604	HIGH			0.885	1.2446e-19		0.891			48.75	0/1	50	58	[84,0,50]	0.586207	0/0	39	35	[0,39,105]	0/0	30	35	[0,30,105]	1	4628	0	1	0.5
chr1	43328388	G	A	chr1:43328388:G:A	SNP	IBS-ASD-18083-blood-wgs-ILLUMINA	IBS-ASD-1808	intergenic_variant								0.92171	HIGH									49.04	0/1	53	25	[84,0,53]	0.56	0/0	41	36	[0,41,108]	0/0	64	37	[0,64,111]	1	4628	0	1	0.5
chr1	43335410	G	A	chr1:43335410:G:A	SNP	IBS-ASD-16553-blood-wgs-ILLUMINA	IBS-ASD-1655	upstream_gene_variant	protein_coding	ENST00000372470	MPL	ENSG00000117400				0.86089	HIGH			0.763	4.0719e-09		2.207			47.88	0/1	59	31	[83,0,59]	0.548387	0/0	39	33	[0,39,99]	0/0	31	32	[0,31,96]	1	4628	0	1	0.5
chr1	43359489	G	C	chr1:43359489:G:C	SNP	IBS-ASD-19833-blood-wgs-ILLUMINA	IBS-ASD-1983	splice_acceptor_variant	protein_coding	ENST00000310955	CDC20	ENSG00000117399		ENST00000310955.11:c.182-1G>C		0.16593	HIGH	HC		0.838	3.0001e-07		35			31.26	0/1	43	41	[66,0,43]	0.365854	0/0	58	33	[0,58,99]	0/0	44	32	[0,44,96]	1	4628	0	1	0.5
chr1	43439303	C	T	chr1:43439303:C:T	SNP	IBS-ASD-17233-blood-wgs-ILLUMINA	IBS-ASD-1723	intron_variant	protein_coding	ENST00000634258	SZT2	ENSG00000198198		ENST00000634258.3:c.6793-55C>T		0.89331	HIGH						2.024			49.97	0/1	43	37	[85,0,43]	0.567568	0/0	76	40	[0,76,120]	0/0	42	34	[0,42,102]	1	4628	4.4503e-05	1	0.5
chr1	43451945	C	T	chr1:43451945:C:T	SNP	IBS-ASD-16203-blood-wgs-ILLUMINA	IBS-ASD-1620	synonymous_variant	protein_coding	ENST00000372430	HYI	ENSG00000178922	4/8	ENST00000372430.9:c.495G>A	ENSP00000361507.4:p.Thr165=	0.52987	HIGH			1.766	1.674e-14		1.29			39.26	0/1	50	28	[74,0,50]	0.428571	0/0	44	28	[0,44,84]	0/0	54	37	[0,54,111]	1	4628	0.00010392	1	0.5
chr1	43461593	G	A	chr1:43461593:G:A	SNP	IBS-ASD-15883-blood-wgs-ILLUMINA	IBS-ASD-1588	downstream_gene_variant	lncRNA	ENST00000444386	HYI-AS1	ENSG00000229348				0.82519	HIGH						7.074			46.14	0/1	55	36	[81,0,55]	0.527778	0/0	65	38	[0,65,114]	0/0	31	32	[0,31,96]	1	4628	0	1	0.5
chr1	43487512	C	T	chr1:43487512:C:T	SNP	IBS-ASD-9643-blood-wgs-ILLUMINA	IBS-ASD-964	intergenic_variant								0.79882	HIGH									44.01	0/1	57	44	[79,0,57]	0.431818	0/0	68	37	[0,68,111]	0/0	73	42	[0,73,126]	1	4628	1.4854e-05	1	0.5
chr1	43576375	C	T	chr1:43576375:C:T	SNP	IBS-ASD-19863-blood-wgs-ILLUMINA	IBS-ASD-1986	intron_variant	protein_coding	ENST00000359947	PTPRF	ENSG00000142949		ENST00000359947.9:c.569-2435C>T		0.8529	HIGH			0.187	1		0.725			53.06	0/1	53	39	[88,0,53]	0.512821	0/0	80	37	[0,80,111]	0/0	35	32	[0,35,96]	1	4628	2.2256e-05	1	0.5
chr1	43610605	CG	C	chr1:43610605:CG:C	INDEL	IBS-ASD-17443-blood-wgs-ILLUMINA	IBS-ASD-1744	intron_variant	protein_coding	ENST00000359947	PTPRF	ENSG00000142949		ENST00000359947.9:c.3973+1108del		0.11158	MEDIUM			0.187	1					35.15	0/1	39	37	[64,0,39]	0.405405	0/0	82	34	[0,82,102]	0/0	76	40	[0,76,120]	1	4628	0	1	0.5
chr1	43679616	G	A	chr1:43679616:G:A	SNP	IBS-ASD-30213-blood-wgs-ILLUMINA	IBS-ASD-3021	intron_variant	protein_coding	ENST00000372396	KDM4A	ENSG00000066135		ENST00000372396.4:c.1735-4068G>A		0.83329	HIGH			0.156	1		8.557			44.87	0/1	57	43	[80,0,57]	0.465116	0/0	60	38	[0,60,114]	0/0	77	40	[0,77,120]	1	4628	0	1	0.5
chr1	43782973	A	T	chr1:43782973:A:T	SNP	IBS-ASD-12954-blood-wgs-ILLUMINA	IBS-ASD-1295	intron_variant	protein_coding	ENST00000347631	ST3GAL3	ENSG00000126091		ENST00000347631.8:c.119-9129A>T		0.52237	HIGH			0.631	0.0054034		4.838			44.67	0/1	49	25	[79,0,49]	0.44	0/0	21	31	[0,21,93]	0/0	27	34	[0,27,102]	1	4628	0	1	0.5
chr1	43877361	T	A	chr1:43877361:T:A	SNP	IBS-ASD-13293-blood-wgs-ILLUMINA	IBS-ASD-1329	intron_variant	protein_coding	ENST00000347631	ST3GAL3	ENSG00000126091		ENST00000347631.8:c.303-17022T>A		0.49485	HIGH			0.631	0.0054034		5.226			38.28	0/1	49	26	[73,0,49]	0.423077	0/0	46	28	[0,46,84]	0/0	36	32	[0,36,96]	1	4628	0	1	0.5
chr1	43898260	A	G	chr1:43898260:A:G	SNP	IBS-ASD-17623-blood-wgs-ILLUMINA	IBS-ASD-1762	missense_variant	nonsense_mediated_decay	ENST00000645705	ST3GAL3	ENSG00000126091	5/11	ENST00000645705.1:c.280A>G	ENSP00000496492.1:p.Ser94Gly	0.92622	HIGH						7.66	tolerated_low_confidence	benign	49.14	0/1	52	41	[84,0,52]	0.585366	0/0	76	41	[0,76,123]	0/0	63	35	[0,63,105]	1	4628	0	1	0.5
chr1	43899172	C	T	chr1:43899172:C:T	SNP	IBS-ASD-20043-blood-wgs-ILLUMINA	IBS-ASD-2004	missense_variant	protein_coding	ENST00000347631	ST3GAL3	ENSG00000126091	8/12	ENST00000347631.8:c.466C>T	ENSP00000317192.6:p.Arg156Cys	0.85379	HIGH			0.631	0.0054034	1.4951	26.4	deleterious_low_confidence	possibly_damaging	46.09	0/1	52	36	[81,0,52]	0.5	0/0	54	34	[0,54,102]	0/0	41	29	[0,41,87]	1	4628	7.4206e-06	1	0.5
chr1	43912392	G	A	chr1:43912392:G:A	SNP	IBS-ASD-32763-blood-wgs-ILLUMINA	IBS-ASD-3276	3_prime_UTR_variant	protein_coding	ENST00000645161	ST3GAL3	ENSG00000126091	6/6	ENST00000645161.1:c.*517G>A		0.8333	HIGH						1.175			45.15	0/1	55	30	[80,0,55]	0.466667	0/0	82	42	[0,82,126]	0/0	61	36	[0,61,108]	1	4628	0	1	0.5
chr1	44063333	A	G	chr1:44063333:A:G	SNP	IBS-ASD-35163-blood-wgs-ILLUMINA	IBS-ASD-3516	intron_variant	lncRNA	ENST00000434244		ENSG00000230615		ENST00000434244.5:n.930+2106A>G		0.90024	HIGH						4.322			47.91	0/1	45	25	[83,0,45]	0.64	0/0	38	33	[0,38,99]	0/0	67	33	[0,67,99]	1	4628		1	0.5
chr1	44123650	T	C	chr1:44123650:T:C	SNP	IBS-ASD-16603-blood-wgs-ILLUMINA	IBS-ASD-1660	intron_variant	protein_coding	ENST00000372299	KLF17	ENSG00000171872		ENST00000372299.4:c.81+4662T>C		0.75909	HIGH			1.357	4.6604e-09		5.164			43.32	0/1	56	39	[78,0,56]	0.461538	0/0	53	31	[0,53,93]	0/0	61	31	[0,61,93]	1	4628	0	1	0.5
chr1	44138582	G	A	chr1:44138582:G:A	SNP	IBS-ASD-6503-blood-wgs-ILLUMINA	IBS-ASD-650	intron_variant	protein_coding	ENST00000634670	KLF18	ENSG00000283039		ENST00000634670.1:c.2968+82C>T		0.38318	HIGH						2.72			36.42	0|1	34	36	[71,0,34]	0.583333	0/0	77	44	[0,77,132]	0/0	35	30	[0,35,90]	1	4628	0	1	0.5
chr1	44268442	C	G	chr1:44268442:C:G	SNP	IBS-ASD-29903-blood-wgs-ILLUMINA	IBS-ASD-2990	intron_variant	protein_coding	ENST00000372257	ERI3	ENSG00000117419		ENST00000372257.7:c.831+16393G>C		0.86231	HIGH			0.745	0.003965		1.302			47.09	0/1	58	37	[82,0,58]	0.513514	0/0	60	38	[0,60,114]	0/0	33	32	[0,33,96]	1	4628	0	1	0.5
chr1	44305809	A	G	chr1:44305809:A:G	SNP	IBS-ASD-17063-blood-wgs-ILLUMINA	IBS-ASD-1706	intron_variant	protein_coding	ENST00000372257	ERI3	ENSG00000117419		ENST00000372257.7:c.758+2501T>C		0.38579	HIGH			0.745	0.003965		17.64			36.31	0/1	47	26	[71,0,47]	0.384615	0/0	61	35	[0,61,105]	0/0	53	36	[0,53,108]	1	4628	2.9671e-05	1	0.5
chr1	44349064	G	A	chr1:44349064:G:A	SNP	IBS-ASD-19933-blood-wgs-ILLUMINA	IBS-ASD-1993	intron_variant	protein_coding	ENST00000372257	ERI3	ENSG00000117419		ENST00000372257.7:c.211+3786C>T		0.44193	HIGH			0.745	0.003965		15.52			37.57	0/1	58	34	[72,0,58]	0.411765	0/0	59	33	[0,59,99]	0/0	67	34	[0,67,102]	1	4628	2.9675e-05	1	0.5
chr1	44545262	T	G	chr1:44545262:T:G	SNP	IBS-ASD-10244-blood-wgs-ILLUMINA	IBS-ASD-1024	intron_variant	protein_coding	ENST00000361799	RNF220	ENSG00000187147		ENST00000361799.7:c.626-68903T>G		0.79337	HIGH			0.202	0.99958		4.191			44.16	0/1	60	41	[79,0,60]	0.439024	0/0	54	44	[0,54,132]	0/0	39	43	[0,39,129]	1	4628	0	1	0.5
chr1	44557931	G	A	chr1:44557931:G:A	SNP	IBS-ASD-13603-blood-wgs-ILLUMINA	IBS-ASD-1360	intron_variant	protein_coding	ENST00000361799	RNF220	ENSG00000187147		ENST00000361799.7:c.626-56234G>A		0.83139	HIGH			0.202	0.99958		0.528			45.43	0/1	46	28	[80,0,46]	0.464286	0/0	59	42	[0,59,126]	0/0	56	34	[0,56,102]	1	4628	3.7096e-05	1	0.5
chr1	44615962	A	G	chr1:44615962:A:G	SNP	IBS-ASD-30004-blood-wgs-ILLUMINA	IBS-ASD-3000	intron_variant	protein_coding	ENST00000361799	RNF220	ENSG00000187147		ENST00000361799.7:c.758+1665A>G		0.83318	HIGH			0.202	0.99958		3.815			45.54	0/1	51	33	[80,0,51]	0.484848	0/0	71	35	[0,71,105]	0/0	55	36	[0,55,108]	1	4628	0	1	0.5
chr1	44672408	A	G	chr1:44672408:A:G	SNP	IBS-ASD-18323-blood-wgs-ILLUMINA	IBS-ASD-1832	intron_variant	protein_coding	ENST00000372237	TMEM53	ENSG00000126106		ENST00000372237.8:c.61+1923T>C		0.79249	HIGH			1	0.021392		6.393			44.16	0/1	44	20	[79,0,44]	0.6	0/0	46	35	[0,46,105]	0/0	39	27	[0,39,81]	1	4628	0	1	0.5
chr1	44738054	T	TTCCCCCCCCCCCCCCCCCCCCCCCC	chr1:44738054:T:TTCCCCCCCCCCCCCCCCCCCCCCCC	INDEL	IBS-ASD-17504-blood-wgs-ILLUMINA	IBS-ASD-1750	upstream_gene_variant	protein_coding	ENST00000372224	KIF2C	ENSG00000142945				0.79779	MEDIUM			0.554	2.5765e-05					35.85	0/1	36	24	[79,0,36]	0.5	0/0	80	16	[0,80,160]	0/0	46	21	[0,46,92]	1	4476		0.96716	0.5
chr1	44738054	T	TCCCCCCTCCCCCTCCCCCCTCCTCCCCCCCTTCTCCCCCTCCCCCC	chr1:44738054:T:TCCCCCCTCCCCCTCCCCCCTCCTCCCCCCCTTCTCCCCCTCCCCCC	INDEL	IBS-ASD-18894-blood-wgs-ILLUMINA	IBS-ASD-1889	upstream_gene_variant	protein_coding	ENST00000372224	KIF2C	ENSG00000142945				0.13067	MEDIUM			0.554	2.5765e-05		0.297			35.85	0/1	65	13	[65,0,77]	0.461538	0/0	56	16	[0,56,112]	0/0	48	19	[0,48,96]	5	4476	0.00013051	0.96716	0.50112
chr1	44738054	T	TTCCCCCTCCCCCCCCCCCCCCCTCCCCCCCTTCTCCCCCCCCCCCC	chr1:44738054:T:TTCCCCCTCCCCCCCCCCCCCCCTCCCCCCCTTCTCCCCCCCCCCCC	INDEL	IBS-ASD-29603-blood-wgs-ILLUMINA	IBS-ASD-2960	upstream_gene_variant	protein_coding	ENST00000372224	KIF2C	ENSG00000142945				0.71369	MEDIUM			0.554	2.5765e-05					35.85	0/1	54	22	[77,0,54]	0.545455	0/0	90	23	[0,90,180]	0/0	45	23	[0,45,90]	1	4476		0.96716	0.5
chr1	44759292	T	G	chr1:44759292:T:G	SNP	IBS-ASD-16414-blood-wgs-ILLUMINA	IBS-ASD-1641	missense_variant	protein_coding	ENST00000372224	KIF2C	ENSG00000142945	14/21	ENST00000372224.9:c.1311T>G	ENSP00000361298.4:p.His437Gln	0.8879	HIGH			0.554	2.5765e-05	0.31703	15.81	deleterious_low_confidence	benign	47.03	0/1	52	46	[82,0,52]	0.456522	0/0	61	38	[0,61,114]	0/0	71	32	[0,71,96]	1	4628		1	0.5
chr1	44824165	A	G	chr1:44824165:A:G	SNP	IBS-ASD-13563-blood-wgs-ILLUMINA	IBS-ASD-1356	intron_variant	protein_coding	ENST00000372192	PTCH2	ENSG00000117425		ENST00000372192.4:c.3115-780T>C		0.83287	HIGH			0.85	3.4086e-16		0.945			45.33	0/1	60	47	[80,0,60]	0.468085	0/0	66	36	[0,66,108]	0/0	65	37	[0,65,111]	1	4628	5.9342e-05	1	0.5
chr1	44861901	A	G	chr1:44861901:A:G	SNP	IBS-ASD-6143-blood-wgs-ILLUMINA	IBS-ASD-614	intron_variant	protein_coding	ENST00000360403	EIF2B3	ENSG00000070785		ENST00000360403.7:c.1203-4094T>C		0.8333	HIGH			0.432	0.56695		3.764			44.81	0/1	54	39	[80,0,54]	0.512821	0/0	61	41	[0,61,123]	0/0	75	37	[0,75,111]	1	4628	0	1	0.5
chr1	44863891	A	C	chr1:44863891:A:C	SNP	IBS-ASD-13103-blood-wgs-ILLUMINA	IBS-ASD-1310	intron_variant	protein_coding	ENST00000360403	EIF2B3	ENSG00000070785		ENST00000360403.7:c.1203-6084T>G		0.71024	HIGH			0.432	0.56695		13.4			42.09	0/1	47	29	[77,0,47]	0.448276	0/0	51	34	[0,51,102]	0/0	39	36	[0,39,108]	1	4628	0	1	0.5
chr1	44905480	G	A	chr1:44905480:G:A	SNP	IBS-ASD-13513-blood-wgs-ILLUMINA	IBS-ASD-1351	intron_variant	protein_coding	ENST00000360403	EIF2B3	ENSG00000070785		ENST00000360403.7:c.567-8036C>T		0.92982	HIGH			0.432	0.56695		0.234			51.74	0/1	59	27	[87,0,59]	0.518519	0/0	44	38	[0,44,114]	0/0	37	34	[0,37,102]	1	4628	7.4301e-06	1	0.5
chr1	44946268	CCT	C	chr1:44946268:CCT:C	INDEL	IBS-ASD-17163-blood-wgs-ILLUMINA	IBS-ASD-1716	intron_variant	protein_coding	ENST00000360403	EIF2B3	ENSG00000070785		ENST00000360403.7:c.295-4605_295-4604del		0.55618	MEDIUM			0.432	0.56695					44.62	0/1	44	22	[74,0,44]	0.545455	0/0	52	26	[0,52,78]	0/0	47	33	[0,47,99]	1	4628	0	1	0.5
chr1	44990004	T	C	chr1:44990004:T:C	SNP	IBS-ASD-16593-blood-wgs-ILLUMINA	IBS-ASD-1659	non_coding_transcript_exon_variant	processed_pseudogene	ENST00000596009	MRPS17P1	ENSG00000268949	1/1	ENST00000596009.1:n.1831A>G		0.75928	HIGH						3.593			43.61	0/1	58	32	[78,0,58]	0.46875	0/0	63	34	[0,63,102]	0/0	65	38	[0,65,114]	1	4628	0	1	0.5
chr1	44999884	G	A	chr1:44999884:G:A	SNP	IBS-ASD-13233-blood-wgs-ILLUMINA	IBS-ASD-1323	downstream_gene_variant	protein_coding	ENST00000372172	HECTD3	ENSG00000126107				0.8613	HIGH			0.403	0.088789		1.817			46.59	0/1	59	40	[81,0,59]	0.5	0/0	63	34	[0,63,102]	0/0	55	36	[0,55,108]	1	4628	2.9688e-05	1	0.5
chr1	45008954	A	G	chr1:45008954:A:G	SNP	IBS-ASD-29693-blood-wgs-ILLUMINA	IBS-ASD-2969	intron_variant	protein_coding	ENST00000372172	HECTD3	ENSG00000126107		ENST00000372172.5:c.1072+190T>C		0.95216	HIGH			0.403	0.088789		3.622			51.04	0/1	57	44	[86,0,57]	0.568182	0/0	81	43	[0,81,129]	0/0	85	40	[0,85,120]	1	4628	0	1	0.5
chr1	45125967	C	CT	chr1:45125967:C:CT	INDEL	IBS-ASD-19313-blood-wgs-ILLUMINA	IBS-ASD-1931	intron_variant	protein_coding	ENST00000359600	ZSWIM5	ENSG00000162415		ENST00000359600.6:c.596-37731dup		0.33143	MEDIUM			0.4	0.03976					40.99	0/1	40	27	[70,0,40]	0.518519	0/0	40	34	[0,40,102]	0/0	38	40	[0,38,120]	1	4628	0	1	0.5
chr1	45156556	G	T	chr1:45156556:G:T	SNP	IBS-ASD-9364-blood-wgs-ILLUMINA	IBS-ASD-936	intron_variant	protein_coding	ENST00000359600	ZSWIM5	ENSG00000162415		ENST00000359600.6:c.595+49200C>A		0.79811	HIGH			0.4	0.03976		7.656			44.31	0/1	50	40	[79,0,50]	0.5	0/0	49	47	[0,49,141]	0/0	53	27	[0,53,81]	1	4628	0	1	0.5
chr1	45166869	T	G	chr1:45166869:T:G	SNP	IBS-ASD-10003-blood-wgs-ILLUMINA	IBS-ASD-1000	intron_variant	protein_coding	ENST00000359600	ZSWIM5	ENSG00000162415		ENST00000359600.6:c.595+38887A>C		0.28357	HIGH			0.4	0.03976		2.419			34.54	0/1	44	41	[69,0,44]	0.365854	0/0	39	31	[0,39,93]	0/0	54	40	[0,54,120]	1	4628	0	1	0.5
chr1	45172464	C	T	chr1:45172464:C:T	SNP	IBS-ASD-16994-blood-wgs-ILLUMINA	IBS-ASD-1699	intron_variant	protein_coding	ENST00000359600	ZSWIM5	ENSG00000162415		ENST00000359600.6:c.595+33292G>A		0.69262	HIGH			0.4	0.03976		0.402			47.6	0/1	57	39	[82,0,57]	0.512821	0/0	44	36	[0,44,108]	0/0	63	39	[0,63,117]	1	4628	0.00039377	1	0.5
chr1	45183047	T	C	chr1:45183047:T:C	SNP	IBS-ASD-18983-blood-wgs-ILLUMINA	IBS-ASD-1898	intron_variant	protein_coding	ENST00000359600	ZSWIM5	ENSG00000162415		ENST00000359600.6:c.595+22709A>G		0.3333	HIGH			0.4	0.03976		2.494			35.19	0/1	43	31	[70,0,43]	0.516129	0/0	68	37	[0,68,111]	0/0	54	32	[0,54,96]	1	4628	0	1	0.5
chr1	45197242	A	G	chr1:45197242:A:G	SNP	IBS-ASD-18544-blood-wgs-ILLUMINA	IBS-ASD-1854	intron_variant	protein_coding	ENST00000359600	ZSWIM5	ENSG00000162415		ENST00000359600.6:c.595+8514T>C		0.55664	HIGH			0.4	0.03976		2.625			39.42	0/1	50	34	[74,0,50]	0.411765	0/0	73	36	[0,73,108]	0/0	54	26	[0,54,78]	1	4628	0	1	0.5
chr1	45284665	C	T	chr1:45284665:C:T	SNP	IBS-ASD-10433-blood-wgs-ILLUMINA	IBS-ASD-1043	intron_variant	protein_coding_CDS_not_defined	ENST00000464588	ZSWIM5	ENSG00000162415		ENST00000464588.1:n.227+19262G>A		0.38236	HIGH						1.539			46.29	0/1	49	36	[81,0,49]	0.555556	0/0	43	42	[0,43,126]	0/0	28	38	[0,28,114]	1	4628	4.4537e-05	1	0.5
chr1	45300522	T	C	chr1:45300522:T:C	SNP	IBS-ASD-13293-blood-wgs-ILLUMINA	IBS-ASD-1329	intron_variant	protein_coding_CDS_not_defined	ENST00000464588	ZSWIM5	ENSG00000162415		ENST00000464588.1:n.227+3405A>G		0.89662	HIGH						5.323			47.99	0/1	51	33	[83,0,51]	0.575758	0/0	39	36	[0,39,108]	0/0	40	33	[0,40,99]	1	4628	0	1	0.5
chr1	45407913	C	T	chr1:45407913:C:T	SNP	IBS-ASD-13083-blood-wgs-ILLUMINA	IBS-ASD-1308	intron_variant	protein_coding	ENST00000372086	TESK2	ENSG00000070759		ENST00000372086.4:c.344+13812G>A		0.78571	HIGH			0.807	4.4552e-07		2.43			43.84	0/1	48	38	[79,0,48]	0.5	0/0	42	34	[0,42,102]	0/0	36	33	[0,36,99]	1	4628	0	1	0.5
chr1	45510807	G	A	chr1:45510807:G:A	SNP	IBS-ASD-29573-blood-wgs-ILLUMINA	IBS-ASD-2957	3_prime_UTR_variant	protein_coding	ENST00000401061	MMACHC	ENSG00000132763	4/4	ENST00000401061.9:c.*1592G>A		0.79886	HIGH			1.755	1.1402e-13		1.038			43.79	0/1	44	32	[79,0,44]	0.53125	0/0	80	35	[0,80,105]	0/0	84	38	[0,84,114]	1	4628	0	1	0.5
chr1	45538793	G	A	chr1:45538793:G:A	SNP	IBS-ASD-16333-blood-wgs-ILLUMINA	IBS-ASD-1633	intron_variant	protein_coding	ENST00000676549	PRDX1	ENSG00000117450		ENST00000676549.1:c.-12+3884C>T		0.61257	HIGH						0.821			39.74	0/1	57	36	[75,0,57]	0.444444	0/0	85	41	[0,85,123]	0/0	78	37	[0,78,111]	1	4628	0	1	0.5
chr1	45620809	G	A	chr1:45620809:G:A	SNP	IBS-ASD-30043-blood-wgs-ILLUMINA	IBS-ASD-3004	missense_variant	protein_coding	ENST00000528266	CCDC17	ENSG00000159588	12/13	ENST00000528266.6:c.1624C>T	ENSP00000432172.1:p.Arg542Trp	0.83263	HIGH			1.405	3.9155e-22	0.44623	28	deleterious	probably_damaging	45.11	0/1	60	42	[80,0,60]	0.452381	0/0	67	36	[0,67,108]	0/0	81	41	[0,81,123]	1	4628	0.00024477	1	0.5
chr1	45621993	G	A	chr1:45621993:G:A	SNP	IBS-ASD-13383-blood-wgs-ILLUMINA	IBS-ASD-1338	missense_variant	protein_coding	ENST00000528266	CCDC17	ENSG00000159588	8/13	ENST00000528266.6:c.970C>T	ENSP00000432172.1:p.Pro324Ser	0.52447	HIGH			1.405	3.9155e-22	0.080667	6.762	tolerated	benign	38.75	0/1	43	34	[74,0,43]	0.441176	0/0	29	41	[0,29,123]	0/0	34	39	[0,34,117]	1	4628	0	1	0.5
chr1	45637397	G	A	chr1:45637397:G:A	SNP	IBS-ASD-19844-blood-wgs-ILLUMINA	IBS-ASD-1984	intron_variant	protein_coding	ENST00000355105	GPBP1L1	ENSG00000159592		ENST00000355105.8:c.744+2813C>T		0.86183	HIGH			0.488	0.19902		5.393			45.78	0/1	53	22	[81,0,53]	0.590909	0/0	70	39	[0,70,117]	0/0	55	32	[0,55,96]	1	4628	2.2286e-05	1	0.5
chr1	45697341	C	T	chr1:45697341:C:T	SNP	IBS-ASD-16603-blood-wgs-ILLUMINA	IBS-ASD-1660	splice_polypyrimidine_tract_variant	protein_coding_CDS_not_defined	ENST00000495072	IPP	ENSG00000197429		ENST00000495072.1:n.454-9G>A		0.66548	HIGH						2.043			41.43	0/1	47	27	[76,0,47]	0.481481	0/0	54	28	[0,54,84]	0/0	62	29	[0,62,87]	1	4628	0	1	0.5
chr1	45745671	A	C	chr1:45745671:A:C	SNP	IBS-ASD-30223-blood-wgs-ILLUMINA	IBS-ASD-3022	intron_variant	protein_coding	ENST00000396478	IPP	ENSG00000197429		ENST00000396478.4:c.292+449T>G		0.83301	HIGH			0.687	2.0966e-05		1.447			45.12	0/1	49	31	[80,0,49]	0.548387	0/0	62	38	[0,62,114]	0/0	52	32	[0,52,96]	1	4628	0	1	0.5
chr1	45750606	C	T	chr1:45750606:C:T	SNP	IBS-ASD-12953-blood-wgs-ILLUMINA	IBS-ASD-1295	5_prime_UTR_variant	protein_coding	ENST00000396478	IPP	ENSG00000197429	1/9	ENST00000396478.4:c.-60G>A		0.70517	HIGH			0.687	2.0966e-05		19.62			42.34	0/1	47	40	[77,0,47]	0.5	0/0	56	41	[0,56,123]	0/0	39	35	[0,39,105]	1	4628	7.4163e-06	1	0.5
chr1	45786217	C	T	chr1:45786217:C:T	SNP	IBS-ASD-6834-blood-wgs-ILLUMINA	IBS-ASD-683	upstream_gene_variant	protein_coding_CDS_not_defined	ENST00000470809	MAST2	ENSG00000086015				0.65494	HIGH						1.219			41.66	0/1	43	29	[76,0,43]	0.413793	0/0	38	36	[0,38,108]	0/0	52	36	[0,52,108]	1	4628	7.4289e-06	1	0.5
chr1	45949919	C	T	chr1:45949919:C:T	SNP	IBS-ASD-12793-blood-wgs-ILLUMINA	IBS-ASD-1279	intron_variant	protein_coding	ENST00000361297	MAST2	ENSG00000086015		ENST00000361297.7:c.501-9467C>T		0.83268	HIGH			0.707	1.7079e-19		4.773			45.6	0/1	58	34	[80,0,58]	0.441176	0/0	58	33	[0,58,99]	0/0	49	34	[0,49,102]	1	4628	0	1	0.5
chr1	45968159	A	G	chr1:45968159:A:G	SNP	IBS-ASD-18113-blood-wgs-ILLUMINA	IBS-ASD-1811	intron_variant	protein_coding	ENST00000361297	MAST2	ENSG00000086015		ENST00000361297.7:c.592+8682A>G		0.83324	HIGH			0.707	1.7079e-19		2.847			45.19	0/1	51	33	[80,0,51]	0.545455	0/0	72	37	[0,72,111]	0/0	57	34	[0,57,102]	1	4628	0	1	0.5
chr1	45980771	A	T	chr1:45980771:A:T	SNP	IBS-ASD-16063-blood-wgs-ILLUMINA	IBS-ASD-1606	intron_variant	protein_coding	ENST00000361297	MAST2	ENSG00000086015		ENST00000361297.7:c.593-16953A>T		0.86275	HIGH			0.707	1.7079e-19		3.9			46.31	0/1	56	27	[81,0,56]	0.518519	0/0	72	38	[0,72,114]	0/0	55	40	[0,55,120]	1	4628	0	1	0.5
chr1	46096000	T	C	chr1:46096000:T:C	SNP	IBS-ASD-4153-blood-wgs-ILLUMINA	IBS-ASD-415	intron_variant	protein_coding	ENST00000262741	PIK3R3	ENSG00000117461		ENST00000262741.10:c.107-15250A>G		0.70395	HIGH			1.004	3.3583e-10		4.241			42.28	0/1	57	41	[77,0,57]	0.414634	0/0	35	31	[0,35,93]	0/0	52	43	[0,52,129]	1	4628	0	1	0.5
chr1	46100844	C	T	chr1:46100844:C:T	SNP	IBS-ASD-16654-blood-wgs-ILLUMINA	IBS-ASD-1665	intron_variant	protein_coding	ENST00000262741	PIK3R3	ENSG00000117461		ENST00000262741.10:c.107-20094G>A		0.82919	HIGH			1.004	3.3583e-10		0.785			45.45	0/1	58	37	[80,0,58]	0.486486	0/0	44	33	[0,44,99]	0/0	43	36	[0,43,108]	1	4628	0	1	0.5
chr1	46158668	T	C	chr1:46158668:T:C	SNP	IBS-ASD-20113-blood-wgs-ILLUMINA	IBS-ASD-2011	regulatory_region_variant								0.83263	HIGH									44.81	0/1	53	40	[80,0,53]	0.575	0/0	49	32	[0,49,96]	0/0	56	33	[0,56,99]	1	4628	0	1	0.5
chr1	46264435	T	C	chr1:46264435:T:C	SNP	IBS-ASD-35124-blood-wgs-ILLUMINA	IBS-ASD-3512	intron_variant	protein_coding	ENST00000371975	RAD54L	ENSG00000085999		ENST00000371975.9:c.892-3024T>C		0.55542	HIGH			0.97	2.3634e-15		5.73			39.13	0/1	56	34	[74,0,56]	0.411765	0/0	42	36	[0,42,108]	0/0	64	35	[0,64,105]	1	4628		1	0.5
chr1	46340060	ACTTTTT	A	chr1:46340060:ACTTTTT:A	INDEL	IBS-ASD-19753-blood-wgs-ILLUMINA	IBS-ASD-1975	upstream_gene_variant	protein_coding	ENST00000474844	NSUN4	ENSG00000117481				0.13643	MEDIUM			0.914	1.2267e-06					37.22	0/1	21	25	[65,0,21]	0.64	0/0	41	34	[0,41,102]	0/0	80	34	[0,80,160]	1	4628		1	0.5
chr1	46557886	AC	A	chr1:46557886:AC:A	INDEL	IBS-ASD-35133-blood-wgs-ILLUMINA	IBS-ASD-3513	3_prime_UTR_variant	protein_coding	ENST00000371945	MKNK1	ENSG00000079277	13/13	ENST00000371945.10:c.*688del		0.38626	MEDIUM			1.072	4.623e-10					42.4	0/1	48	39	[71,0,48]	0.538462	0/0	54	33	[0,54,99]	0/0	65	35	[0,65,105]	1	4628		1	0.5
chr1	46590818	C	T	chr1:46590818:C:T	SNP	IBS-ASD-10453-blood-wgs-ILLUMINA	IBS-ASD-1045	intron_variant	protein_coding	ENST00000371945	MKNK1	ENSG00000079277		ENST00000371945.10:c.-3+3295G>A		0.72456	HIGH			1.072	4.623e-10		1.08			45.86	0/1	52	38	[81,0,52]	0.526316	0/0	44	42	[0,44,126]	0/0	39	46	[0,39,138]	1	4628	6.6768e-05	1	0.5
chr1	46619954	C	T	chr1:46619954:C:T	SNP	IBS-ASD-29543-blood-wgs-ILLUMINA	IBS-ASD-2954	upstream_gene_variant	protein_coding	ENST00000319928	MOB3C	ENSG00000142961				0.72172	HIGH			1.31	0.00060812		6.013			43.6	0/1	46	32	[78,0,46]	0.46875	0/0	32	42	[0,32,126]	0/0	34	39	[0,34,117]	1	4628	0	1	0.5
chr1	46624837	G	C	chr1:46624837:G:C	SNP	IBS-ASD-9624-blood-wgs-ILLUMINA	IBS-ASD-962	intergenic_variant								0.83149	HIGH									45.15	0/1	48	33	[80,0,48]	0.454545	0/0	44	30	[0,44,90]	0/0	79	44	[0,79,132]	1	4628	0	1	0.5
chr1	46633133	G	T	chr1:46633133:G:T	SNP	IBS-ASD-16464-blood-wgs-ILLUMINA	IBS-ASD-1646	3_prime_UTR_variant	protein_coding	ENST00000574428	ATPAF1	ENSG00000123472	9/9	ENST00000574428.6:c.*2643C>A		0.63716	HIGH			0.764	0.062434		0.374			40.87	0|1	47	30	[76,0,47]	0.466667	0/0	52	36	[0,52,108]	0/0	30	38	[0,30,114]	1	4628	0	1	0.5
chr1	46633135	G	GT	chr1:46633135:G:GT	INDEL	IBS-ASD-16464-blood-wgs-ILLUMINA	IBS-ASD-1646	3_prime_UTR_variant	protein_coding	ENST00000574428	ATPAF1	ENSG00000123472	9/9	ENST00000574428.6:c.*2640dup		0.22379	MEDIUM			0.764	0.062434		0.236			37.62	0|1	42	30	[68,0,42]	0.466667	0/0	52	36	[0,52,108]	0/0	30	38	[0,30,114]	1	4628	1.4839e-05	1	0.5
chr1	46678275	A	G	chr1:46678275:A:G	SNP	IBS-ASD-9735-blood-wgs-ILLUMINA	IBS-ASD-973	3_prime_UTR_variant	protein_coding	ENST00000371933	EFCAB14	ENSG00000159658	11/11	ENST00000371933.8:c.*186T>C		0.88791	HIGH			0.955	7.7776e-08		8.682			46.77	0/1	54	32	[82,0,54]	0.53125	0/0	84	43	[0,84,129]	0/0	88	46	[0,88,138]	1	4628	0.00042279	1	0.5
chr1	46713653	T	C	chr1:46713653:T:C	SNP	IBS-ASD-17793-blood-wgs-ILLUMINA	IBS-ASD-1779	intron_variant	protein_coding	ENST00000371933	EFCAB14	ENSG00000159658		ENST00000371933.8:c.334+2642A>G		0.71472	HIGH			0.955	7.7776e-08		16.45			42.17	0/1	52	38	[77,0,52]	0.5	0/0	60	31	[0,60,93]	0/0	63	32	[0,63,96]	1	4628	0	1	0.5
chr1	46752835	CA	C	chr1:46752835:CA:C	INDEL	IBS-ASD-19483-blood-wgs-ILLUMINA	IBS-ASD-1948	intergenic_variant								0.23975	MEDIUM									39.31	0/1	48	33	[68,0,48]	0.424242	0/0	57	32	[0,57,96]	0/0	48	30	[0,48,90]	1	4628	0	1	0.5
chr1	46813549	C	T	chr1:46813549:C:T	SNP	IBS-ASD-17933-blood-wgs-ILLUMINA	IBS-ASD-1793	missense_variant	protein_coding	ENST00000371923	CYP4B1	ENSG00000142973	5/12	ENST00000371923.9:c.563C>T	ENSP00000360991.4:p.Ala188Val	0.75308	HIGH			1.097	3.2777e-10	0.10961	16.2	deleterious	benign	43.52	0/1	50	36	[78,0,50]	0.444444	0/0	48	38	[0,48,114]	0/0	56	34	[0,56,102]	1	4628	2.967e-05	1	0.5
chr1	46919793	C	T	chr1:46919793:C:T	SNP	IBS-ASD-18773-blood-wgs-ILLUMINA	IBS-ASD-1877	intergenic_variant								0.82754	HIGH									45.48	0/1	45	28	[80,0,45]	0.535714	0/0	68	37	[0,68,111]	0/0	39	31	[0,39,93]	1	4628	0	1	0.5
chr1	46924675	GC	G	chr1:46924675:GC:G	INDEL	IBS-ASD-29663-blood-wgs-ILLUMINA	IBS-ASD-2966	downstream_gene_variant	protein_coding	ENST00000310638	CYP4A11	ENSG00000187048				0.28426	MEDIUM			1.643	1.087e-24					39.5	0/1	44	36	[69,0,44]	0.527778	0/0	75	37	[0,75,111]	0/0	70	34	[0,70,102]	1	4628	0	1	0.5
chr1	47024978	T	C	chr1:47024978:T:C	SNP	IBS-ASD-32783-blood-wgs-ILLUMINA	IBS-ASD-3278	intron_variant	protein_coding	ENST00000371901	CYP4X1	ENSG00000186377		ENST00000371901.4:c.177+984T>C		0.88735	HIGH			1.107	4.7167e-12		1.604			46.75	0/1	51	23	[82,0,51]	0.565217	0/0	53	33	[0,53,99]	0/0	52	33	[0,52,99]	1	4628	0	1	0.5
chr1	47074125	A	C	chr1:47074125:A:C	SNP	IBS-ASD-17703-blood-wgs-ILLUMINA	IBS-ASD-1770	intron_variant	protein_coding	ENST00000334194	CYP4Z1	ENSG00000186160		ENST00000334194.4:c.319+5362A>C		0.16601	HIGH			1.464	1.8745e-17		10.87			62.08	0/1	66	39	[66,0,69]	0.410256	0/0	81	43	[0,81,162]	0/0	99	66	[0,99,198]	1	4628		1	0.5
chr1	47124927	G	A	chr1:47124927:G:A	SNP	IBS-ASD-19513-blood-wgs-ILLUMINA	IBS-ASD-1951	intron_variant	lncRNA	ENST00000444042	CYP4A22-AS1	ENSG00000225506		ENST00000444042.2:n.397-27750C>T		0.55629	HIGH						1.047			38.81	0/1	46	29	[74,0,46]	0.482759	0/0	47	30	[0,47,90]	0/0	60	31	[0,60,93]	1	4628	0	1	0.5
chr1	47166894	C	T	chr1:47166894:C:T	SNP	IBS-ASD-17553-blood-wgs-ILLUMINA	IBS-ASD-1755	intron_variant	lncRNA	ENST00000444042	CYP4A22-AS1	ENSG00000225506		ENST00000444042.2:n.396+10141G>A		0.74431	HIGH						3.518			43.56	0/1	46	23	[78,0,46]	0.521739	0/0	71	36	[0,71,108]	0/0	34	32	[0,34,96]	1	4628	0	1	0.5
chr1	47198499	C	T	chr1:47198499:C:T	SNP	IBS-ASD-35024-blood-wgs-ILLUMINA	IBS-ASD-3502	intergenic_variant								0.92461	HIGH									49.35	0/1	49	34	[84,0,49]	0.588235	0/0	69	39	[0,69,117]	0/0	52	35	[0,52,105]	1	4628	1.4858e-05	1	0.5
chr1	47198769	G	A	chr1:47198769:G:A	SNP	IBS-ASD-7344-blood-wgs-ILLUMINA	IBS-ASD-734	intergenic_variant								0.85945	HIGH									46.63	0/1	48	40	[81,0,48]	0.6	0/0	43	40	[0,43,120]	0/0	47	42	[0,47,126]	1	4628	0	1	0.5
chr1	47268431	G	A	chr1:47268431:G:A	SNP	IBS-ASD-7074-blood-wgs-ILLUMINA	IBS-ASD-707	intron_variant	protein_coding	ENST00000371877	STIL	ENSG00000123473		ENST00000371877.8:c.2615+1204C>T		0.51266	HIGH			0.383	0.20105		1.159			45.71	0/1	52	38	[80,0,52]	0.631579	0/0	20	40	[0,20,120]	0/0	29	34	[0,29,102]	1	4628	0	1	0.5
chr1	47293355	T	C	chr1:47293355:T:C	SNP	IBS-ASD-6503-blood-wgs-ILLUMINA	IBS-ASD-650	intron_variant	protein_coding	ENST00000371877	STIL	ENSG00000123473		ENST00000371877.8:c.872+103A>G		0.79801	HIGH			0.383	0.20105		2.12			43.78	0/1	53	27	[79,0,53]	0.481481	0/0	76	44	[0,76,132]	0/0	47	33	[0,47,99]	1	4628	0	1	0.5
chr1	47334416	G	A	chr1:47334416:G:A	SNP	IBS-ASD-12963-blood-wgs-ILLUMINA	IBS-ASD-1296	intron_variant	protein_coding	ENST00000371873	CMPK1	ENSG00000162368		ENST00000371873.10:c.171+300G>A		0.88702	HIGH			0.449	0.84789		4.487			47.08	0/1	51	35	[82,0,51]	0.542857	0/0	54	33	[0,54,99]	0/0	54	38	[0,54,114]	1	4628	7.4193e-06	1	0.5
chr1	47352962	A	G	chr1:47352962:A:G	SNP	IBS-ASD-10233-blood-wgs-ILLUMINA	IBS-ASD-1023	intron_variant	protein_coding	ENST00000371873	CMPK1	ENSG00000162368		ENST00000371873.10:c.172-15507A>G		0.79547	HIGH			0.449	0.84789		0.84			44.08	0/1	51	38	[79,0,51]	0.5	0/0	41	33	[0,41,99]	0/0	63	34	[0,63,102]	1	4628	0	1	0.5
chr1	47427903	A	G	chr1:47427903:A:G	SNP	IBS-ASD-12813-blood-wgs-ILLUMINA	IBS-ASD-1281	downstream_gene_variant	lncRNA	ENST00000445551	FOXD2-AS1	ENSG00000237424				0.90845	HIGH						1.88			49.44	0/1	60	41	[84,0,60]	0.512195	0/0	60	37	[0,60,111]	0/0	35	31	[0,35,93]	1	4628	0	1	0.5
chr1	47429626	G	A	chr1:47429626:G:A	SNP	IBS-ASD-32743-blood-wgs-ILLUMINA	IBS-ASD-3274	downstream_gene_variant	lncRNA	ENST00000445551	FOXD2-AS1	ENSG00000237424				0.94051	HIGH						14.44			50.61	0/1	57	48	[85,0,57]	0.604167	0/0	71	38	[0,71,114]	0/0	71	34	[0,71,102]	1	4628	0	1	0.5
chr1	47456506	TG	T	chr1:47456506:TG:T	INDEL	IBS-ASD-18743-blood-wgs-ILLUMINA	IBS-ASD-1874	intergenic_variant								0.13651	MEDIUM									36.43	0/1	33	35	[65,0,33]	0.485714	0/0	70	39	[0,70,117]	0/0	49	36	[0,49,108]	1	4628	0	1	0.5
chr1	47465492	G	A	chr1:47465492:G:A	SNP	IBS-ASD-29963-blood-wgs-ILLUMINA	IBS-ASD-2996	intergenic_variant								0.88532	HIGH									47.05	0/1	58	43	[82,0,58]	0.511628	0/0	74	33	[0,74,99]	0/0	43	30	[0,43,90]	1	4628	0	1	0.5
chr1	47476942	G	GTATATATATATATATATATATATATATATATATA	chr1:47476942:G:GTATATATATATATATATATATATATATATATATA	INDEL	IBS-ASD-5453-blood-wgs-ILLUMINA	IBS-ASD-545	intergenic_variant								0.662	MEDIUM									55.4	0/1	76	18	[76,0,77]	0.444444	0|0	62	37	[0,62,124]	0/0	99	23	[0,99,198]	3	4608	0.00064895	0.99568	0.50033
chr1	47747685	C	T	chr1:47747685:C:T	SNP	IBS-ASD-20143-blood-wgs-ILLUMINA	IBS-ASD-2014	intergenic_variant								0.78831	HIGH									44.65	0/1	56	41	[79,0,56]	0.487805	0/0	72	37	[0,72,111]	0/0	36	27	[0,36,81]	1	4628	0	1	0.5
chr1	47780952	G	A	chr1:47780952:G:A	SNP	IBS-ASD-18223-blood-wgs-ILLUMINA	IBS-ASD-1822	intron_variant	protein_coding	ENST00000606738	TRABD2B	ENSG00000269113		ENST00000606738.3:c.989-2408C>T		0.71391	HIGH			0.424	0.84273		2.345			42.35	0/1	51	25	[77,0,51]	0.44	0/0	55	33	[0,55,99]	0/0	56	32	[0,56,96]	1	4628	1.4835e-05	1	0.5
chr1	47900876	C	T	chr1:47900876:C:T	SNP	IBS-ASD-17823-blood-wgs-ILLUMINA	IBS-ASD-1782	intron_variant	protein_coding	ENST00000606738	TRABD2B	ENSG00000269113		ENST00000606738.3:c.666+93158G>A		0.13653	HIGH			0.424	0.84273		9.888			30.63	0/1	53	30	[65,0,53]	0.366667	0/0	65	36	[0,65,108]	0/0	68	38	[0,68,114]	1	4628	0	1	0.5
chr1	47922190	G	A	chr1:47922190:G:A	SNP	IBS-ASD-19014-blood-wgs-ILLUMINA	IBS-ASD-1901	intron_variant	protein_coding	ENST00000606738	TRABD2B	ENSG00000269113		ENST00000606738.3:c.666+71844C>T		0.75916	HIGH			0.424	0.84273		0.265			43.43	0/1	55	34	[78,0,55]	0.441176	0/0	75	46	[0,75,138]	0/0	54	43	[0,54,129]	1	4628	0	1	0.5
chr1	48017959	T	C	chr1:48017959:T:C	SNP	IBS-ASD-30113-blood-wgs-ILLUMINA	IBS-ASD-3011	regulatory_region_variant								0.71476	HIGH									42.42	0/1	57	32	[77,0,57]	0.46875	0/0	74	40	[0,74,120]	0/0	67	32	[0,67,96]	1	4628	0	1	0.5
chr1	48022877	C	T	chr1:48022877:C:T	SNP	IBS-ASD-15983-blood-wgs-ILLUMINA	IBS-ASD-1598	intergenic_variant								0.71335	HIGH									42.09	0/1	54	35	[77,0,54]	0.428571	0/0	57	36	[0,57,108]	0/0	44	36	[0,44,108]	1	4628	0	1	0.5
chr1	48024908	A	G	chr1:48024908:A:G	SNP	IBS-ASD-16103-blood-wgs-ILLUMINA	IBS-ASD-1610	regulatory_region_variant								0.75895	HIGH									43.55	0/1	55	36	[78,0,55]	0.472222	0/0	52	35	[0,52,105]	0/0	55	32	[0,55,96]	1	4628	0	1	0.5
chr1	48028244	T	C	chr1:48028244:T:C	SNP	IBS-ASD-16623-blood-wgs-ILLUMINA	IBS-ASD-1662	regulatory_region_variant								0.61245	HIGH									39.88	0/1	52	40	[75,0,52]	0.45	0/0	53	34	[0,53,102]	0/0	82	40	[0,82,120]	1	4628	0	1	0.5
chr1	48043652	A	G	chr1:48043652:A:G	SNP	IBS-ASD-35064-blood-wgs-ILLUMINA	IBS-ASD-3506	regulatory_region_variant								0.96927	HIGH									52.76	0/1	54	41	[88,0,54]	0.560976	0/0	68	38	[0,68,114]	0/0	84	37	[0,84,111]	1	4628		1	0.5
chr1	48078190	C	G	chr1:48078190:C:G	SNP	IBS-ASD-18414-blood-wgs-ILLUMINA	IBS-ASD-1841	intron_variant	lncRNA	ENST00000635446	LINC02794	ENSG00000226133		ENST00000635446.1:n.541-5757C>G		0.83327	HIGH						7.177			44.75	0/1	51	42	[80,0,51]	0.642857	0/0	61	40	[0,61,120]	0/0	63	34	[0,63,102]	1	4628	0	1	0.5
chr1	48114080	G	T	chr1:48114080:G:T	SNP	IBS-ASD-9283-blood-wgs-ILLUMINA	IBS-ASD-928	intron_variant	lncRNA	ENST00000452503		ENSG00000290466		ENST00000452503.1:n.410-12130C>A		0.8629	HIGH						0.697			46.66	0/1	45	44	[81,0,45]	0.590909	0/0	66	36	[0,66,108]	0/0	72	45	[0,72,135]	1	4628	0	1	0.5
chr1	48172383	G	C	chr1:48172383:G:C	SNP	IBS-ASD-5203-blood-wgs-ILLUMINA	IBS-ASD-520	intron_variant	transcribed_unprocessed_pseudogene	ENST00000401057	SKINT1L	ENSG00000242267		ENST00000401057.7:n.77-5563C>G		0.9067	HIGH						1.949			48.54	0/1	59	37	[83,0,59]	0.540541	0/0	68	37	[0,68,111]	0/0	44	36	[0,44,108]	1	4628	0	1	0.5
chr1	48174228	A	G	chr1:48174228:A:G	SNP	IBS-ASD-7433-blood-wgs-ILLUMINA	IBS-ASD-743	intron_variant	lncRNA	ENST00000431986		ENSG00000223720		ENST00000431986.2:n.248+1009A>G		0.75899	HIGH						1.971			43.17	0/1	53	34	[78,0,53]	0.470588	0/0	63	41	[0,63,123]	0/0	51	37	[0,51,111]	1	4628	0	1	0.5
chr1	48257551	G	A	chr1:48257551:G:A	SNP	IBS-ASD-13013-blood-wgs-ILLUMINA	IBS-ASD-1301	downstream_gene_variant	TEC	ENST00000624985		ENSG00000279214				0.90887	HIGH						9.159			47.97	0/1	56	43	[83,0,56]	0.534884	0/0	73	37	[0,73,111]	0/0	65	36	[0,65,108]	1	4628	0	1	0.5
chr1	48273562	A	G	chr1:48273562:A:G	SNP	IBS-ASD-13513-blood-wgs-ILLUMINA	IBS-ASD-1351	intergenic_variant								0.94048	HIGH									49.85	0/1	52	29	[85,0,52]	0.655172	0/0	63	32	[0,63,96]	0/0	73	35	[0,73,105]	1	4628	0	1	0.5
chr1	48288506	G	A	chr1:48288506:G:A	SNP	IBS-ASD-9843-blood-wgs-ILLUMINA	IBS-ASD-984	intergenic_variant								0.83333	HIGH									45.08	0/1	58	28	[80,0,58]	0.464286	0/0	69	41	[0,69,123]	0/0	96	46	[0,96,138]	1	4628	0	1	0.5
chr1	48299577	A	C	chr1:48299577:A:C	SNP	IBS-ASD-12863-blood-wgs-ILLUMINA	IBS-ASD-1286	intron_variant	protein_coding	ENST00000371847	SPATA6	ENSG00000132122		ENST00000371847.8:c.1287-684T>G		0.70215	HIGH			1.47	3.4185e-21		5.491			41.79	0/1	44	39	[77,0,44]	0.487179	0/0	39	32	[0,39,96]	0/0	36	36	[0,36,108]	1	4628	0	1	0.5
chr1	48308894	T	G	chr1:48308894:T:G	SNP	IBS-ASD-9913-blood-wgs-ILLUMINA	IBS-ASD-991	intron_variant	protein_coding	ENST00000371847	SPATA6	ENSG00000132122		ENST00000371847.8:c.1195-3016A>C		0.75911	HIGH			1.47	3.4185e-21		2.423			42.77	0/1	53	42	[78,0,53]	0.547619	0/0	65	44	[0,65,132]	0/0	53	41	[0,53,123]	1	4628	0	1	0.5
chr1	48320771	A	C	chr1:48320771:A:C	SNP	IBS-ASD-30113-blood-wgs-ILLUMINA	IBS-ASD-3011	intron_variant	protein_coding	ENST00000371847	SPATA6	ENSG00000132122		ENST00000371847.8:c.1195-14893T>G		0.20038	HIGH			1.47	3.4185e-21		5.031			31.78	0/1	49	38	[67,0,49]	0.394737	0/0	64	35	[0,64,105]	0/0	65	39	[0,65,117]	1	4628	0	1	0.5
chr1	48353066	C	T	chr1:48353066:C:T	SNP	IBS-ASD-18124-blood-wgs-ILLUMINA	IBS-ASD-1812	intron_variant	protein_coding	ENST00000371847	SPATA6	ENSG00000132122		ENST00000371847.8:c.1194+2604G>A		0.7067	HIGH			1.47	3.4185e-21		3.334			45.67	0/1	51	43	[80,0,51]	0.627907	0/0	25	31	[0,25,93]	0/0	42	33	[0,42,99]	1	4628	0	1	0.5
chr1	48361884	C	T	chr1:48361884:C:T	SNP	IBS-ASD-16563-blood-wgs-ILLUMINA	IBS-ASD-1656	intron_variant	protein_coding	ENST00000371847	SPATA6	ENSG00000132122		ENST00000371847.8:c.910-2114G>A		0.7077	HIGH			1.47	3.4185e-21		5.906			41.8	0/1	58	46	[77,0,58]	0.434783	0/0	50	32	[0,50,96]	0/0	37	30	[0,37,90]	1	4628	0	1	0.5
chr1	48367787	T	C	chr1:48367787:T:C	SNP	IBS-ASD-18883-blood-wgs-ILLUMINA	IBS-ASD-1888	intron_variant	protein_coding	ENST00000371847	SPATA6	ENSG00000132122		ENST00000371847.8:c.910-8017A>G		0.23955	HIGH			1.47	3.4185e-21		1.391			33.69	0/1	46	38	[68,0,46]	0.473684	0/0	60	34	[0,60,102]	0/0	59	33	[0,59,99]	1	4628	0.00010394	1	0.5
chr1	48367811	T	C	chr1:48367811:T:C	SNP	IBS-ASD-18883-blood-wgs-ILLUMINA	IBS-ASD-1888	intron_variant	protein_coding	ENST00000371847	SPATA6	ENSG00000132122		ENST00000371847.8:c.910-8041A>G		0.3861	HIGH			1.47	3.4185e-21		1.746			36.25	0/1	47	33	[71,0,47]	0.454545	0/0	60	34	[0,60,102]	0/0	59	33	[0,59,99]	1	4628	2.9674e-05	1	0.5
chr1	48388612	G	A	chr1:48388612:G:A	SNP	IBS-ASD-12774-blood-wgs-ILLUMINA	IBS-ASD-1277	intron_variant	protein_coding	ENST00000371847	SPATA6	ENSG00000132122		ENST00000371847.8:c.869-3263C>T		0.65809	HIGH			1.47	3.4185e-21		0.782			46.89	0/1	52	36	[82,0,52]	0.527778	0/0	37	36	[0,37,108]	0/0	54	33	[0,54,99]	1	4628	9.6637e-05	1	0.5
chr1	48409710	G	C	chr1:48409710:G:C	SNP	IBS-ASD-18464-blood-wgs-ILLUMINA	IBS-ASD-1846	intron_variant	protein_coding	ENST00000371847	SPATA6	ENSG00000132122		ENST00000371847.8:c.405+1754C>G		0.61255	HIGH			1.47	3.4185e-21		0.669			40.21	0/1	50	41	[75,0,50]	0.439024	0/0	75	41	[0,75,123]	0/0	60	37	[0,60,111]	1	4628	0	1	0.5
chr1	48469829	G	A	chr1:48469829:G:A	SNP	IBS-ASD-32873-blood-wgs-ILLUMINA	IBS-ASD-3287	intron_variant	protein_coding	ENST00000371847	SPATA6	ENSG00000132122		ENST00000371847.8:c.51+2129C>T		0.73503	HIGH			1.47	3.4185e-21		0.382			44.97	0/1	45	27	[80,0,45]	0.481481	0/0	41	33	[0,41,99]	0/0	30	25	[0,30,75]	1	4628	7.4342e-06	1	0.5
chr1	48514298	C	T	chr1:48514298:C:T	SNP	IBS-ASD-17504-blood-wgs-ILLUMINA	IBS-ASD-1750	intergenic_variant								0.13587	HIGH									29.9	0/1	51	25	[65,0,51]	0.36	0/0	49	33	[0,49,99]	0/0	81	42	[0,81,126]	1	4628	0.00014106	1	0.5
chr1	48547661	A	T	chr1:48547661:A:T	SNP	IBS-ASD-9813-blood-wgs-ILLUMINA	IBS-ASD-981	intron_variant	protein_coding	ENST00000371839	AGBL4	ENSG00000186094		ENST00000371839.6:c.1268-7923T>A		0.79885	HIGH			0.761	2.4767e-06		2.255			43.82	0/1	55	50	[79,0,55]	0.52	0/0	79	44	[0,79,132]	0/0	66	46	[0,66,138]	1	4628	0	1	0.5
chr1	48554222	A	T	chr1:48554222:A:T	SNP	IBS-ASD-16113-blood-wgs-ILLUMINA	IBS-ASD-1611	intron_variant	protein_coding	ENST00000371839	AGBL4	ENSG00000186094		ENST00000371839.6:c.1268-14484T>A		0.75931	HIGH			0.761	2.4767e-06		10.89			43.26	0/1	52	26	[78,0,52]	0.5	0/0	75	36	[0,75,108]	0/0	81	41	[0,81,123]	1	4628	0	1	0.5
chr1	48631720	T	C	chr1:48631720:T:C	SNP	IBS-ASD-16533-blood-wgs-ILLUMINA	IBS-ASD-1653	intron_variant	protein_coding	ENST00000371839	AGBL4	ENSG00000186094		ENST00000371839.6:c.951+2773A>G		0.79799	HIGH			0.761	2.4767e-06		0.759			44.56	0/1	53	31	[79,0,53]	0.516129	0/0	47	38	[0,47,114]	0/0	64	41	[0,64,123]	1	4628	0	1	0.5
chr1	48769321	C	A	chr1:48769321:C:A	SNP	IBS-ASD-19834-blood-wgs-ILLUMINA	IBS-ASD-1983	intron_variant	protein_coding	ENST00000371833	BEND5	ENSG00000162373		ENST00000371833.4:c.226+7285G>T		0.82967	HIGH			0.658	0.054336		0.447			45.51	0/1	46	33	[80,0,46]	0.575758	0/0	69	35	[0,69,105]	0/0	41	32	[0,41,96]	1	4628	0	1	0.5
chr1	48770668	C	A	chr1:48770668:C:A	SNP	IBS-ASD-18933-blood-wgs-ILLUMINA	IBS-ASD-1893	intron_variant	protein_coding	ENST00000371833	BEND5	ENSG00000162373		ENST00000371833.4:c.226+5938G>T		0.23829	HIGH			0.658	0.054336		2.127			32.78	0/1	54	30	[68,0,54]	0.4	0/0	55	39	[0,55,117]	0/0	34	33	[0,34,99]	1	4628	0	1	0.5
chr1	48934185	G	A	chr1:48934185:G:A	SNP	IBS-ASD-9273-blood-wgs-ILLUMINA	IBS-ASD-927	intron_variant	protein_coding	ENST00000371839	AGBL4	ENSG00000186094		ENST00000371839.6:c.595-66955C>T		0.88709	HIGH			0.761	2.4767e-06		17.2			47.02	0/1	56	44	[82,0,56]	0.568182	0/0	50	40	[0,50,120]	0/0	52	41	[0,52,123]	1	4628	0	1	0.5
chr1	48945426	A	G	chr1:48945426:A:G	SNP	IBS-ASD-17383-blood-wgs-ILLUMINA	IBS-ASD-1738	intron_variant	protein_coding	ENST00000371839	AGBL4	ENSG00000186094		ENST00000371839.6:c.595-78196T>C		0.92045	HIGH			0.761	2.4767e-06		2.071			49.23	0/1	56	40	[84,0,56]	0.625	0/0	57	34	[0,57,102]	0/0	40	35	[0,40,105]	1	4628	0	1	0.5
chr1	49107749	G	A	chr1:49107749:G:A	SNP	IBS-ASD-16623-blood-wgs-ILLUMINA	IBS-ASD-1662	intron_variant	protein_coding	ENST00000371839	AGBL4	ENSG00000186094		ENST00000371839.6:c.378-61949C>T		0.82235	HIGH			0.761	2.4767e-06		2.641			45.77	0/1	42	33	[81,0,42]	0.545455	0/0	42	35	[0,42,105]	0/0	31	39	[0,31,117]	1	4628	0	1	0.5
chr1	49109171	C	T	chr1:49109171:C:T	SNP	IBS-ASD-10323-blood-wgs-ILLUMINA	IBS-ASD-1032	intron_variant	protein_coding	ENST00000371839	AGBL4	ENSG00000186094		ENST00000371839.6:c.378-63371G>A		0.83333	HIGH			0.761	2.4767e-06		0.056			45.38	0/1	51	35	[80,0,51]	0.457143	0/0	81	47	[0,81,141]	0/0	73	42	[0,73,126]	1	4628	0	1	0.5
chr1	49181871	G	A	chr1:49181871:G:A	SNP	IBS-ASD-19844-blood-wgs-ILLUMINA	IBS-ASD-1984	intron_variant	protein_coding	ENST00000371839	AGBL4	ENSG00000186094		ENST00000371839.6:c.377+63899C>T		0.82815	HIGH			0.761	2.4767e-06		4.369			45.02	0/1	53	33	[80,0,53]	0.545455	0/0	40	31	[0,40,93]	0/0	49	31	[0,49,93]	1	4628	0	1	0.5
chr1	49294424	A	G	chr1:49294424:A:G	SNP	IBS-ASD-12973-blood-wgs-ILLUMINA	IBS-ASD-1297	intron_variant	protein_coding	ENST00000371839	AGBL4	ENSG00000186094		ENST00000371839.6:c.283-48560T>C		0.20002	HIGH			0.761	2.4767e-06		10.79			31.83	0/1	44	28	[67,0,44]	0.357143	0/0	39	31	[0,39,93]	0/0	51	36	[0,51,108]	1	4628	0	1	0.5
chr1	49340417	TA	T	chr1:49340417:TA:T	INDEL	IBS-ASD-15813-blood-wgs-ILLUMINA	IBS-ASD-1581	intron_variant	protein_coding	ENST00000371839	AGBL4	ENSG00000186094		ENST00000371839.6:c.283-94554del		0.66326	MEDIUM			0.761	2.4767e-06					47.11	0/1	48	33	[76,0,48]	0.515152	0/0	63	39	[0,63,117]	0/0	41	37	[0,41,111]	1	4628	0	1	0.5
chr1	49352799	C	G	chr1:49352799:C:G	SNP	IBS-ASD-13603-blood-wgs-ILLUMINA	IBS-ASD-1360	intron_variant	protein_coding	ENST00000371839	AGBL4	ENSG00000186094		ENST00000371839.6:c.283-106935G>C		0.86055	HIGH			0.761	2.4767e-06		2.41			45.97	0/1	49	42	[81,0,49]	0.52381	0/0	44	33	[0,44,99]	0/0	51	36	[0,51,108]	1	4628	0	1	0.5
chr1	49365960	A	G	chr1:49365960:A:G	SNP	IBS-ASD-19493-blood-wgs-ILLUMINA	IBS-ASD-1949	intron_variant	protein_coding	ENST00000371839	AGBL4	ENSG00000186094		ENST00000371839.6:c.283-120096T>C		0.11154	HIGH			0.761	2.4767e-06		4.039			28.99	0/1	55	35	[64,0,55]	0.371429	0/0	43	31	[0,43,93]	0/0	55	35	[0,55,105]	1	4628	0	1	0.5
chr1	49369866	T	G	chr1:49369866:T:G	SNP	IBS-ASD-29503-blood-wgs-ILLUMINA	IBS-ASD-2950	intron_variant	protein_coding	ENST00000371839	AGBL4	ENSG00000186094		ENST00000371839.6:c.283-124002A>C		0.61179	HIGH			0.761	2.4767e-06		11.96			40.01	0/1	47	29	[75,0,47]	0.448276	0/0	52	30	[0,52,90]	0/0	46	33	[0,46,99]	1	4628	0	1	0.5
chr1	49404127	C	G	chr1:49404127:C:G	SNP	IBS-ASD-16494-blood-wgs-ILLUMINA	IBS-ASD-1649	intron_variant	protein_coding	ENST00000371839	AGBL4	ENSG00000186094		ENST00000371839.6:c.283-158263G>C		0.82306	HIGH			0.761	2.4767e-06		2.779			45.14	0/1	51	24	[80,0,51]	0.583333	0/0	46	39	[0,46,117]	0/0	37	32	[0,37,96]	1	4628	0	1	0.5
chr1	49652264	T	C	chr1:49652264:T:C	SNP	IBS-ASD-12793-blood-wgs-ILLUMINA	IBS-ASD-1279	intron_variant	protein_coding	ENST00000371839	AGBL4	ENSG00000186094		ENST00000371839.6:c.282+45049A>G		0.86072	HIGH			0.761	2.4767e-06		8.588			46.68	0/1	50	29	[81,0,50]	0.517241	0/0	49	34	[0,49,102]	0/0	45	37	[0,45,111]	1	4628	0	1	0.5
chr1	49655585	C	A	chr1:49655585:C:A	SNP	IBS-ASD-12693-blood-wgs-ILLUMINA	IBS-ASD-1269	intron_variant	protein_coding	ENST00000371839	AGBL4	ENSG00000186094		ENST00000371839.6:c.282+41728G>T		0.75448	HIGH			0.761	2.4767e-06		6.151			43.17	0/1	49	35	[78,0,49]	0.514286	0/0	39	28	[0,39,84]	0/0	61	29	[0,61,87]	1	4628	0	1	0.5
chr1	49668004	A	T	chr1:49668004:A:T	SNP	IBS-ASD-18143-blood-wgs-ILLUMINA	IBS-ASD-1814	intron_variant	protein_coding	ENST00000371839	AGBL4	ENSG00000186094		ENST00000371839.6:c.282+29309T>A		0.70899	HIGH			0.761	2.4767e-06		12.11			41.8	0/1	43	43	[77,0,43]	0.674419	0/0	38	33	[0,38,99]	0/0	49	29	[0,49,87]	1	4628	0	1	0.5
chr1	49676945	G	T	chr1:49676945:G:T	SNP	IBS-ASD-18723-blood-wgs-ILLUMINA	IBS-ASD-1872	intron_variant	protein_coding	ENST00000371839	AGBL4	ENSG00000186094		ENST00000371839.6:c.282+20368C>A		0.55645	HIGH			0.761	2.4767e-06		0.261			38.96	0/1	55	29	[74,0,55]	0.448276	0/0	50	34	[0,50,102]	0/0	55	34	[0,55,102]	1	4628	0	1	0.5
chr1	49724154	T	G	chr1:49724154:T:G	SNP	IBS-ASD-9423-blood-wgs-ILLUMINA	IBS-ASD-942	intron_variant	protein_coding	ENST00000371839	AGBL4	ENSG00000186094		ENST00000371839.6:c.158-26717A>C		0.83101	HIGH			0.761	2.4767e-06		3.559			45.57	0/1	55	42	[80,0,55]	0.571429	0/0	43	44	[0,43,132]	0/0	66	45	[0,66,135]	1	4628	0	1	0.5
chr1	49930798	C	T	chr1:49930798:C:T	SNP	IBS-ASD-9425-blood-wgs-ILLUMINA	IBS-ASD-942	intron_variant	protein_coding	ENST00000371839	AGBL4	ENSG00000186094		ENST00000371839.6:c.35-79280G>A		0.86271	HIGH			0.761	2.4767e-06		4.774			46.16	0/1	48	33	[81,0,48]	0.545455	0/0	54	44	[0,54,132]	0/0	71	40	[0,71,120]	1	4628	0	1	0.5
chr1	49952080	G	C	chr1:49952080:G:C	SNP	IBS-ASD-16993-blood-wgs-ILLUMINA	IBS-ASD-1699	intron_variant	protein_coding	ENST00000371839	AGBL4	ENSG00000186094		ENST00000371839.6:c.34+71683C>G		0.75916	HIGH			0.761	2.4767e-06		1.935			42.82	0/1	57	36	[78,0,57]	0.472222	0/0	54	35	[0,54,105]	0/0	71	37	[0,71,111]	1	4628	0	1	0.5
chr1	50028125	C	T	chr1:50028125:C:T	SNP	IBS-ASD-13195-blood-wgs-ILLUMINA	IBS-ASD-1319	intron_variant	nonsense_mediated_decay	ENST00000651693	ELAVL4	ENSG00000162374		ENST00000651693.1:c.-248+4003C>T		0.7983	HIGH						4.333			44.53	0/1	53	42	[79,0,53]	0.47619	0/0	62	40	[0,62,120]	0/0	49	35	[0,49,105]	1	4628	0	1	0.5
chr1	50040047	A	C	chr1:50040047:A:C	SNP	IBS-ASD-18083-blood-wgs-ILLUMINA	IBS-ASD-1808	intron_variant	nonsense_mediated_decay	ENST00000651693	ELAVL4	ENSG00000162374		ENST00000651693.1:c.-126+4073A>C		0.23886	HIGH						7.261			33.39	0/1	47	32	[68,0,47]	0.40625	0/0	65	34	[0,65,102]	0/0	36	34	[0,36,102]	1	4628	0	1	0.5
chr1	50044337	T	C	chr1:50044337:T:C	SNP	IBS-ASD-9364-blood-wgs-ILLUMINA	IBS-ASD-936	intron_variant	nonsense_mediated_decay	ENST00000651693	ELAVL4	ENSG00000162374		ENST00000651693.1:c.-126+8363T>C		0.9261	HIGH						11.57			49.62	0/1	51	28	[84,0,51]	0.535714	0/0	68	40	[0,68,120]	0/0	56	40	[0,56,120]	1	4628	0	1	0.5
chr1	50125788	C	T	chr1:50125788:C:T	SNP	IBS-ASD-17823-blood-wgs-ILLUMINA	IBS-ASD-1782	intron_variant	protein_coding	ENST00000371824	ELAVL4	ENSG00000162374		ENST00000371824.7:c.9+16590C>T		0.88793	HIGH			0.187	0.99555		1.983			46.88	0/1	50	37	[82,0,50]	0.540541	0/0	89	40	[0,89,120]	0/0	68	38	[0,68,114]	1	4628	7.428e-06	1	0.5
chr1	50172142	T	C	chr1:50172142:T:C	SNP	IBS-ASD-16563-blood-wgs-ILLUMINA	IBS-ASD-1656	intron_variant	protein_coding	ENST00000371824	ELAVL4	ENSG00000162374		ENST00000371824.7:c.251-4947T>C		0.28425	HIGH			0.187	0.99555		11.59			34.05	0/1	50	39	[69,0,50]	0.384615	0/0	57	32	[0,57,96]	0/0	82	38	[0,82,114]	1	4628	0	1	0.5
chr1	50190898	G	A	chr1:50190898:G:A	SNP	IBS-ASD-19623-blood-wgs-ILLUMINA	IBS-ASD-1962	intron_variant	protein_coding	ENST00000371824	ELAVL4	ENSG00000162374		ENST00000371824.7:c.355-2867G>A		0.8858	HIGH			0.187	0.99555		4.244			47.71	0/1	52	24	[82,0,52]	0.541667	0/0	46	33	[0,46,99]	0/0	48	24	[0,48,72]	1	4628	0	1	0.5
chr1	50198526	A	G	chr1:50198526:A:G	SNP	IBS-ASD-30273-blood-wgs-ILLUMINA	IBS-ASD-3027	intron_variant	protein_coding	ENST00000371824	ELAVL4	ENSG00000162374		ENST00000371824.7:c.773+1059A>G		0.90888	HIGH			0.187	0.99555		8.589			48.15	0/1	55	34	[83,0,55]	0.529412	0/0	81	37	[0,81,111]	0/0	73	37	[0,73,111]	1	4628	1.4839e-05	1	0.5
chr1	50203792	A	T	chr1:50203792:A:T	SNP	IBS-ASD-19853-blood-wgs-ILLUMINA	IBS-ASD-1985	downstream_gene_variant	protein_coding	ENST00000371824	ELAVL4	ENSG00000162374				0.86192	HIGH			0.187	0.99555		18.88			46.02	0/1	55	35	[81,0,55]	0.571429	0/0	47	32	[0,47,96]	0/0	80	38	[0,80,114]	1	4628	0	1	0.5
chr1	50236815	C	G	chr1:50236815:C:G	SNP	IBS-ASD-18313-blood-wgs-ILLUMINA	IBS-ASD-1831	intron_variant	lncRNA	ENST00000641749	LINC02808	ENSG00000284696		ENST00000641749.1:n.1599-7046G>C		0.6122	HIGH						9.259			39.99	0/1	52	31	[75,0,52]	0.419355	0/0	53	35	[0,53,105]	0/0	50	28	[0,50,84]	1	4628	0	1	0.5
chr1	50356582	T	C	chr1:50356582:T:C	SNP	IBS-ASD-18573-blood-wgs-ILLUMINA	IBS-ASD-1857	intergenic_variant								0.88741	HIGH									46.86	0/1	53	37	[82,0,53]	0.594595	0/0	50	34	[0,50,102]	0/0	66	35	[0,66,105]	1	4628	0	1	0.5
chr1	50496917	A	C	chr1:50496917:A:C	SNP	IBS-ASD-15823-blood-wgs-ILLUMINA	IBS-ASD-1582	intron_variant	protein_coding	ENST00000396153	FAF1	ENSG00000185104		ENST00000396153.7:c.1495-5116T>G		0.81192	HIGH			0.251	0.99895		2.933			45.02	0/1	43	32	[80,0,43]	0.53125	0/0	38	27	[0,38,81]	0/0	35	29	[0,35,87]	1	4628	0	1	0.5
chr1	50527646	G	A	chr1:50527646:G:A	SNP	IBS-ASD-6053-blood-wgs-ILLUMINA	IBS-ASD-605	intron_variant	protein_coding	ENST00000396153	FAF1	ENSG00000185104		ENST00000396153.7:c.1494+7723C>T		0.28271	HIGH			0.251	0.99895		10.9			34.61	0/1	51	31	[69,0,51]	0.387097	0/0	44	37	[0,44,111]	0/0	36	34	[0,36,102]	1	4628	0	1	0.5
chr1	50568366	T	C	chr1:50568366:T:C	SNP	IBS-ASD-35093-blood-wgs-ILLUMINA	IBS-ASD-3509	intron_variant	protein_coding	ENST00000396153	FAF1	ENSG00000185104		ENST00000396153.7:c.1114-1135A>G		0.92588	HIGH			0.251	0.99895		9.396			49.56	0/1	61	40	[84,0,61]	0.525	0/0	52	43	[0,52,129]	0/0	68	39	[0,68,117]	1	4628		1	0.5
chr1	50615574	T	C	chr1:50615574:T:C	SNP	IBS-ASD-19854-blood-wgs-ILLUMINA	IBS-ASD-1985	intron_variant	protein_coding	ENST00000396153	FAF1	ENSG00000185104		ENST00000396153.7:c.745-19358A>G		0.83266	HIGH			0.251	0.99895		2.665			44.92	0/1	51	32	[80,0,51]	0.5	0/0	54	34	[0,54,102]	0/0	56	31	[0,56,93]	1	4628	7.4176e-06	1	0.5
chr1	50647321	G	A	chr1:50647321:G:A	SNP	IBS-ASD-19033-blood-wgs-ILLUMINA	IBS-ASD-1903	intron_variant	protein_coding	ENST00000396153	FAF1	ENSG00000185104		ENST00000396153.7:c.744+8121C>T		0.88741	HIGH			0.251	0.99895		1.589			47.12	0/1	58	37	[82,0,58]	0.459459	0/0	66	35	[0,66,105]	0/0	50	38	[0,50,114]	1	4628	0	1	0.5
chr1	50683038	A	G	chr1:50683038:A:G	SNP	IBS-ASD-10233-blood-wgs-ILLUMINA	IBS-ASD-1023	intron_variant	protein_coding	ENST00000396153	FAF1	ENSG00000185104		ENST00000396153.7:c.657+22748T>C		0.37324	HIGH			0.251	0.99895		3.281			35.76	0/1	49	40	[71,0,49]	0.4	0/0	40	33	[0,40,99]	0/0	29	33	[0,29,99]	1	4628	0	1	0.5
chr1	50702972	G	A	chr1:50702972:G:A	SNP	IBS-ASD-9643-blood-wgs-ILLUMINA	IBS-ASD-964	intron_variant	protein_coding	ENST00000396153	FAF1	ENSG00000185104		ENST00000396153.7:c.657+2814C>T		0.70804	HIGH			0.251	0.99895		9.018			42.57	0/1	54	36	[77,0,54]	0.472222	0/0	37	40	[0,37,120]	0/0	76	43	[0,76,129]	1	4628	0	1	0.5
chr1	50768945	G	T	chr1:50768945:G:T	SNP	IBS-ASD-17483-blood-wgs-ILLUMINA	IBS-ASD-1748	intron_variant	protein_coding	ENST00000396153	FAF1	ENSG00000185104		ENST00000396153.7:c.367+19055C>A		0.71407	HIGH			0.251	0.99895		7.632			42.45	0/1	55	40	[77,0,55]	0.475	0/0	62	37	[0,62,111]	0/0	47	35	[0,47,105]	1	4628	0	1	0.5
chr1	50835186	G	A	chr1:50835186:G:A	SNP	IBS-ASD-35173-blood-wgs-ILLUMINA	IBS-ASD-3517	intron_variant	protein_coding	ENST00000396153	FAF1	ENSG00000185104		ENST00000396153.7:c.114+22743C>T		0.94843	HIGH			0.251	0.99895		0.997			54.57	0/1	61	33	[89,0,61]	0.575758	0/0	44	37	[0,44,111]	0/0	34	39	[0,34,117]	1	4628		1	0.5
chr1	50873526	A	C	chr1:50873526:A:C	SNP	IBS-ASD-12694-blood-wgs-ILLUMINA	IBS-ASD-1269	intron_variant	protein_coding	ENST00000396153	FAF1	ENSG00000185104		ENST00000396153.7:c.46-15529T>G		0.88212	HIGH			0.251	0.99895		8.38			49.35	0/1	51	38	[84,0,51]	0.578947	0/0	31	31	[0,31,93]	0/0	48	33	[0,48,99]	1	4628	0	1	0.5
chr1	50879128	C	G	chr1:50879128:C:G	SNP	IBS-ASD-18363-blood-wgs-ILLUMINA	IBS-ASD-1836	intron_variant	protein_coding	ENST00000396153	FAF1	ENSG00000185104		ENST00000396153.7:c.46-21131G>C		0.90385	HIGH			0.251	0.99895		4.959			47.91	0/1	43	31	[83,0,43]	0.677419	0/0	41	31	[0,41,93]	0/0	49	29	[0,49,87]	1	4628	0	1	0.5
chr1	50892782	T	G	chr1:50892782:T:G	SNP	IBS-ASD-19773-blood-wgs-ILLUMINA	IBS-ASD-1977	intron_variant	protein_coding	ENST00000396153	FAF1	ENSG00000185104		ENST00000396153.7:c.46-34785A>C		0.87953	HIGH			0.251	0.99895		7.039			47.39	0/1	52	43	[82,0,52]	0.55814	0/0	55	35	[0,55,105]	0/0	38	33	[0,38,99]	1	4628	0	1	0.5
chr1	50931529	C	G	chr1:50931529:C:G	SNP	IBS-ASD-16284-blood-wgs-ILLUMINA	IBS-ASD-1628	intron_variant	protein_coding	ENST00000396153	FAF1	ENSG00000185104		ENST00000396153.7:c.45+28238G>C		0.65823	HIGH			0.251	0.99895		0.605			41.63	0/1	55	26	[76,0,55]	0.423077	0/0	36	36	[0,36,108]	0/0	58	33	[0,58,99]	1	4628	0	1	0.5
chr1	50950649	T	A	chr1:50950649:T:A	SNP	IBS-ASD-17504-blood-wgs-ILLUMINA	IBS-ASD-1750	intron_variant	protein_coding	ENST00000396153	FAF1	ENSG00000185104		ENST00000396153.7:c.45+9118A>T		0.28413	HIGH			0.251	0.99895		0.973			34.58	0/1	57	51	[69,0,57]	0.392157	0/0	70	39	[0,70,117]	0/0	46	41	[0,46,123]	1	4628	0	1	0.5
chr1	51144077	A	G	chr1:51144077:A:G	SNP	IBS-ASD-17414-blood-wgs-ILLUMINA	IBS-ASD-1741	intron_variant	protein_coding	ENST00000371759	C1orf185	ENSG00000204006		ENST00000371759.7:c.259-1647A>G		0.75538	HIGH			1.815	5.0044e-07		7.976			43.01	0/1	53	42	[78,0,53]	0.452381	0/0	44	37	[0,44,111]	0/0	42	36	[0,42,108]	1	4628	0	1	0.5
chr1	51164891	T	G	chr1:51164891:T:G	SNP	IBS-ASD-18463-blood-wgs-ILLUMINA	IBS-ASD-1846	intergenic_variant								0.90457	HIGH									47.81	0/1	57	36	[83,0,57]	0.5	0/0	48	39	[0,48,117]	0/0	42	35	[0,42,105]	1	4628	0	1	0.5
chr1	51327791	G	A	chr1:51327791:G:A	SNP	IBS-ASD-13023-blood-wgs-ILLUMINA	IBS-ASD-1302	intron_variant	protein_coding	ENST00000680483	TTC39A	ENSG00000085831		ENST00000680483.1:c.41+2646C>T		0.47484	HIGH						0.921			45.47	0/1	52	32	[80,0,52]	0.46875	0/0	19	27	[0,19,81]	0/0	30	32	[0,30,96]	1	4628	0	1	0.5
chr1	51335866	C	A	chr1:51335866:C:A	SNP	IBS-ASD-19913-blood-wgs-ILLUMINA	IBS-ASD-1991	intron_variant	protein_coding	ENST00000413473	TTC39A	ENSG00000085831		ENST00000413473.6:c.53+9125G>T		0.86092	HIGH			0.559	0.0006305		0.518			46.1	0/1	45	22	[81,0,45]	0.545455	0/0	44	34	[0,44,102]	0/0	64	32	[0,64,96]	1	4628	0	1	0.5
chr1	51390518	G	C	chr1:51390518:G:C	SNP	IBS-ASD-6893-blood-wgs-ILLUMINA	IBS-ASD-689	intron_variant	protein_coding	ENST00000371733	EPS15	ENSG00000085832		ENST00000371733.8:c.2119+3863C>G		0.44069	HIGH			0.455	0.0034774		1.682			36.98	0/1	41	37	[72,0,41]	0.459459	0/0	64	37	[0,64,111]	0/0	48	32	[0,48,96]	1	4628	2.2347e-05	1	0.5
chr1	51394766	T	C	chr1:51394766:T:C	SNP	IBS-ASD-7133-blood-wgs-ILLUMINA	IBS-ASD-713	intron_variant	protein_coding	ENST00000371733	EPS15	ENSG00000085832		ENST00000371733.8:c.2053-319A>G		0.86086	HIGH			0.455	0.0034774		7.167			46.37	0/1	54	47	[81,0,54]	0.468085	0/0	44	35	[0,44,105]	0/0	58	39	[0,58,117]	1	4628	0	1	0.5
chr1	51400410	A	G	chr1:51400410:A:G	SNP	IBS-ASD-18763-blood-wgs-ILLUMINA	IBS-ASD-1876	intron_variant	protein_coding	ENST00000371733	EPS15	ENSG00000085832		ENST00000371733.8:c.1918+508T>C		0.84072	HIGH			0.455	0.0034774		2.24			48.7	0/1	54	37	[83,0,54]	0.459459	0/0	41	29	[0,41,87]	0/0	29	33	[0,29,99]	1	4628	0	1	0.5
chr1	51419034	T	G	chr1:51419034:T:G	SNP	IBS-ASD-29444-blood-wgs-ILLUMINA	IBS-ASD-2944	intron_variant	protein_coding	ENST00000371733	EPS15	ENSG00000085832		ENST00000371733.8:c.1113+2752A>C		0.85978	HIGH			0.455	0.0034774		0.074			46.22	0/1	58	37	[81,0,58]	0.459459	0/0	67	36	[0,67,108]	0/0	42	36	[0,42,108]	1	4628	0	1	0.5
chr1	51440054	T	C	chr1:51440054:T:C	SNP	IBS-ASD-16033-blood-wgs-ILLUMINA	IBS-ASD-1603	intron_variant	protein_coding	ENST00000371733	EPS15	ENSG00000085832		ENST00000371733.8:c.1040+293A>G		0.88386	HIGH			0.455	0.0034774		7.484			48.73	0/1	58	50	[84,0,58]	0.5	0/0	38	38	[0,38,114]	0/0	48	29	[0,48,87]	1	4628	1.485e-05	1	0.5
chr1	51527190	T	C	chr1:51527190:T:C	SNP	IBS-ASD-32803-blood-wgs-ILLUMINA	IBS-ASD-3280	intron_variant	lncRNA	ENST00000415031	EPS15-AS1	ENSG00000227070		ENST00000415031.2:n.195+8707T>C		0.82631	HIGH						16.43			47.23	0/1	62	40	[82,0,62]	0.45	0/0	59	36	[0,59,108]	0/0	29	32	[0,29,96]	1	4628	0	1	0.5
chr1	51631952	T	C	chr1:51631952:T:C	SNP	IBS-ASD-18143-blood-wgs-ILLUMINA	IBS-ASD-1814	intron_variant	protein_coding	ENST00000428468	OSBPL9	ENSG00000117859		ENST00000428468.6:c.111+14731T>C		0.75774	HIGH			0.362	0.61618		6.203			42.8	0/1	50	27	[78,0,50]	0.407407	0/0	46	33	[0,46,99]	0/0	48	35	[0,48,105]	1	4628	0	1	0.5
chr1	51655792	T	G	chr1:51655792:T:G	SNP	IBS-ASD-35084-blood-wgs-ILLUMINA	IBS-ASD-3508	intron_variant	protein_coding	ENST00000428468	OSBPL9	ENSG00000117859		ENST00000428468.6:c.162+3751T>G		0.96532	HIGH			0.362	0.61618		3.74			52.97	0/1	59	35	[88,0,59]	0.514286	0/0	42	32	[0,42,96]	0/0	66	38	[0,66,114]	1	4628		1	0.5
chr1	51667968	A	G	chr1:51667968:A:G	SNP	IBS-ASD-17133-blood-wgs-ILLUMINA	IBS-ASD-1713	intron_variant	protein_coding	ENST00000428468	OSBPL9	ENSG00000117859		ENST00000428468.6:c.163-1466A>G		0.93219	HIGH			0.362	0.61618		9.785			50.57	0/1	51	41	[85,0,51]	0.658537	0/0	41	34	[0,41,102]	0/0	42	38	[0,42,114]	1	4628	0	1	0.5
chr1	51698582	C	T	chr1:51698582:C:T	SNP	IBS-ASD-9643-blood-wgs-ILLUMINA	IBS-ASD-964	intron_variant	protein_coding	ENST00000428468	OSBPL9	ENSG00000117859		ENST00000428468.6:c.242-15421C>T		0.92528	HIGH			0.362	0.61618		10.26			50.18	0/1	54	37	[85,0,54]	0.621622	0/0	37	29	[0,37,87]	0/0	42	40	[0,42,120]	1	4628	0	1	0.5
chr1	51830745	A	T	chr1:51830745:A:T	SNP	IBS-ASD-32733-blood-wgs-ILLUMINA	IBS-ASD-3273	intron_variant	protein_coding	ENST00000352171	NRDC	ENSG00000078618		ENST00000352171.12:c.867-2876T>A		0.55621	HIGH						15.98			39.2	0/1	52	27	[74,0,52]	0.407407	0/0	53	31	[0,53,93]	0/0	47	38	[0,47,114]	1	4628	0	1	0.5
chr1	51997992	G	A	chr1:51997992:G:A	SNP	IBS-ASD-30323-blood-wgs-ILLUMINA	IBS-ASD-3032	downstream_gene_variant	misc_RNA	ENST00000578661	RN7SL290P	ENSG00000264613				0.13651	HIGH						3.047			29.94	0/1	49	50	[65,0,49]	0.38	0/0	49	34	[0,49,102]	0/0	77	39	[0,77,117]	1	4628	0	1	0.5
chr1	52020717	AAGG	A	chr1:52020717:AAGG:A	INDEL	IBS-ASD-18123-blood-wgs-ILLUMINA	IBS-ASD-1812	3_prime_UTR_variant	protein_coding	ENST00000371626	TXNDC12	ENSG00000117862	7/7	ENST00000371626.9:c.*213_*215del		0.43997	MEDIUM			1.328	3.7354e-05		2.633			45.02	0/1	45	33	[74,0,45]	0.545455	0/0	53	34	[0,53,102]	0/0	35	35	[0,35,105]	1	4628	7.4186e-05	1	0.5
chr1	52024628	C	T	chr1:52024628:C:T	SNP	IBS-ASD-12884-blood-wgs-ILLUMINA	IBS-ASD-1288	non_coding_transcript_exon_variant	protein_coding_CDS_not_defined	ENST00000471493	TXNDC12	ENSG00000117862	1/2	ENST00000471493.1:n.29G>A		0.81807	HIGH						6.706			45.92	0/1	52	30	[81,0,52]	0.566667	0/0	38	36	[0,38,108]	0/0	31	37	[0,31,111]	1	4628	0	1	0.5
chr1	52071929	C	CCCTGTG	chr1:52071929:C:CCCTGTG	INDEL	IBS-ASD-19333-blood-wgs-ILLUMINA	IBS-ASD-1933	intron_variant	protein_coding	ENST00000313334	BTF3L4	ENSG00000134717		ENST00000313334.13:c.168+6991_168+6992insCCTGTG		0.16019	MEDIUM			0.698	0.57136		4.885			42.47	0|1	31	33	[66,0,31]	0.484848	0/0	60	30	[0,60,120]	0/0	48	36	[0,48,108]	4	4624	0.00056721	0.99914	0.50065
chr1	52086102	C	T	chr1:52086102:C:T	SNP	IBS-ASD-13603-blood-wgs-ILLUMINA	IBS-ASD-1360	splice_polypyrimidine_tract_variant	protein_coding	ENST00000313334	BTF3L4	ENSG00000134717		ENST00000313334.13:c.371-10C>T		0.23736	HIGH			0.698	0.57136		16.69			33.68	0/1	53	30	[68,0,53]	0.366667	0/0	34	27	[0,34,81]	0/0	36	38	[0,36,114]	1	4628	0	1	0.5
chr1	52109588	AC	A	chr1:52109588:AC:A	INDEL	IBS-ASD-10323-blood-wgs-ILLUMINA	IBS-ASD-1032	intergenic_variant								0.28084	MEDIUM									39.16	0/1	34	30	[69,0,34]	0.433333	0/0	32	41	[0,32,123]	0/0	49	40	[0,49,120]	1	4628	0	1	0.5
chr1	52125356	C	T	chr1:52125356:C:T	SNP	IBS-ASD-18913-blood-wgs-ILLUMINA	IBS-ASD-1891	intergenic_variant								0.8784	HIGH									47.57	0/1	54	35	[82,0,54]	0.571429	0/0	46	38	[0,46,114]	0/0	38	31	[0,38,93]	1	4628	0	1	0.5
chr1	52150641	C	T	chr1:52150641:C:T	SNP	IBS-ASD-18843-blood-wgs-ILLUMINA	IBS-ASD-1884	intron_variant	protein_coding	ENST00000287727	ZFYVE9	ENSG00000157077		ENST00000287727.8:c.-143+8238C>T		0.75848	HIGH			0.325	0.90244		2.873			46.15	0/1	47	34	[81,0,47]	0.5	0/0	27	31	[0,27,93]	0/0	34	33	[0,34,99]	1	4628	0	1	0.5
chr1	52171469	T	C	chr1:52171469:T:C	SNP	IBS-ASD-20043-blood-wgs-ILLUMINA	IBS-ASD-2004	intron_variant	protein_coding	ENST00000287727	ZFYVE9	ENSG00000157077		ENST00000287727.8:c.-143+29066T>C		0.44094	HIGH			0.325	0.90244		1.877			37.69	0/1	50	24	[72,0,50]	0.5	0/0	41	26	[0,41,78]	0/0	50	29	[0,50,87]	1	4628	0	1	0.5
chr1	52178794	G	A	chr1:52178794:G:A	SNP	IBS-ASD-19823-blood-wgs-ILLUMINA	IBS-ASD-1982	intron_variant	protein_coding	ENST00000287727	ZFYVE9	ENSG00000157077		ENST00000287727.8:c.-143+36391G>A		0.83183	HIGH			0.325	0.90244		8.256			44.95	0/1	48	22	[80,0,48]	0.454545	0/0	47	27	[0,47,81]	0/0	49	27	[0,49,81]	1	4628	0	1	0.5
chr1	52181655	C	A	chr1:52181655:C:A	SNP	IBS-ASD-19864-blood-wgs-ILLUMINA	IBS-ASD-1986	intron_variant	protein_coding	ENST00000287727	ZFYVE9	ENSG00000157077		ENST00000287727.8:c.-142-34714C>A		0.12778	HIGH			0.325	0.90244		1.507			31.88	0/1	31	20	[67,0,31]	0.55	0/0	28	18	[0,28,54]	0/0	21	38	[0,21,114]	1	4628	1.4879e-05	1	0.5
chr1	52189033	G	T	chr1:52189033:G:T	SNP	IBS-ASD-7133-blood-wgs-ILLUMINA	IBS-ASD-713	intron_variant	protein_coding	ENST00000287727	ZFYVE9	ENSG00000157077		ENST00000287727.8:c.-142-27336G>T		0.75917	HIGH			0.325	0.90244		1.031			43.39	0/1	45	50	[78,0,45]	0.5	0/0	63	35	[0,63,105]	0/0	55	43	[0,55,129]	1	4628	0	1	0.5
chr1	52201198	T	C	chr1:52201198:T:C	SNP	IBS-ASD-17803-blood-wgs-ILLUMINA	IBS-ASD-1780	intron_variant	protein_coding	ENST00000287727	ZFYVE9	ENSG00000157077		ENST00000287727.8:c.-142-15171T>C		0.83149	HIGH			0.325	0.90244		2.447			45.41	0/1	58	47	[80,0,58]	0.468085	0/0	47	34	[0,47,102]	0/0	47	40	[0,47,120]	1	4628	0	1	0.5
chr1	52228243	G	A	chr1:52228243:G:A	SNP	IBS-ASD-17165-blood-wgs-ILLUMINA	IBS-ASD-1716	intron_variant	protein_coding	ENST00000287727	ZFYVE9	ENSG00000157077		ENST00000287727.8:c.-36-4928G>A		0.87373	HIGH			0.325	0.90244		0.105			51.2	0/1	59	32	[86,0,59]	0.53125	0/0	72	37	[0,72,111]	0/0	38	36	[0,38,108]	1	4628	2.9729e-05	1	0.5
chr1	52335758	A	G	chr1:52335758:A:G	SNP	IBS-ASD-12943-blood-wgs-ILLUMINA	IBS-ASD-1294	intron_variant	protein_coding	ENST00000287727	ZFYVE9	ENSG00000157077		ENST00000287727.8:c.3670+990A>G		0.74919	HIGH			0.325	0.90244		0.558			42.91	0/1	48	34	[78,0,48]	0.411765	0/0	36	34	[0,36,102]	0/0	48	30	[0,48,90]	1	4628	0	1	0.5
chr1	52375491	T	C	chr1:52375491:T:C	SNP	IBS-ASD-30023-blood-wgs-ILLUMINA	IBS-ASD-3002	missense_variant	protein_coding	ENST00000371568	ORC1	ENSG00000085840	15/17	ENST00000371568.8:c.2242A>G	ENSP00000360623.3:p.Ile748Val	0.88784	HIGH			0.881	1.7297e-14	0.12583	11.5	tolerated	benign	47.34	0/1	58	36	[82,0,58]	0.5	0/0	58	36	[0,58,108]	0/0	63	36	[0,63,108]	1	4628	0	1	0.5
chr1	52423207	T	G	chr1:52423207:T:G	SNP	IBS-ASD-9433-blood-wgs-ILLUMINA	IBS-ASD-943	intron_variant	protein_coding	ENST00000528457	TUT4	ENSG00000134744		ENST00000528457.5:c.374+2142A>C		0.82873	HIGH						0.561			45.72	0/1	54	37	[80,0,54]	0.594595	0/0	82	44	[0,82,132]	0/0	40	40	[0,40,120]	1	4628	0	1	0.5
chr1	52431971	G	A	chr1:52431971:G:A	SNP	IBS-ASD-9313-blood-wgs-ILLUMINA	IBS-ASD-931	non_coding_transcript_exon_variant	retained_intron	ENST00000466440	TUT4	ENSG00000134744	1/2	ENST00000466440.1:n.2700C>T		0.83214	HIGH						2.676			45.24	0/1	52	47	[80,0,52]	0.468085	0/0	46	34	[0,46,102]	0/0	61	34	[0,61,102]	1	4628	0	1	0.5
chr1	52525141	A	G	chr1:52525141:A:G	SNP	IBS-ASD-15963-blood-wgs-ILLUMINA	IBS-ASD-1596	intron_variant	protein_coding	ENST00000257177	TUT4	ENSG00000134744		ENST00000257177.9:c.718+422T>C		0.90801	HIGH						0.37			48.7	0/1	56	32	[83,0,56]	0.53125	0/0	48	33	[0,48,99]	0/0	67	35	[0,67,105]	1	4628	0	1	0.5
chr1	52641756	A	G	chr1:52641756:A:G	SNP	IBS-ASD-29983-blood-wgs-ILLUMINA	IBS-ASD-2998	intron_variant	protein_coding	ENST00000517870	SHISAL2A	ENSG00000182183		ENST00000517870.2:c.183-1107A>G		0.75895	HIGH						1.333			42.76	0/1	50	32	[78,0,50]	0.46875	0/0	58	43	[0,58,129]	0/0	51	36	[0,51,108]	1	4628	0	1	0.5
chr1	52656813	T	G	chr1:52656813:T:G	SNP	IBS-ASD-29463-blood-wgs-ILLUMINA	IBS-ASD-2946	missense_variant	protein_coding	ENST00000517870	SHISAL2A	ENSG00000182183	3/3	ENST00000517870.2:c.346T>G	ENSP00000429726.1:p.Cys116Gly	0.96147	HIGH						2.445	tolerated	benign	51.97	0/1	53	38	[87,0,53]	0.578947	0/0	56	40	[0,56,120]	0/0	70	37	[0,70,111]	1	4628	0	1	0.5
chr1	52676483	G	A	chr1:52676483:G:A	SNP	IBS-ASD-18454-blood-wgs-ILLUMINA	IBS-ASD-1845	regulatory_region_variant								0.3845	HIGH									50.63	0/1	50	30	[85,0,50]	0.566667	0/0	39	38	[0,39,114]	0/0	47	35	[0,47,105]	1	4628	0.00052684	1	0.5
chr1	52749459	GTTTATAC	G	chr1:52749459:GTTTATAC:G	INDEL	IBS-ASD-4783-blood-wgs-ILLUMINA	IBS-ASD-478	intron_variant	protein_coding	ENST00000294353	ZYG11B	ENSG00000162378		ENST00000294353.7:c.31-6992_31-6986del		0.25853	MEDIUM			0.252	0.99836		3.487			40.4	0/1	40	44	[69,0,40]	0.454545	0/0	49	47	[0,49,141]	0/0	44	41	[0,44,123]	1	4628	0.000334	1	0.5
chr1	52783838	A	ATGTACATACACGTGTGTGTGTATGTACATACACGTGTGTGTG	chr1:52783838:A:ATGTACATACACGTGTGTGTGTATGTACATACACGTGTGTGTG	INDEL	IBS-ASD-13413-blood-wgs-ILLUMINA	IBS-ASD-1341	intron_variant	protein_coding	ENST00000294353	ZYG11B	ENSG00000162378		ENST00000294353.7:c.1093-1038_1093-1037insGTACATACACGTGTGTGTGTATGTACATACACGTGTGTGTGT		0.79609	MEDIUM			0.252	0.99836		0.253			43.89	0/1	79	27	[79,0,79]	0.481481	0/0	63	29	[0,63,126]	0/0	99	23	[0,99,198]	3	4600	9.8333e-05	0.99395	0.50033
chr1	52791715	G	A	chr1:52791715:G:A	SNP	IBS-ASD-5843-blood-wgs-ILLUMINA	IBS-ASD-584	intron_variant	protein_coding	ENST00000294353	ZYG11B	ENSG00000162378		ENST00000294353.7:c.1334+1648G>A		0.49938	HIGH			0.252	0.99836		5.046			37.92	0/1	56	35	[73,0,56]	0.4	0/0	70	41	[0,70,123]	0/0	59	42	[0,59,126]	1	4628	0	1	0.5
chr1	52860934	C	T	chr1:52860934:C:T	SNP	IBS-ASD-5933-blood-wgs-ILLUMINA	IBS-ASD-593	intron_variant	protein_coding	ENST00000371528	ZYG11A	ENSG00000203995		ENST00000371528.2:c.1149+63C>T		0.85862	HIGH			0.976	1.2573e-11		0.116			47.11	0/1	47	42	[82,0,47]	0.5	0/0	36	39	[0,36,117]	0/0	51	36	[0,51,108]	1	4628	7.4217e-06	1	0.5
chr1	52949566	T	C	chr1:52949566:T:C	SNP	IBS-ASD-19033-blood-wgs-ILLUMINA	IBS-ASD-1903	intron_variant	protein_coding	ENST00000371514	SCP2	ENSG00000116171		ENST00000371514.8:c.200-1189T>C		0.75629	HIGH			0.76	8.7451e-07		4.34			43.48	0/1	54	36	[78,0,54]	0.472222	0/0	48	34	[0,48,102]	0/0	42	35	[0,42,105]	1	4628	0	1	0.5
chr1	52976881	C	A	chr1:52976881:C:A	SNP	IBS-ASD-32763-blood-wgs-ILLUMINA	IBS-ASD-3276	intron_variant	protein_coding	ENST00000371514	SCP2	ENSG00000116171		ENST00000371514.8:c.674+112C>A		0.92618	HIGH			0.76	8.7451e-07		0.877			48.95	0/1	56	34	[84,0,56]	0.5	0/0	59	35	[0,59,105]	0/0	76	35	[0,76,105]	1	4628	0	1	0.5
chr1	52989853	A	G	chr1:52989853:A:G	SNP	IBS-ASD-17114-blood-wgs-ILLUMINA	IBS-ASD-1711	intron_variant	protein_coding	ENST00000371514	SCP2	ENSG00000116171		ENST00000371514.8:c.1081+1717A>G		0.88781	HIGH			0.76	8.7451e-07		0.564			47.2	0/1	54	32	[82,0,54]	0.59375	0/0	68	38	[0,68,114]	0/0	56	33	[0,56,99]	1	4628	0	1	0.5
chr1	53170407	A	G	chr1:53170407:A:G	SNP	IBS-ASD-32813-blood-wgs-ILLUMINA	IBS-ASD-3281	intergenic_variant								0.5918	HIGH									41.28	0/1	51	34	[76,0,51]	0.470588	0/0	32	42	[0,32,126]	0/0	66	41	[0,66,123]	1	4628	1.4843e-05	1	0.5
chr1	53184854	G	A	chr1:53184854:G:A	SNP	IBS-ASD-9374-blood-wgs-ILLUMINA	IBS-ASD-937	intron_variant	unprocessed_pseudogene	ENST00000617613		ENSG00000277397		ENST00000617613.1:n.103-1431G>A		0.93787	HIGH						0.633			50.01	0/1	48	29	[85,0,48]	0.551724	0/0	61	40	[0,61,120]	0/0	69	39	[0,69,117]	1	4628	0.00016326	1	0.5
chr1	53220590	C	A	chr1:53220590:C:A	SNP	IBS-ASD-19623-blood-wgs-ILLUMINA	IBS-ASD-1962	5_prime_UTR_variant	protein_coding	ENST00000294360	CZIB	ENSG00000162384	1/8	ENST00000294360.5:c.-15G>T		0.70352	HIGH						3.139			47.65	0/1	55	43	[82,0,55]	0.511628	0/0	93	48	[0,93,144]	0/0	34	37	[0,34,111]	1	4628	3.7079e-05	1	0.5
chr1	53221624	T	C	chr1:53221624:T:C	SNP	IBS-ASD-5333-blood-wgs-ILLUMINA	IBS-ASD-533	non_coding_transcript_exon_variant	lncRNA	ENST00000569869	CZIB-DT	ENSG00000259818	1/1	ENST00000569869.1:n.962T>C		0.94028	HIGH						3.867			50.37	0/1	49	32	[85,0,49]	0.625	0/0	74	38	[0,74,114]	0/0	54	35	[0,54,105]	1	4628	0	1	0.5
chr1	53517702	T	C	chr1:53517702:T:C	SNP	IBS-ASD-9833-blood-wgs-ILLUMINA	IBS-ASD-983	intron_variant	protein_coding	ENST00000628545	GLIS1	ENSG00000174332		ENST00000628545.2:c.1727-2921A>G		0.86285	HIGH						0.223			46.54	0/1	58	43	[81,0,58]	0.44186	0/0	59	45	[0,59,135]	0/0	80	49	[0,80,147]	1	4628	0	1	0.5
chr1	53638448	C	T	chr1:53638448:C:T	SNP	IBS-ASD-16584-blood-wgs-ILLUMINA	IBS-ASD-1658	intron_variant	protein_coding	ENST00000628545	GLIS1	ENSG00000174332		ENST00000628545.2:c.260-38170G>A		0.92625	HIGH						0.409			48.76	0/1	44	37	[84,0,44]	0.513514	0/0	98	42	[0,98,126]	0/0	81	44	[0,81,132]	1	4628	0	1	0.5
chr1	53654241	G	A	chr1:53654241:G:A	SNP	IBS-ASD-9333-blood-wgs-ILLUMINA	IBS-ASD-933	intron_variant	protein_coding	ENST00000628545	GLIS1	ENSG00000174332		ENST00000628545.2:c.260-53963C>T		0.86289	HIGH						2.071			45.96	0/1	50	53	[81,0,50]	0.528302	0/0	71	36	[0,71,108]	0/0	64	36	[0,64,108]	1	4628	0	1	0.5
chr1	53660037	G	A	chr1:53660037:G:A	SNP	IBS-ASD-7133-blood-wgs-ILLUMINA	IBS-ASD-713	intron_variant	protein_coding	ENST00000628545	GLIS1	ENSG00000174332		ENST00000628545.2:c.260-59759C>T		0.38517	HIGH						2.094			36.56	0/1	51	44	[71,0,51]	0.409091	0/0	63	40	[0,63,120]	0/0	46	39	[0,46,117]	1	4628	1.4843e-05	1	0.5
chr1	53731734	C	G	chr1:53731734:C:G	SNP	IBS-ASD-18993-blood-wgs-ILLUMINA	IBS-ASD-1899	intron_variant	protein_coding	ENST00000628545	GLIS1	ENSG00000174332		ENST00000628545.2:c.259+6072G>C		0.83333	HIGH						4.239			44.97	0/1	56	43	[80,0,56]	0.465116	0/0	81	38	[0,81,114]	0/0	71	45	[0,71,135]	1	4628	0	1	0.5
chr1	53732620	T	C	chr1:53732620:T:C	SNP	IBS-ASD-19704-blood-wgs-ILLUMINA	IBS-ASD-1970	intron_variant	protein_coding	ENST00000628545	GLIS1	ENSG00000174332		ENST00000628545.2:c.259+5186A>G		0.90889	HIGH						16.49			47.9	0/1	52	28	[83,0,52]	0.535714	0/0	82	39	[0,82,117]	0/0	72	37	[0,72,111]	1	4628	0	1	0.5
chr1	53751956	C	T	chr1:53751956:C:T	SNP	IBS-ASD-12974-blood-wgs-ILLUMINA	IBS-ASD-1297	intergenic_variant								0.83178	HIGH									45.66	0/1	47	42	[80,0,47]	0.5	0/0	45	33	[0,45,99]	0/0	57	34	[0,57,102]	1	4628	0	1	0.5
chr1	53863508	C	T	chr1:53863508:C:T	SNP	IBS-ASD-19853-blood-wgs-ILLUMINA	IBS-ASD-1985	intron_variant	protein_coding	ENST00000072644	YIPF1	ENSG00000058799		ENST00000072644.7:c.831+2692G>A		0.84821	HIGH			0.77	0.0031753		8.924			45.75	0/1	49	31	[81,0,49]	0.483871	0/0	36	31	[0,36,93]	0/0	43	31	[0,43,93]	1	4628	0	1	0.5
chr1	53886675	A	C	chr1:53886675:A:C	SNP	IBS-ASD-18804-blood-wgs-ILLUMINA	IBS-ASD-1880	non_coding_transcript_exon_variant	protein_coding_CDS_not_defined	ENST00000480151	YIPF1	ENSG00000058799	2/8	ENST00000480151.5:n.133T>G		0.55652	HIGH						2.716			39.5	0/1	51	24	[74,0,51]	0.416667	0/0	68	40	[0,68,120]	0/0	50	33	[0,50,99]	1	4628	0	1	0.5
chr1	54008939	G	A	chr1:54008939:G:A	SNP	IBS-ASD-17724-blood-wgs-ILLUMINA	IBS-ASD-1772	3_prime_UTR_variant	protein_coding	ENST00000371360	LDLRAD1	ENSG00000203985	6/6	ENST00000371360.2:c.*43C>T		0.88791	HIGH			1.425	1.2294e-06		7.246			47.46	0/1	51	51	[82,0,51]	0.588235	0/0	67	39	[0,67,117]	0/0	63	32	[0,63,96]	1	4628	0	1	0.5
chr1	54009483	G	C	chr1:54009483:G:C	SNP	IBS-ASD-19683-blood-wgs-ILLUMINA	IBS-ASD-1968	intron_variant	protein_coding	ENST00000371360	LDLRAD1	ENSG00000203985		ENST00000371360.2:c.470-353C>G		0.81109	HIGH			1.425	1.2294e-06		2.095			46.05	0/1	53	31	[81,0,53]	0.451613	0/0	35	34	[0,35,102]	0/0	31	31	[0,31,93]	1	4628	0	1	0.5
chr1	54093158	T	A	chr1:54093158:T:A	SNP	IBS-ASD-12944-blood-wgs-ILLUMINA	IBS-ASD-1294	intron_variant	protein_coding	ENST00000234827	TCEANC2	ENSG00000116205		ENST00000234827.6:c.439-3127T>A		0.89191	HIGH			1.666	2.7615e-07		0.059			48.68	0/1	44	23	[83,0,44]	0.521739	0/0	36	42	[0,36,126]	0/0	42	34	[0,42,102]	1	4628	0	1	0.5
chr1	54153717	G	A	chr1:54153717:G:A	SNP	IBS-ASD-20023-blood-wgs-ILLUMINA	IBS-ASD-2002	5_prime_UTR_variant	protein_coding	ENST00000371330	CDCP2	ENSG00000157211	1/4	ENST00000371330.1:c.-795C>T		0.88757	HIGH			1.794	9.4718e-11		4.202			46.84	0|1	43	47	[82,0,43]	0.638298	0/0	79	35	[0,79,105]	0/0	61	36	[0,61,108]	1	4628	2.9705e-05	1	0.5
chr1	54174284	G	A	chr1:54174284:G:A	SNP	IBS-ASD-12854-blood-wgs-ILLUMINA	IBS-ASD-1285	3_prime_UTR_variant	protein_coding	ENST00000534324	CYB5RL	ENSG00000215883	8/8	ENST00000534324.6:c.*335C>T		0.92376	HIGH			1.075	3.3734e-06		0.632			49.75	0/1	57	36	[85,0,57]	0.5	0/0	44	37	[0,44,111]	0/0	46	35	[0,46,105]	1	4628	1.4849e-05	1	0.5
chr1	54257962	G	A	chr1:54257962:G:A	SNP	IBS-ASD-12743-blood-wgs-ILLUMINA	IBS-ASD-1274	intron_variant	protein_coding	ENST00000610401	SSBP3	ENSG00000157216		ENST00000610401.6:c.447+107C>T		0.90847	HIGH						0.407			49.4	0/1	46	44	[84,0,46]	0.522727	0/0	38	29	[0,38,87]	0/0	38	38	[0,38,114]	1	4628	0	1	0.5
chr1	54293269	C	T	chr1:54293269:C:T	SNP	IBS-ASD-35114-blood-wgs-ILLUMINA	IBS-ASD-3511	intron_variant	protein_coding	ENST00000610401	SSBP3	ENSG00000157216		ENST00000610401.6:c.277-11742G>A		0.95094	HIGH						0.317			51.65	0/1	47	23	[86,0,47]	0.521739	0/0	47	24	[0,47,72]	0/0	65	29	[0,65,87]	1	4628		1	0.5
chr1	54308028	C	G	chr1:54308028:C:G	SNP	IBS-ASD-18784-blood-wgs-ILLUMINA	IBS-ASD-1878	intron_variant	protein_coding	ENST00000610401	SSBP3	ENSG00000157216		ENST00000610401.6:c.277-26501G>C		0.81204	HIGH						0.812			44.96	0/1	37	39	[80,0,37]	0.641026	0/0	49	24	[0,49,72]	0/0	37	29	[0,37,87]	1	4628	7.4175e-06	1	0.5
chr1	54330928	C	T	chr1:54330928:C:T	SNP	IBS-ASD-10313-blood-wgs-ILLUMINA	IBS-ASD-1031	intron_variant	protein_coding	ENST00000610401	SSBP3	ENSG00000157216		ENST00000610401.6:c.277-49401G>A		0.85899	HIGH						0.209			46.11	0/1	54	43	[81,0,54]	0.465116	0/0	81	38	[0,81,114]	0/0	41	40	[0,41,120]	1	4628	0	1	0.5
chr1	54369796	C	T	chr1:54369796:C:T	SNP	IBS-ASD-10403-blood-wgs-ILLUMINA	IBS-ASD-1040	intron_variant	protein_coding	ENST00000610401	SSBP3	ENSG00000157216		ENST00000610401.6:c.276+32065G>A		0.16595	HIGH						2.476			52.58	0/1	32	48	[66,0,32]	0.375	0/0	66	47	[0,66,132]	0/0	81	47	[0,81,141]	3	4628	7.4228e-06	1	0.50032
chr1	54378837	A	G	chr1:54378837:A:G	SNP	IBS-ASD-18003-blood-wgs-ILLUMINA	IBS-ASD-1800	intron_variant	protein_coding	ENST00000610401	SSBP3	ENSG00000157216		ENST00000610401.6:c.276+23024T>C		0.88529	HIGH						22			47.42	0/1	48	33	[82,0,48]	0.606061	0/0	62	30	[0,62,90]	0/0	43	29	[0,43,87]	1	4628	0	1	0.5
chr1	54414958	A	C	chr1:54414958:A:C	SNP	IBS-ASD-13293-blood-wgs-ILLUMINA	IBS-ASD-1329	upstream_gene_variant	lncRNA	ENST00000447150		ENSG00000232245				0.92745	HIGH						5.518			50.03	0/1	44	41	[85,0,44]	0.560976	0/0	46	34	[0,46,102]	0/0	37	30	[0,37,90]	1	4628	0	1	0.5
chr1	54513787	C	T	chr1:54513787:C:T	SNP	IBS-ASD-9993-blood-wgs-ILLUMINA	IBS-ASD-999	upstream_gene_variant	lncRNA	ENST00000664270		ENSG00000287582				0.28399	HIGH						0.721			34.43	0/1	47	42	[69,0,47]	0.404762	0/0	43	42	[0,43,126]	0/0	80	42	[0,80,126]	1	4628	0	1	0.5
chr1	54515657	T	G	chr1:54515657:T:G	SNP	IBS-ASD-9663-blood-wgs-ILLUMINA	IBS-ASD-966	intron_variant	lncRNA	ENST00000664270		ENSG00000287582		ENST00000664270.1:n.531+710T>G		0.89536	HIGH						4.018			49.98	0/1	49	31	[85,0,49]	0.516129	0/0	31	34	[0,31,102]	0/0	50	39	[0,50,117]	1	4628	0	1	0.5
chr1	54605972	A	G	chr1:54605972:A:G	SNP	IBS-ASD-9913-blood-wgs-ILLUMINA	IBS-ASD-991	intron_variant	protein_coding	ENST00000343744	ACOT11	ENSG00000162390		ENST00000343744.7:c.1370+763A>G		0.85573	HIGH			1.16	2.8356e-18		1.337			45.81	0/1	55	30	[81,0,55]	0.5	0/0	47	39	[0,47,117]	0/0	39	39	[0,39,117]	1	4628	0	1	0.5
chr1	54625329	C	T	chr1:54625329:C:T	SNP	IBS-ASD-18963-blood-wgs-ILLUMINA	IBS-ASD-1896	intron_variant	lncRNA	ENST00000416119		ENSG00000230728		ENST00000416119.1:n.281+2829G>A		0.87325	HIGH						6.197			46.82	0/1	46	23	[82,0,46]	0.521739	0/0	38	38	[0,38,114]	0/0	39	30	[0,39,90]	1	4628	0	1	0.5
chr1	54689585	A	G	chr1:54689585:A:G	SNP	IBS-ASD-13283-blood-wgs-ILLUMINA	IBS-ASD-1328	intron_variant	protein_coding	ENST00000421030	MROH7	ENSG00000184313		ENST00000421030.7:c.2712-2839A>G		0.49387	HIGH			0.979	4.8111e-24		4.102			49.24	0/1	48	38	[84,0,48]	0.552632	0/0	31	35	[0,31,105]	0/0	57	32	[0,57,96]	1	4628	5.9345e-05	1	0.5
chr1	54742836	C	G	chr1:54742836:C:G	SNP	IBS-ASD-18703-blood-wgs-ILLUMINA	IBS-ASD-1870	downstream_gene_variant	protein_coding	ENST00000371281	TTC4	ENSG00000243725				0.38595	HIGH			0.897	4.5355e-06		2.446			36.24	0/1	45	36	[71,0,45]	0.416667	0/0	67	34	[0,67,102]	0/0	48	34	[0,48,102]	1	4628	7.4232e-06	1	0.5
chr1	54799565	C	G	chr1:54799565:C:G	SNP	IBS-ASD-19913-blood-wgs-ILLUMINA	IBS-ASD-1991	intron_variant	protein_coding	ENST00000371276	TTC22	ENSG00000006555		ENST00000371276.9:c.567+1032G>C		0.8333	HIGH			1.007	1.7098e-06		8.913			45.67	0/1	51	30	[80,0,51]	0.466667	0/0	62	38	[0,62,114]	0/0	71	37	[0,71,111]	1	4628	0	1	0.5
chr1	54808876	G	A	chr1:54808876:G:A	SNP	IBS-ASD-17084-blood-wgs-ILLUMINA	IBS-ASD-1708	intron_variant	protein_coding	ENST00000371273	LEXM	ENSG00000162398		ENST00000371273.4:c.480+865G>A		0.92621	HIGH						2.672			49.18	0/1	55	47	[84,0,55]	0.510638	0/0	66	31	[0,66,93]	0/0	64	38	[0,64,114]	1	4628	0	1	0.5
chr1	54811034	C	T	chr1:54811034:C:T	SNP	IBS-ASD-16633-blood-wgs-ILLUMINA	IBS-ASD-1663	intron_variant	protein_coding	ENST00000371273	LEXM	ENSG00000162398		ENST00000371273.4:c.481-760C>T		0.75627	HIGH						1.705			43.24	0/1	49	50	[78,0,49]	0.5	0/0	41	36	[0,41,108]	0/0	80	42	[0,80,126]	1	4628	0	1	0.5
chr1	54911677	G	T	chr1:54911677:G:T	SNP	IBS-ASD-19463-blood-wgs-ILLUMINA	IBS-ASD-1946	intron_variant	lncRNA	ENST00000689429		ENSG00000242396		ENST00000689429.1:n.324+24542G>T		0.13644	HIGH						0.954			29.86	0/1	45	40	[65,0,45]	0.4	0/0	42	32	[0,42,96]	0/0	53	31	[0,53,93]	1	4628	0	1	0.5
chr1	54932894	G	A	chr1:54932894:G:A	SNP	IBS-ASD-17563-blood-wgs-ILLUMINA	IBS-ASD-1756	intron_variant	lncRNA	ENST00000689429		ENSG00000242396		ENST00000689429.1:n.325-40754G>A		0.88686	HIGH						5.667			51.46	0/1	45	37	[86,0,45]	0.513514	0/0	33	27	[0,33,81]	0/0	47	28	[0,47,84]	1	4628	7.4193e-06	1	0.5
chr1	54951200	CA	C	chr1:54951200:CA:C	INDEL	IBS-ASD-35173-blood-wgs-ILLUMINA	IBS-ASD-3517	intron_variant	lncRNA	ENST00000689429		ENSG00000242396		ENST00000689429.1:n.325-22447del		0.71476	MEDIUM									47.61	0/1	45	38	[77,0,45]	0.552632	0/0	64	29	[0,64,87]	0/0	76	36	[0,76,108]	1	4628		1	0.5
chr1	55051050	C	T	chr1:55051050:C:T	SNP	IBS-ASD-7284-blood-wgs-ILLUMINA	IBS-ASD-728	non_coding_transcript_exon_variant	retained_intron	ENST00000490692	PCSK9	ENSG00000169174	1/8	ENST00000490692.1:n.117C>T		0.3333	HIGH						0.168			35.62	0|1	41	41	[70,0,41]	0.390244	0/0	75	44	[0,75,132]	0/0	62	36	[0,62,108]	1	4628	2.2266e-05	1	0.5
chr1	55058052	G	A	chr1:55058052:G:A	SNP	IBS-ASD-5603-blood-wgs-ILLUMINA	IBS-ASD-560	missense_variant	protein_coding	ENST00000302118	PCSK9	ENSG00000169174	8/12	ENST00000302118.5:c.1197G>A	ENSP00000303208.5:p.Met399Ile	0.71468	HIGH			1.341	2.7059e-17	0.26012	15.86	tolerated	benign	42.32	0/1	46	29	[77,0,46]	0.482759	0/0	56	30	[0,56,90]	0/0	83	46	[0,83,138]	1	4628	0	1	0.5
chr1	55114276	G	A	chr1:55114276:G:A	SNP	IBS-ASD-13203-blood-wgs-ILLUMINA	IBS-ASD-1320	intron_variant	protein_coding	ENST00000294383	USP24	ENSG00000162402		ENST00000294383.7:c.4509-4030C>T		0.2398	HIGH			0.147	1		2.425			32.85	0/1	48	40	[68,0,48]	0.375	0/0	67	33	[0,67,99]	0/0	61	32	[0,61,96]	1	4628	1.4848e-05	1	0.5
chr1	55115029	G	T	chr1:55115029:G:T	SNP	IBS-ASD-9473-blood-wgs-ILLUMINA	IBS-ASD-947	intron_variant	protein_coding	ENST00000294383	USP24	ENSG00000162402		ENST00000294383.7:c.4509-4783C>A		0.78826	HIGH			0.147	1		2.47			45.6	0/1	49	33	[80,0,49]	0.636364	0/0	48	41	[0,48,123]	0/0	76	45	[0,76,135]	2	4628	7.4846e-06	1	0.50011
chr1	55115029	G	T	chr1:55115029:G:T	SNP	IBS-ASD-9474-blood-wgs-ILLUMINA	IBS-ASD-947	intron_variant	protein_coding	ENST00000294383	USP24	ENSG00000162402		ENST00000294383.7:c.4509-4783C>A		0.48286	HIGH			0.147	1		2.47			45.6	0/1	44	33	[73,0,44]	0.424242	0/0	48	41	[0,48,123]	0/0	76	45	[0,76,135]	2	4628	7.4846e-06	1	0.50011
chr1	55166838	A	G	chr1:55166838:A:G	SNP	IBS-ASD-18523-blood-wgs-ILLUMINA	IBS-ASD-1852	intron_variant	protein_coding	ENST00000294383	USP24	ENSG00000162402		ENST00000294383.7:c.826-235T>C		0.38432	HIGH			0.147	1		1.455			36.06	0/1	56	40	[71,0,56]	0.4	0/0	67	34	[0,67,102]	0/0	37	37	[0,37,111]	1	4628	0	1	0.5
chr1	55198402	G	A	chr1:55198402:G:A	SNP	IBS-ASD-9693-blood-wgs-ILLUMINA	IBS-ASD-969	intron_variant	protein_coding	ENST00000294383	USP24	ENSG00000162402		ENST00000294383.7:c.324+16388C>T		0.83332	HIGH			0.147	1		0.149			45.15	0/1	57	44	[80,0,57]	0.477273	0/0	69	34	[0,69,102]	0/0	81	41	[0,81,123]	1	4628	7.4205e-06	1	0.5
chr1	55226939	G	A	chr1:55226939:G:A	SNP	IBS-ASD-32763-blood-wgs-ILLUMINA	IBS-ASD-3276	intron_variant	lncRNA	ENST00000643232	MIR4422HG	ENSG00000231090		ENST00000643232.1:n.288+9007G>A		0.63286	HIGH						0.525			50.88	0/1	46	39	[86,0,46]	0.512821	0/0	35	35	[0,35,105]	0/0	39	36	[0,39,108]	1	4628	5.9922e-05	1	0.5
chr1	55482796	C	T	chr1:55482796:C:T	SNP	IBS-ASD-15823-blood-wgs-ILLUMINA	IBS-ASD-1582	intron_variant	lncRNA	ENST00000643167		ENSG00000234810		ENST00000643167.1:n.139-132125C>T		0.35101	HIGH						0.21			49.56	0/1	48	27	[71,0,48]	0.407407	0/0	49	29	[0,49,87]	0/0	56	34	[0,56,102]	3	4628	0.00086111	1	0.50032
chr1	55557726	A	G	chr1:55557726:A:G	SNP	IBS-ASD-9424-blood-wgs-ILLUMINA	IBS-ASD-942	intron_variant	lncRNA	ENST00000643167		ENSG00000234810		ENST00000643167.1:n.139-57195A>G		0.92625	HIGH						0.06			49.26	0/1	55	35	[84,0,55]	0.514286	0/0	84	46	[0,84,138]	0/0	79	45	[0,79,135]	1	4628	0	1	0.5
chr1	55578063	G	A	chr1:55578063:G:A	SNP	IBS-ASD-18715-blood-wgs-ILLUMINA	IBS-ASD-1871	intron_variant	lncRNA	ENST00000643167		ENSG00000234810		ENST00000643167.1:n.139-36858G>A		0.47218	HIGH						0.017			51.19	0/1	54	34	[79,0,54]	0.470588	0/0	68	33	[0,68,99]	0/0	40	33	[0,40,99]	3	4628	0.000297	1	0.50032
chr1	55619209	C	T	chr1:55619209:C:T	SNP	IBS-ASD-19944-blood-wgs-ILLUMINA	IBS-ASD-1994	intron_variant	lncRNA	ENST00000643167		ENSG00000234810		ENST00000643167.1:n.220+4207C>T		0.86837	HIGH						2.37			49.02	0/1	56	31	[84,0,56]	0.516129	0/0	59	35	[0,59,105]	0/0	41	30	[0,41,90]	1	4628	4.4586e-05	1	0.5
chr1	55627549	G	A	chr1:55627549:G:A	SNP	IBS-ASD-18893-blood-wgs-ILLUMINA	IBS-ASD-1889	intron_variant	lncRNA	ENST00000643167		ENSG00000234810		ENST00000643167.1:n.220+12547G>A		0.55671	HIGH						5.065			39.51	0/1	57	46	[74,0,57]	0.413043	0/0	78	37	[0,78,111]	0/0	74	37	[0,74,111]	1	4628	5.2013e-05	1	0.5
chr1	55660072	C	T	chr1:55660072:C:T	SNP	IBS-ASD-35104-blood-wgs-ILLUMINA	IBS-ASD-3510	intron_variant	lncRNA	ENST00000643167		ENSG00000234810		ENST00000643167.1:n.221-13188C>T		0.94049	HIGH						7.795			50.2	0/1	57	40	[85,0,57]	0.6	0/0	75	36	[0,75,108]	0/0	68	35	[0,68,105]	1	4628	7.4199e-06	1	0.5
chr1	55737446	C	T	chr1:55737446:C:T	SNP	IBS-ASD-6055-blood-wgs-ILLUMINA	IBS-ASD-605	intron_variant	lncRNA	ENST00000643167		ENSG00000234810		ENST00000643167.1:n.278+64129C>T		0.94922	HIGH						0.217			51.73	0/1	49	47	[86,0,49]	0.574468	0/0	60	34	[0,60,102]	0/0	52	39	[0,52,117]	1	4628	2.228e-05	1	0.5
chr1	55781312	G	A	chr1:55781312:G:A	SNP	IBS-ASD-9334-blood-wgs-ILLUMINA	IBS-ASD-933	intron_variant	lncRNA	ENST00000643167		ENSG00000234810		ENST00000643167.1:n.279-50952G>A		0.86291	HIGH						11.94			46.62	0/1	51	34	[81,0,51]	0.470588	0/0	84	47	[0,84,141]	0/0	84	43	[0,84,129]	1	4628	0	1	0.5
chr1	55797280	G	A	chr1:55797280:G:A	SNP	IBS-ASD-13203-blood-wgs-ILLUMINA	IBS-ASD-1320	intron_variant	lncRNA	ENST00000643167		ENSG00000234810		ENST00000643167.1:n.279-34984G>A		0.83333	HIGH						2.491			45.43	0/1	54	32	[80,0,54]	0.46875	0/0	69	36	[0,69,108]	0/0	84	39	[0,84,117]	1	4628	0	1	0.5
chr1	55832165	C	T	chr1:55832165:C:T	SNP	IBS-ASD-29833-blood-wgs-ILLUMINA	IBS-ASD-2983	intron_variant	lncRNA	ENST00000643167		ENSG00000234810		ENST00000643167.1:n.279-99C>T		0.49914	HIGH						0.661			37.8	0/1	51	41	[73,0,51]	0.414634	0/0	48	38	[0,48,114]	0/0	73	36	[0,73,108]	1	4628	0	1	0.5
chr1	55902383	G	A	chr1:55902383:G:A	SNP	IBS-ASD-30213-blood-wgs-ILLUMINA	IBS-ASD-3021	intron_variant	lncRNA	ENST00000648749	LINC01755	ENSG00000233079		ENST00000648749.1:n.2604-26525G>A		0.86132	HIGH						0.513			46.68	0/1	50	27	[81,0,50]	0.555556	0/0	63	34	[0,63,102]	0/0	45	39	[0,45,117]	1	4628	0	1	0.5
chr1	55940787	A	G	chr1:55940787:A:G	SNP	IBS-ASD-19093-blood-wgs-ILLUMINA	IBS-ASD-1909	intron_variant	lncRNA	ENST00000648749	LINC01755	ENSG00000233079		ENST00000648749.1:n.2860+665A>G		0.65113	HIGH						1.964			41.06	0/1	51	28	[76,0,51]	0.428571	0/0	40	39	[0,40,117]	0/0	49	35	[0,49,105]	1	4628	1.4837e-05	1	0.5
chr1	55996558	C	T	chr1:55996558:C:T	SNP	IBS-ASD-32824-blood-wgs-ILLUMINA	IBS-ASD-3282	intron_variant	lncRNA	ENST00000646266		ENSG00000234810		ENST00000646266.1:n.693+17980C>T		0.8872	HIGH						3.526			46.95	0/1	55	32	[82,0,55]	0.5	0/0	51	33	[0,51,99]	0/0	52	36	[0,52,108]	1	4628	0	1	0.5
chr1	56068593	C	T	chr1:56068593:C:T	SNP	IBS-ASD-12923-blood-wgs-ILLUMINA	IBS-ASD-1292	intron_variant	lncRNA	ENST00000646266		ENSG00000234810		ENST00000646266.1:n.1192-1707C>T		0.11132	HIGH						2.151			29.25	0/1	37	44	[64,0,37]	0.340909	0/0	51	31	[0,51,93]	0/0	42	32	[0,42,96]	1	4628	1.4848e-05	1	0.5
chr1	56128605	G	T	chr1:56128605:G:T	SNP	IBS-ASD-9513-blood-wgs-ILLUMINA	IBS-ASD-951	intergenic_variant								0.4977	HIGH									38.35	0/1	55	49	[73,0,55]	0.44898	0/0	55	30	[0,55,90]	0/0	40	44	[0,40,132]	1	4628	0	1	0.5
chr1	56128989	C	T	chr1:56128989:C:T	SNP	IBS-ASD-13083-blood-wgs-ILLUMINA	IBS-ASD-1308	intergenic_variant								0.47959	HIGH									42.47	0/1	44	33	[77,0,44]	0.484848	0/0	24	33	[0,24,99]	0/0	22	32	[0,22,96]	1	4628	0	1	0.5
chr1	56182058	T	C	chr1:56182058:T:C	SNP	IBS-ASD-6233-blood-wgs-ILLUMINA	IBS-ASD-623	intron_variant	lncRNA	ENST00000641348		ENSG00000260971		ENST00000641348.1:n.428+1437A>G		0.79658	HIGH						12.08			45.32	0/1	60	42	[80,0,60]	0.452381	0/0	32	38	[0,32,114]	0/0	37	35	[0,37,105]	1	4628	0	1	0.5
chr1	56192762	C	T	chr1:56192762:C:T	SNP	IBS-ASD-32873-blood-wgs-ILLUMINA	IBS-ASD-3287	intron_variant	lncRNA	ENST00000641348		ENSG00000260971		ENST00000641348.1:n.303-9142G>A		0.96914	HIGH						1.646			52.84	0/1	58	39	[88,0,58]	0.589744	0/0	65	33	[0,65,99]	0/0	98	46	[0,98,138]	1	4628	2.227e-05	1	0.5
chr1	56197341	A	G	chr1:56197341:A:G	SNP	IBS-ASD-13263-blood-wgs-ILLUMINA	IBS-ASD-1326	intron_variant	lncRNA	ENST00000641348		ENSG00000260971		ENST00000641348.1:n.303-13721T>C		0.90371	HIGH						0.063			48.72	0/1	60	33	[83,0,60]	0.454545	0/0	42	40	[0,42,120]	0/0	45	33	[0,45,99]	1	4628	0	1	0.5
chr1	56204490	A	C	chr1:56204490:A:C	SNP	IBS-ASD-9863-blood-wgs-ILLUMINA	IBS-ASD-986	intron_variant	lncRNA	ENST00000641348		ENSG00000260971		ENST00000641348.1:n.302+19918T>G		0.88753	HIGH						2.889			47.72	0/1	55	46	[82,0,55]	0.586957	0/0	51	45	[0,51,135]	0/0	87	41	[0,87,123]	1	4628	0	1	0.5
chr1	56222873	T	A	chr1:56222873:T:A	SNP	IBS-ASD-10253-blood-wgs-ILLUMINA	IBS-ASD-1025	intron_variant	lncRNA	ENST00000641348		ENSG00000260971		ENST00000641348.1:n.302+1535A>T		0.8333	HIGH						0.064			44.97	0/1	47	46	[80,0,47]	0.586957	0/0	62	45	[0,62,135]	0/0	76	44	[0,76,132]	1	4628	0	1	0.5
chr1	56433826	G	C	chr1:56433826:G:C	SNP	IBS-ASD-19693-blood-wgs-ILLUMINA	IBS-ASD-1969	intron_variant	lncRNA	ENST00000641035		ENSG00000260971		ENST00000641035.1:n.555+43307C>G		0.81596	HIGH						0.516			46.05	0/1	51	37	[81,0,51]	0.513514	0/0	30	37	[0,30,111]	0/0	65	32	[0,65,96]	1	4628	0	1	0.5
chr1	56498696	C	T	chr1:56498696:C:T	SNP	IBS-ASD-19683-blood-wgs-ILLUMINA	IBS-ASD-1968	intron_variant	protein_coding	ENST00000371250	PLPP3	ENSG00000162407		ENST00000371250.4:c.811-2020G>A		0.46232	HIGH						1.201			43.39	0/1	43	31	[78,0,43]	0.580645	0/0	74	39	[0,74,117]	0/0	32	33	[0,32,99]	1	4628	6.7034e-05	1	0.5
chr1	56502023	C	T	chr1:56502023:C:T	SNP	IBS-ASD-29483-blood-wgs-ILLUMINA	IBS-ASD-2948	intron_variant	protein_coding	ENST00000371250	PLPP3	ENSG00000162407		ENST00000371250.4:c.811-5347G>A		0.71342	HIGH						1.682			42.06	0/1	50	34	[77,0,50]	0.441176	0/0	45	38	[0,45,114]	0/0	51	37	[0,51,111]	1	4628	0	1	0.5
chr1	56584438	C	T	chr1:56584438:C:T	SNP	IBS-ASD-18193-blood-wgs-ILLUMINA	IBS-ASD-1819	intron_variant	protein_coding_CDS_not_defined	ENST00000476206	PLPP3	ENSG00000162407		ENST00000476206.1:n.181-4854G>A		0.78443	HIGH						2.761			49.92	0/1	51	47	[85,0,51]	0.510638	0/0	45	36	[0,45,108]	0/0	54	32	[0,54,96]	1	4628	0.00029702	1	0.5
chr1	56601980	A	G	chr1:56601980:A:G	SNP	IBS-ASD-35163-blood-wgs-ILLUMINA	IBS-ASD-3516	intron_variant	protein_coding_CDS_not_defined	ENST00000476206	PLPP3	ENSG00000162407		ENST00000476206.1:n.181-22396T>C		0.33332	HIGH						0.909			35.4	0/1	51	33	[70,0,51]	0.363636	0/0	77	33	[0,77,99]	0/0	83	34	[0,83,102]	1	4628	0.00028944	1	0.5
chr1	56620919	G	A	chr1:56620919:G:A	SNP	IBS-ASD-17734-blood-wgs-ILLUMINA	IBS-ASD-1773	intron_variant	protein_coding_CDS_not_defined	ENST00000476206	PLPP3	ENSG00000162407		ENST00000476206.1:n.180+22581C>T		0.4994	HIGH						3.213			37.83	0|1	44	35	[73,0,44]	0.428571	0/0	64	35	[0,64,105]	0/0	68	31	[0,68,93]	1	4628	0	1	0.5
chr1	56623473	GTGCCT	G	chr1:56623473:GTGCCT:G	INDEL	IBS-ASD-30003-blood-wgs-ILLUMINA	IBS-ASD-3000	intron_variant	protein_coding_CDS_not_defined	ENST00000476206	PLPP3	ENSG00000162407		ENST00000476206.1:n.180+20022_180+20026del		0.20037	MEDIUM									40.37	0/1	43	36	[67,0,43]	0.472222	0/0	53	33	[0,53,99]	0/0	68	33	[0,68,136]	1	4628		1	0.5
chr1	56662016	G	T	chr1:56662016:G:T	SNP	IBS-ASD-17333-blood-wgs-ILLUMINA	IBS-ASD-1733	intron_variant	protein_coding	ENST00000371244	PRKAA2	ENSG00000162409		ENST00000371244.9:c.95-12365G>T		0.20037	HIGH			0.921	3.5282e-08		8.804			32.32	0/1	51	42	[67,0,51]	0.404762	0/0	56	39	[0,56,117]	0/0	59	30	[0,59,90]	1	4628	0	1	0.5
chr1	56691353	A	G	chr1:56691353:A:G	SNP	IBS-ASD-7134-blood-wgs-ILLUMINA	IBS-ASD-713	intron_variant	protein_coding	ENST00000371244	PRKAA2	ENSG00000162409		ENST00000371244.9:c.237-41A>G		0.61178	HIGH			0.921	3.5282e-08		15.01			39.9	0/1	49	30	[75,0,49]	0.4	0/0	45	40	[0,45,120]	0/0	71	39	[0,71,117]	1	4628	0	1	0.5
chr1	56704738	A	G	chr1:56704738:A:G	SNP	IBS-ASD-17603-blood-wgs-ILLUMINA	IBS-ASD-1760	intron_variant	protein_coding	ENST00000371244	PRKAA2	ENSG00000162409		ENST00000371244.9:c.1293+263A>G		0.73978	HIGH			0.921	3.5282e-08		4.071			43.38	0/1	34	30	[78,0,34]	0.7	0/0	51	29	[0,51,87]	0/0	70	35	[0,70,105]	2	4628	1.4838e-05	1	0.50011
chr1	56740645	G	GT	chr1:56740645:G:GT	INDEL	IBS-ASD-18703-blood-wgs-ILLUMINA	IBS-ASD-1870	intron_variant	protein_coding	ENST00000343433	FYB2	ENSG00000187889		ENST00000343433.7:c.1703+51dup		0.49941	MEDIUM									43.95	0/1	43	33	[73,0,43]	0.545455	0/0	73	36	[0,73,108]	0/0	80	35	[0,80,105]	1	4628	0	1	0.5
chr1	56768246	A	G	chr1:56768246:A:G	SNP	IBS-ASD-15883-blood-wgs-ILLUMINA	IBS-ASD-1588	intron_variant	protein_coding	ENST00000343433	FYB2	ENSG00000187889		ENST00000343433.7:c.954-308T>C		0.4421	HIGH						8.642			36.8	0/1	57	44	[72,0,57]	0.409091	0/0	70	37	[0,70,111]	0/0	71	37	[0,71,111]	1	4628	0	1	0.5
chr1	56774751	C	T	chr1:56774751:C:T	SNP	IBS-ASD-16073-blood-wgs-ILLUMINA	IBS-ASD-1607	intron_variant	protein_coding	ENST00000343433	FYB2	ENSG00000187889		ENST00000343433.7:c.954-6813G>A		0.79885	HIGH						0.861			44.58	0/1	53	35	[79,0,53]	0.485714	0/0	66	33	[0,66,99]	0/0	73	37	[0,73,111]	1	4628	0	1	0.5
chr1	56803692	T	C	chr1:56803692:T:C	SNP	IBS-ASD-16584-blood-wgs-ILLUMINA	IBS-ASD-1658	intron_variant	protein_coding	ENST00000343433	FYB2	ENSG00000187889		ENST00000343433.7:c.10-10889A>G		0.90875	HIGH						0.631			48.61	0/1	53	25	[83,0,53]	0.56	0/0	56	28	[0,56,84]	0/0	70	38	[0,70,114]	1	4628	0	1	0.5
chr1	56826790	G	T	chr1:56826790:G:T	SNP	IBS-ASD-16994-blood-wgs-ILLUMINA	IBS-ASD-1699	non_coding_transcript_exon_variant	lncRNA	ENST00000425435		ENSG00000229913	1/2	ENST00000425435.1:n.131C>A		0.89804	HIGH						0.907			47.99	0/1	57	34	[83,0,57]	0.5	0/0	80	46	[0,80,138]	0/0	37	49	[0,37,147]	1	4628	0	1	0.5
chr1	56903911	T	C	chr1:56903911:T:C	SNP	IBS-ASD-10393-blood-wgs-ILLUMINA	IBS-ASD-1039	intron_variant	protein_coding	ENST00000361249	C8A	ENSG00000157131		ENST00000361249.4:c.1097-2756T>C		0.83333	HIGH			1.184	6.5536e-16		4.901			45.29	0/1	42	35	[80,0,42]	0.657143	0/0	68	37	[0,68,111]	0/0	96	49	[0,96,147]	1	4628	0	1	0.5
chr1	56906301	GT	G	chr1:56906301:GT:G	INDEL	IBS-ASD-19223-blood-wgs-ILLUMINA	IBS-ASD-1922	intron_variant	protein_coding	ENST00000361249	C8A	ENSG00000157131		ENST00000361249.4:c.1097-365del		0.61256	MEDIUM			1.184	6.5536e-16					46.05	0/1	37	38	[75,0,37]	0.631579	0/0	69	44	[0,69,132]	0/0	62	39	[0,62,117]	1	4628	0	1	0.5
chr1	57047761	C	G	chr1:57047761:C:G	SNP	IBS-ASD-20063-blood-wgs-ILLUMINA	IBS-ASD-2006	intron_variant	protein_coding	ENST00000371236	DAB1	ENSG00000173406		ENST00000371236.7:c.723+15123G>C		0.90804	HIGH			0.215	0.99915		0.039			48.4	0/1	57	34	[83,0,57]	0.558824	0/0	52	36	[0,52,108]	0/0	62	34	[0,62,102]	1	4628	7.4199e-06	1	0.5
chr1	57120441	AT	A	chr1:57120441:AT:A	INDEL	IBS-ASD-6203-blood-wgs-ILLUMINA	IBS-ASD-620	intron_variant	protein_coding	ENST00000371236	DAB1	ENSG00000173406		ENST00000371236.7:c.306+16101del		0.33216	MEDIUM			0.215	0.99915					40.93	0|1	39	36	[70,0,39]	0.444444	0/0	69	40	[0,69,120]	0/0	38	32	[0,38,96]	1	4628	0	1	0.5
chr1	57120448	A	C	chr1:57120448:A:C	SNP	IBS-ASD-6203-blood-wgs-ILLUMINA	IBS-ASD-620	intron_variant	protein_coding	ENST00000371236	DAB1	ENSG00000173406		ENST00000371236.7:c.306+16095T>G		0.79217	HIGH			0.215	0.99915		3.804			43.83	0|1	45	36	[79,0,45]	0.444444	0/0	69	40	[0,69,120]	0/0	38	32	[0,38,96]	1	4628	0	1	0.5
chr1	57189176	A	T	chr1:57189176:A:T	SNP	IBS-ASD-12864-blood-wgs-ILLUMINA	IBS-ASD-1286	intron_variant	protein_coding	ENST00000371236	DAB1	ENSG00000173406		ENST00000371236.7:c.68-43747T>A		0.88794	HIGH			0.215	0.99915		2.381			47.59	0/1	42	30	[82,0,42]	0.566667	0/0	70	42	[0,70,126]	0/0	82	42	[0,82,126]	1	4628	0	1	0.5
chr1	57203381	G	A	chr1:57203381:G:A	SNP	IBS-ASD-16303-blood-wgs-ILLUMINA	IBS-ASD-1630	intron_variant	protein_coding	ENST00000371236	DAB1	ENSG00000173406		ENST00000371236.7:c.68-57952C>T		0.66561	HIGH			0.215	0.99915		1.122			41.04	0/1	56	46	[76,0,56]	0.434783	0/0	78	44	[0,78,132]	0/0	89	41	[0,89,123]	1	4628	0	1	0.5
chr1	57237848	G	A	chr1:57237848:G:A	SNP	IBS-ASD-32793-blood-wgs-ILLUMINA	IBS-ASD-3279	intron_variant	protein_coding	ENST00000371236	DAB1	ENSG00000173406		ENST00000371236.7:c.67+53116C>T		0.96927	HIGH			0.215	0.99915		0.482			53.23	0/1	52	33	[88,0,52]	0.575758	0/0	72	36	[0,72,108]	0/0	79	35	[0,79,105]	1	4628	0	1	0.5
chr1	57250853	G	A	chr1:57250853:G:A	SNP	IBS-ASD-35144-blood-wgs-ILLUMINA	IBS-ASD-3514	intron_variant	protein_coding	ENST00000371236	DAB1	ENSG00000173406		ENST00000371236.7:c.67+40111C>T		0.90889	HIGH			0.215	0.99915		1.026			47.95	0/1	44	52	[83,0,44]	0.576923	0/0	99	43	[0,99,129]	0/0	86	41	[0,86,123]	1	4628		1	0.5
chr1	57329477	G	A	chr1:57329477:G:A	SNP	IBS-ASD-35184-blood-wgs-ILLUMINA	IBS-ASD-3518	intron_variant	protein_coding	ENST00000371236	DAB1	ENSG00000173406		ENST00000371236.7:c.-136-38311C>T		0.1967	HIGH			0.215	0.99915		0.715			51.63	0/1	53	33	[86,0,53]	0.545455	0/0	32	26	[0,32,78]	0/0	40	36	[0,40,108]	1	4628	0.00027583	1	0.5
chr1	57383901	G	A	chr1:57383901:G:A	SNP	IBS-ASD-18493-blood-wgs-ILLUMINA	IBS-ASD-1849	intron_variant	protein_coding	ENST00000371236	DAB1	ENSG00000173406		ENST00000371236.7:c.-137+40029C>T		0.60819	HIGH			0.215	0.99915		0.927			50.17	0/1	49	45	[82,0,49]	0.511111	0/0	47	35	[0,47,105]	0/0	92	51	[0,92,153]	7	4628	8.1667e-05	1	0.50227
chr1	57389105	T	C	chr1:57389105:T:C	SNP	IBS-ASD-17164-blood-wgs-ILLUMINA	IBS-ASD-1716	intron_variant	protein_coding	ENST00000371236	DAB1	ENSG00000173406		ENST00000371236.7:c.-137+34825A>G		0.92602	HIGH			0.215	0.99915		5.651			48.74	0/1	48	37	[84,0,48]	0.540541	0/0	78	43	[0,78,129]	0/0	54	36	[0,54,108]	1	4628	0	1	0.5
chr1	57395375	A	G	chr1:57395375:A:G	SNP	IBS-ASD-16113-blood-wgs-ILLUMINA	IBS-ASD-1611	intron_variant	protein_coding	ENST00000371236	DAB1	ENSG00000173406		ENST00000371236.7:c.-137+28555T>C		0.90889	HIGH			0.215	0.99915		2.528			48.51	0|1	54	32	[83,0,54]	0.625	0/0	72	37	[0,72,111]	0/0	87	36	[0,87,108]	1	4628	0	1	0.5
chr1	57439418	G	GTTTTTTTTTTTTGTTTTTTTTTTTTTTTTTTTTTT	chr1:57439418:G:GTTTTTTTTTTTTGTTTTTTTTTTTTTTTTTTTTTT	INDEL	IBS-ASD-19743-blood-wgs-ILLUMINA	IBS-ASD-1974	intron_variant	protein_coding_CDS_not_defined	ENST00000485760	DAB1	ENSG00000173406		ENST00000485760.5:n.626-148253_626-148252insAAAAAAAAAAAAAAAAAAAAAACAAAAAAAAAAAA		0.75735	MEDIUM									43.83	0/1	48	13	[78,0,48]	0.692308	0/0	60	17	[0,60,120]	0/0	43	15	[0,43,86]	1	4480		0.96802	0.5
chr1	57439418	G	GTTTTT	chr1:57439418:G:GTTTTT	INDEL	IBS-ASD-9333-blood-wgs-ILLUMINA	IBS-ASD-933	intron_variant	protein_coding_CDS_not_defined	ENST00000485760	DAB1	ENSG00000173406		ENST00000485760.5:n.626-148257_626-148253dup		0.56988	MEDIUM						1.675			43.83	0/1	76	16	[76,0,76]	0.375	0/0	49	22	[0,49,98]	0/0	59	11	[0,59,118]	2	4480	0.0009104	0.96802	0.50011
chr1	57459835	A	T	chr1:57459835:A:T	SNP	IBS-ASD-16674-blood-wgs-ILLUMINA	IBS-ASD-1667	intron_variant	protein_coding_CDS_not_defined	ENST00000485760	DAB1	ENSG00000173406		ENST00000485760.5:n.626-168669T>A		0.71446	HIGH						4.029			42.11	0/1	51	32	[77,0,51]	0.46875	0/0	53	31	[0,53,93]	0/0	54	34	[0,54,102]	1	4628	0	1	0.5
chr1	57469678	A	ATTATAATTCCTAGATTGAATT	chr1:57469678:A:ATTATAATTCCTAGATTGAATT	INDEL	IBS-ASD-19944-blood-wgs-ILLUMINA	IBS-ASD-1994	intron_variant	protein_coding_CDS_not_defined	ENST00000485760	DAB1	ENSG00000173406		ENST00000485760.5:n.626-178513_626-178512insAATTCAATCTAGGAATTATAA		0.33333	MEDIUM									41.13	0/1	41	24	[70,0,41]	0.458333	0/0	63	32	[0,63,96]	0/0	68	34	[0,68,102]	1	4628	0	1	0.5
chr1	57507188	A	C	chr1:57507188:A:C	SNP	IBS-ASD-15863-blood-wgs-ILLUMINA	IBS-ASD-1586	intron_variant	protein_coding_CDS_not_defined	ENST00000485760	DAB1	ENSG00000173406		ENST00000485760.5:n.625+142404T>G		0.94043	HIGH						13.84			50.54	0/1	58	37	[85,0,58]	0.540541	0/0	59	36	[0,59,108]	0/0	67	36	[0,67,108]	1	4628	0	1	0.5
chr1	57546105	A	ACG	chr1:57546105:A:ACG	INDEL	IBS-ASD-13554-blood-wgs-ILLUMINA	IBS-ASD-1355	intron_variant	protein_coding_CDS_not_defined	ENST00000485760	DAB1	ENSG00000173406		ENST00000485760.5:n.625+103485_625+103486dup		0.28426	MEDIUM						0.81			68.74	0/1	69	41	[69,0,82]	0.365854	0/0	96	33	[0,96,192]	0/0	99	34	[0,99,198]	1	4628	0.00035248	1	0.5
chr1	57557213	C	CA	chr1:57557213:C:CA	INDEL	IBS-ASD-29803-blood-wgs-ILLUMINA	IBS-ASD-2980	intron_variant	protein_coding_CDS_not_defined	ENST00000485760	DAB1	ENSG00000173406		ENST00000485760.5:n.625+92378dup		0.331	MEDIUM									39.73	0/1	43	38	[70,0,43]	0.447368	0/0	35	35	[0,35,105]	0/0	61	35	[0,61,105]	1	4628	0	1	0.5
chr1	57567816	G	C	chr1:57567816:G:C	SNP	IBS-ASD-18414-blood-wgs-ILLUMINA	IBS-ASD-1841	intron_variant	protein_coding_CDS_not_defined	ENST00000485760	DAB1	ENSG00000173406		ENST00000485760.5:n.625+81776C>G		0.33333	HIGH						0.603			35.14	0/1	27	27	[70,0,27]	0.555556	0/0	69	42	[0,69,126]	0/0	79	36	[0,79,108]	1	4628	0	1	0.5
chr1	57592706	T	C	chr1:57592706:T:C	SNP	IBS-ASD-13024-blood-wgs-ILLUMINA	IBS-ASD-1302	intron_variant	protein_coding_CDS_not_defined	ENST00000485760	DAB1	ENSG00000173406		ENST00000485760.5:n.625+56886A>G		0.86291	HIGH						2.121			46.49	0/1	53	32	[81,0,53]	0.5	0/0	77	35	[0,77,105]	0/0	74	40	[0,74,120]	1	4628	0	1	0.5
chr1	57760044	G	A	chr1:57760044:G:A	SNP	IBS-ASD-16223-blood-wgs-ILLUMINA	IBS-ASD-1622	intron_variant	protein_coding_CDS_not_defined	ENST00000485760	DAB1	ENSG00000173406		ENST00000485760.5:n.552-110379C>T		0.90461	HIGH						2.236			48.46	0/1	55	30	[83,0,55]	0.5	0/0	89	37	[0,89,111]	0/0	53	31	[0,53,93]	1	4628	5.1991e-05	1	0.5
chr1	57774805	G	A	chr1:57774805:G:A	SNP	IBS-ASD-20693-blood-wgs-ILLUMINA	IBS-ASD-2069	intron_variant	protein_coding_CDS_not_defined	ENST00000485760	DAB1	ENSG00000173406		ENST00000485760.5:n.551+109194C>T		0.61254	HIGH						2.538			39.96	0/1	57	37	[75,0,57]	0.432432	0/0	64	34	[0,64,102]	0/0	60	38	[0,60,114]	1	4628	0	1	0.5
chr1	57894569	G	A	chr1:57894569:G:A	SNP	IBS-ASD-18583-blood-wgs-ILLUMINA	IBS-ASD-1858	intron_variant	protein_coding_CDS_not_defined	ENST00000485760	DAB1	ENSG00000173406		ENST00000485760.5:n.388-10407C>T		0.26991	HIGH						0.191			51.82	0/1	55	37	[70,0,55]	0.378378	0/0	40	36	[0,40,108]	0/0	42	33	[0,42,99]	2	4628	2.2262e-05	1	0.50011
chr1	57894569	G	A	chr1:57894569:G:A	SNP	IBS-ASD-18584-blood-wgs-ILLUMINA	IBS-ASD-1858	intron_variant	protein_coding_CDS_not_defined	ENST00000485760	DAB1	ENSG00000173406		ENST00000485760.5:n.388-10407C>T		0.57311	HIGH						0.191			51.82	0/1	54	36	[87,0,54]	0.555556	0/0	40	36	[0,40,108]	0/0	42	33	[0,42,99]	2	4628	2.2262e-05	1	0.50011
chr1	58041934	G	A	chr1:58041934:G:A	SNP	IBS-ASD-5204-blood-wgs-ILLUMINA	IBS-ASD-520	intron_variant	protein_coding_CDS_not_defined	ENST00000485760	DAB1	ENSG00000173406		ENST00000485760.5:n.387+108577C>T		0.88755	HIGH						2.46			47.51	0/1	54	33	[82,0,54]	0.575758	0/0	52	29	[0,52,87]	0/0	59	39	[0,59,117]	1	4628	0	1	0.5
chr1	58050161	A	G	chr1:58050161:A:G	SNP	IBS-ASD-19223-blood-wgs-ILLUMINA	IBS-ASD-1922	intron_variant	protein_coding_CDS_not_defined	ENST00000485760	DAB1	ENSG00000173406		ENST00000485760.5:n.387+100350T>C		0.8333	HIGH						6.14			45.43	0/1	46	43	[80,0,46]	0.465116	0/0	62	48	[0,62,144]	0/0	98	44	[0,98,132]	1	4628	0	1	0.5
[truncated: 61,006 more rows]

## Sheet: 2B
Cohort	genetic_risk	Autism	Control	p.value	RR
Korean autism	dn_MIS	0.0386418	0.0289118	0.32	1.3
[truncated: 5 more rows]

## Sheet: 2C
type	mean_rate	RR	p.value	s0	s1	s	n0	n1	n	exp_prob	obs_prob	sp	pw	nCase	nCntl
[truncated: 1,402 more rows]

[truncated: 4 more sheets: 2D, 2E, 2F, 2G]
