# Supplementary material for: Whole genome sequencing analysis identifies sex differences of familial pattern contributing to phenotypic diversity in autism
Source: Genome Med. 2024 Sep 27;16:114. doi: 10.1186/s13073-024-01385-6 (PMC11429951; doi:10.1186/s13073-024-01385-6)
Supplement: Supplementary file 4 — Additional file 4: Table S3. This table contains the results of sex differences in autistic individuals in Korean, SSC, and SPARK cohorts: comparison of de novo burden across sexes (Table S3A), power estimation for comparison of de novo burden across sexes (Table S3B-D), comparison of polygenic burden across sexes (Table S3E), and comparison of phenotypic scores across sexes (Table S3F) [file 13073_2024_1385_MOESM4_ESM.xlsx]

## Sheet: Key
Table S3
TableS3A: Comparison of de novo burden across sexes in cases
Column	Description
Cohort	Cohort (Korean autism | SSC | SPARK)
genetic_risk	Genetic risk (dnPTV | dnMIS)
Female	Variant per person in female autism cases
Male	Variant per person in male autism cases
p.value	P value (one-sided exact binomial test)
RR	Risk ratio
TableS3B: Power estimation for de novo burden in Korean autism
TableS3C: Power estimation for de novo burden in SSC
TableS3D: Power estimation for de novo burden in SPARK
Column	Description
type	Variant type (dn_PTV | dn_MIS)
mean_rate	Mean rate
RR	Risk ratio
p.value	P-value
s0	Number of controls
s1	Number of cases
s	Total number of samples
n0	Number of expected incidences in controls
n1	Number of expected incidences in cases
n	Number of expected total incidences
exp_prob	Expected probability
obs_prob	Observed probability
sp	Simulated total number of samples
pw	Estimated power
nCase	Simulated number of cases
nCntl	Simulated number of controls
TableS3E: Comparison of PS AUT across sexes in cases
Column	Description
Cohort	Cohort (Korean autism | SSC | SPARK)
genetic_risk	Genetic risk (PS AUT)
Female	Mean PS AUT in female autism cases
Male	Mean PS AUT in male autism cases
p.value	P value (two-sample t tests)
SD	Standard deviation
TableS3F: Comparison of phenotypic scores across sexes in cases
Column	Description
cohort	Cohort (Korean autism | SSC | SPARK)
category	Phenotype category
phenotype	Phenotype
group1	Group 1 (Female)
group2	Group 2 (Male)
n1	Number of samples in group 1
n2	Number of samples in group 2
mean_1	Mean phenotypic score in group 1
mean_2	Mean phenotypic score in group 2
p.value	P value (two-sample t tests)
effsize	Cohen's d of phenotypic scores

## Sheet: 3A
Cohort	genetic_risk	Female	Male	p.value	RR
Korean autism	dn_MIS	0.0390755	0.0385639	0.61	1
Korean autism	dn_PTV	0.0655272	0.0330605	0.11	2
Korean autism	dn_MIS	0	0.0284997	1	0
Korean autism	dn_PTV	0.031119	0.0240032	0.62	1.3
Korean autism	dn_MIS	0.0618209	0.0455219	0.41	1.4
Korean autism	dn_PTV	0.0874137	0.0421727	0.11	2.1
SSC	dn_MIS	0.0450697	0.0471411	0.56	1
SSC	dn_PTV	0.103004	0.0583791	0.011	1.8
SSC	dn_MIS	0.0506619	0.0373028	0.25	1.4
SSC	dn_PTV	0.0720143	0.0528793	0.22	1.4
SSC	dn_MIS	0.0381217	0.077942	0.94	0.5
SSC	dn_PTV	0.155907	0.073292	0.02	2.1
SPARK	dn_MIS	0.0530162	0.0428834	0.2	1.2
SPARK	dn_PTV	0.0515414	0.0447845	0.32	1.2
SPARK	dn_MIS	0.0635942	0.0416727	0.22	1.5
SPARK	dn_PTV	0.0456335	0.0265222	0.18	1.7
SPARK	dn_MIS	0.0801627	0.0488169	0.22	1.6
SPARK	dn_PTV	0.0564281	0.0653054	0.71	0.9

## Sheet: 3B
type	mean_rate	RR	p.value	s0	s1	s	n0	n1	n	exp_prob	obs_prob	sp	pw	nCase	nCntl
dn_PTV	0.0387931	2	0.11	590	106	696	20	7	27	0.152299	0.259259	0		0	0
dn_MIS	0.0387931	1	0.61	590	106	696	23	4	27	0.152299	0.148148	0		0	0
dn_PTV	0.0387931	2	0.11	590	106	696	20	7	27	0.152299	0.259259	100	0.077564	15.2299	84.7701
dn_MIS	0.0387931	1	0.61	590	106	696	23	4	27	0.152299	0.148148	100	0.0495375	15.2299	84.7701
dn_PTV	0.0387931	2	0.11	590	106	696	20	7	27	0.152299	0.259259	200	0.119089	30.4598	169.54
dn_MIS	0.0387931	1	0.61	590	106	696	23	4	27	0.152299	0.148148	200	0.0485656	30.4598	169.54
dn_PTV	0.0387931	2	0.11	590	106	696	20	7	27	0.152299	0.259259	300	0.160164	45.6897	254.31
dn_MIS	0.0387931	1	0.61	590	106	696	23	4	27	0.152299	0.148148	300	0.0478302	45.6897	254.31
dn_PTV	0.0387931	2	0.11	590	106	696	20	7	27	0.152299	0.259259	400	0.201247	60.9195	339.08
dn_MIS	0.0387931	1	0.61	590	106	696	23	4	27	0.152299	0.148148	400	0.0472171	60.9195	339.08
dn_PTV	0.0387931	2	0.11	590	106	696	20	7	27	0.152299	0.259259	500	0.231996	76.1494	423.851
dn_MIS	0.0387931	1	0.61	590	106	696	23	4	27	0.152299	0.148148	500	0.0468101	76.1494	423.851
dn_PTV	0.0387931	2	0.11	590	106	696	20	7	27	0.152299	0.259259	600	0.272721	91.3793	508.621
dn_MIS	0.0387931	1	0.61	590	106	696	23	4	27	0.152299	0.148148	600	0.0463184	91.3793	508.621
dn_PTV	0.0387931	2	0.11	590	106	696	20	7	27	0.152299	0.259259	700	0.312912	106.609	593.391
dn_MIS	0.0387931	1	0.61	590	106	696	23	4	27	0.152299	0.148148	700	0.0458715	106.609	593.391
dn_PTV	0.0387931	2	0.11	590	106	696	20	7	27	0.152299	0.259259	800	0.352338	121.839	678.161
dn_MIS	0.0387931	1	0.61	590	106	696	23	4	27	0.152299	0.148148	800	0.0454598	121.839	678.161
dn_PTV	0.0387931	2	0.11	590	106	696	20	7	27	0.152299	0.259259	900	0.390804	137.069	762.931
dn_MIS	0.0387931	1	0.61	590	106	696	23	4	27	0.152299	0.148148	900	0.0450766	137.069	762.931
dn_PTV	0.0387931	2	0.11	590	106	696	20	7	27	0.152299	0.259259	1000	0.428144	152.299	847.701
dn_MIS	0.0387931	1	0.61	590	106	696	23	4	27	0.152299	0.148148	1000	0.0447171	152.299	847.701
dn_PTV	0.0387931	2	0.11	590	106	696	20	7	27	0.152299	0.259259	1100	0.464225	167.529	932.471
dn_MIS	0.0387931	1	0.61	590	106	696	23	4	27	0.152299	0.148148	1100	0.0443778	167.529	932.471
dn_PTV	0.0387931	2	0.11	590	106	696	20	7	27	0.152299	0.259259	1200	0.498945	182.759	1017.24
dn_MIS	0.0387931	1	0.61	590	106	696	23	4	27	0.152299	0.148148	1200	0.0440559	182.759	1017.24
dn_PTV	0.0387931	2	0.11	590	106	696	20	7	27	0.152299	0.259259	1300	0.524044	197.989	1102.01
dn_MIS	0.0387931	1	0.61	590	106	696	23	4	27	0.152299	0.148148	1300	0.0438245	197.989	1102.01
dn_PTV	0.0387931	2	0.11	590	106	696	20	7	27	0.152299	0.259259	1400	0.556212	213.218	1186.78
dn_MIS	0.0387931	1	0.61	590	106	696	23	4	27	0.152299	0.148148	1400	0.043528	213.218	1186.78
dn_PTV	0.0387931	2	0.11	590	106	696	20	7	27	0.152299	0.259259	1500	0.586866	228.448	1271.55
dn_MIS	0.0387931	1	0.61	590	106	696	23	4	27	0.152299	0.148148	1500	0.0432438	228.448	1271.55
dn_PTV	0.0387931	2	0.11	590	106	696	20	7	27	0.152299	0.259259	1600	0.615986	243.678	1356.32
dn_MIS	0.0387931	1	0.61	590	106	696	23	4	27	0.152299	0.148148	1600	0.0429707	243.678	1356.32
dn_PTV	0.0387931	2	0.11	590	106	696	20	7	27	0.152299	0.259259	1700	0.643572	258.908	1441.09
dn_MIS	0.0387931	1	0.61	590	106	696	23	4	27	0.152299	0.148148	1700	0.0427076	258.908	1441.09
dn_PTV	0.0387931	2	0.11	590	106	696	20	7	27	0.152299	0.259259	1800	0.669636	274.138	1525.86
dn_MIS	0.0387931	1	0.61	590	106	696	23	4	27	0.152299	0.148148	1800	0.0424536	274.138	1525.86
dn_PTV	0.0387931	2	0.11	590	106	696	20	7	27	0.152299	0.259259	1900	0.694202	289.368	1610.63
dn_MIS	0.0387931	1	0.61	590	106	696	23	4	27	0.152299	0.148148	1900	0.0422079	289.368	1610.63
dn_PTV	0.0387931	2	0.11	590	106	696	20	7	27	0.152299	0.259259	2000	0.717302	304.598	1695.4
dn_MIS	0.0387931	1	0.61	590	106	696	23	4	27	0.152299	0.148148	2000	0.0419699	304.598	1695.4
dn_PTV	0.0387931	2	0.11	590	106	696	20	7	27	0.152299	0.259259	2100	0.73369	319.828	1780.17
dn_MIS	0.0387931	1	0.61	590	106	696	23	4	27	0.152299	0.148148	2100	0.0417961	319.828	1780.17
dn_PTV	0.0387931	2	0.11	590	106	696	20	7	27	0.152299	0.259259	2200	0.754328	335.057	1864.94
dn_MIS	0.0387931	1	0.61	590	106	696	23	4	27	0.152299	0.148148	2200	0.0415701	335.057	1864.94
dn_PTV	0.0387931	2	0.11	590	106	696	20	7	27	0.152299	0.259259	2300	0.773625	350.287	1949.71
dn_MIS	0.0387931	1	0.61	590	106	696	23	4	27	0.152299	0.148148	2300	0.0413503	350.287	1949.71
dn_PTV	0.0387931	2	0.11	590	106	696	20	7	27	0.152299	0.259259	2400	0.791636	365.517	2034.48
dn_MIS	0.0387931	1	0.61	590	106	696	23	4	27	0.152299	0.148148	2400	0.0411364	365.517	2034.48
dn_PTV	0.0387931	2	0.11	590	106	696	20	7	27	0.152299	0.259259	2500	0.808418	380.747	2119.25
dn_MIS	0.0387931	1	0.61	590	106	696	23	4	27	0.152299	0.148148	2500	0.0409278	380.747	2119.25
dn_PTV	0.0387931	2	0.11	590	106	696	20	7	27	0.152299	0.259259	2600	0.824028	395.977	2204.02
dn_MIS	0.0387931	1	0.61	590	106	696	23	4	27	0.152299	0.148148	2600	0.0407244	395.977	2204.02
dn_PTV	0.0387931	2	0.11	590	106	696	20	7	27	0.152299	0.259259	2700	0.838526	411.207	2288.79
dn_MIS	0.0387931	1	0.61	590	106	696	23	4	27	0.152299	0.148148	2700	0.0405257	411.207	2288.79
dn_PTV	0.0387931	2	0.11	590	106	696	20	7	27	0.152299	0.259259	2800	0.851971	426.437	2373.56
dn_MIS	0.0387931	1	0.61	590	106	696	23	4	27	0.152299	0.148148	2800	0.0403316	426.437	2373.56
dn_PTV	0.0387931	2	0.11	590	106	696	20	7	27	0.152299	0.259259	2900	0.861399	441.667	2458.33
dn_MIS	0.0387931	1	0.61	590	106	696	23	4	27	0.152299	0.148148	2900	0.0401888	441.667	2458.33
dn_PTV	0.0387931	2	0.11	590	106	696	20	7	27	0.152299	0.259259	3000	0.873142	456.897	2543.1
dn_MIS	0.0387931	1	0.61	590	106	696	23	4	27	0.152299	0.148148	3000	0.040002	456.897	2543.1
dn_PTV	0.0387931	2	0.11	590	106	696	20	7	27	0.152299	0.259259	3100	0.883991	472.126	2627.87
dn_MIS	0.0387931	1	0.61	590	106	696	23	4	27	0.152299	0.148148	3100	0.039819	472.126	2627.87
dn_PTV	0.0387931	2	0.11	590	106	696	20	7	27	0.152299	0.259259	3200	0.894002	487.356	2712.64
dn_MIS	0.0387931	1	0.61	590	106	696	23	4	27	0.152299	0.148148	3200	0.0396398	487.356	2712.64
dn_PTV	0.0387931	2	0.11	590	106	696	20	7	27	0.152299	0.259259	3300	0.903228	502.586	2797.41
dn_MIS	0.0387931	1	0.61	590	106	696	23	4	27	0.152299	0.148148	3300	0.039464	502.586	2797.41
dn_PTV	0.0387931	2	0.11	590	106	696	20	7	27	0.152299	0.259259	3400	0.911721	517.816	2882.18
dn_MIS	0.0387931	1	0.61	590	106	696	23	4	27	0.152299	0.148148	3400	0.0392916	517.816	2882.18
dn_PTV	0.0387931	2	0.11	590	106	696	20	7	27	0.152299	0.259259	3500	0.91953	533.046	2966.95
dn_MIS	0.0387931	1	0.61	590	106	696	23	4	27	0.152299	0.148148	3500	0.0391224	533.046	2966.95
dn_PTV	0.0387931	2	0.11	590	106	696	20	7	27	0.152299	0.259259	3600	0.926704	548.276	3051.72
dn_MIS	0.0387931	1	0.61	590	106	696	23	4	27	0.152299	0.148148	3600	0.0389562	548.276	3051.72
dn_PTV	0.0387931	2	0.11	590	106	696	20	7	27	0.152299	0.259259	3700	0.933287	563.506	3136.49
dn_MIS	0.0387931	1	0.61	590	106	696	23	4	27	0.152299	0.148148	3700	0.038793	563.506	3136.49
dn_PTV	0.0387931	2	0.11	590	106	696	20	7	27	0.152299	0.259259	3800	0.937861	578.736	3221.26
dn_MIS	0.0387931	1	0.61	590	106	696	23	4	27	0.152299	0.148148	3800	0.0386724	578.736	3221.26
dn_PTV	0.0387931	2	0.11	590	106	696	20	7	27	0.152299	0.259259	3900	0.943511	593.966	3306.03
dn_MIS	0.0387931	1	0.61	590	106	696	23	4	27	0.152299	0.148148	3900	0.038514	593.966	3306.03
dn_PTV	0.0387931	2	0.11	590	106	696	20	7	27	0.152299	0.259259	4000	0.948682	609.195	3390.8
dn_MIS	0.0387931	1	0.61	590	106	696	23	4	27	0.152299	0.148148	4000	0.0383582	609.195	3390.8
dn_PTV	0.0387931	2	0.11	590	106	696	20	7	27	0.152299	0.259259	4100	0.953409	624.425	3475.57
dn_MIS	0.0387931	1	0.61	590	106	696	23	4	27	0.152299	0.148148	4100	0.0382049	624.425	3475.57
dn_PTV	0.0387931	2	0.11	590	106	696	20	7	27	0.152299	0.259259	4200	0.957728	639.655	3560.34
dn_MIS	0.0387931	1	0.61	590	106	696	23	4	27	0.152299	0.148148	4200	0.038054	639.655	3560.34
dn_PTV	0.0387931	2	0.11	590	106	696	20	7	27	0.152299	0.259259	4300	0.961671	654.885	3645.11
dn_MIS	0.0387931	1	0.61	590	106	696	23	4	27	0.152299	0.148148	4300	0.0379054	654.885	3645.11
dn_PTV	0.0387931	2	0.11	590	106	696	20	7	27	0.152299	0.259259	4400	0.965267	670.115	3729.89
dn_MIS	0.0387931	1	0.61	590	106	696	23	4	27	0.152299	0.148148	4400	0.037759	670.115	3729.89
dn_PTV	0.0387931	2	0.11	590	106	696	20	7	27	0.152299	0.259259	4500	0.968544	685.345	3814.66
dn_MIS	0.0387931	1	0.61	590	106	696	23	4	27	0.152299	0.148148	4500	0.0376148	685.345	3814.66
dn_PTV	0.0387931	2	0.11	590	106	696	20	7	27	0.152299	0.259259	4600	0.970808	700.575	3899.43
dn_MIS	0.0387931	1	0.61	590	106	696	23	4	27	0.152299	0.148148	4600	0.0375081	700.575	3899.43
dn_PTV	0.0387931	2	0.11	590	106	696	20	7	27	0.152299	0.259259	4700	0.973589	715.805	3984.2
dn_MIS	0.0387931	1	0.61	590	106	696	23	4	27	0.152299	0.148148	4700	0.0373675	715.805	3984.2
dn_PTV	0.0387931	2	0.11	590	106	696	20	7	27	0.152299	0.259259	4800	0.976118	731.034	4068.97
dn_MIS	0.0387931	1	0.61	590	106	696	23	4	27	0.152299	0.148148	4800	0.0372288	731.034	4068.97
dn_PTV	0.0387931	2	0.11	590	106	696	20	7	27	0.152299	0.259259	4900	0.978416	746.264	4153.74
dn_MIS	0.0387931	1	0.61	590	106	696	23	4	27	0.152299	0.148148	4900	0.0370921	746.264	4153.74
dn_PTV	0.0387931	2	0.11	590	106	696	20	7	27	0.152299	0.259259	5000	0.980504	761.494	4238.51
dn_MIS	0.0387931	1	0.61	590	106	696	23	4	27	0.152299	0.148148	5000	0.0369572	761.494	4238.51
dn_PTV	0.0387931	2	0.11	590	106	696	20	7	27	0.152299	0.259259	5100	0.982399	776.724	4323.28
dn_MIS	0.0387931	1	0.61	590	106	696	23	4	27	0.152299	0.148148	5100	0.036824	776.724	4323.28
dn_PTV	0.0387931	2	0.11	590	106	696	20	7	27	0.152299	0.259259	5200	0.984117	791.954	4408.05
dn_MIS	0.0387931	1	0.61	590	106	696	23	4	27	0.152299	0.148148	5200	0.0366926	791.954	4408.05
dn_PTV	0.0387931	2	0.11	590	106	696	20	7	27	0.152299	0.259259	5300	0.985675	807.184	4492.82
dn_MIS	0.0387931	1	0.61	590	106	696	23	4	27	0.152299	0.148148	5300	0.0365629	807.184	4492.82
dn_PTV	0.0387931	2	0.11	590	106	696	20	7	27	0.152299	0.259259	5400	0.986747	822.414	4577.59
dn_MIS	0.0387931	1	0.61	590	106	696	23	4	27	0.152299	0.148148	5400	0.0364667	822.414	4577.59
dn_PTV	0.0387931	2	0.11	590	106	696	20	7	27	0.152299	0.259259	5500	0.988056	837.644	4662.36
dn_MIS	0.0387931	1	0.61	590	106	696	23	4	27	0.152299	0.148148	5500	0.0363398	837.644	4662.36
dn_PTV	0.0387931	2	0.11	590	106	696	20	7	27	0.152299	0.259259	5600	0.989242	852.874	4747.13
dn_MIS	0.0387931	1	0.61	590	106	696	23	4	27	0.152299	0.148148	5600	0.0362144	852.874	4747.13
dn_PTV	0.0387931	2	0.11	590	106	696	20	7	27	0.152299	0.259259	5700	0.990314	868.103	4831.9
dn_MIS	0.0387931	1	0.61	590	106	696	23	4	27	0.152299	0.148148	5700	0.0360905	868.103	4831.9
dn_PTV	0.0387931	2	0.11	590	106	696	20	7	27	0.152299	0.259259	5800	0.991283	883.333	4916.67
dn_MIS	0.0387931	1	0.61	590	106	696	23	4	27	0.152299	0.148148	5800	0.0359681	883.333	4916.67
dn_PTV	0.0387931	2	0.11	590	106	696	20	7	27	0.152299	0.259259	5900	0.992159	898.563	5001.44
dn_MIS	0.0387931	1	0.61	590	106	696	23	4	27	0.152299	0.148148	5900	0.0358471	898.563	5001.44
dn_PTV	0.0387931	2	0.11	590	106	696	20	7	27	0.152299	0.259259	6000	0.99295	913.793	5086.21
dn_MIS	0.0387931	1	0.61	590	106	696	23	4	27	0.152299	0.148148	6000	0.0357275	913.793	5086.21
dn_PTV	0.0387931	2	0.11	590	106	696	20	7	27	0.152299	0.259259	6100	0.993663	929.023	5170.98
dn_MIS	0.0387931	1	0.61	590	106	696	23	4	27	0.152299	0.148148	6100	0.0356092	929.023	5170.98
dn_PTV	0.0387931	2	0.11	590	106	696	20	7	27	0.152299	0.259259	6200	0.994307	944.253	5255.75
dn_MIS	0.0387931	1	0.61	590	106	696	23	4	27	0.152299	0.148148	6200	0.0354922	944.253	5255.75
dn_PTV	0.0387931	2	0.11	590	106	696	20	7	27	0.152299	0.259259	6300	0.994748	959.483	5340.52
dn_MIS	0.0387931	1	0.61	590	106	696	23	4	27	0.152299	0.148148	6300	0.0354054	959.483	5340.52
dn_PTV	0.0387931	2	0.11	590	106	696	20	7	27	0.152299	0.259259	6400	0.995285	974.713	5425.29
dn_MIS	0.0387931	1	0.61	590	106	696	23	4	27	0.152299	0.148148	6400	0.0352906	974.713	5425.29
dn_PTV	0.0387931	2	0.11	590	106	696	20	7	27	0.152299	0.259259	6500	0.995768	989.943	5510.06
dn_MIS	0.0387931	1	0.61	590	106	696	23	4	27	0.152299	0.148148	6500	0.0351771	989.943	5510.06
dn_PTV	0.0387931	2	0.11	590	106	696	20	7	27	0.152299	0.259259	6600	0.996204	1005.17	5594.83
dn_MIS	0.0387931	1	0.61	590	106	696	23	4	27	0.152299	0.148148	6600	0.0350648	1005.17	5594.83
dn_PTV	0.0387931	2	0.11	590	106	696	20	7	27	0.152299	0.259259	6700	0.996596	1020.4	5679.6
dn_MIS	0.0387931	1	0.61	590	106	696	23	4	27	0.152299	0.148148	6700	0.0349536	1020.4	5679.6
dn_PTV	0.0387931	2	0.11	590	106	696	20	7	27	0.152299	0.259259	6800	0.996948	1035.63	5764.37
dn_MIS	0.0387931	1	0.61	590	106	696	23	4	27	0.152299	0.148148	6800	0.0348436	1035.63	5764.37
dn_PTV	0.0387931	2	0.11	590	106	696	20	7	27	0.152299	0.259259	6900	0.997265	1050.86	5849.14
dn_MIS	0.0387931	1	0.61	590	106	696	23	4	27	0.152299	0.148148	6900	0.0347347	1050.86	5849.14
dn_PTV	0.0387931	2	0.11	590	106	696	20	7	27	0.152299	0.259259	7000	0.99755	1066.09	5933.91
dn_MIS	0.0387931	1	0.61	590	106	696	23	4	27	0.152299	0.148148	7000	0.0346268	1066.09	5933.91
dn_PTV	0.0387931	2	0.11	590	106	696	20	7	27	0.152299	0.259259	7100	0.997745	1081.32	6018.68
dn_MIS	0.0387931	1	0.61	590	106	696	23	4	27	0.152299	0.148148	7100	0.0345467	1081.32	6018.68
dn_PTV	0.0387931	2	0.11	590	106	696	20	7	27	0.152299	0.259259	7200	0.997981	1096.55	6103.45
dn_MIS	0.0387931	1	0.61	590	106	696	23	4	27	0.152299	0.148148	7200	0.0344407	1096.55	6103.45
dn_PTV	0.0387931	2	0.11	590	106	696	20	7	27	0.152299	0.259259	7300	0.998193	1111.78	6188.22
dn_MIS	0.0387931	1	0.61	590	106	696	23	4	27	0.152299	0.148148	7300	0.0343357	1111.78	6188.22
dn_PTV	0.0387931	2	0.11	590	106	696	20	7	27	0.152299	0.259259	7400	0.998384	1127.01	6272.99
dn_MIS	0.0387931	1	0.61	590	106	696	23	4	27	0.152299	0.148148	7400	0.0342318	1127.01	6272.99
dn_PTV	0.0387931	2	0.11	590	106	696	20	7	27	0.152299	0.259259	7500	0.998554	1142.24	6357.76
dn_MIS	0.0387931	1	0.61	590	106	696	23	4	27	0.152299	0.148148	7500	0.0341288	1142.24	6357.76
dn_PTV	0.0387931	2	0.11	590	106	696	20	7	27	0.152299	0.259259	7600	0.998708	1157.47	6442.53
dn_MIS	0.0387931	1	0.61	590	106	696	23	4	27	0.152299	0.148148	7600	0.0340267	1157.47	6442.53
dn_PTV	0.0387931	2	0.11	590	106	696	20	7	27	0.152299	0.259259	7700	0.998845	1172.7	6527.3
dn_MIS	0.0387931	1	0.61	590	106	696	23	4	27	0.152299	0.148148	7700	0.0339257	1172.7	6527.3
dn_PTV	0.0387931	2	0.11	590	106	696	20	7	27	0.152299	0.259259	7800	0.998968	1187.93	6612.07
dn_MIS	0.0387931	1	0.61	590	106	696	23	4	27	0.152299	0.148148	7800	0.0338255	1187.93	6612.07
dn_PTV	0.0387931	2	0.11	590	106	696	20	7	27	0.152299	0.259259	7900	0.999052	1203.16	6696.84
dn_MIS	0.0387931	1	0.61	590	106	696	23	4	27	0.152299	0.148148	7900	0.0337509	1203.16	6696.84
dn_PTV	0.0387931	2	0.11	590	106	696	20	7	27	0.152299	0.259259	8000	0.999153	1218.39	6781.61
dn_MIS	0.0387931	1	0.61	590	106	696	23	4	27	0.152299	0.148148	8000	0.0336523	1218.39	6781.61
dn_PTV	0.0387931	2	0.11	590	106	696	20	7	27	0.152299	0.259259	8100	0.999244	1233.62	6866.38
dn_MIS	0.0387931	1	0.61	590	106	696	23	4	27	0.152299	0.148148	8100	0.0335546	1233.62	6866.38
dn_PTV	0.0387931	2	0.11	590	106	696	20	7	27	0.152299	0.259259	8200	0.999325	1248.85	6951.15
dn_MIS	0.0387931	1	0.61	590	106	696	23	4	27	0.152299	0.148148	8200	0.0334577	1248.85	6951.15
dn_PTV	0.0387931	2	0.11	590	106	696	20	7	27	0.152299	0.259259	8300	0.999398	1264.08	7035.92
dn_MIS	0.0387931	1	0.61	590	106	696	23	4	27	0.152299	0.148148	8300	0.0333617	1264.08	7035.92
dn_PTV	0.0387931	2	0.11	590	106	696	20	7	27	0.152299	0.259259	8400	0.999463	1279.31	7120.69
dn_MIS	0.0387931	1	0.61	590	106	696	23	4	27	0.152299	0.148148	8400	0.0332664	1279.31	7120.69
dn_PTV	0.0387931	2	0.11	590	106	696	20	7	27	0.152299	0.259259	8500	0.999521	1294.54	7205.46
dn_MIS	0.0387931	1	0.61	590	106	696	23	4	27	0.152299	0.148148	8500	0.033172	1294.54	7205.46
dn_PTV	0.0387931	2	0.11	590	106	696	20	7	27	0.152299	0.259259	8600	0.999573	1309.77	7290.23
dn_MIS	0.0387931	1	0.61	590	106	696	23	4	27	0.152299	0.148148	8600	0.0330784	1309.77	7290.23
dn_PTV	0.0387931	2	0.11	590	106	696	20	7	27	0.152299	0.259259	8700	0.999619	1325	7375
dn_MIS	0.0387931	1	0.61	590	106	696	23	4	27	0.152299	0.148148	8700	0.0329855	1325	7375
dn_PTV	0.0387931	2	0.11	590	106	696	20	7	27	0.152299	0.259259	8800	0.999651	1340.23	7459.77
dn_MIS	0.0387931	1	0.61	590	106	696	23	4	27	0.152299	0.148148	8800	0.0329164	1340.23	7459.77
dn_PTV	0.0387931	2	0.11	590	106	696	20	7	27	0.152299	0.259259	8900	0.999689	1355.46	7544.54
dn_MIS	0.0387931	1	0.61	590	106	696	23	4	27	0.152299	0.148148	8900	0.0328248	1355.46	7544.54
dn_PTV	0.0387931	2	0.11	590	106	696	20	7	27	0.152299	0.259259	9000	0.999723	1370.69	7629.31
dn_MIS	0.0387931	1	0.61	590	106	696	23	4	27	0.152299	0.148148	9000	0.032734	1370.69	7629.31
dn_PTV	0.0387931	2	0.11	590	106	696	20	7	27	0.152299	0.259259	9100	0.999753	1385.92	7714.08
dn_MIS	0.0387931	1	0.61	590	106	696	23	4	27	0.152299	0.148148	9100	0.0326439	1385.92	7714.08
dn_PTV	0.0387931	2	0.11	590	106	696	20	7	27	0.152299	0.259259	9200	0.999781	1401.15	7798.85
dn_MIS	0.0387931	1	0.61	590	106	696	23	4	27	0.152299	0.148148	9200	0.0325546	1401.15	7798.85
dn_PTV	0.0387931	2	0.11	590	106	696	20	7	27	0.152299	0.259259	9300	0.999805	1416.38	7883.62
dn_MIS	0.0387931	1	0.61	590	106	696	23	4	27	0.152299	0.148148	9300	0.0324659	1416.38	7883.62
dn_PTV	0.0387931	2	0.11	590	106	696	20	7	27	0.152299	0.259259	9400	0.999826	1431.61	7968.39
dn_MIS	0.0387931	1	0.61	590	106	696	23	4	27	0.152299	0.148148	9400	0.0323779	1431.61	7968.39
dn_PTV	0.0387931	2	0.11	590	106	696	20	7	27	0.152299	0.259259	9500	0.999845	1446.84	8053.16
dn_MIS	0.0387931	1	0.61	590	106	696	23	4	27	0.152299	0.148148	9500	0.0322906	1446.84	8053.16
dn_PTV	0.0387931	2	0.11	590	106	696	20	7	27	0.152299	0.259259	9600	0.999858	1462.07	8137.93
dn_MIS	0.0387931	1	0.61	590	106	696	23	4	27	0.152299	0.148148	9600	0.0322256	1462.07	8137.93
dn_PTV	0.0387931	2	0.11	590	106	696	20	7	27	0.152299	0.259259	9700	0.999874	1477.3	8222.7
dn_MIS	0.0387931	1	0.61	590	106	696	23	4	27	0.152299	0.148148	9700	0.0321394	1477.3	8222.7
dn_PTV	0.0387931	2	0.11	590	106	696	20	7	27	0.152299	0.259259	9800	0.999888	1492.53	8307.47
dn_MIS	0.0387931	1	0.61	590	106	696	23	4	27	0.152299	0.148148	9800	0.0320539	1492.53	8307.47
dn_PTV	0.0387931	2	0.11	590	106	696	20	7	27	0.152299	0.259259	9900	0.999901	1507.76	8392.24
dn_MIS	0.0387931	1	0.61	590	106	696	23	4	27	0.152299	0.148148	9900	0.0319691	1507.76	8392.24
dn_PTV	0.0387931	2	0.11	590	106	696	20	7	27	0.152299	0.259259	10000	0.999912	1522.99	8477.01
dn_MIS	0.0387931	1	0.61	590	106	696	23	4	27	0.152299	0.148148	10000	0.0318848	1522.99	8477.01
dn_PTV	0.0387931	2	0.11	590	106	696	20	7	27	0.152299	0.259259	10100	0.999922	1538.22	8561.78
dn_MIS	0.0387931	1	0.61	590	106	696	23	4	27	0.152299	0.148148	10100	0.0318012	1538.22	8561.78
dn_PTV	0.0387931	2	0.11	590	106	696	20	7	27	0.152299	0.259259	10200	0.99993	1553.45	8646.55
dn_MIS	0.0387931	1	0.61	590	106	696	23	4	27	0.152299	0.148148	10200	0.0317182	1553.45	8646.55
dn_PTV	0.0387931	2	0.11	590	106	696	20	7	27	0.152299	0.259259	10300	0.999938	1568.68	8731.32
dn_MIS	0.0387931	1	0.61	590	106	696	23	4	27	0.152299	0.148148	10300	0.0316358	1568.68	8731.32
dn_PTV	0.0387931	2	0.11	590	106	696	20	7	27	0.152299	0.259259	10400	0.999943	1583.91	8816.09
dn_MIS	0.0387931	1	0.61	590	106	696	23	4	27	0.152299	0.148148	10400	0.0315743	1583.91	8816.09
dn_PTV	0.0387931	2	0.11	590	106	696	20	7	27	0.152299	0.259259	10500	0.99995	1599.14	8900.86
dn_MIS	0.0387931	1	0.61	590	106	696	23	4	27	0.152299	0.148148	10500	0.0314929	1599.14	8900.86
dn_PTV	0.0387931	2	0.11	590	106	696	20	7	27	0.152299	0.259259	10600	0.999955	1614.37	8985.63
dn_MIS	0.0387931	1	0.61	590	106	696	23	4	27	0.152299	0.148148	10600	0.0314121	1614.37	8985.63
dn_PTV	0.0387931	2	0.11	590	106	696	20	7	27	0.152299	0.259259	10700	0.99996	1629.6	9070.4
dn_MIS	0.0387931	1	0.61	590	106	696	23	4	27	0.152299	0.148148	10700	0.0313318	1629.6	9070.4
dn_PTV	0.0387931	2	0.11	590	106	696	20	7	27	0.152299	0.259259	10800	0.999965	1644.83	9155.17
dn_MIS	0.0387931	1	0.61	590	106	696	23	4	27	0.152299	0.148148	10800	0.0312521	1644.83	9155.17
dn_PTV	0.0387931	2	0.11	590	106	696	20	7	27	0.152299	0.259259	10900	0.999969	1660.06	9239.94
dn_MIS	0.0387931	1	0.61	590	106	696	23	4	27	0.152299	0.148148	10900	0.031173	1660.06	9239.94
dn_PTV	0.0387931	2	0.11	590	106	696	20	7	27	0.152299	0.259259	11000	0.999972	1675.29	9324.71
dn_MIS	0.0387931	1	0.61	590	106	696	23	4	27	0.152299	0.148148	11000	0.0310943	1675.29	9324.71
dn_PTV	0.0387931	2	0.11	590	106	696	20	7	27	0.152299	0.259259	11100	0.999976	1690.52	9409.48
dn_MIS	0.0387931	1	0.61	590	106	696	23	4	27	0.152299	0.148148	11100	0.0310162	1690.52	9409.48
dn_PTV	0.0387931	2	0.11	590	106	696	20	7	27	0.152299	0.259259	11200	0.999978	1705.75	9494.25
dn_MIS	0.0387931	1	0.61	590	106	696	23	4	27	0.152299	0.148148	11200	0.030958	1705.75	9494.25
dn_PTV	0.0387931	2	0.11	590	106	696	20	7	27	0.152299	0.259259	11300	0.99998	1720.98	9579.02
dn_MIS	0.0387931	1	0.61	590	106	696	23	4	27	0.152299	0.148148	11300	0.0308808	1720.98	9579.02
dn_PTV	0.0387931	2	0.11	590	106	696	20	7	27	0.152299	0.259259	11400	0.999982	1736.21	9663.79
dn_MIS	0.0387931	1	0.61	590	106	696	23	4	27	0.152299	0.148148	11400	0.0308041	1736.21	9663.79
dn_PTV	0.0387931	2	0.11	590	106	696	20	7	27	0.152299	0.259259	11500	0.999984	1751.44	9748.56
dn_MIS	0.0387931	1	0.61	590	106	696	23	4	27	0.152299	0.148148	11500	0.0307279	1751.44	9748.56
dn_PTV	0.0387931	2	0.11	590	106	696	20	7	27	0.152299	0.259259	11600	0.999986	1766.67	9833.33
dn_MIS	0.0387931	1	0.61	590	106	696	23	4	27	0.152299	0.148148	11600	0.0306523	1766.67	9833.33
dn_PTV	0.0387931	2	0.11	590	106	696	20	7	27	0.152299	0.259259	11700	0.999988	1781.9	9918.1
dn_MIS	0.0387931	1	0.61	590	106	696	23	4	27	0.152299	0.148148	11700	0.0305771	1781.9	9918.1
dn_PTV	0.0387931	2	0.11	590	106	696	20	7	27	0.152299	0.259259	11800	0.999989	1797.13	10002.9
dn_MIS	0.0387931	1	0.61	590	106	696	23	4	27	0.152299	0.148148	11800	0.0305024	1797.13	10002.9
dn_PTV	0.0387931	2	0.11	590	106	696	20	7	27	0.152299	0.259259	11900	0.99999	1812.36	10087.6
dn_MIS	0.0387931	1	0.61	590	106	696	23	4	27	0.152299	0.148148	11900	0.0304281	1812.36	10087.6
dn_PTV	0.0387931	2	0.11	590	106	696	20	7	27	0.152299	0.259259	12000	0.999992	1827.59	10172.4
dn_MIS	0.0387931	1	0.61	590	106	696	23	4	27	0.152299	0.148148	12000	0.0303544	1827.59	10172.4
dn_PTV	0.0387931	2	0.11	590	106	696	20	7	27	0.152299	0.259259	12100	0.999992	1842.82	10257.2
dn_MIS	0.0387931	1	0.61	590	106	696	23	4	27	0.152299	0.148148	12100	0.0302993	1842.82	10257.2
dn_PTV	0.0387931	2	0.11	590	106	696	20	7	27	0.152299	0.259259	12200	0.999993	1858.05	10342
dn_MIS	0.0387931	1	0.61	590	106	696	23	4	27	0.152299	0.148148	12200	0.0302264	1858.05	10342
dn_PTV	0.0387931	2	0.11	590	106	696	20	7	27	0.152299	0.259259	12300	0.999994	1873.28	10426.7
dn_MIS	0.0387931	1	0.61	590	106	696	23	4	27	0.152299	0.148148	12300	0.0301539	1873.28	10426.7
dn_PTV	0.0387931	2	0.11	590	106	696	20	7	27	0.152299	0.259259	12400	0.999995	1888.51	10511.5
dn_MIS	0.0387931	1	0.61	590	106	696	23	4	27	0.152299	0.148148	12400	0.0300818	1888.51	10511.5
dn_PTV	0.0387931	2	0.11	590	106	696	20	7	27	0.152299	0.259259	12500	0.999995	1903.74	10596.3
dn_MIS	0.0387931	1	0.61	590	106	696	23	4	27	0.152299	0.148148	12500	0.0300102	1903.74	10596.3
dn_PTV	0.0387931	2	0.11	590	106	696	20	7	27	0.152299	0.259259	12600	0.999996	1918.97	10681
dn_MIS	0.0387931	1	0.61	590	106	696	23	4	27	0.152299	0.148148	12600	0.029939	1918.97	10681
dn_PTV	0.0387931	2	0.11	590	106	696	20	7	27	0.152299	0.259259	12700	0.999996	1934.2	10765.8
dn_MIS	0.0387931	1	0.61	590	106	696	23	4	27	0.152299	0.148148	12700	0.0298683	1934.2	10765.8
dn_PTV	0.0387931	2	0.11	590	106	696	20	7	27	0.152299	0.259259	12800	0.999997	1949.43	10850.6
dn_MIS	0.0387931	1	0.61	590	106	696	23	4	27	0.152299	0.148148	12800	0.0297979	1949.43	10850.6
dn_PTV	0.0387931	2	0.11	590	106	696	20	7	27	0.152299	0.259259	12900	0.999997	1964.66	10935.3
dn_MIS	0.0387931	1	0.61	590	106	696	23	4	27	0.152299	0.148148	12900	0.0297455	1964.66	10935.3
dn_PTV	0.0387931	2	0.11	590	106	696	20	7	27	0.152299	0.259259	13000	0.999997	1979.89	11020.1
dn_MIS	0.0387931	1	0.61	590	106	696	23	4	27	0.152299	0.148148	13000	0.0296759	1979.89	11020.1
dn_PTV	0.0387931	2	0.11	590	106	696	20	7	27	0.152299	0.259259	13100	0.999998	1995.11	11104.9
dn_MIS	0.0387931	1	0.61	590	106	696	23	4	27	0.152299	0.148148	13100	0.0296067	1995.11	11104.9
dn_PTV	0.0387931	2	0.11	590	106	696	20	7	27	0.152299	0.259259	13200	0.999998	2010.34	11189.7
dn_MIS	0.0387931	1	0.61	590	106	696	23	4	27	0.152299	0.148148	13200	0.0295379	2010.34	11189.7
dn_PTV	0.0387931	2	0.11	590	106	696	20	7	27	0.152299	0.259259	13300	0.999998	2025.57	11274.4
dn_MIS	0.0387931	1	0.61	590	106	696	23	4	27	0.152299	0.148148	13300	0.0294695	2025.57	11274.4
dn_PTV	0.0387931	2	0.11	590	106	696	20	7	27	0.152299	0.259259	13400	0.999998	2040.8	11359.2
dn_MIS	0.0387931	1	0.61	590	106	696	23	4	27	0.152299	0.148148	13400	0.0294015	2040.8	11359.2
dn_PTV	0.0387931	2	0.11	590	106	696	20	7	27	0.152299	0.259259	13500	0.999999	2056.03	11444
dn_MIS	0.0387931	1	0.61	590	106	696	23	4	27	0.152299	0.148148	13500	0.0293339	2056.03	11444
dn_PTV	0.0387931	2	0.11	590	106	696	20	7	27	0.152299	0.259259	13600	0.999999	2071.26	11528.7
dn_MIS	0.0387931	1	0.61	590	106	696	23	4	27	0.152299	0.148148	13600	0.0292667	2071.26	11528.7
dn_PTV	0.0387931	2	0.11	590	106	696	20	7	27	0.152299	0.259259	13700	0.999999	2086.49	11613.5
dn_MIS	0.0387931	1	0.61	590	106	696	23	4	27	0.152299	0.148148	13700	0.0292166	2086.49	11613.5
dn_PTV	0.0387931	2	0.11	590	106	696	20	7	27	0.152299	0.259259	13800	0.999999	2101.72	11698.3
dn_MIS	0.0387931	1	0.61	590	106	696	23	4	27	0.152299	0.148148	13800	0.02915	2101.72	11698.3
dn_PTV	0.0387931	2	0.11	590	106	696	20	7	27	0.152299	0.259259	13900	0.999999	2116.95	11783
dn_MIS	0.0387931	1	0.61	590	106	696	23	4	27	0.152299	0.148148	13900	0.0290838	2116.95	11783
dn_PTV	0.0387931	2	0.11	590	106	696	20	7	27	0.152299	0.259259	14000	0.999999	2132.18	11867.8
dn_MIS	0.0387931	1	0.61	590	106	696	23	4	27	0.152299	0.148148	14000	0.029018	2132.18	11867.8
dn_PTV	0.0387931	2	0.11	590	106	696	20	7	27	0.152299	0.259259	14100	0.999999	2147.41	11952.6
dn_MIS	0.0387931	1	0.61	590	106	696	23	4	27	0.152299	0.148148	14100	0.0289526	2147.41	11952.6
dn_PTV	0.0387931	2	0.11	590	106	696	20	7	27	0.152299	0.259259	14200	0.999999	2162.64	12037.4
dn_MIS	0.0387931	1	0.61	590	106	696	23	4	27	0.152299	0.148148	14200	0.0288875	2162.64	12037.4
dn_PTV	0.0387931	2	0.11	590	106	696	20	7	27	0.152299	0.259259	14300	0.999999	2177.87	12122.1
dn_MIS	0.0387931	1	0.61	590	106	696	23	4	27	0.152299	0.148148	14300	0.0288228	2177.87	12122.1
dn_PTV	0.0387931	2	0.11	590	106	696	20	7	27	0.152299	0.259259	14400	1	2193.1	12206.9
dn_MIS	0.0387931	1	0.61	590	106	696	23	4	27	0.152299	0.148148	14400	0.0287584	2193.1	12206.9
dn_PTV	0.0387931	2	0.11	590	106	696	20	7	27	0.152299	0.259259	14500	1	2208.33	12291.7
dn_MIS	0.0387931	1	0.61	590	106	696	23	4	27	0.152299	0.148148	14500	0.0287104	2208.33	12291.7
dn_PTV	0.0387931	2	0.11	590	106	696	20	7	27	0.152299	0.259259	14600	1	2223.56	12376.4
dn_MIS	0.0387931	1	0.61	590	106	696	23	4	27	0.152299	0.148148	14600	0.0286466	2223.56	12376.4
dn_PTV	0.0387931	2	0.11	590	106	696	20	7	27	0.152299	0.259259	14700	1	2238.79	12461.2
dn_MIS	0.0387931	1	0.61	590	106	696	23	4	27	0.152299	0.148148	14700	0.0285832	2238.79	12461.2
dn_PTV	0.0387931	2	0.11	590	106	696	20	7	27	0.152299	0.259259	14800	1	2254.02	12546
dn_MIS	0.0387931	1	0.61	590	106	696	23	4	27	0.152299	0.148148	14800	0.0285201	2254.02	12546
dn_PTV	0.0387931	2	0.11	590	106	696	20	7	27	0.152299	0.259259	14900	1	2269.25	12630.7
dn_MIS	0.0387931	1	0.61	590	106	696	23	4	27	0.152299	0.148148	14900	0.0284574	2269.25	12630.7
dn_PTV	0.0387931	2	0.11	590	106	696	20	7	27	0.152299	0.259259	15000	1	2284.48	12715.5
dn_MIS	0.0387931	1	0.61	590	106	696	23	4	27	0.152299	0.148148	15000	0.028395	2284.48	12715.5
dn_PTV	0.0387931	2	0.11	590	106	696	20	7	27	0.152299	0.259259	15100	1	2299.71	12800.3
dn_MIS	0.0387931	1	0.61	590	106	696	23	4	27	0.152299	0.148148	15100	0.0283329	2299.71	12800.3
dn_PTV	0.0387931	2	0.11	590	106	696	20	7	27	0.152299	0.259259	15200	1	2314.94	12885.1
dn_MIS	0.0387931	1	0.61	590	106	696	23	4	27	0.152299	0.148148	15200	0.0282711	2314.94	12885.1
dn_PTV	0.0387931	2	0.11	590	106	696	20	7	27	0.152299	0.259259	15300	1	2330.17	12969.8
dn_MIS	0.0387931	1	0.61	590	106	696	23	4	27	0.152299	0.148148	15300	0.0282097	2330.17	12969.8
dn_PTV	0.0387931	2	0.11	590	106	696	20	7	27	0.152299	0.259259	15400	1	2345.4	13054.6
dn_MIS	0.0387931	1	0.61	590	106	696	23	4	27	0.152299	0.148148	15400	0.0281638	2345.4	13054.6
dn_PTV	0.0387931	2	0.11	590	106	696	20	7	27	0.152299	0.259259	15500	1	2360.63	13139.4
dn_MIS	0.0387931	1	0.61	590	106	696	23	4	27	0.152299	0.148148	15500	0.0281029	2360.63	13139.4
dn_PTV	0.0387931	2	0.11	590	106	696	20	7	27	0.152299	0.259259	15600	1	2375.86	13224.1
dn_MIS	0.0387931	1	0.61	590	106	696	23	4	27	0.152299	0.148148	15600	0.0280423	2375.86	13224.1
dn_PTV	0.0387931	2	0.11	590	106	696	20	7	27	0.152299	0.259259	15700	1	2391.09	13308.9
dn_MIS	0.0387931	1	0.61	590	106	696	23	4	27	0.152299	0.148148	15700	0.0279821	2391.09	13308.9
dn_PTV	0.0387931	2	0.11	590	106	696	20	7	27	0.152299	0.259259	15800	1	2406.32	13393.7
dn_MIS	0.0387931	1	0.61	590	106	696	23	4	27	0.152299	0.148148	15800	0.0279221	2406.32	13393.7
dn_PTV	0.0387931	2	0.11	590	106	696	20	7	27	0.152299	0.259259	15900	1	2421.55	13478.4
dn_MIS	0.0387931	1	0.61	590	106	696	23	4	27	0.152299	0.148148	15900	0.0278624	2421.55	13478.4
dn_PTV	0.0387931	2	0.11	590	106	696	20	7	27	0.152299	0.259259	16000	1	2436.78	13563.2
dn_MIS	0.0387931	1	0.61	590	106	696	23	4	27	0.152299	0.148148	16000	0.0278031	2436.78	13563.2
dn_PTV	0.0387931	2	0.11	590	106	696	20	7	27	0.152299	0.259259	16100	1	2452.01	13648
dn_MIS	0.0387931	1	0.61	590	106	696	23	4	27	0.152299	0.148148	16100	0.027744	2452.01	13648
dn_PTV	0.0387931	2	0.11	590	106	696	20	7	27	0.152299	0.259259	16200	1	2467.24	13732.8
dn_MIS	0.0387931	1	0.61	590	106	696	23	4	27	0.152299	0.148148	16200	0.0276999	2467.24	13732.8
dn_PTV	0.0387931	2	0.11	590	106	696	20	7	27	0.152299	0.259259	16300	1	2482.47	13817.5
dn_MIS	0.0387931	1	0.61	590	106	696	23	4	27	0.152299	0.148148	16300	0.0276413	2482.47	13817.5
dn_PTV	0.0387931	2	0.11	590	106	696	20	7	27	0.152299	0.259259	16400	1	2497.7	13902.3
dn_MIS	0.0387931	1	0.61	590	106	696	23	4	27	0.152299	0.148148	16400	0.0275831	2497.7	13902.3
dn_PTV	0.0387931	2	0.11	590	106	696	20	7	27	0.152299	0.259259	16500	1	2512.93	13987.1
dn_MIS	0.0387931	1	0.61	590	106	696	23	4	27	0.152299	0.148148	16500	0.0275251	2512.93	13987.1
dn_PTV	0.0387931	2	0.11	590	106	696	20	7	27	0.152299	0.259259	16600	1	2528.16	14071.8
dn_MIS	0.0387931	1	0.61	590	106	696	23	4	27	0.152299	0.148148	16600	0.0274674	2528.16	14071.8
dn_PTV	0.0387931	2	0.11	590	106	696	20	7	27	0.152299	0.259259	16700	1	2543.39	14156.6
dn_MIS	0.0387931	1	0.61	590	106	696	23	4	27	0.152299	0.148148	16700	0.02741	2543.39	14156.6
dn_PTV	0.0387931	2	0.11	590	106	696	20	7	27	0.152299	0.259259	16800	1	2558.62	14241.4
dn_MIS	0.0387931	1	0.61	590	106	696	23	4	27	0.152299	0.148148	16800	0.0273528	2558.62	14241.4
dn_PTV	0.0387931	2	0.11	590	106	696	20	7	27	0.152299	0.259259	16900	1	2573.85	14326.1
dn_MIS	0.0387931	1	0.61	590	106	696	23	4	27	0.152299	0.148148	16900	0.0272959	2573.85	14326.1
dn_PTV	0.0387931	2	0.11	590	106	696	20	7	27	0.152299	0.259259	17000	1	2589.08	14410.9
dn_MIS	0.0387931	1	0.61	590	106	696	23	4	27	0.152299	0.148148	17000	0.0272535	2589.08	14410.9
dn_PTV	0.0387931	2	0.11	590	106	696	20	7	27	0.152299	0.259259	17100	1	2604.31	14495.7
dn_MIS	0.0387931	1	0.61	590	106	696	23	4	27	0.152299	0.148148	17100	0.0271971	2604.31	14495.7
dn_PTV	0.0387931	2	0.11	590	106	696	20	7	27	0.152299	0.259259	17200	1	2619.54	14580.5
dn_MIS	0.0387931	1	0.61	590	106	696	23	4	27	0.152299	0.148148	17200	0.0271409	2619.54	14580.5
dn_PTV	0.0387931	2	0.11	590	106	696	20	7	27	0.152299	0.259259	17300	1	2634.77	14665.2
dn_MIS	0.0387931	1	0.61	590	106	696	23	4	27	0.152299	0.148148	17300	0.0270851	2634.77	14665.2
dn_PTV	0.0387931	2	0.11	590	106	696	20	7	27	0.152299	0.259259	17400	1	2650	14750
dn_MIS	0.0387931	1	0.61	590	106	696	23	4	27	0.152299	0.148148	17400	0.0270294	2650	14750
dn_PTV	0.0387931	2	0.11	590	106	696	20	7	27	0.152299	0.259259	17500	1	2665.23	14834.8
dn_MIS	0.0387931	1	0.61	590	106	696	23	4	27	0.152299	0.148148	17500	0.0269741	2665.23	14834.8
dn_PTV	0.0387931	2	0.11	590	106	696	20	7	27	0.152299	0.259259	17600	1	2680.46	14919.5
dn_MIS	0.0387931	1	0.61	590	106	696	23	4	27	0.152299	0.148148	17600	0.026919	2680.46	14919.5
dn_PTV	0.0387931	2	0.11	590	106	696	20	7	27	0.152299	0.259259	17700	1	2695.69	15004.3
dn_MIS	0.0387931	1	0.61	590	106	696	23	4	27	0.152299	0.148148	17700	0.0268642	2695.69	15004.3
dn_PTV	0.0387931	2	0.11	590	106	696	20	7	27	0.152299	0.259259	17800	1	2710.92	15089.1
dn_MIS	0.0387931	1	0.61	590	106	696	23	4	27	0.152299	0.148148	17800	0.0268096	2710.92	15089.1
dn_PTV	0.0387931	2	0.11	590	106	696	20	7	27	0.152299	0.259259	17900	1	2726.15	15173.9
dn_MIS	0.0387931	1	0.61	590	106	696	23	4	27	0.152299	0.148148	17900	0.0267688	2726.15	15173.9
dn_PTV	0.0387931	2	0.11	590	106	696	20	7	27	0.152299	0.259259	18000	1	2741.38	15258.6
dn_MIS	0.0387931	1	0.61	590	106	696	23	4	27	0.152299	0.148148	18000	0.0267147	2741.38	15258.6
dn_PTV	0.0387931	2	0.11	590	106	696	20	7	27	0.152299	0.259259	18100	1	2756.61	15343.4
dn_MIS	0.0387931	1	0.61	590	106	696	23	4	27	0.152299	0.148148	18100	0.0266608	2756.61	15343.4
dn_PTV	0.0387931	2	0.11	590	106	696	20	7	27	0.152299	0.259259	18200	1	2771.84	15428.2
dn_MIS	0.0387931	1	0.61	590	106	696	23	4	27	0.152299	0.148148	18200	0.0266071	2771.84	15428.2
dn_PTV	0.0387931	2	0.11	590	106	696	20	7	27	0.152299	0.259259	18300	1	2787.07	15512.9
dn_MIS	0.0387931	1	0.61	590	106	696	23	4	27	0.152299	0.148148	18300	0.0265537	2787.07	15512.9
dn_PTV	0.0387931	2	0.11	590	106	696	20	7	27	0.152299	0.259259	18400	1	2802.3	15597.7
dn_MIS	0.0387931	1	0.61	590	106	696	23	4	27	0.152299	0.148148	18400	0.0265005	2802.3	15597.7
dn_PTV	0.0387931	2	0.11	590	106	696	20	7	27	0.152299	0.259259	18500	1	2817.53	15682.5
dn_MIS	0.0387931	1	0.61	590	106	696	23	4	27	0.152299	0.148148	18500	0.0264476	2817.53	15682.5
dn_PTV	0.0387931	2	0.11	590	106	696	20	7	27	0.152299	0.259259	18600	1	2832.76	15767.2
dn_MIS	0.0387931	1	0.61	590	106	696	23	4	27	0.152299	0.148148	18600	0.0263949	2832.76	15767.2
dn_PTV	0.0387931	2	0.11	590	106	696	20	7	27	0.152299	0.259259	18700	1	2847.99	15852
dn_MIS	0.0387931	1	0.61	590	106	696	23	4	27	0.152299	0.148148	18700	0.0263555	2847.99	15852
dn_PTV	0.0387931	2	0.11	590	106	696	20	7	27	0.152299	0.259259	18800	1	2863.22	15936.8
dn_MIS	0.0387931	1	0.61	590	106	696	23	4	27	0.152299	0.148148	18800	0.0263032	2863.22	15936.8
dn_PTV	0.0387931	2	0.11	590	106	696	20	7	27	0.152299	0.259259	18900	1	2878.45	16021.6
dn_MIS	0.0387931	1	0.61	590	106	696	23	4	27	0.152299	0.148148	18900	0.0262511	2878.45	16021.6
dn_PTV	0.0387931	2	0.11	590	106	696	20	7	27	0.152299	0.259259	19000	1	2893.68	16106.3
dn_MIS	0.0387931	1	0.61	590	106	696	23	4	27	0.152299	0.148148	19000	0.0261993	2893.68	16106.3
dn_PTV	0.0387931	2	0.11	590	106	696	20	7	27	0.152299	0.259259	19100	1	2908.91	16191.1
dn_MIS	0.0387931	1	0.61	590	106	696	23	4	27	0.152299	0.148148	19100	0.0261477	2908.91	16191.1
dn_PTV	0.0387931	2	0.11	590	106	696	20	7	27	0.152299	0.259259	19200	1	2924.14	16275.9
dn_MIS	0.0387931	1	0.61	590	106	696	23	4	27	0.152299	0.148148	19200	0.0260963	2924.14	16275.9
dn_PTV	0.0387931	2	0.11	590	106	696	20	7	27	0.152299	0.259259	19300	1	2939.37	16360.6
dn_MIS	0.0387931	1	0.61	590	106	696	23	4	27	0.152299	0.148148	19300	0.0260451	2939.37	16360.6
dn_PTV	0.0387931	2	0.11	590	106	696	20	7	27	0.152299	0.259259	19400	1	2954.6	16445.4
dn_MIS	0.0387931	1	0.61	590	106	696	23	4	27	0.152299	0.148148	19400	0.0259942	2954.6	16445.4
dn_PTV	0.0387931	2	0.11	590	106	696	20	7	27	0.152299	0.259259	19500	1	2969.83	16530.2
dn_MIS	0.0387931	1	0.61	590	106	696	23	4	27	0.152299	0.148148	19500	0.0259561	2969.83	16530.2
dn_PTV	0.0387931	2	0.11	590	106	696	20	7	27	0.152299	0.259259	19600	1	2985.06	16614.9
dn_MIS	0.0387931	1	0.61	590	106	696	23	4	27	0.152299	0.148148	19600	0.0259055	2985.06	16614.9
dn_PTV	0.0387931	2	0.11	590	106	696	20	7	27	0.152299	0.259259	19700	1	3000.29	16699.7
dn_MIS	0.0387931	1	0.61	590	106	696	23	4	27	0.152299	0.148148	19700	0.0258552	3000.29	16699.7
dn_PTV	0.0387931	2	0.11	590	106	696	20	7	27	0.152299	0.259259	19800	1	3015.52	16784.5
dn_MIS	0.0387931	1	0.61	590	106	696	23	4	27	0.152299	0.148148	19800	0.025805	3015.52	16784.5
dn_PTV	0.0387931	2	0.11	590	106	696	20	7	27	0.152299	0.259259	19900	1	3030.75	16869.3
dn_MIS	0.0387931	1	0.61	590	106	696	23	4	27	0.152299	0.148148	19900	0.0257551	3030.75	16869.3
dn_PTV	0.0387931	2	0.11	590	106	696	20	7	27	0.152299	0.259259	20000	1	3045.98	16954
dn_MIS	0.0387931	1	0.61	590	106	696	23	4	27	0.152299	0.148148	20000	0.0257054	3045.98	16954
dn_PTV	0.0387931	2	0.11	590	106	696	20	7	27	0.152299	0.259259	20100	1	3061.21	17038.8
dn_MIS	0.0387931	1	0.61	590	106	696	23	4	27	0.152299	0.148148	20100	0.0256559	3061.21	17038.8
dn_PTV	0.0387931	2	0.11	590	106	696	20	7	27	0.152299	0.259259	20200	1	3076.44	17123.6
dn_MIS	0.0387931	1	0.61	590	106	696	23	4	27	0.152299	0.148148	20200	0.0256066	3076.44	17123.6
dn_PTV	0.0387931	2	0.11	590	106	696	20	7	27	0.152299	0.259259	20300	1	3091.67	17208.3
dn_MIS	0.0387931	1	0.61	590	106	696	23	4	27	0.152299	0.148148	20300	0.0255575	3091.67	17208.3
dn_PTV	0.0387931	2	0.11	590	106	696	20	7	27	0.152299	0.259259	20400	1	3106.9	17293.1
dn_MIS	0.0387931	1	0.61	590	106	696	23	4	27	0.152299	0.148148	20400	0.0255208	3106.9	17293.1
dn_PTV	0.0387931	2	0.11	590	106	696	20	7	27	0.152299	0.259259	20500	1	3122.13	17377.9
dn_MIS	0.0387931	1	0.61	590	106	696	23	4	27	0.152299	0.148148	20500	0.025472	3122.13	17377.9
dn_PTV	0.0387931	2	0.11	590	106	696	20	7	27	0.152299	0.259259	20600	1	3137.36	17462.6
dn_MIS	0.0387931	1	0.61	590	106	696	23	4	27	0.152299	0.148148	20600	0.0254235	3137.36	17462.6
dn_PTV	0.0387931	2	0.11	590	106	696	20	7	27	0.152299	0.259259	20700	1	3152.59	17547.4
dn_MIS	0.0387931	1	0.61	590	106	696	23	4	27	0.152299	0.148148	20700	0.0253752	3152.59	17547.4
dn_PTV	0.0387931	2	0.11	590	106	696	20	7	27	0.152299	0.259259	20800	1	3167.82	17632.2
dn_MIS	0.0387931	1	0.61	590	106	696	23	4	27	0.152299	0.148148	20800	0.025327	3167.82	17632.2
dn_PTV	0.0387931	2	0.11	590	106	696	20	7	27	0.152299	0.259259	20900	1	3183.05	17717
dn_MIS	0.0387931	1	0.61	590	106	696	23	4	27	0.152299	0.148148	20900	0.0252791	3183.05	17717
dn_PTV	0.0387931	2	0.11	590	106	696	20	7	27	0.152299	0.259259	21000	1	3198.28	17801.7
dn_MIS	0.0387931	1	0.61	590	106	696	23	4	27	0.152299	0.148148	21000	0.0252313	3198.28	17801.7
dn_PTV	0.0387931	2	0.11	590	106	696	20	7	27	0.152299	0.259259	21100	1	3213.51	17886.5
dn_MIS	0.0387931	1	0.61	590	106	696	23	4	27	0.152299	0.148148	21100	0.0251837	3213.51	17886.5
dn_PTV	0.0387931	2	0.11	590	106	696	20	7	27	0.152299	0.259259	21200	1	3228.74	17971.3
dn_MIS	0.0387931	1	0.61	590	106	696	23	4	27	0.152299	0.148148	21200	0.0251482	3228.74	17971.3
dn_PTV	0.0387931	2	0.11	590	106	696	20	7	27	0.152299	0.259259	21300	1	3243.97	18056
dn_MIS	0.0387931	1	0.61	590	106	696	23	4	27	0.152299	0.148148	21300	0.0251009	3243.97	18056
dn_PTV	0.0387931	2	0.11	590	106	696	20	7	27	0.152299	0.259259	21400	1	3259.2	18140.8
dn_MIS	0.0387931	1	0.61	590	106	696	23	4	27	0.152299	0.148148	21400	0.0250539	3259.2	18140.8
dn_PTV	0.0387931	2	0.11	590	106	696	20	7	27	0.152299	0.259259	21500	1	3274.43	18225.6
dn_MIS	0.0387931	1	0.61	590	106	696	23	4	27	0.152299	0.148148	21500	0.025007	3274.43	18225.6
dn_PTV	0.0387931	2	0.11	590	106	696	20	7	27	0.152299	0.259259	21600	1	3289.66	18310.3
dn_MIS	0.0387931	1	0.61	590	106	696	23	4	27	0.152299	0.148148	21600	0.0249604	3289.66	18310.3
dn_PTV	0.0387931	2	0.11	590	106	696	20	7	27	0.152299	0.259259	21700	1	3304.89	18395.1
dn_MIS	0.0387931	1	0.61	590	106	696	23	4	27	0.152299	0.148148	21700	0.0249139	3304.89	18395.1
dn_PTV	0.0387931	2	0.11	590	106	696	20	7	27	0.152299	0.259259	21800	1	3320.11	18479.9
dn_MIS	0.0387931	1	0.61	590	106	696	23	4	27	0.152299	0.148148	21800	0.0248676	3320.11	18479.9
dn_PTV	0.0387931	2	0.11	590	106	696	20	7	27	0.152299	0.259259	21900	1	3335.34	18564.7
dn_MIS	0.0387931	1	0.61	590	106	696	23	4	27	0.152299	0.148148	21900	0.0248214	3335.34	18564.7
dn_PTV	0.0387931	2	0.11	590	106	696	20	7	27	0.152299	0.259259	22000	1	3350.57	18649.4
dn_MIS	0.0387931	1	0.61	590	106	696	23	4	27	0.152299	0.148148	22000	0.024787	3350.57	18649.4
dn_PTV	0.0387931	2	0.11	590	106	696	20	7	27	0.152299	0.259259	22100	1	3365.8	18734.2
dn_MIS	0.0387931	1	0.61	590	106	696	23	4	27	0.152299	0.148148	22100	0.0247412	3365.8	18734.2
dn_PTV	0.0387931	2	0.11	590	106	696	20	7	27	0.152299	0.259259	22200	1	3381.03	18819
dn_MIS	0.0387931	1	0.61	590	106	696	23	4	27	0.152299	0.148148	22200	0.0246955	3381.03	18819
dn_PTV	0.0387931	2	0.11	590	106	696	20	7	27	0.152299	0.259259	22300	1	3396.26	18903.7
dn_MIS	0.0387931	1	0.61	590	106	696	23	4	27	0.152299	0.148148	22300	0.0246501	3396.26	18903.7
dn_PTV	0.0387931	2	0.11	590	106	696	20	7	27	0.152299	0.259259	22400	1	3411.49	18988.5
dn_MIS	0.0387931	1	0.61	590	106	696	23	4	27	0.152299	0.148148	22400	0.0246048	3411.49	18988.5
dn_PTV	0.0387931	2	0.11	590	106	696	20	7	27	0.152299	0.259259	22500	1	3426.72	19073.3
dn_MIS	0.0387931	1	0.61	590	106	696	23	4	27	0.152299	0.148148	22500	0.0245597	3426.72	19073.3
dn_PTV	0.0387931	2	0.11	590	106	696	20	7	27	0.152299	0.259259	22600	1	3441.95	19158
dn_MIS	0.0387931	1	0.61	590	106	696	23	4	27	0.152299	0.148148	22600	0.0245147	3441.95	19158
dn_PTV	0.0387931	2	0.11	590	106	696	20	7	27	0.152299	0.259259	22700	1	3457.18	19242.8
dn_MIS	0.0387931	1	0.61	590	106	696	23	4	27	0.152299	0.148148	22700	0.02447	3457.18	19242.8
dn_PTV	0.0387931	2	0.11	590	106	696	20	7	27	0.152299	0.259259	22800	1	3472.41	19327.6
dn_MIS	0.0387931	1	0.61	590	106	696	23	4	27	0.152299	0.148148	22800	0.0244365	3472.41	19327.6
dn_PTV	0.0387931	2	0.11	590	106	696	20	7	27	0.152299	0.259259	22900	1	3487.64	19412.4
dn_MIS	0.0387931	1	0.61	590	106	696	23	4	27	0.152299	0.148148	22900	0.024392	3487.64	19412.4
dn_PTV	0.0387931	2	0.11	590	106	696	20	7	27	0.152299	0.259259	23000	1	3502.87	19497.1
dn_MIS	0.0387931	1	0.61	590	106	696	23	4	27	0.152299	0.148148	23000	0.0243477	3502.87	19497.1
dn_PTV	0.0387931	2	0.11	590	106	696	20	7	27	0.152299	0.259259	23100	1	3518.1	19581.9
dn_MIS	0.0387931	1	0.61	590	106	696	23	4	27	0.152299	0.148148	23100	0.0243036	3518.1	19581.9
dn_PTV	0.0387931	2	0.11	590	106	696	20	7	27	0.152299	0.259259	23200	1	3533.33	19666.7
dn_MIS	0.0387931	1	0.61	590	106	696	23	4	27	0.152299	0.148148	23200	0.0242596	3533.33	19666.7
dn_PTV	0.0387931	2	0.11	590	106	696	20	7	27	0.152299	0.259259	23300	1	3548.56	19751.4
dn_MIS	0.0387931	1	0.61	590	106	696	23	4	27	0.152299	0.148148	23300	0.0242158	3548.56	19751.4
dn_PTV	0.0387931	2	0.11	590	106	696	20	7	27	0.152299	0.259259	23400	1	3563.79	19836.2
dn_MIS	0.0387931	1	0.61	590	106	696	23	4	27	0.152299	0.148148	23400	0.0241722	3563.79	19836.2
dn_PTV	0.0387931	2	0.11	590	106	696	20	7	27	0.152299	0.259259	23500	1	3579.02	19921
dn_MIS	0.0387931	1	0.61	590	106	696	23	4	27	0.152299	0.148148	23500	0.0241287	3579.02	19921
dn_PTV	0.0387931	2	0.11	590	106	696	20	7	27	0.152299	0.259259	23600	1	3594.25	20005.7
dn_MIS	0.0387931	1	0.61	590	106	696	23	4	27	0.152299	0.148148	23600	0.0240854	3594.25	20005.7
dn_PTV	0.0387931	2	0.11	590	106	696	20	7	27	0.152299	0.259259	23700	1	3609.48	20090.5
dn_MIS	0.0387931	1	0.61	590	106	696	23	4	27	0.152299	0.148148	23700	0.024053	3609.48	20090.5
dn_PTV	0.0387931	2	0.11	590	106	696	20	7	27	0.152299	0.259259	23800	1	3624.71	20175.3
dn_MIS	0.0387931	1	0.61	590	106	696	23	4	27	0.152299	0.148148	23800	0.02401	3624.71	20175.3
dn_PTV	0.0387931	2	0.11	590	106	696	20	7	27	0.152299	0.259259	23900	1	3639.94	20260.1
dn_MIS	0.0387931	1	0.61	590	106	696	23	4	27	0.152299	0.148148	23900	0.0239671	3639.94	20260.1
dn_PTV	0.0387931	2	0.11	590	106	696	20	7	27	0.152299	0.259259	24000	1	3655.17	20344.8
dn_MIS	0.0387931	1	0.61	590	106	696	23	4	27	0.152299	0.148148	24000	0.0239244	3655.17	20344.8
dn_PTV	0.0387931	2	0.11	590	106	696	20	7	27	0.152299	0.259259	24100	1	3670.4	20429.6
dn_MIS	0.0387931	1	0.61	590	106	696	23	4	27	0.152299	0.148148	24100	0.0238818	3670.4	20429.6
dn_PTV	0.0387931	2	0.11	590	106	696	20	7	27	0.152299	0.259259	24200	1	3685.63	20514.4
dn_MIS	0.0387931	1	0.61	590	106	696	23	4	27	0.152299	0.148148	24200	0.0238394	3685.63	20514.4
dn_PTV	0.0387931	2	0.11	590	106	696	20	7	27	0.152299	0.259259	24300	1	3700.86	20599.1
dn_MIS	0.0387931	1	0.61	590	106	696	23	4	27	0.152299	0.148148	24300	0.0237971	3700.86	20599.1
dn_PTV	0.0387931	2	0.11	590	106	696	20	7	27	0.152299	0.259259	24400	1	3716.09	20683.9
dn_MIS	0.0387931	1	0.61	590	106	696	23	4	27	0.152299	0.148148	24400	0.023755	3716.09	20683.9
dn_PTV	0.0387931	2	0.11	590	106	696	20	7	27	0.152299	0.259259	24500	1	3731.32	20768.7
dn_MIS	0.0387931	1	0.61	590	106	696	23	4	27	0.152299	0.148148	24500	0.0237235	3731.32	20768.7
dn_PTV	0.0387931	2	0.11	590	106	696	20	7	27	0.152299	0.259259	24600	1	3746.55	20853.4
dn_MIS	0.0387931	1	0.61	590	106	696	23	4	27	0.152299	0.148148	24600	0.0236817	3746.55	20853.4
dn_PTV	0.0387931	2	0.11	590	106	696	20	7	27	0.152299	0.259259	24700	1	3761.78	20938.2
dn_MIS	0.0387931	1	0.61	590	106	696	23	4	27	0.152299	0.148148	24700	0.02364	3761.78	20938.2
dn_PTV	0.0387931	2	0.11	590	106	696	20	7	27	0.152299	0.259259	24800	1	3777.01	21023
dn_MIS	0.0387931	1	0.61	590	106	696	23	4	27	0.152299	0.148148	24800	0.0235984	3777.01	21023
dn_PTV	0.0387931	2	0.11	590	106	696	20	7	27	0.152299	0.259259	24900	1	3792.24	21107.8
dn_MIS	0.0387931	1	0.61	590	106	696	23	4	27	0.152299	0.148148	24900	0.023557	3792.24	21107.8
dn_PTV	0.0387931	2	0.11	590	106	696	20	7	27	0.152299	0.259259	25000	1	3807.47	21192.5
dn_MIS	0.0387931	1	0.61	590	106	696	23	4	27	0.152299	0.148148	25000	0.0235158	3807.47	21192.5
dn_PTV	0.0387931	2	0.11	590	106	696	20	7	27	0.152299	0.259259	25100	1	3822.7	21277.3
dn_MIS	0.0387931	1	0.61	590	106	696	23	4	27	0.152299	0.148148	25100	0.0234747	3822.7	21277.3
dn_PTV	0.0387931	2	0.11	590	106	696	20	7	27	0.152299	0.259259	25200	1	3837.93	21362.1
dn_MIS	0.0387931	1	0.61	590	106	696	23	4	27	0.152299	0.148148	25200	0.0234337	3837.93	21362.1
dn_PTV	0.0387931	2	0.11	590	106	696	20	7	27	0.152299	0.259259	25300	1	3853.16	21446.8
dn_MIS	0.0387931	1	0.61	590	106	696	23	4	27	0.152299	0.148148	25300	0.0234031	3853.16	21446.8
dn_PTV	0.0387931	2	0.11	590	106	696	20	7	27	0.152299	0.259259	25400	1	3868.39	21531.6
dn_MIS	0.0387931	1	0.61	590	106	696	23	4	27	0.152299	0.148148	25400	0.0233623	3868.39	21531.6
dn_PTV	0.0387931	2	0.11	590	106	696	20	7	27	0.152299	0.259259	25500	1	3883.62	21616.4
dn_MIS	0.0387931	1	0.61	590	106	696	23	4	27	0.152299	0.148148	25500	0.0233218	3883.62	21616.4
dn_PTV	0.0387931	2	0.11	590	106	696	20	7	27	0.152299	0.259259	25600	1	3898.85	21701.1
dn_MIS	0.0387931	1	0.61	590	106	696	23	4	27	0.152299	0.148148	25600	0.0232813	3898.85	21701.1
dn_PTV	0.0387931	2	0.11	590	106	696	20	7	27	0.152299	0.259259	25700	1	3914.08	21785.9
dn_MIS	0.0387931	1	0.61	590	106	696	23	4	27	0.152299	0.148148	25700	0.0232411	3914.08	21785.9
dn_PTV	0.0387931	2	0.11	590	106	696	20	7	27	0.152299	0.259259	25800	1	3929.31	21870.7
dn_MIS	0.0387931	1	0.61	590	106	696	23	4	27	0.152299	0.148148	25800	0.0232009	3929.31	21870.7
dn_PTV	0.0387931	2	0.11	590	106	696	20	7	27	0.152299	0.259259	25900	1	3944.54	21955.5
dn_MIS	0.0387931	1	0.61	590	106	696	23	4	27	0.152299	0.148148	25900	0.0231609	3944.54	21955.5
dn_PTV	0.0387931	2	0.11	590	106	696	20	7	27	0.152299	0.259259	26000	1	3959.77	22040.2
dn_MIS	0.0387931	1	0.61	590	106	696	23	4	27	0.152299	0.148148	26000	0.023121	3959.77	22040.2
dn_PTV	0.0387931	2	0.11	590	106	696	20	7	27	0.152299	0.259259	26100	1	3975	22125
dn_MIS	0.0387931	1	0.61	590	106	696	23	4	27	0.152299	0.148148	26100	0.0230912	3975	22125
dn_PTV	0.0387931	2	0.11	590	106	696	20	7	27	0.152299	0.259259	26200	1	3990.23	22209.8
dn_MIS	0.0387931	1	0.61	590	106	696	23	4	27	0.152299	0.148148	26200	0.0230516	3990.23	22209.8
dn_PTV	0.0387931	2	0.11	590	106	696	20	7	27	0.152299	0.259259	26300	1	4005.46	22294.5
dn_MIS	0.0387931	1	0.61	590	106	696	23	4	27	0.152299	0.148148	26300	0.0230121	4005.46	22294.5
dn_PTV	0.0387931	2	0.11	590	106	696	20	7	27	0.152299	0.259259	26400	1	4020.69	22379.3
dn_MIS	0.0387931	1	0.61	590	106	696	23	4	27	0.152299	0.148148	26400	0.0229727	4020.69	22379.3
dn_PTV	0.0387931	2	0.11	590	106	696	20	7	27	0.152299	0.259259	26500	1	4035.92	22464.1
dn_MIS	0.0387931	1	0.61	590	106	696	23	4	27	0.152299	0.148148	26500	0.0229335	4035.92	22464.1
dn_PTV	0.0387931	2	0.11	590	106	696	20	7	27	0.152299	0.259259	26600	1	4051.15	22548.9
dn_MIS	0.0387931	1	0.61	590	106	696	23	4	27	0.152299	0.148148	26600	0.0228944	4051.15	22548.9
dn_PTV	0.0387931	2	0.11	590	106	696	20	7	27	0.152299	0.259259	26700	1	4066.38	22633.6
dn_MIS	0.0387931	1	0.61	590	106	696	23	4	27	0.152299	0.148148	26700	0.0228554	4066.38	22633.6
dn_PTV	0.0387931	2	0.11	590	106	696	20	7	27	0.152299	0.259259	26800	1	4081.61	22718.4
dn_MIS	0.0387931	1	0.61	590	106	696	23	4	27	0.152299	0.148148	26800	0.0228165	4081.61	22718.4
dn_PTV	0.0387931	2	0.11	590	106	696	20	7	27	0.152299	0.259259	26900	1	4096.84	22803.2
dn_MIS	0.0387931	1	0.61	590	106	696	23	4	27	0.152299	0.148148	26900	0.0227778	4096.84	22803.2
dn_PTV	0.0387931	2	0.11	590	106	696	20	7	27	0.152299	0.259259	27000	1	4112.07	22887.9
dn_MIS	0.0387931	1	0.61	590	106	696	23	4	27	0.152299	0.148148	27000	0.0227489	4112.07	22887.9
dn_PTV	0.0387931	2	0.11	590	106	696	20	7	27	0.152299	0.259259	27100	1	4127.3	22972.7
dn_MIS	0.0387931	1	0.61	590	106	696	23	4	27	0.152299	0.148148	27100	0.0227104	4127.3	22972.7
dn_PTV	0.0387931	2	0.11	590	106	696	20	7	27	0.152299	0.259259	27200	1	4142.53	23057.5
dn_MIS	0.0387931	1	0.61	590	106	696	23	4	27	0.152299	0.148148	27200	0.0226721	4142.53	23057.5
dn_PTV	0.0387931	2	0.11	590	106	696	20	7	27	0.152299	0.259259	27300	1	4157.76	23142.2
dn_MIS	0.0387931	1	0.61	590	106	696	23	4	27	0.152299	0.148148	27300	0.0226338	4157.76	23142.2
dn_PTV	0.0387931	2	0.11	590	106	696	20	7	27	0.152299	0.259259	27400	1	4172.99	23227
dn_MIS	0.0387931	1	0.61	590	106	696	23	4	27	0.152299	0.148148	27400	0.0225957	4172.99	23227
dn_PTV	0.0387931	2	0.11	590	106	696	20	7	27	0.152299	0.259259	27500	1	4188.22	23311.8
dn_MIS	0.0387931	1	0.61	590	106	696	23	4	27	0.152299	0.148148	27500	0.0225578	4188.22	23311.8
dn_PTV	0.0387931	2	0.11	590	106	696	20	7	27	0.152299	0.259259	27600	1	4203.45	23396.6
dn_MIS	0.0387931	1	0.61	590	106	696	23	4	27	0.152299	0.148148	27600	0.0225199	4203.45	23396.6
dn_PTV	0.0387931	2	0.11	590	106	696	20	7	27	0.152299	0.259259	27700	1	4218.68	23481.3
dn_MIS	0.0387931	1	0.61	590	106	696	23	4	27	0.152299	0.148148	27700	0.0224822	4218.68	23481.3
dn_PTV	0.0387931	2	0.11	590	106	696	20	7	27	0.152299	0.259259	27800	1	4233.91	23566.1
dn_MIS	0.0387931	1	0.61	590	106	696	23	4	27	0.152299	0.148148	27800	0.022454	4233.91	23566.1
dn_PTV	0.0387931	2	0.11	590	106	696	20	7	27	0.152299	0.259259	27900	1	4249.14	23650.9
dn_MIS	0.0387931	1	0.61	590	106	696	23	4	27	0.152299	0.148148	27900	0.0224164	4249.14	23650.9
dn_PTV	0.0387931	2	0.11	590	106	696	20	7	27	0.152299	0.259259	28000	1	4264.37	23735.6
dn_MIS	0.0387931	1	0.61	590	106	696	23	4	27	0.152299	0.148148	28000	0.0223791	4264.37	23735.6
dn_PTV	0.0387931	2	0.11	590	106	696	20	7	27	0.152299	0.259259	28100	1	4279.6	23820.4
dn_MIS	0.0387931	1	0.61	590	106	696	23	4	27	0.152299	0.148148	28100	0.0223418	4279.6	23820.4
dn_PTV	0.0387931	2	0.11	590	106	696	20	7	27	0.152299	0.259259	28200	1	4294.83	23905.2
dn_MIS	0.0387931	1	0.61	590	106	696	23	4	27	0.152299	0.148148	28200	0.0223046	4294.83	23905.2
dn_PTV	0.0387931	2	0.11	590	106	696	20	7	27	0.152299	0.259259	28300	1	4310.06	23989.9
dn_MIS	0.0387931	1	0.61	590	106	696	23	4	27	0.152299	0.148148	28300	0.0222676	4310.06	23989.9
dn_PTV	0.0387931	2	0.11	590	106	696	20	7	27	0.152299	0.259259	28400	1	4325.29	24074.7
dn_MIS	0.0387931	1	0.61	590	106	696	23	4	27	0.152299	0.148148	28400	0.0222307	4325.29	24074.7
dn_PTV	0.0387931	2	0.11	590	106	696	20	7	27	0.152299	0.259259	28500	1	4340.52	24159.5
dn_MIS	0.0387931	1	0.61	590	106	696	23	4	27	0.152299	0.148148	28500	0.0221939	4340.52	24159.5
dn_PTV	0.0387931	2	0.11	590	106	696	20	7	27	0.152299	0.259259	28600	1	4355.75	24244.3
dn_MIS	0.0387931	1	0.61	590	106	696	23	4	27	0.152299	0.148148	28600	0.0221664	4355.75	24244.3
dn_PTV	0.0387931	2	0.11	590	106	696	20	7	27	0.152299	0.259259	28700	1	4370.98	24329
dn_MIS	0.0387931	1	0.61	590	106	696	23	4	27	0.152299	0.148148	28700	0.0221298	4370.98	24329
dn_PTV	0.0387931	2	0.11	590	106	696	20	7	27	0.152299	0.259259	28800	1	4386.21	24413.8
dn_MIS	0.0387931	1	0.61	590	106	696	23	4	27	0.152299	0.148148	28800	0.0220933	4386.21	24413.8
dn_PTV	0.0387931	2	0.11	590	106	696	20	7	27	0.152299	0.259259	28900	1	4401.44	24498.6
dn_MIS	0.0387931	1	0.61	590	106	696	23	4	27	0.152299	0.148148	28900	0.022057	4401.44	24498.6
dn_PTV	0.0387931	2	0.11	590	106	696	20	7	27	0.152299	0.259259	29000	1	4416.67	24583.3
dn_MIS	0.0387931	1	0.61	590	106	696	23	4	27	0.152299	0.148148	29000	0.0220208	4416.67	24583.3
dn_PTV	0.0387931	2	0.11	590	106	696	20	7	27	0.152299	0.259259	29100	1	4431.9	24668.1
dn_MIS	0.0387931	1	0.61	590	106	696	23	4	27	0.152299	0.148148	29100	0.0219846	4431.9	24668.1
dn_PTV	0.0387931	2	0.11	590	106	696	20	7	27	0.152299	0.259259	29200	1	4447.13	24752.9
dn_MIS	0.0387931	1	0.61	590	106	696	23	4	27	0.152299	0.148148	29200	0.0219486	4447.13	24752.9
dn_PTV	0.0387931	2	0.11	590	106	696	20	7	27	0.152299	0.259259	29300	1	4462.36	24837.6
dn_MIS	0.0387931	1	0.61	590	106	696	23	4	27	0.152299	0.148148	29300	0.0219127	4462.36	24837.6
dn_PTV	0.0387931	2	0.11	590	106	696	20	7	27	0.152299	0.259259	29400	1	4477.59	24922.4
dn_MIS	0.0387931	1	0.61	590	106	696	23	4	27	0.152299	0.148148	29400	0.0218769	4477.59	24922.4
dn_PTV	0.0387931	2	0.11	590	106	696	20	7	27	0.152299	0.259259	29500	1	4492.82	25007.2
dn_MIS	0.0387931	1	0.61	590	106	696	23	4	27	0.152299	0.148148	29500	0.0218502	4492.82	25007.2
dn_PTV	0.0387931	2	0.11	590	106	696	20	7	27	0.152299	0.259259	29600	1	4508.05	25092
dn_MIS	0.0387931	1	0.61	590	106	696	23	4	27	0.152299	0.148148	29600	0.0218146	4508.05	25092
dn_PTV	0.0387931	2	0.11	590	106	696	20	7	27	0.152299	0.259259	29700	1	4523.28	25176.7
dn_MIS	0.0387931	1	0.61	590	106	696	23	4	27	0.152299	0.148148	29700	0.0217791	4523.28	25176.7
dn_PTV	0.0387931	2	0.11	590	106	696	20	7	27	0.152299	0.259259	29800	1	4538.51	25261.5
dn_MIS	0.0387931	1	0.61	590	106	696	23	4	27	0.152299	0.148148	29800	0.0217437	4538.51	25261.5
dn_PTV	0.0387931	2	0.11	590	106	696	20	7	27	0.152299	0.259259	29900	1	4553.74	25346.3
dn_MIS	0.0387931	1	0.61	590	106	696	23	4	27	0.152299	0.148148	29900	0.0217085	4553.74	25346.3
dn_PTV	0.0387931	2	0.11	590	106	696	20	7	27	0.152299	0.259259	30000	1	4568.97	25431
dn_MIS	0.0387931	1	0.61	590	106	696	23	4	27	0.152299	0.148148	30000	0.0216733	4568.97	25431
dn_PTV	0.0387931	2	0.11	590	106	696	20	7	27	0.152299	0.259259	30100	1	4584.2	25515.8
dn_MIS	0.0387931	1	0.61	590	106	696	23	4	27	0.152299	0.148148	30100	0.0216383	4584.2	25515.8
dn_PTV	0.0387931	2	0.11	590	106	696	20	7	27	0.152299	0.259259	30200	1	4599.43	25600.6
dn_MIS	0.0387931	1	0.61	590	106	696	23	4	27	0.152299	0.148148	30200	0.0216034	4599.43	25600.6
dn_PTV	0.0387931	2	0.11	590	106	696	20	7	27	0.152299	0.259259	30300	1	4614.66	25685.3
dn_MIS	0.0387931	1	0.61	590	106	696	23	4	27	0.152299	0.148148	30300	0.0215772	4614.66	25685.3
dn_PTV	0.0387931	2	0.11	590	106	696	20	7	27	0.152299	0.259259	30400	1	4629.89	25770.1
dn_MIS	0.0387931	1	0.61	590	106	696	23	4	27	0.152299	0.148148	30400	0.0215425	4629.89	25770.1
dn_PTV	0.0387931	2	0.11	590	106	696	20	7	27	0.152299	0.259259	30500	1	4645.11	25854.9
dn_MIS	0.0387931	1	0.61	590	106	696	23	4	27	0.152299	0.148148	30500	0.0215079	4645.11	25854.9
dn_PTV	0.0387931	2	0.11	590	106	696	20	7	27	0.152299	0.259259	30600	1	4660.34	25939.7
dn_MIS	0.0387931	1	0.61	590	106	696	23	4	27	0.152299	0.148148	30600	0.0214733	4660.34	25939.7
dn_PTV	0.0387931	2	0.11	590	106	696	20	7	27	0.152299	0.259259	30700	1	4675.57	26024.4
dn_MIS	0.0387931	1	0.61	590	106	696	23	4	27	0.152299	0.148148	30700	0.0214389	4675.57	26024.4
dn_PTV	0.0387931	2	0.11	590	106	696	20	7	27	0.152299	0.259259	30800	1	4690.8	26109.2
dn_MIS	0.0387931	1	0.61	590	106	696	23	4	27	0.152299	0.148148	30800	0.0214046	4690.8	26109.2
dn_PTV	0.0387931	2	0.11	590	106	696	20	7	27	0.152299	0.259259	30900	1	4706.03	26194
dn_MIS	0.0387931	1	0.61	590	106	696	23	4	27	0.152299	0.148148	30900	0.0213703	4706.03	26194
dn_PTV	0.0387931	2	0.11	590	106	696	20	7	27	0.152299	0.259259	31000	1	4721.26	26278.7
dn_MIS	0.0387931	1	0.61	590	106	696	23	4	27	0.152299	0.148148	31000	0.0213362	4721.26	26278.7
dn_PTV	0.0387931	2	0.11	590	106	696	20	7	27	0.152299	0.259259	31100	1	4736.49	26363.5
dn_MIS	0.0387931	1	0.61	590	106	696	23	4	27	0.152299	0.148148	31100	0.0213107	4736.49	26363.5
dn_PTV	0.0387931	2	0.11	590	106	696	20	7	27	0.152299	0.259259	31200	1	4751.72	26448.3
dn_MIS	0.0387931	1	0.61	590	106	696	23	4	27	0.152299	0.148148	31200	0.0212768	4751.72	26448.3
dn_PTV	0.0387931	2	0.11	590	106	696	20	7	27	0.152299	0.259259	31300	1	4766.95	26533
dn_MIS	0.0387931	1	0.61	590	106	696	23	4	27	0.152299	0.148148	31300	0.0212429	4766.95	26533
dn_PTV	0.0387931	2	0.11	590	106	696	20	7	27	0.152299	0.259259	31400	1	4782.18	26617.8
dn_MIS	0.0387931	1	0.61	590	106	696	23	4	27	0.152299	0.148148	31400	0.0212092	4782.18	26617.8
dn_PTV	0.0387931	2	0.11	590	106	696	20	7	27	0.152299	0.259259	31500	1	4797.41	26702.6
dn_MIS	0.0387931	1	0.61	590	106	696	23	4	27	0.152299	0.148148	31500	0.0211756	4797.41	26702.6
dn_PTV	0.0387931	2	0.11	590	106	696	20	7	27	0.152299	0.259259	31600	1	4812.64	26787.4
dn_MIS	0.0387931	1	0.61	590	106	696	23	4	27	0.152299	0.148148	31600	0.021142	4812.64	26787.4
dn_PTV	0.0387931	2	0.11	590	106	696	20	7	27	0.152299	0.259259	31700	1	4827.87	26872.1
dn_MIS	0.0387931	1	0.61	590	106	696	23	4	27	0.152299	0.148148	31700	0.0211086	4827.87	26872.1
dn_PTV	0.0387931	2	0.11	590	106	696	20	7	27	0.152299	0.259259	31800	1	4843.1	26956.9
dn_MIS	0.0387931	1	0.61	590	106	696	23	4	27	0.152299	0.148148	31800	0.0210752	4843.1	26956.9
dn_PTV	0.0387931	2	0.11	590	106	696	20	7	27	0.152299	0.259259	31900	1	4858.33	27041.7
dn_MIS	0.0387931	1	0.61	590	106	696	23	4	27	0.152299	0.148148	31900	0.021042	4858.33	27041.7
dn_PTV	0.0387931	2	0.11	590	106	696	20	7	27	0.152299	0.259259	32000	1	4873.56	27126.4
dn_MIS	0.0387931	1	0.61	590	106	696	23	4	27	0.152299	0.148148	32000	0.0210171	4873.56	27126.4
dn_PTV	0.0387931	2	0.11	590	106	696	20	7	27	0.152299	0.259259	32100	1	4888.79	27211.2
dn_MIS	0.0387931	1	0.61	590	106	696	23	4	27	0.152299	0.148148	32100	0.0209841	4888.79	27211.2
dn_PTV	0.0387931	2	0.11	590	106	696	20	7	27	0.152299	0.259259	32200	1	4904.02	27296
dn_MIS	0.0387931	1	0.61	590	106	696	23	4	27	0.152299	0.148148	32200	0.0209511	4904.02	27296
dn_PTV	0.0387931	2	0.11	590	106	696	20	7	27	0.152299	0.259259	32300	1	4919.25	27380.7
dn_MIS	0.0387931	1	0.61	590	106	696	23	4	27	0.152299	0.148148	32300	0.0209182	4919.25	27380.7
dn_PTV	0.0387931	2	0.11	590	106	696	20	7	27	0.152299	0.259259	32400	1	4934.48	27465.5
dn_MIS	0.0387931	1	0.61	590	106	696	23	4	27	0.152299	0.148148	32400	0.0208855	4934.48	27465.5
dn_PTV	0.0387931	2	0.11	590	106	696	20	7	27	0.152299	0.259259	32500	1	4949.71	27550.3
dn_MIS	0.0387931	1	0.61	590	106	696	23	4	27	0.152299	0.148148	32500	0.0208528	4949.71	27550.3
dn_PTV	0.0387931	2	0.11	590	106	696	20	7	27	0.152299	0.259259	32600	1	4964.94	27635.1
dn_MIS	0.0387931	1	0.61	590	106	696	23	4	27	0.152299	0.148148	32600	0.0208202	4964.94	27635.1
dn_PTV	0.0387931	2	0.11	590	106	696	20	7	27	0.152299	0.259259	32700	1	4980.17	27719.8
dn_MIS	0.0387931	1	0.61	590	106	696	23	4	27	0.152299	0.148148	32700	0.0207877	4980.17	27719.8
dn_PTV	0.0387931	2	0.11	590	106	696	20	7	27	0.152299	0.259259	32800	1	4995.4	27804.6
dn_MIS	0.0387931	1	0.61	590	106	696	23	4	27	0.152299	0.148148	32800	0.0207634	4995.4	27804.6
dn_PTV	0.0387931	2	0.11	590	106	696	20	7	27	0.152299	0.259259	32900	1	5010.63	27889.4
dn_MIS	0.0387931	1	0.61	590	106	696	23	4	27	0.152299	0.148148	32900	0.0207311	5010.63	27889.4
dn_PTV	0.0387931	2	0.11	590	106	696	20	7	27	0.152299	0.259259	33000	1	5025.86	27974.1
dn_MIS	0.0387931	1	0.61	590	106	696	23	4	27	0.152299	0.148148	33000	0.0206988	5025.86	27974.1
dn_PTV	0.0387931	2	0.11	590	106	696	20	7	27	0.152299	0.259259	33100	1	5041.09	28058.9
dn_MIS	0.0387931	1	0.61	590	106	696	23	4	27	0.152299	0.148148	33100	0.0206667	5041.09	28058.9
dn_PTV	0.0387931	2	0.11	590	106	696	20	7	27	0.152299	0.259259	33200	1	5056.32	28143.7
dn_MIS	0.0387931	1	0.61	590	106	696	23	4	27	0.152299	0.148148	33200	0.0206346	5056.32	28143.7
dn_PTV	0.0387931	2	0.11	590	106	696	20	7	27	0.152299	0.259259	33300	1	5071.55	28228.4
dn_MIS	0.0387931	1	0.61	590	106	696	23	4	27	0.152299	0.148148	33300	0.0206027	5071.55	28228.4
dn_PTV	0.0387931	2	0.11	590	106	696	20	7	27	0.152299	0.259259	33400	1	5086.78	28313.2
dn_MIS	0.0387931	1	0.61	590	106	696	23	4	27	0.152299	0.148148	33400	0.0205708	5086.78	28313.2
dn_PTV	0.0387931	2	0.11	590	106	696	20	7	27	0.152299	0.259259	33500	1	5102.01	28398
dn_MIS	0.0387931	1	0.61	590	106	696	23	4	27	0.152299	0.148148	33500	0.020539	5102.01	28398
dn_PTV	0.0387931	2	0.11	590	106	696	20	7	27	0.152299	0.259259	33600	1	5117.24	28482.8
dn_MIS	0.0387931	1	0.61	590	106	696	23	4	27	0.152299	0.148148	33600	0.0205153	5117.24	28482.8
dn_PTV	0.0387931	2	0.11	590	106	696	20	7	27	0.152299	0.259259	33700	1	5132.47	28567.5
dn_MIS	0.0387931	1	0.61	590	106	696	23	4	27	0.152299	0.148148	33700	0.0204836	5132.47	28567.5
dn_PTV	0.0387931	2	0.11	590	106	696	20	7	27	0.152299	0.259259	33800	1	5147.7	28652.3
dn_MIS	0.0387931	1	0.61	590	106	696	23	4	27	0.152299	0.148148	33800	0.0204521	5147.7	28652.3
dn_PTV	0.0387931	2	0.11	590	106	696	20	7	27	0.152299	0.259259	33900	1	5162.93	28737.1
dn_MIS	0.0387931	1	0.61	590	106	696	23	4	27	0.152299	0.148148	33900	0.0204207	5162.93	28737.1
dn_PTV	0.0387931	2	0.11	590	106	696	20	7	27	0.152299	0.259259	34000	1	5178.16	28821.8
dn_MIS	0.0387931	1	0.61	590	106	696	23	4	27	0.152299	0.148148	34000	0.0203893	5178.16	28821.8
dn_PTV	0.0387931	2	0.11	590	106	696	20	7	27	0.152299	0.259259	34100	1	5193.39	28906.6
dn_MIS	0.0387931	1	0.61	590	106	696	23	4	27	0.152299	0.148148	34100	0.020358	5193.39	28906.6
dn_PTV	0.0387931	2	0.11	590	106	696	20	7	27	0.152299	0.259259	34200	1	5208.62	28991.4
dn_MIS	0.0387931	1	0.61	590	106	696	23	4	27	0.152299	0.148148	34200	0.0203269	5208.62	28991.4
dn_PTV	0.0387931	2	0.11	590	106	696	20	7	27	0.152299	0.259259	34300	1	5223.85	29076.1
dn_MIS	0.0387931	1	0.61	590	106	696	23	4	27	0.152299	0.148148	34300	0.0202958	5223.85	29076.1
dn_PTV	0.0387931	2	0.11	590	106	696	20	7	27	0.152299	0.259259	34400	1	5239.08	29160.9
dn_MIS	0.0387931	1	0.61	590	106	696	23	4	27	0.152299	0.148148	34400	0.0202725	5239.08	29160.9
dn_PTV	0.0387931	2	0.11	590	106	696	20	7	27	0.152299	0.259259	34500	1	5254.31	29245.7
dn_MIS	0.0387931	1	0.61	590	106	696	23	4	27	0.152299	0.148148	34500	0.0202416	5254.31	29245.7
dn_PTV	0.0387931	2	0.11	590	106	696	20	7	27	0.152299	0.259259	34600	1	5269.54	29330.5
dn_MIS	0.0387931	1	0.61	590	106	696	23	4	27	0.152299	0.148148	34600	0.0202107	5269.54	29330.5
dn_PTV	0.0387931	2	0.11	590	106	696	20	7	27	0.152299	0.259259	34700	1	5284.77	29415.2
dn_MIS	0.0387931	1	0.61	590	106	696	23	4	27	0.152299	0.148148	34700	0.02018	5284.77	29415.2
dn_PTV	0.0387931	2	0.11	590	106	696	20	7	27	0.152299	0.259259	34800	1	5300	29500
dn_MIS	0.0387931	1	0.61	590	106	696	23	4	27	0.152299	0.148148	34800	0.0201493	5300	29500
dn_PTV	0.0387931	2	0.11	590	106	696	20	7	27	0.152299	0.259259	34900	1	5315.23	29584.8
dn_MIS	0.0387931	1	0.61	590	106	696	23	4	27	0.152299	0.148148	34900	0.0201187	5315.23	29584.8
dn_PTV	0.0387931	2	0.11	590	106	696	20	7	27	0.152299	0.259259	35000	1	5330.46	29669.5
dn_MIS	0.0387931	1	0.61	590	106	696	23	4	27	0.152299	0.148148	35000	0.0200882	5330.46	29669.5
dn_PTV	0.0387931	2	0.11	590	106	696	20	7	27	0.152299	0.259259	35100	1	5345.69	29754.3
dn_MIS	0.0387931	1	0.61	590	106	696	23	4	27	0.152299	0.148148	35100	0.0200578	5345.69	29754.3
dn_PTV	0.0387931	2	0.11	590	106	696	20	7	27	0.152299	0.259259	35200	1	5360.92	29839.1
dn_MIS	0.0387931	1	0.61	590	106	696	23	4	27	0.152299	0.148148	35200	0.0200274	5360.92	29839.1
dn_PTV	0.0387931	2	0.11	590	106	696	20	7	27	0.152299	0.259259	35300	1	5376.15	29923.9
dn_MIS	0.0387931	1	0.61	590	106	696	23	4	27	0.152299	0.148148	35300	0.0200047	5376.15	29923.9
dn_PTV	0.0387931	2	0.11	590	106	696	20	7	27	0.152299	0.259259	35400	1	5391.38	30008.6
dn_MIS	0.0387931	1	0.61	590	106	696	23	4	27	0.152299	0.148148	35400	0.0199745	5391.38	30008.6
dn_PTV	0.0387931	2	0.11	590	106	696	20	7	27	0.152299	0.259259	35500	1	5406.61	30093.4
dn_MIS	0.0387931	1	0.61	590	106	696	23	4	27	0.152299	0.148148	35500	0.0199444	5406.61	30093.4
dn_PTV	0.0387931	2	0.11	590	106	696	20	7	27	0.152299	0.259259	35600	1	5421.84	30178.2
dn_MIS	0.0387931	1	0.61	590	106	696	23	4	27	0.152299	0.148148	35600	0.0199144	5421.84	30178.2
dn_PTV	0.0387931	2	0.11	590	106	696	20	7	27	0.152299	0.259259	35700	1	5437.07	30262.9
dn_MIS	0.0387931	1	0.61	590	106	696	23	4	27	0.152299	0.148148	35700	0.0198844	5437.07	30262.9
dn_PTV	0.0387931	2	0.11	590	106	696	20	7	27	0.152299	0.259259	35800	1	5452.3	30347.7
dn_MIS	0.0387931	1	0.61	590	106	696	23	4	27	0.152299	0.148148	35800	0.0198546	5452.3	30347.7
dn_PTV	0.0387931	2	0.11	590	106	696	20	7	27	0.152299	0.259259	35900	1	5467.53	30432.5
dn_MIS	0.0387931	1	0.61	590	106	696	23	4	27	0.152299	0.148148	35900	0.0198248	5467.53	30432.5
dn_PTV	0.0387931	2	0.11	590	106	696	20	7	27	0.152299	0.259259	36000	1	5482.76	30517.2
dn_MIS	0.0387931	1	0.61	590	106	696	23	4	27	0.152299	0.148148	36000	0.0197951	5482.76	30517.2
dn_PTV	0.0387931	2	0.11	590	106	696	20	7	27	0.152299	0.259259	36100	1	5497.99	30602
dn_MIS	0.0387931	1	0.61	590	106	696	23	4	27	0.152299	0.148148	36100	0.0197728	5497.99	30602
dn_PTV	0.0387931	2	0.11	590	106	696	20	7	27	0.152299	0.259259	36200	1	5513.22	30686.8
dn_MIS	0.0387931	1	0.61	590	106	696	23	4	27	0.152299	0.148148	36200	0.0197433	5513.22	30686.8
dn_PTV	0.0387931	2	0.11	590	106	696	20	7	27	0.152299	0.259259	36300	1	5528.45	30771.6
dn_MIS	0.0387931	1	0.61	590	106	696	23	4	27	0.152299	0.148148	36300	0.0197138	5528.45	30771.6
dn_PTV	0.0387931	2	0.11	590	106	696	20	7	27	0.152299	0.259259	36400	1	5543.68	30856.3
dn_MIS	0.0387931	1	0.61	590	106	696	23	4	27	0.152299	0.148148	36400	0.0196844	5543.68	30856.3
dn_PTV	0.0387931	2	0.11	590	106	696	20	7	27	0.152299	0.259259	36500	1	5558.91	30941.1
dn_MIS	0.0387931	1	0.61	590	106	696	23	4	27	0.152299	0.148148	36500	0.019655	5558.91	30941.1
dn_PTV	0.0387931	2	0.11	590	106	696	20	7	27	0.152299	0.259259	36600	1	5574.14	31025.9
dn_MIS	0.0387931	1	0.61	590	106	696	23	4	27	0.152299	0.148148	36600	0.0196258	5574.14	31025.9
dn_PTV	0.0387931	2	0.11	590	106	696	20	7	27	0.152299	0.259259	36700	1	5589.37	31110.6
dn_MIS	0.0387931	1	0.61	590	106	696	23	4	27	0.152299	0.148148	36700	0.0195966	5589.37	31110.6
dn_PTV	0.0387931	2	0.11	590	106	696	20	7	27	0.152299	0.259259	36800	1	5604.6	31195.4
dn_MIS	0.0387931	1	0.61	590	106	696	23	4	27	0.152299	0.148148	36800	0.0195675	5604.6	31195.4
dn_PTV	0.0387931	2	0.11	590	106	696	20	7	27	0.152299	0.259259	36900	1	5619.83	31280.2
dn_MIS	0.0387931	1	0.61	590	106	696	23	4	27	0.152299	0.148148	36900	0.0195457	5619.83	31280.2
dn_PTV	0.0387931	2	0.11	590	106	696	20	7	27	0.152299	0.259259	37000	1	5635.06	31364.9
dn_MIS	0.0387931	1	0.61	590	106	696	23	4	27	0.152299	0.148148	37000	0.0195168	5635.06	31364.9
dn_PTV	0.0387931	2	0.11	590	106	696	20	7	27	0.152299	0.259259	37100	1	5650.29	31449.7
dn_MIS	0.0387931	1	0.61	590	106	696	23	4	27	0.152299	0.148148	37100	0.0194879	5650.29	31449.7
dn_PTV	0.0387931	2	0.11	590	106	696	20	7	27	0.152299	0.259259	37200	1	5665.52	31534.5
dn_MIS	0.0387931	1	0.61	590	106	696	23	4	27	0.152299	0.148148	37200	0.0194591	5665.52	31534.5
dn_PTV	0.0387931	2	0.11	590	106	696	20	7	27	0.152299	0.259259	37300	1	5680.75	31619.3
dn_MIS	0.0387931	1	0.61	590	106	696	23	4	27	0.152299	0.148148	37300	0.0194304	5680.75	31619.3
dn_PTV	0.0387931	2	0.11	590	106	696	20	7	27	0.152299	0.259259	37400	1	5695.98	31704
dn_MIS	0.0387931	1	0.61	590	106	696	23	4	27	0.152299	0.148148	37400	0.0194017	5695.98	31704
dn_PTV	0.0387931	2	0.11	590	106	696	20	7	27	0.152299	0.259259	37500	1	5711.21	31788.8
dn_MIS	0.0387931	1	0.61	590	106	696	23	4	27	0.152299	0.148148	37500	0.0193731	5711.21	31788.8
dn_PTV	0.0387931	2	0.11	590	106	696	20	7	27	0.152299	0.259259	37600	1	5726.44	31873.6
dn_MIS	0.0387931	1	0.61	590	106	696	23	4	27	0.152299	0.148148	37600	0.0193446	5726.44	31873.6
dn_PTV	0.0387931	2	0.11	590	106	696	20	7	27	0.152299	0.259259	37700	1	5741.67	31958.3
dn_MIS	0.0387931	1	0.61	590	106	696	23	4	27	0.152299	0.148148	37700	0.0193233	5741.67	31958.3
dn_PTV	0.0387931	2	0.11	590	106	696	20	7	27	0.152299	0.259259	37800	1	5756.9	32043.1
dn_MIS	0.0387931	1	0.61	590	106	696	23	4	27	0.152299	0.148148	37800	0.0192949	5756.9	32043.1
dn_PTV	0.0387931	2	0.11	590	106	696	20	7	27	0.152299	0.259259	37900	1	5772.13	32127.9
dn_MIS	0.0387931	1	0.61	590	106	696	23	4	27	0.152299	0.148148	37900	0.0192666	5772.13	32127.9
dn_PTV	0.0387931	2	0.11	590	106	696	20	7	27	0.152299	0.259259	38000	1	5787.36	32212.6
dn_MIS	0.0387931	1	0.61	590	106	696	23	4	27	0.152299	0.148148	38000	0.0192384	5787.36	32212.6
dn_PTV	0.0387931	2	0.11	590	106	696	20	7	27	0.152299	0.259259	38100	1	5802.59	32297.4
dn_MIS	0.0387931	1	0.61	590	106	696	23	4	27	0.152299	0.148148	38100	0.0192102	5802.59	32297.4
dn_PTV	0.0387931	2	0.11	590	106	696	20	7	27	0.152299	0.259259	38200	1	5817.82	32382.2
dn_MIS	0.0387931	1	0.61	590	106	696	23	4	27	0.152299	0.148148	38200	0.0191822	5817.82	32382.2
dn_PTV	0.0387931	2	0.11	590	106	696	20	7	27	0.152299	0.259259	38300	1	5833.05	32467
dn_MIS	0.0387931	1	0.61	590	106	696	23	4	27	0.152299	0.148148	38300	0.0191541	5833.05	32467
dn_PTV	0.0387931	2	0.11	590	106	696	20	7	27	0.152299	0.259259	38400	1	5848.28	32551.7
dn_MIS	0.0387931	1	0.61	590	106	696	23	4	27	0.152299	0.148148	38400	0.0191262	5848.28	32551.7
dn_PTV	0.0387931	2	0.11	590	106	696	20	7	27	0.152299	0.259259	38500	1	5863.51	32636.5
dn_MIS	0.0387931	1	0.61	590	106	696	23	4	27	0.152299	0.148148	38500	0.0190983	5863.51	32636.5
dn_PTV	0.0387931	2	0.11	590	106	696	20	7	27	0.152299	0.259259	38600	1	5878.74	32721.3
dn_MIS	0.0387931	1	0.61	590	106	696	23	4	27	0.152299	0.148148	38600	0.0190775	5878.74	32721.3
dn_PTV	0.0387931	2	0.11	590	106	696	20	7	27	0.152299	0.259259	38700	1	5893.97	32806
dn_MIS	0.0387931	1	0.61	590	106	696	23	4	27	0.152299	0.148148	38700	0.0190498	5893.97	32806
dn_PTV	0.0387931	2	0.11	590	106	696	20	7	27	0.152299	0.259259	38800	1	5909.2	32890.8
dn_MIS	0.0387931	1	0.61	590	106	696	23	4	27	0.152299	0.148148	38800	0.0190221	5909.2	32890.8
dn_PTV	0.0387931	2	0.11	590	106	696	20	7	27	0.152299	0.259259	38900	1	5924.43	32975.6
dn_MIS	0.0387931	1	0.61	590	106	696	23	4	27	0.152299	0.148148	38900	0.0189945	5924.43	32975.6
dn_PTV	0.0387931	2	0.11	590	106	696	20	7	27	0.152299	0.259259	39000	1	5939.66	33060.3
dn_MIS	0.0387931	1	0.61	590	106	696	23	4	27	0.152299	0.148148	39000	0.018967	5939.66	33060.3
dn_PTV	0.0387931	2	0.11	590	106	696	20	7	27	0.152299	0.259259	39100	1	5954.89	33145.1
dn_MIS	0.0387931	1	0.61	590	106	696	23	4	27	0.152299	0.148148	39100	0.0189395	5954.89	33145.1
dn_PTV	0.0387931	2	0.11	590	106	696	20	7	27	0.152299	0.259259	39200	1	5970.11	33229.9
dn_MIS	0.0387931	1	0.61	590	106	696	23	4	27	0.152299	0.148148	39200	0.0189121	5970.11	33229.9
dn_PTV	0.0387931	2	0.11	590	106	696	20	7	27	0.152299	0.259259	39300	1	5985.34	33314.7
dn_MIS	0.0387931	1	0.61	590	106	696	23	4	27	0.152299	0.148148	39300	0.0188848	5985.34	33314.7
dn_PTV	0.0387931	2	0.11	590	106	696	20	7	27	0.152299	0.259259	39400	1	6000.57	33399.4
dn_MIS	0.0387931	1	0.61	590	106	696	23	4	27	0.152299	0.148148	39400	0.0188644	6000.57	33399.4
dn_PTV	0.0387931	2	0.11	590	106	696	20	7	27	0.152299	0.259259	39500	1	6015.8	33484.2
dn_MIS	0.0387931	1	0.61	590	106	696	23	4	27	0.152299	0.148148	39500	0.0188372	6015.8	33484.2
dn_PTV	0.0387931	2	0.11	590	106	696	20	7	27	0.152299	0.259259	39600	1	6031.03	33569
dn_MIS	0.0387931	1	0.61	590	106	696	23	4	27	0.152299	0.148148	39600	0.01881	6031.03	33569
dn_PTV	0.0387931	2	0.11	590	106	696	20	7	27	0.152299	0.259259	39700	1	6046.26	33653.7
dn_MIS	0.0387931	1	0.61	590	106	696	23	4	27	0.152299	0.148148	39700	0.018783	6046.26	33653.7
dn_PTV	0.0387931	2	0.11	590	106	696	20	7	27	0.152299	0.259259	39800	1	6061.49	33738.5
dn_MIS	0.0387931	1	0.61	590	106	696	23	4	27	0.152299	0.148148	39800	0.018756	6061.49	33738.5
dn_PTV	0.0387931	2	0.11	590	106	696	20	7	27	0.152299	0.259259	39900	1	6076.72	33823.3
dn_MIS	0.0387931	1	0.61	590	106	696	23	4	27	0.152299	0.148148	39900	0.0187291	6076.72	33823.3
dn_PTV	0.0387931	2	0.11	590	106	696	20	7	27	0.152299	0.259259	40000	1	6091.95	33908
dn_MIS	0.0387931	1	0.61	590	106	696	23	4	27	0.152299	0.148148	40000	0.0187022	6091.95	33908
dn_PTV	0.0387931	2	0.11	590	106	696	20	7	27	0.152299	0.259259	40100	1	6107.18	33992.8
dn_MIS	0.0387931	1	0.61	590	106	696	23	4	27	0.152299	0.148148	40100	0.0186754	6107.18	33992.8
dn_PTV	0.0387931	2	0.11	590	106	696	20	7	27	0.152299	0.259259	40200	1	6122.41	34077.6
dn_MIS	0.0387931	1	0.61	590	106	696	23	4	27	0.152299	0.148148	40200	0.0186554	6122.41	34077.6
dn_PTV	0.0387931	2	0.11	590	106	696	20	7	27	0.152299	0.259259	40300	1	6137.64	34162.4
dn_MIS	0.0387931	1	0.61	590	106	696	23	4	27	0.152299	0.148148	40300	0.0186287	6137.64	34162.4
dn_PTV	0.0387931	2	0.11	590	106	696	20	7	27	0.152299	0.259259	40400	1	6152.87	34247.1
dn_MIS	0.0387931	1	0.61	590	106	696	23	4	27	0.152299	0.148148	40400	0.0186021	6152.87	34247.1
dn_PTV	0.0387931	2	0.11	590	106	696	20	7	27	0.152299	0.259259	40500	1	6168.1	34331.9
dn_MIS	0.0387931	1	0.61	590	106	696	23	4	27	0.152299	0.148148	40500	0.0185756	6168.1	34331.9
dn_PTV	0.0387931	2	0.11	590	106	696	20	7	27	0.152299	0.259259	40600	1	6183.33	34416.7
dn_MIS	0.0387931	1	0.61	590	106	696	23	4	27	0.152299	0.148148	40600	0.0185491	6183.33	34416.7
dn_PTV	0.0387931	2	0.11	590	106	696	20	7	27	0.152299	0.259259	40700	1	6198.56	34501.4
dn_MIS	0.0387931	1	0.61	590	106	696	23	4	27	0.152299	0.148148	40700	0.0185227	6198.56	34501.4
dn_PTV	0.0387931	2	0.11	590	106	696	20	7	27	0.152299	0.259259	40800	1	6213.79	34586.2
dn_MIS	0.0387931	1	0.61	590	106	696	23	4	27	0.152299	0.148148	40800	0.0184964	6213.79	34586.2
dn_PTV	0.0387931	2	0.11	590	106	696	20	7	27	0.152299	0.259259	40900	1	6229.02	34671
dn_MIS	0.0387931	1	0.61	590	106	696	23	4	27	0.152299	0.148148	40900	0.0184701	6229.02	34671
dn_PTV	0.0387931	2	0.11	590	106	696	20	7	27	0.152299	0.259259	41000	1	6244.25	34755.7
dn_MIS	0.0387931	1	0.61	590	106	696	23	4	27	0.152299	0.148148	41000	0.0184439	6244.25	34755.7
dn_PTV	0.0387931	2	0.11	590	106	696	20	7	27	0.152299	0.259259	41100	1	6259.48	34840.5
dn_MIS	0.0387931	1	0.61	590	106	696	23	4	27	0.152299	0.148148	41100	0.0184243	6259.48	34840.5
dn_PTV	0.0387931	2	0.11	590	106	696	20	7	27	0.152299	0.259259	41200	1	6274.71	34925.3
dn_MIS	0.0387931	1	0.61	590	106	696	23	4	27	0.152299	0.148148	41200	0.0183982	6274.71	34925.3
dn_PTV	0.0387931	2	0.11	590	106	696	20	7	27	0.152299	0.259259	41300	1	6289.94	35010.1
dn_MIS	0.0387931	1	0.61	590	106	696	23	4	27	0.152299	0.148148	41300	0.0183721	6289.94	35010.1
dn_PTV	0.0387931	2	0.11	590	106	696	20	7	27	0.152299	0.259259	41400	1	6305.17	35094.8
dn_MIS	0.0387931	1	0.61	590	106	696	23	4	27	0.152299	0.148148	41400	0.0183462	6305.17	35094.8
dn_PTV	0.0387931	2	0.11	590	106	696	20	7	27	0.152299	0.259259	41500	1	6320.4	35179.6
dn_MIS	0.0387931	1	0.61	590	106	696	23	4	27	0.152299	0.148148	41500	0.0183203	6320.4	35179.6
dn_PTV	0.0387931	2	0.11	590	106	696	20	7	27	0.152299	0.259259	41600	1	6335.63	35264.4
dn_MIS	0.0387931	1	0.61	590	106	696	23	4	27	0.152299	0.148148	41600	0.0182944	6335.63	35264.4
dn_PTV	0.0387931	2	0.11	590	106	696	20	7	27	0.152299	0.259259	41700	1	6350.86	35349.1
dn_MIS	0.0387931	1	0.61	590	106	696	23	4	27	0.152299	0.148148	41700	0.0182686	6350.86	35349.1
dn_PTV	0.0387931	2	0.11	590	106	696	20	7	27	0.152299	0.259259	41800	1	6366.09	35433.9
dn_MIS	0.0387931	1	0.61	590	106	696	23	4	27	0.152299	0.148148	41800	0.0182429	6366.09	35433.9
dn_PTV	0.0387931	2	0.11	590	106	696	20	7	27	0.152299	0.259259	41900	1	6381.32	35518.7
dn_MIS	0.0387931	1	0.61	590	106	696	23	4	27	0.152299	0.148148	41900	0.0182237	6381.32	35518.7
dn_PTV	0.0387931	2	0.11	590	106	696	20	7	27	0.152299	0.259259	42000	1	6396.55	35603.4
dn_MIS	0.0387931	1	0.61	590	106	696	23	4	27	0.152299	0.148148	42000	0.0181981	6396.55	35603.4
dn_PTV	0.0387931	2	0.11	590	106	696	20	7	27	0.152299	0.259259	42100	1	6411.78	35688.2
dn_MIS	0.0387931	1	0.61	590	106	696	23	4	27	0.152299	0.148148	42100	0.0181725	6411.78	35688.2
dn_PTV	0.0387931	2	0.11	590	106	696	20	7	27	0.152299	0.259259	42200	1	6427.01	35773
dn_MIS	0.0387931	1	0.61	590	106	696	23	4	27	0.152299	0.148148	42200	0.018147	6427.01	35773
dn_PTV	0.0387931	2	0.11	590	106	696	20	7	27	0.152299	0.259259	42300	1	6442.24	35857.8
dn_MIS	0.0387931	1	0.61	590	106	696	23	4	27	0.152299	0.148148	42300	0.0181216	6442.24	35857.8
dn_PTV	0.0387931	2	0.11	590	106	696	20	7	27	0.152299	0.259259	42400	1	6457.47	35942.5
dn_MIS	0.0387931	1	0.61	590	106	696	23	4	27	0.152299	0.148148	42400	0.0180963	6457.47	35942.5
dn_PTV	0.0387931	2	0.11	590	106	696	20	7	27	0.152299	0.259259	42500	1	6472.7	36027.3
dn_MIS	0.0387931	1	0.61	590	106	696	23	4	27	0.152299	0.148148	42500	0.018071	6472.7	36027.3
dn_PTV	0.0387931	2	0.11	590	106	696	20	7	27	0.152299	0.259259	42600	1	6487.93	36112.1
dn_MIS	0.0387931	1	0.61	590	106	696	23	4	27	0.152299	0.148148	42600	0.0180457	6487.93	36112.1
dn_PTV	0.0387931	2	0.11	590	106	696	20	7	27	0.152299	0.259259	42700	1	6503.16	36196.8
dn_MIS	0.0387931	1	0.61	590	106	696	23	4	27	0.152299	0.148148	42700	0.0180268	6503.16	36196.8
dn_PTV	0.0387931	2	0.11	590	106	696	20	7	27	0.152299	0.259259	42800	1	6518.39	36281.6
dn_MIS	0.0387931	1	0.61	590	106	696	23	4	27	0.152299	0.148148	42800	0.0180017	6518.39	36281.6
dn_PTV	0.0387931	2	0.11	590	106	696	20	7	27	0.152299	0.259259	42900	1	6533.62	36366.4
dn_MIS	0.0387931	1	0.61	590	106	696	23	4	27	0.152299	0.148148	42900	0.0179766	6533.62	36366.4
dn_PTV	0.0387931	2	0.11	590	106	696	20	7	27	0.152299	0.259259	43000	1	6548.85	36451.1
dn_MIS	0.0387931	1	0.61	590	106	696	23	4	27	0.152299	0.148148	43000	0.0179516	6548.85	36451.1
dn_PTV	0.0387931	2	0.11	590	106	696	20	7	27	0.152299	0.259259	43100	1	6564.08	36535.9
dn_MIS	0.0387931	1	0.61	590	106	696	23	4	27	0.152299	0.148148	43100	0.0179266	6564.08	36535.9
dn_PTV	0.0387931	2	0.11	590	106	696	20	7	27	0.152299	0.259259	43200	1	6579.31	36620.7
dn_MIS	0.0387931	1	0.61	590	106	696	23	4	27	0.152299	0.148148	43200	0.0179018	6579.31	36620.7
dn_PTV	0.0387931	2	0.11	590	106	696	20	7	27	0.152299	0.259259	43300	1	6594.54	36705.5
dn_MIS	0.0387931	1	0.61	590	106	696	23	4	27	0.152299	0.148148	43300	0.0178769	6594.54	36705.5
dn_PTV	0.0387931	2	0.11	590	106	696	20	7	27	0.152299	0.259259	43400	1	6609.77	36790.2
dn_MIS	0.0387931	1	0.61	590	106	696	23	4	27	0.152299	0.148148	43400	0.0178521	6609.77	36790.2
dn_PTV	0.0387931	2	0.11	590	106	696	20	7	27	0.152299	0.259259	43500	1	6625	36875
dn_MIS	0.0387931	1	0.61	590	106	696	23	4	27	0.152299	0.148148	43500	0.0178274	6625	36875
dn_PTV	0.0387931	2	0.11	590	106	696	20	7	27	0.152299	0.259259	43600	1	6640.23	36959.8
dn_MIS	0.0387931	1	0.61	590	106	696	23	4	27	0.152299	0.148148	43600	0.0178089	6640.23	36959.8
dn_PTV	0.0387931	2	0.11	590	106	696	20	7	27	0.152299	0.259259	43700	1	6655.46	37044.5
dn_MIS	0.0387931	1	0.61	590	106	696	23	4	27	0.152299	0.148148	43700	0.0177843	6655.46	37044.5
dn_PTV	0.0387931	2	0.11	590	106	696	20	7	27	0.152299	0.259259	43800	1	6670.69	37129.3
dn_MIS	0.0387931	1	0.61	590	106	696	23	4	27	0.152299	0.148148	43800	0.0177597	6670.69	37129.3
dn_PTV	0.0387931	2	0.11	590	106	696	20	7	27	0.152299	0.259259	43900	1	6685.92	37214.1
dn_MIS	0.0387931	1	0.61	590	106	696	23	4	27	0.152299	0.148148	43900	0.0177352	6685.92	37214.1
dn_PTV	0.0387931	2	0.11	590	106	696	20	7	27	0.152299	0.259259	44000	1	6701.15	37298.9
dn_MIS	0.0387931	1	0.61	590	106	696	23	4	27	0.152299	0.148148	44000	0.0177108	6701.15	37298.9
dn_PTV	0.0387931	2	0.11	590	106	696	20	7	27	0.152299	0.259259	44100	1	6716.38	37383.6
dn_MIS	0.0387931	1	0.61	590	106	696	23	4	27	0.152299	0.148148	44100	0.0176864	6716.38	37383.6
dn_PTV	0.0387931	2	0.11	590	106	696	20	7	27	0.152299	0.259259	44200	1	6731.61	37468.4
dn_MIS	0.0387931	1	0.61	590	106	696	23	4	27	0.152299	0.148148	44200	0.0176621	6731.61	37468.4
dn_PTV	0.0387931	2	0.11	590	106	696	20	7	27	0.152299	0.259259	44300	1	6746.84	37553.2
dn_MIS	0.0387931	1	0.61	590	106	696	23	4	27	0.152299	0.148148	44300	0.0176378	6746.84	37553.2
dn_PTV	0.0387931	2	0.11	590	106	696	20	7	27	0.152299	0.259259	44400	1	6762.07	37637.9
dn_MIS	0.0387931	1	0.61	590	106	696	23	4	27	0.152299	0.148148	44400	0.0176197	6762.07	37637.9
dn_PTV	0.0387931	2	0.11	590	106	696	20	7	27	0.152299	0.259259	44500	1	6777.3	37722.7
dn_MIS	0.0387931	1	0.61	590	106	696	23	4	27	0.152299	0.148148	44500	0.0175955	6777.3	37722.7
dn_PTV	0.0387931	2	0.11	590	106	696	20	7	27	0.152299	0.259259	44600	1	6792.53	37807.5
dn_MIS	0.0387931	1	0.61	590	106	696	23	4	27	0.152299	0.148148	44600	0.0175714	6792.53	37807.5
dn_PTV	0.0387931	2	0.11	590	106	696	20	7	27	0.152299	0.259259	44700	1	6807.76	37892.2
dn_MIS	0.0387931	1	0.61	590	106	696	23	4	27	0.152299	0.148148	44700	0.0175473	6807.76	37892.2
dn_PTV	0.0387931	2	0.11	590	106	696	20	7	27	0.152299	0.259259	44800	1	6822.99	37977
dn_MIS	0.0387931	1	0.61	590	106	696	23	4	27	0.152299	0.148148	44800	0.0175233	6822.99	37977
dn_PTV	0.0387931	2	0.11	590	106	696	20	7	27	0.152299	0.259259	44900	1	6838.22	38061.8
dn_MIS	0.0387931	1	0.61	590	106	696	23	4	27	0.152299	0.148148	44900	0.0174994	6838.22	38061.8
dn_PTV	0.0387931	2	0.11	590	106	696	20	7	27	0.152299	0.259259	45000	1	6853.45	38146.6
dn_MIS	0.0387931	1	0.61	590	106	696	23	4	27	0.152299	0.148148	45000	0.0174755	6853.45	38146.6
dn_PTV	0.0387931	2	0.11	590	106	696	20	7	27	0.152299	0.259259	45100	1	6868.68	38231.3
dn_MIS	0.0387931	1	0.61	590	106	696	23	4	27	0.152299	0.148148	45100	0.0174516	6868.68	38231.3
dn_PTV	0.0387931	2	0.11	590	106	696	20	7	27	0.152299	0.259259	45200	1	6883.91	38316.1
dn_MIS	0.0387931	1	0.61	590	106	696	23	4	27	0.152299	0.148148	45200	0.0174338	6883.91	38316.1
dn_PTV	0.0387931	2	0.11	590	106	696	20	7	27	0.152299	0.259259	45300	1	6899.14	38400.9
dn_MIS	0.0387931	1	0.61	590	106	696	23	4	27	0.152299	0.148148	45300	0.01741	6899.14	38400.9
dn_PTV	0.0387931	2	0.11	590	106	696	20	7	27	0.152299	0.259259	45400	1	6914.37	38485.6
dn_MIS	0.0387931	1	0.61	590	106	696	23	4	27	0.152299	0.148148	45400	0.0173863	6914.37	38485.6
dn_PTV	0.0387931	2	0.11	590	106	696	20	7	27	0.152299	0.259259	45500	1	6929.6	38570.4
dn_MIS	0.0387931	1	0.61	590	106	696	23	4	27	0.152299	0.148148	45500	0.0173627	6929.6	38570.4
dn_PTV	0.0387931	2	0.11	590	106	696	20	7	27	0.152299	0.259259	45600	1	6944.83	38655.2
dn_MIS	0.0387931	1	0.61	590	106	696	23	4	27	0.152299	0.148148	45600	0.0173391	6944.83	38655.2
dn_PTV	0.0387931	2	0.11	590	106	696	20	7	27	0.152299	0.259259	45700	1	6960.06	38739.9
dn_MIS	0.0387931	1	0.61	590	106	696	23	4	27	0.152299	0.148148	45700	0.0173156	6960.06	38739.9
dn_PTV	0.0387931	2	0.11	590	106	696	20	7	27	0.152299	0.259259	45800	1	6975.29	38824.7
dn_MIS	0.0387931	1	0.61	590	106	696	23	4	27	0.152299	0.148148	45800	0.0172921	6975.29	38824.7
dn_PTV	0.0387931	2	0.11	590	106	696	20	7	27	0.152299	0.259259	45900	1	6990.52	38909.5
dn_MIS	0.0387931	1	0.61	590	106	696	23	4	27	0.152299	0.148148	45900	0.0172687	6990.52	38909.5
dn_PTV	0.0387931	2	0.11	590	106	696	20	7	27	0.152299	0.259259	46000	1	7005.75	38994.3
dn_MIS	0.0387931	1	0.61	590	106	696	23	4	27	0.152299	0.148148	46000	0.0172512	7005.75	38994.3
dn_PTV	0.0387931	2	0.11	590	106	696	20	7	27	0.152299	0.259259	46100	1	7020.98	39079
dn_MIS	0.0387931	1	0.61	590	106	696	23	4	27	0.152299	0.148148	46100	0.0172279	7020.98	39079
dn_PTV	0.0387931	2	0.11	590	106	696	20	7	27	0.152299	0.259259	46200	1	7036.21	39163.8
dn_MIS	0.0387931	1	0.61	590	106	696	23	4	27	0.152299	0.148148	46200	0.0172046	7036.21	39163.8
dn_PTV	0.0387931	2	0.11	590	106	696	20	7	27	0.152299	0.259259	46300	1	7051.44	39248.6
dn_MIS	0.0387931	1	0.61	590	106	696	23	4	27	0.152299	0.148148	46300	0.0171814	7051.44	39248.6
dn_PTV	0.0387931	2	0.11	590	106	696	20	7	27	0.152299	0.259259	46400	1	7066.67	39333.3
dn_MIS	0.0387931	1	0.61	590	106	696	23	4	27	0.152299	0.148148	46400	0.0171582	7066.67	39333.3
dn_PTV	0.0387931	2	0.11	590	106	696	20	7	27	0.152299	0.259259	46500	1	7081.9	39418.1
dn_MIS	0.0387931	1	0.61	590	106	696	23	4	27	0.152299	0.148148	46500	0.0171351	7081.9	39418.1
dn_PTV	0.0387931	2	0.11	590	106	696	20	7	27	0.152299	0.259259	46600	1	7097.13	39502.9
dn_MIS	0.0387931	1	0.61	590	106	696	23	4	27	0.152299	0.148148	46600	0.017112	7097.13	39502.9
dn_PTV	0.0387931	2	0.11	590	106	696	20	7	27	0.152299	0.259259	46700	1	7112.36	39587.6
dn_MIS	0.0387931	1	0.61	590	106	696	23	4	27	0.152299	0.148148	46700	0.017089	7112.36	39587.6
dn_PTV	0.0387931	2	0.11	590	106	696	20	7	27	0.152299	0.259259	46800	1	7127.59	39672.4
dn_MIS	0.0387931	1	0.61	590	106	696	23	4	27	0.152299	0.148148	46800	0.0170661	7127.59	39672.4
dn_PTV	0.0387931	2	0.11	590	106	696	20	7	27	0.152299	0.259259	46900	1	7142.82	39757.2
dn_MIS	0.0387931	1	0.61	590	106	696	23	4	27	0.152299	0.148148	46900	0.0170489	7142.82	39757.2
dn_PTV	0.0387931	2	0.11	590	106	696	20	7	27	0.152299	0.259259	47000	1	7158.05	39842
dn_MIS	0.0387931	1	0.61	590	106	696	23	4	27	0.152299	0.148148	47000	0.017026	7158.05	39842
dn_PTV	0.0387931	2	0.11	590	106	696	20	7	27	0.152299	0.259259	47100	1	7173.28	39926.7
dn_MIS	0.0387931	1	0.61	590	106	696	23	4	27	0.152299	0.148148	47100	0.0170032	7173.28	39926.7
dn_PTV	0.0387931	2	0.11	590	106	696	20	7	27	0.152299	0.259259	47200	1	7188.51	40011.5
dn_MIS	0.0387931	1	0.61	590	106	696	23	4	27	0.152299	0.148148	47200	0.0169804	7188.51	40011.5
dn_PTV	0.0387931	2	0.11	590	106	696	20	7	27	0.152299	0.259259	47300	1	7203.74	40096.3
dn_MIS	0.0387931	1	0.61	590	106	696	23	4	27	0.152299	0.148148	47300	0.0169577	7203.74	40096.3
dn_PTV	0.0387931	2	0.11	590	106	696	20	7	27	0.152299	0.259259	47400	1	7218.97	40181
dn_MIS	0.0387931	1	0.61	590	106	696	23	4	27	0.152299	0.148148	47400	0.0169351	7218.97	40181
dn_PTV	0.0387931	2	0.11	590	106	696	20	7	27	0.152299	0.259259	47500	1	7234.2	40265.8
dn_MIS	0.0387931	1	0.61	590	106	696	23	4	27	0.152299	0.148148	47500	0.0169124	7234.2	40265.8
dn_PTV	0.0387931	2	0.11	590	106	696	20	7	27	0.152299	0.259259	47600	1	7249.43	40350.6
dn_MIS	0.0387931	1	0.61	590	106	696	23	4	27	0.152299	0.148148	47600	0.0168899	7249.43	40350.6
dn_PTV	0.0387931	2	0.11	590	106	696	20	7	27	0.152299	0.259259	47700	1	7264.66	40435.3
dn_MIS	0.0387931	1	0.61	590	106	696	23	4	27	0.152299	0.148148	47700	0.016873	7264.66	40435.3
dn_PTV	0.0387931	2	0.11	590	106	696	20	7	27	0.152299	0.259259	47800	1	7279.89	40520.1
dn_MIS	0.0387931	1	0.61	590	106	696	23	4	27	0.152299	0.148148	47800	0.0168505	7279.89	40520.1
dn_PTV	0.0387931	2	0.11	590	106	696	20	7	27	0.152299	0.259259	47900	1	7295.11	40604.9
dn_MIS	0.0387931	1	0.61	590	106	696	23	4	27	0.152299	0.148148	47900	0.0168281	7295.11	40604.9
dn_PTV	0.0387931	2	0.11	590	106	696	20	7	27	0.152299	0.259259	48000	1	7310.34	40689.7
dn_MIS	0.0387931	1	0.61	590	106	696	23	4	27	0.152299	0.148148	48000	0.0168057	7310.34	40689.7
dn_PTV	0.0387931	2	0.11	590	106	696	20	7	27	0.152299	0.259259	48100	1	7325.57	40774.4
dn_MIS	0.0387931	1	0.61	590	106	696	23	4	27	0.152299	0.148148	48100	0.0167834	7325.57	40774.4
dn_PTV	0.0387931	2	0.11	590	106	696	20	7	27	0.152299	0.259259	48200	1	7340.8	40859.2
dn_MIS	0.0387931	1	0.61	590	106	696	23	4	27	0.152299	0.148148	48200	0.0167611	7340.8	40859.2
dn_PTV	0.0387931	2	0.11	590	106	696	20	7	27	0.152299	0.259259	48300	1	7356.03	40944
dn_MIS	0.0387931	1	0.61	590	106	696	23	4	27	0.152299	0.148148	48300	0.0167389	7356.03	40944
dn_PTV	0.0387931	2	0.11	590	106	696	20	7	27	0.152299	0.259259	48400	1	7371.26	41028.7
dn_MIS	0.0387931	1	0.61	590	106	696	23	4	27	0.152299	0.148148	48400	0.0167167	7371.26	41028.7
dn_PTV	0.0387931	2	0.11	590	106	696	20	7	27	0.152299	0.259259	48500	1	7386.49	41113.5
dn_MIS	0.0387931	1	0.61	590	106	696	23	4	27	0.152299	0.148148	48500	0.0167001	7386.49	41113.5
dn_PTV	0.0387931	2	0.11	590	106	696	20	7	27	0.152299	0.259259	48600	1	7401.72	41198.3
dn_MIS	0.0387931	1	0.61	590	106	696	23	4	27	0.152299	0.148148	48600	0.016678	7401.72	41198.3
dn_PTV	0.0387931	2	0.11	590	106	696	20	7	27	0.152299	0.259259	48700	1	7416.95	41283
dn_MIS	0.0387931	1	0.61	590	106	696	23	4	27	0.152299	0.148148	48700	0.016656	7416.95	41283
dn_PTV	0.0387931	2	0.11	590	106	696	20	7	27	0.152299	0.259259	48800	1	7432.18	41367.8
dn_MIS	0.0387931	1	0.61	590	106	696	23	4	27	0.152299	0.148148	48800	0.016634	7432.18	41367.8
dn_PTV	0.0387931	2	0.11	590	106	696	20	7	27	0.152299	0.259259	48900	1	7447.41	41452.6
dn_MIS	0.0387931	1	0.61	590	106	696	23	4	27	0.152299	0.148148	48900	0.016612	7447.41	41452.6
dn_PTV	0.0387931	2	0.11	590	106	696	20	7	27	0.152299	0.259259	49000	1	7462.64	41537.4
dn_MIS	0.0387931	1	0.61	590	106	696	23	4	27	0.152299	0.148148	49000	0.0165901	7462.64	41537.4
dn_PTV	0.0387931	2	0.11	590	106	696	20	7	27	0.152299	0.259259	49100	1	7477.87	41622.1
dn_MIS	0.0387931	1	0.61	590	106	696	23	4	27	0.152299	0.148148	49100	0.0165683	7477.87	41622.1
dn_PTV	0.0387931	2	0.11	590	106	696	20	7	27	0.152299	0.259259	49200	1	7493.1	41706.9
dn_MIS	0.0387931	1	0.61	590	106	696	23	4	27	0.152299	0.148148	49200	0.0165465	7493.1	41706.9
dn_PTV	0.0387931	2	0.11	590	106	696	20	7	27	0.152299	0.259259	49300	1	7508.33	41791.7
dn_MIS	0.0387931	1	0.61	590	106	696	23	4	27	0.152299	0.148148	49300	0.0165301	7508.33	41791.7
dn_PTV	0.0387931	2	0.11	590	106	696	20	7	27	0.152299	0.259259	49400	1	7523.56	41876.4
dn_MIS	0.0387931	1	0.61	590	106	696	23	4	27	0.152299	0.148148	49400	0.0165084	7523.56	41876.4
dn_PTV	0.0387931	2	0.11	590	106	696	20	7	27	0.152299	0.259259	49500	1	7538.79	41961.2
dn_MIS	0.0387931	1	0.61	590	106	696	23	4	27	0.152299	0.148148	49500	0.0164867	7538.79	41961.2
dn_PTV	0.0387931	2	0.11	590	106	696	20	7	27	0.152299	0.259259	49600	1	7554.02	42046
dn_MIS	0.0387931	1	0.61	590	106	696	23	4	27	0.152299	0.148148	49600	0.0164651	7554.02	42046
dn_PTV	0.0387931	2	0.11	590	106	696	20	7	27	0.152299	0.259259	49700	1	7569.25	42130.7
dn_MIS	0.0387931	1	0.61	590	106	696	23	4	27	0.152299	0.148148	49700	0.0164435	7569.25	42130.7
dn_PTV	0.0387931	2	0.11	590	106	696	20	7	27	0.152299	0.259259	49800	1	7584.48	42215.5
dn_MIS	0.0387931	1	0.61	590	106	696	23	4	27	0.152299	0.148148	49800	0.016422	7584.48	42215.5
dn_PTV	0.0387931	2	0.11	590	106	696	20	7	27	0.152299	0.259259	49900	1	7599.71	42300.3
dn_MIS	0.0387931	1	0.61	590	106	696	23	4	27	0.152299	0.148148	49900	0.0164005	7599.71	42300.3
dn_PTV	0.0387931	2	0.11	590	106	696	20	7	27	0.152299	0.259259	50000	1	7614.94	42385.1
dn_MIS	0.0387931	1	0.61	590	106	696	23	4	27	0.152299	0.148148	50000	0.016379	7614.94	42385.1
dn_PTV	0.0387931	2	0.11	590	106	696	20	7	27	0.152299	0.259259	50100	1	7630.17	42469.8
dn_MIS	0.0387931	1	0.61	590	106	696	23	4	27	0.152299	0.148148	50100	0.0163576	7630.17	42469.8
dn_PTV	0.0387931	2	0.11	590	106	696	20	7	27	0.152299	0.259259	50200	1	7645.4	42554.6
dn_MIS	0.0387931	1	0.61	590	106	696	23	4	27	0.152299	0.148148	50200	0.0163416	7645.4	42554.6
dn_PTV	0.0387931	2	0.11	590	106	696	20	7	27	0.152299	0.259259	50300	1	7660.63	42639.4
dn_MIS	0.0387931	1	0.61	590	106	696	23	4	27	0.152299	0.148148	50300	0.0163203	7660.63	42639.4
dn_PTV	0.0387931	2	0.11	590	106	696	20	7	27	0.152299	0.259259	50400	1	7675.86	42724.1
dn_MIS	0.0387931	1	0.61	590	106	696	23	4	27	0.152299	0.148148	50400	0.016299	7675.86	42724.1
dn_PTV	0.0387931	2	0.11	590	106	696	20	7	27	0.152299	0.259259	50500	1	7691.09	42808.9
dn_MIS	0.0387931	1	0.61	590	106	696	23	4	27	0.152299	0.148148	50500	0.0162778	7691.09	42808.9
dn_PTV	0.0387931	2	0.11	590	106	696	20	7	27	0.152299	0.259259	50600	1	7706.32	42893.7
dn_MIS	0.0387931	1	0.61	590	106	696	23	4	27	0.152299	0.148148	50600	0.0162566	7706.32	42893.7
dn_PTV	0.0387931	2	0.11	590	106	696	20	7	27	0.152299	0.259259	50700	1	7721.55	42978.4
dn_MIS	0.0387931	1	0.61	590	106	696	23	4	27	0.152299	0.148148	50700	0.0162355	7721.55	42978.4
dn_PTV	0.0387931	2	0.11	590	106	696	20	7	27	0.152299	0.259259	50800	1	7736.78	43063.2
dn_MIS	0.0387931	1	0.61	590	106	696	23	4	27	0.152299	0.148148	50800	0.0162144	7736.78	43063.2
dn_PTV	0.0387931	2	0.11	590	106	696	20	7	27	0.152299	0.259259	50900	1	7752.01	43148
dn_MIS	0.0387931	1	0.61	590	106	696	23	4	27	0.152299	0.148148	50900	0.0161934	7752.01	43148
dn_PTV	0.0387931	2	0.11	590	106	696	20	7	27	0.152299	0.259259	51000	1	7767.24	43232.8
dn_MIS	0.0387931	1	0.61	590	106	696	23	4	27	0.152299	0.148148	51000	0.0161776	7767.24	43232.8
dn_PTV	0.0387931	2	0.11	590	106	696	20	7	27	0.152299	0.259259	51100	1	7782.47	43317.5
dn_MIS	0.0387931	1	0.61	590	106	696	23	4	27	0.152299	0.148148	51100	0.0161566	7782.47	43317.5
dn_PTV	0.0387931	2	0.11	590	106	696	20	7	27	0.152299	0.259259	51200	1	7797.7	43402.3
dn_MIS	0.0387931	1	0.61	590	106	696	23	4	27	0.152299	0.148148	51200	0.0161357	7797.7	43402.3
dn_PTV	0.0387931	2	0.11	590	106	696	20	7	27	0.152299	0.259259	51300	1	7812.93	43487.1
dn_MIS	0.0387931	1	0.61	590	106	696	23	4	27	0.152299	0.148148	51300	0.0161148	7812.93	43487.1
dn_PTV	0.0387931	2	0.11	590	106	696	20	7	27	0.152299	0.259259	51400	1	7828.16	43571.8
dn_MIS	0.0387931	1	0.61	590	106	696	23	4	27	0.152299	0.148148	51400	0.016094	7828.16	43571.8
dn_PTV	0.0387931	2	0.11	590	106	696	20	7	27	0.152299	0.259259	51500	1	7843.39	43656.6
dn_MIS	0.0387931	1	0.61	590	106	696	23	4	27	0.152299	0.148148	51500	0.0160732	7843.39	43656.6
dn_PTV	0.0387931	2	0.11	590	106	696	20	7	27	0.152299	0.259259	51600	1	7858.62	43741.4
dn_MIS	0.0387931	1	0.61	590	106	696	23	4	27	0.152299	0.148148	51600	0.0160525	7858.62	43741.4
dn_PTV	0.0387931	2	0.11	590	106	696	20	7	27	0.152299	0.259259	51700	1	7873.85	43826.1
dn_MIS	0.0387931	1	0.61	590	106	696	23	4	27	0.152299	0.148148	51700	0.0160318	7873.85	43826.1
dn_PTV	0.0387931	2	0.11	590	106	696	20	7	27	0.152299	0.259259	51800	1	7889.08	43910.9
dn_MIS	0.0387931	1	0.61	590	106	696	23	4	27	0.152299	0.148148	51800	0.0160163	7889.08	43910.9
dn_PTV	0.0387931	2	0.11	590	106	696	20	7	27	0.152299	0.259259	51900	1	7904.31	43995.7
dn_MIS	0.0387931	1	0.61	590	106	696	23	4	27	0.152299	0.148148	51900	0.0159956	7904.31	43995.7
dn_PTV	0.0387931	2	0.11	590	106	696	20	7	27	0.152299	0.259259	52000	1	7919.54	44080.5
dn_MIS	0.0387931	1	0.61	590	106	696	23	4	27	0.152299	0.148148	52000	0.015975	7919.54	44080.5
dn_PTV	0.0387931	2	0.11	590	106	696	20	7	27	0.152299	0.259259	52100	1	7934.77	44165.2
dn_MIS	0.0387931	1	0.61	590	106	696	23	4	27	0.152299	0.148148	52100	0.0159545	7934.77	44165.2
dn_PTV	0.0387931	2	0.11	590	106	696	20	7	27	0.152299	0.259259	52200	1	7950	44250
dn_MIS	0.0387931	1	0.61	590	106	696	23	4	27	0.152299	0.148148	52200	0.015934	7950	44250
dn_PTV	0.0387931	2	0.11	590	106	696	20	7	27	0.152299	0.259259	52300	1	7965.23	44334.8
dn_MIS	0.0387931	1	0.61	590	106	696	23	4	27	0.152299	0.148148	52300	0.0159135	7965.23	44334.8
dn_PTV	0.0387931	2	0.11	590	106	696	20	7	27	0.152299	0.259259	52400	1	7980.46	44419.5
dn_MIS	0.0387931	1	0.61	590	106	696	23	4	27	0.152299	0.148148	52400	0.0158931	7980.46	44419.5
dn_PTV	0.0387931	2	0.11	590	106	696	20	7	27	0.152299	0.259259	52500	1	7995.69	44504.3
dn_MIS	0.0387931	1	0.61	590	106	696	23	4	27	0.152299	0.148148	52500	0.0158728	7995.69	44504.3
dn_PTV	0.0387931	2	0.11	590	106	696	20	7	27	0.152299	0.259259	52600	1	8010.92	44589.1
dn_MIS	0.0387931	1	0.61	590	106	696	23	4	27	0.152299	0.148148	52600	0.0158524	8010.92	44589.1
dn_PTV	0.0387931	2	0.11	590	106	696	20	7	27	0.152299	0.259259	52700	1	8026.15	44673.9
dn_MIS	0.0387931	1	0.61	590	106	696	23	4	27	0.152299	0.148148	52700	0.0158372	8026.15	44673.9
dn_PTV	0.0387931	2	0.11	590	106	696	20	7	27	0.152299	0.259259	52800	1	8041.38	44758.6
dn_MIS	0.0387931	1	0.61	590	106	696	23	4	27	0.152299	0.148148	52800	0.015817	8041.38	44758.6
dn_PTV	0.0387931	2	0.11	590	106	696	20	7	27	0.152299	0.259259	52900	1	8056.61	44843.4
dn_MIS	0.0387931	1	0.61	590	106	696	23	4	27	0.152299	0.148148	52900	0.0157968	8056.61	44843.4
dn_PTV	0.0387931	2	0.11	590	106	696	20	7	27	0.152299	0.259259	53000	1	8071.84	44928.2
dn_MIS	0.0387931	1	0.61	590	106	696	23	4	27	0.152299	0.148148	53000	0.0157766	8071.84	44928.2
dn_PTV	0.0387931	2	0.11	590	106	696	20	7	27	0.152299	0.259259	53100	1	8087.07	45012.9
dn_MIS	0.0387931	1	0.61	590	106	696	23	4	27	0.152299	0.148148	53100	0.0157565	8087.07	45012.9
dn_PTV	0.0387931	2	0.11	590	106	696	20	7	27	0.152299	0.259259	53200	1	8102.3	45097.7
dn_MIS	0.0387931	1	0.61	590	106	696	23	4	27	0.152299	0.148148	53200	0.0157364	8102.3	45097.7
dn_PTV	0.0387931	2	0.11	590	106	696	20	7	27	0.152299	0.259259	53300	1	8117.53	45182.5
dn_MIS	0.0387931	1	0.61	590	106	696	23	4	27	0.152299	0.148148	53300	0.0157163	8117.53	45182.5
dn_PTV	0.0387931	2	0.11	590	106	696	20	7	27	0.152299	0.259259	53400	1	8132.76	45267.2
dn_MIS	0.0387931	1	0.61	590	106	696	23	4	27	0.152299	0.148148	53400	0.0156963	8132.76	45267.2
dn_PTV	0.0387931	2	0.11	590	106	696	20	7	27	0.152299	0.259259	53500	1	8147.99	45352
dn_MIS	0.0387931	1	0.61	590	106	696	23	4	27	0.152299	0.148148	53500	0.0156813	8147.99	45352
dn_PTV	0.0387931	2	0.11	590	106	696	20	7	27	0.152299	0.259259	53600	1	8163.22	45436.8
dn_MIS	0.0387931	1	0.61	590	106	696	23	4	27	0.152299	0.148148	53600	0.0156614	8163.22	45436.8
dn_PTV	0.0387931	2	0.11	590	106	696	20	7	27	0.152299	0.259259	53700	1	8178.45	45521.6
dn_MIS	0.0387931	1	0.61	590	106	696	23	4	27	0.152299	0.148148	53700	0.0156415	8178.45	45521.6
dn_PTV	0.0387931	2	0.11	590	106	696	20	7	27	0.152299	0.259259	53800	1	8193.68	45606.3
dn_MIS	0.0387931	1	0.61	590	106	696	23	4	27	0.152299	0.148148	53800	0.0156217	8193.68	45606.3
dn_PTV	0.0387931	2	0.11	590	106	696	20	7	27	0.152299	0.259259	53900	1	8208.91	45691.1
dn_MIS	0.0387931	1	0.61	590	106	696	23	4	27	0.152299	0.148148	53900	0.0156018	8208.91	45691.1
dn_PTV	0.0387931	2	0.11	590	106	696	20	7	27	0.152299	0.259259	54000	1	8224.14	45775.9
dn_MIS	0.0387931	1	0.61	590	106	696	23	4	27	0.152299	0.148148	54000	0.0155821	8224.14	45775.9
dn_PTV	0.0387931	2	0.11	590	106	696	20	7	27	0.152299	0.259259	54100	1	8239.37	45860.6
dn_MIS	0.0387931	1	0.61	590	106	696	23	4	27	0.152299	0.148148	54100	0.0155623	8239.37	45860.6
dn_PTV	0.0387931	2	0.11	590	106	696	20	7	27	0.152299	0.259259	54200	1	8254.6	45945.4
dn_MIS	0.0387931	1	0.61	590	106	696	23	4	27	0.152299	0.148148	54200	0.0155427	8254.6	45945.4
dn_PTV	0.0387931	2	0.11	590	106	696	20	7	27	0.152299	0.259259	54300	1	8269.83	46030.2
dn_MIS	0.0387931	1	0.61	590	106	696	23	4	27	0.152299	0.148148	54300	0.0155279	8269.83	46030.2
dn_PTV	0.0387931	2	0.11	590	106	696	20	7	27	0.152299	0.259259	54400	1	8285.06	46114.9
dn_MIS	0.0387931	1	0.61	590	106	696	23	4	27	0.152299	0.148148	54400	0.0155083	8285.06	46114.9
dn_PTV	0.0387931	2	0.11	590	106	696	20	7	27	0.152299	0.259259	54500	1	8300.29	46199.7
dn_MIS	0.0387931	1	0.61	590	106	696	23	4	27	0.152299	0.148148	54500	0.0154887	8300.29	46199.7
dn_PTV	0.0387931	2	0.11	590	106	696	20	7	27	0.152299	0.259259	54600	1	8315.52	46284.5
dn_MIS	0.0387931	1	0.61	590	106	696	23	4	27	0.152299	0.148148	54600	0.0154692	8315.52	46284.5
dn_PTV	0.0387931	2	0.11	590	106	696	20	7	27	0.152299	0.259259	54700	1	8330.75	46369.3
dn_MIS	0.0387931	1	0.61	590	106	696	23	4	27	0.152299	0.148148	54700	0.0154497	8330.75	46369.3
dn_PTV	0.0387931	2	0.11	590	106	696	20	7	27	0.152299	0.259259	54800	1	8345.98	46454
dn_MIS	0.0387931	1	0.61	590	106	696	23	4	27	0.152299	0.148148	54800	0.0154302	8345.98	46454
dn_PTV	0.0387931	2	0.11	590	106	696	20	7	27	0.152299	0.259259	54900	1	8361.21	46538.8
dn_MIS	0.0387931	1	0.61	590	106	696	23	4	27	0.152299	0.148148	54900	0.0154108	8361.21	46538.8
dn_PTV	0.0387931	2	0.11	590	106	696	20	7	27	0.152299	0.259259	55000	1	8376.44	46623.6
dn_MIS	0.0387931	1	0.61	590	106	696	23	4	27	0.152299	0.148148	55000	0.0153914	8376.44	46623.6
dn_PTV	0.0387931	2	0.11	590	106	696	20	7	27	0.152299	0.259259	55100	1	8391.67	46708.3
dn_MIS	0.0387931	1	0.61	590	106	696	23	4	27	0.152299	0.148148	55100	0.0153721	8391.67	46708.3
dn_PTV	0.0387931	2	0.11	590	106	696	20	7	27	0.152299	0.259259	55200	1	8406.9	46793.1
dn_MIS	0.0387931	1	0.61	590	106	696	23	4	27	0.152299	0.148148	55200	0.0153576	8406.9	46793.1
dn_PTV	0.0387931	2	0.11	590	106	696	20	7	27	0.152299	0.259259	55300	1	8422.13	46877.9
dn_MIS	0.0387931	1	0.61	590	106	696	23	4	27	0.152299	0.148148	55300	0.0153383	8422.13	46877.9
dn_PTV	0.0387931	2	0.11	590	106	696	20	7	27	0.152299	0.259259	55400	1	8437.36	46962.6
dn_MIS	0.0387931	1	0.61	590	106	696	23	4	27	0.152299	0.148148	55400	0.0153191	8437.36	46962.6
dn_PTV	0.0387931	2	0.11	590	106	696	20	7	27	0.152299	0.259259	55500	1	8452.59	47047.4
dn_MIS	0.0387931	1	0.61	590	106	696	23	4	27	0.152299	0.148148	55500	0.0152999	8452.59	47047.4
dn_PTV	0.0387931	2	0.11	590	106	696	20	7	27	0.152299	0.259259	55600	1	8467.82	47132.2
dn_MIS	0.0387931	1	0.61	590	106	696	23	4	27	0.152299	0.148148	55600	0.0152807	8467.82	47132.2
dn_PTV	0.0387931	2	0.11	590	106	696	20	7	27	0.152299	0.259259	55700	1	8483.05	47217
dn_MIS	0.0387931	1	0.61	590	106	696	23	4	27	0.152299	0.148148	55700	0.0152616	8483.05	47217
dn_PTV	0.0387931	2	0.11	590	106	696	20	7	27	0.152299	0.259259	55800	1	8498.28	47301.7
dn_MIS	0.0387931	1	0.61	590	106	696	23	4	27	0.152299	0.148148	55800	0.0152425	8498.28	47301.7
dn_PTV	0.0387931	2	0.11	590	106	696	20	7	27	0.152299	0.259259	55900	1	8513.51	47386.5
dn_MIS	0.0387931	1	0.61	590	106	696	23	4	27	0.152299	0.148148	55900	0.0152235	8513.51	47386.5
dn_PTV	0.0387931	2	0.11	590	106	696	20	7	27	0.152299	0.259259	56000	1	8528.74	47471.3
dn_MIS	0.0387931	1	0.61	590	106	696	23	4	27	0.152299	0.148148	56000	0.0152092	8528.74	47471.3
dn_PTV	0.0387931	2	0.11	590	106	696	20	7	27	0.152299	0.259259	56100	1	8543.97	47556
dn_MIS	0.0387931	1	0.61	590	106	696	23	4	27	0.152299	0.148148	56100	0.0151902	8543.97	47556
dn_PTV	0.0387931	2	0.11	590	106	696	20	7	27	0.152299	0.259259	56200	1	8559.2	47640.8
dn_MIS	0.0387931	1	0.61	590	106	696	23	4	27	0.152299	0.148148	56200	0.0151713	8559.2	47640.8
dn_PTV	0.0387931	2	0.11	590	106	696	20	7	27	0.152299	0.259259	56300	1	8574.43	47725.6
dn_MIS	0.0387931	1	0.61	590	106	696	23	4	27	0.152299	0.148148	56300	0.0151524	8574.43	47725.6
dn_PTV	0.0387931	2	0.11	590	106	696	20	7	27	0.152299	0.259259	56400	1	8589.66	47810.3
dn_MIS	0.0387931	1	0.61	590	106	696	23	4	27	0.152299	0.148148	56400	0.0151335	8589.66	47810.3
dn_PTV	0.0387931	2	0.11	590	106	696	20	7	27	0.152299	0.259259	56500	1	8604.89	47895.1
dn_MIS	0.0387931	1	0.61	590	106	696	23	4	27	0.152299	0.148148	56500	0.0151147	8604.89	47895.1
dn_PTV	0.0387931	2	0.11	590	106	696	20	7	27	0.152299	0.259259	56600	1	8620.11	47979.9
dn_MIS	0.0387931	1	0.61	590	106	696	23	4	27	0.152299	0.148148	56600	0.0150959	8620.11	47979.9
dn_PTV	0.0387931	2	0.11	590	106	696	20	7	27	0.152299	0.259259	56700	1	8635.34	48064.7
dn_MIS	0.0387931	1	0.61	590	106	696	23	4	27	0.152299	0.148148	56700	0.0150771	8635.34	48064.7
dn_PTV	0.0387931	2	0.11	590	106	696	20	7	27	0.152299	0.259259	56800	1	8650.57	48149.4
dn_MIS	0.0387931	1	0.61	590	106	696	23	4	27	0.152299	0.148148	56800	0.0150631	8650.57	48149.4
dn_PTV	0.0387931	2	0.11	590	106	696	20	7	27	0.152299	0.259259	56900	1	8665.8	48234.2
dn_MIS	0.0387931	1	0.61	590	106	696	23	4	27	0.152299	0.148148	56900	0.0150444	8665.8	48234.2
dn_PTV	0.0387931	2	0.11	590	106	696	20	7	27	0.152299	0.259259	57000	1	8681.03	48319
dn_MIS	0.0387931	1	0.61	590	106	696	23	4	27	0.152299	0.148148	57000	0.0150258	8681.03	48319
dn_PTV	0.0387931	2	0.11	590	106	696	20	7	27	0.152299	0.259259	57100	1	8696.26	48403.7
dn_MIS	0.0387931	1	0.61	590	106	696	23	4	27	0.152299	0.148148	57100	0.0150071	8696.26	48403.7
dn_PTV	0.0387931	2	0.11	590	106	696	20	7	27	0.152299	0.259259	57200	1	8711.49	48488.5
dn_MIS	0.0387931	1	0.61	590	106	696	23	4	27	0.152299	0.148148	57200	0.0149886	8711.49	48488.5
dn_PTV	0.0387931	2	0.11	590	106	696	20	7	27	0.152299	0.259259	57300	1	8726.72	48573.3
dn_MIS	0.0387931	1	0.61	590	106	696	23	4	27	0.152299	0.148148	57300	0.01497	8726.72	48573.3
dn_PTV	0.0387931	2	0.11	590	106	696	20	7	27	0.152299	0.259259	57400	1	8741.95	48658
dn_MIS	0.0387931	1	0.61	590	106	696	23	4	27	0.152299	0.148148	57400	0.0149515	8741.95	48658
dn_PTV	0.0387931	2	0.11	590	106	696	20	7	27	0.152299	0.259259	57500	1	8757.18	48742.8
dn_MIS	0.0387931	1	0.61	590	106	696	23	4	27	0.152299	0.148148	57500	0.014933	8757.18	48742.8
dn_PTV	0.0387931	2	0.11	590	106	696	20	7	27	0.152299	0.259259	57600	1	8772.41	48827.6
dn_MIS	0.0387931	1	0.61	590	106	696	23	4	27	0.152299	0.148148	57600	0.0149192	8772.41	48827.6
dn_PTV	0.0387931	2	0.11	590	106	696	20	7	27	0.152299	0.259259	57700	1	8787.64	48912.4
dn_MIS	0.0387931	1	0.61	590	106	696	23	4	27	0.152299	0.148148	57700	0.0149008	8787.64	48912.4
dn_PTV	0.0387931	2	0.11	590	106	696	20	7	27	0.152299	0.259259	57800	1	8802.87	48997.1
dn_MIS	0.0387931	1	0.61	590	106	696	23	4	27	0.152299	0.148148	57800	0.0148824	8802.87	48997.1
dn_PTV	0.0387931	2	0.11	590	106	696	20	7	27	0.152299	0.259259	57900	1	8818.1	49081.9
dn_MIS	0.0387931	1	0.61	590	106	696	23	4	27	0.152299	0.148148	57900	0.0148641	8818.1	49081.9
dn_PTV	0.0387931	2	0.11	590	106	696	20	7	27	0.152299	0.259259	58000	1	8833.33	49166.7
dn_MIS	0.0387931	1	0.61	590	106	696	23	4	27	0.152299	0.148148	58000	0.0148458	8833.33	49166.7
dn_PTV	0.0387931	2	0.11	590	106	696	20	7	27	0.152299	0.259259	58100	1	8848.56	49251.4
dn_MIS	0.0387931	1	0.61	590	106	696	23	4	27	0.152299	0.148148	58100	0.0148275	8848.56	49251.4
dn_PTV	0.0387931	2	0.11	590	106	696	20	7	27	0.152299	0.259259	58200	1	8863.79	49336.2
dn_MIS	0.0387931	1	0.61	590	106	696	23	4	27	0.152299	0.148148	58200	0.0148093	8863.79	49336.2
dn_PTV	0.0387931	2	0.11	590	106	696	20	7	27	0.152299	0.259259	58300	1	8879.02	49421
dn_MIS	0.0387931	1	0.61	590	106	696	23	4	27	0.152299	0.148148	58300	0.0147911	8879.02	49421
dn_PTV	0.0387931	2	0.11	590	106	696	20	7	27	0.152299	0.259259	58400	1	8894.25	49505.7
dn_MIS	0.0387931	1	0.61	590	106	696	23	4	27	0.152299	0.148148	58400	0.014773	8894.25	49505.7
dn_PTV	0.0387931	2	0.11	590	106	696	20	7	27	0.152299	0.259259	58500	1	8909.48	49590.5
dn_MIS	0.0387931	1	0.61	590	106	696	23	4	27	0.152299	0.148148	58500	0.0147594	8909.48	49590.5
dn_PTV	0.0387931	2	0.11	590	106	696	20	7	27	0.152299	0.259259	58600	1	8924.71	49675.3
dn_MIS	0.0387931	1	0.61	590	106	696	23	4	27	0.152299	0.148148	58600	0.0147413	8924.71	49675.3
dn_PTV	0.0387931	2	0.11	590	106	696	20	7	27	0.152299	0.259259	58700	1	8939.94	49760.1
dn_MIS	0.0387931	1	0.61	590	106	696	23	4	27	0.152299	0.148148	58700	0.0147232	8939.94	49760.1
dn_PTV	0.0387931	2	0.11	590	106	696	20	7	27	0.152299	0.259259	58800	1	8955.17	49844.8
dn_MIS	0.0387931	1	0.61	590	106	696	23	4	27	0.152299	0.148148	58800	0.0147052	8955.17	49844.8
dn_PTV	0.0387931	2	0.11	590	106	696	20	7	27	0.152299	0.259259	58900	1	8970.4	49929.6
dn_MIS	0.0387931	1	0.61	590	106	696	23	4	27	0.152299	0.148148	58900	0.0146872	8970.4	49929.6
dn_PTV	0.0387931	2	0.11	590	106	696	20	7	27	0.152299	0.259259	59000	1	8985.63	50014.4
dn_MIS	0.0387931	1	0.61	590	106	696	23	4	27	0.152299	0.148148	59000	0.0146692	8985.63	50014.4
dn_PTV	0.0387931	2	0.11	590	106	696	20	7	27	0.152299	0.259259	59100	1	9000.86	50099.1
dn_MIS	0.0387931	1	0.61	590	106	696	23	4	27	0.152299	0.148148	59100	0.0146513	9000.86	50099.1
dn_PTV	0.0387931	2	0.11	590	106	696	20	7	27	0.152299	0.259259	59200	1	9016.09	50183.9
dn_MIS	0.0387931	1	0.61	590	106	696	23	4	27	0.152299	0.148148	59200	0.0146334	9016.09	50183.9
dn_PTV	0.0387931	2	0.11	590	106	696	20	7	27	0.152299	0.259259	59300	1	9031.32	50268.7
dn_MIS	0.0387931	1	0.61	590	106	696	23	4	27	0.152299	0.148148	59300	0.01462	9031.32	50268.7
dn_PTV	0.0387931	2	0.11	590	106	696	20	7	27	0.152299	0.259259	59400	1	9046.55	50353.4
dn_MIS	0.0387931	1	0.61	590	106	696	23	4	27	0.152299	0.148148	59400	0.0146022	9046.55	50353.4
dn_PTV	0.0387931	2	0.11	590	106	696	20	7	27	0.152299	0.259259	59500	1	9061.78	50438.2
dn_MIS	0.0387931	1	0.61	590	106	696	23	4	27	0.152299	0.148148	59500	0.0145844	9061.78	50438.2
dn_PTV	0.0387931	2	0.11	590	106	696	20	7	27	0.152299	0.259259	59600	1	9077.01	50523
dn_MIS	0.0387931	1	0.61	590	106	696	23	4	27	0.152299	0.148148	59600	0.0145666	9077.01	50523
dn_PTV	0.0387931	2	0.11	590	106	696	20	7	27	0.152299	0.259259	59700	1	9092.24	50607.8
dn_MIS	0.0387931	1	0.61	590	106	696	23	4	27	0.152299	0.148148	59700	0.0145489	9092.24	50607.8
dn_PTV	0.0387931	2	0.11	590	106	696	20	7	27	0.152299	0.259259	59800	1	9107.47	50692.5
dn_MIS	0.0387931	1	0.61	590	106	696	23	4	27	0.152299	0.148148	59800	0.0145312	9107.47	50692.5
dn_PTV	0.0387931	2	0.11	590	106	696	20	7	27	0.152299	0.259259	59900	1	9122.7	50777.3
dn_MIS	0.0387931	1	0.61	590	106	696	23	4	27	0.152299	0.148148	59900	0.0145136	9122.7	50777.3
dn_PTV	0.0387931	2	0.11	590	106	696	20	7	27	0.152299	0.259259	60000	1	9137.93	50862.1
dn_MIS	0.0387931	1	0.61	590	106	696	23	4	27	0.152299	0.148148	60000	0.0144959	9137.93	50862.1
dn_PTV	0.0387931	2	0.11	590	106	696	20	7	27	0.152299	0.259259	60100	1	9153.16	50946.8
dn_MIS	0.0387931	1	0.61	590	106	696	23	4	27	0.152299	0.148148	60100	0.0144828	9153.16	50946.8
dn_PTV	0.0387931	2	0.11	590	106	696	20	7	27	0.152299	0.259259	60200	1	9168.39	51031.6
dn_MIS	0.0387931	1	0.61	590	106	696	23	4	27	0.152299	0.148148	60200	0.0144652	9168.39	51031.6
dn_PTV	0.0387931	2	0.11	590	106	696	20	7	27	0.152299	0.259259	60300	1	9183.62	51116.4
dn_MIS	0.0387931	1	0.61	590	106	696	23	4	27	0.152299	0.148148	60300	0.0144477	9183.62	51116.4
dn_PTV	0.0387931	2	0.11	590	106	696	20	7	27	0.152299	0.259259	60400	1	9198.85	51201.1
dn_MIS	0.0387931	1	0.61	590	106	696	23	4	27	0.152299	0.148148	60400	0.0144302	9198.85	51201.1
dn_PTV	0.0387931	2	0.11	590	106	696	20	7	27	0.152299	0.259259	60500	1	9214.08	51285.9
dn_MIS	0.0387931	1	0.61	590	106	696	23	4	27	0.152299	0.148148	60500	0.0144127	9214.08	51285.9
dn_PTV	0.0387931	2	0.11	590	106	696	20	7	27	0.152299	0.259259	60600	1	9229.31	51370.7
dn_MIS	0.0387931	1	0.61	590	106	696	23	4	27	0.152299	0.148148	60600	0.0143953	9229.31	51370.7
dn_PTV	0.0387931	2	0.11	590	106	696	20	7	27	0.152299	0.259259	60700	1	9244.54	51455.5
dn_MIS	0.0387931	1	0.61	590	106	696	23	4	27	0.152299	0.148148	60700	0.0143779	9244.54	51455.5
dn_PTV	0.0387931	2	0.11	590	106	696	20	7	27	0.152299	0.259259	60800	1	9259.77	51540.2
dn_MIS	0.0387931	1	0.61	590	106	696	23	4	27	0.152299	0.148148	60800	0.0143605	9259.77	51540.2
dn_PTV	0.0387931	2	0.11	590	106	696	20	7	27	0.152299	0.259259	60900	1	9275	51625
dn_MIS	0.0387931	1	0.61	590	106	696	23	4	27	0.152299	0.148148	60900	0.0143475	9275	51625
dn_PTV	0.0387931	2	0.11	590	106	696	20	7	27	0.152299	0.259259	61000	1	9290.23	51709.8
dn_MIS	0.0387931	1	0.61	590	106	696	23	4	27	0.152299	0.148148	61000	0.0143302	9290.23	51709.8
dn_PTV	0.0387931	2	0.11	590	106	696	20	7	27	0.152299	0.259259	61100	1	9305.46	51794.5
dn_MIS	0.0387931	1	0.61	590	106	696	23	4	27	0.152299	0.148148	61100	0.0143129	9305.46	51794.5
dn_PTV	0.0387931	2	0.11	590	106	696	20	7	27	0.152299	0.259259	61200	1	9320.69	51879.3
dn_MIS	0.0387931	1	0.61	590	106	696	23	4	27	0.152299	0.148148	61200	0.0142957	9320.69	51879.3
dn_PTV	0.0387931	2	0.11	590	106	696	20	7	27	0.152299	0.259259	61300	1	9335.92	51964.1
dn_MIS	0.0387931	1	0.61	590	106	696	23	4	27	0.152299	0.148148	61300	0.0142784	9335.92	51964.1
dn_PTV	0.0387931	2	0.11	590	106	696	20	7	27	0.152299	0.259259	61400	1	9351.15	52048.9
dn_MIS	0.0387931	1	0.61	590	106	696	23	4	27	0.152299	0.148148	61400	0.0142613	9351.15	52048.9
dn_PTV	0.0387931	2	0.11	590	106	696	20	7	27	0.152299	0.259259	61500	1	9366.38	52133.6
dn_MIS	0.0387931	1	0.61	590	106	696	23	4	27	0.152299	0.148148	61500	0.0142441	9366.38	52133.6
dn_PTV	0.0387931	2	0.11	590	106	696	20	7	27	0.152299	0.259259	61600	1	9381.61	52218.4
dn_MIS	0.0387931	1	0.61	590	106	696	23	4	27	0.152299	0.148148	61600	0.014227	9381.61	52218.4
dn_PTV	0.0387931	2	0.11	590	106	696	20	7	27	0.152299	0.259259	61700	1	9396.84	52303.2
dn_MIS	0.0387931	1	0.61	590	106	696	23	4	27	0.152299	0.148148	61700	0.0142099	9396.84	52303.2
dn_PTV	0.0387931	2	0.11	590	106	696	20	7	27	0.152299	0.259259	61800	1	9412.07	52387.9
dn_MIS	0.0387931	1	0.61	590	106	696	23	4	27	0.152299	0.148148	61800	0.0141971	9412.07	52387.9
dn_PTV	0.0387931	2	0.11	590	106	696	20	7	27	0.152299	0.259259	61900	1	9427.3	52472.7
dn_MIS	0.0387931	1	0.61	590	106	696	23	4	27	0.152299	0.148148	61900	0.0141801	9427.3	52472.7
dn_PTV	0.0387931	2	0.11	590	106	696	20	7	27	0.152299	0.259259	62000	1	9442.53	52557.5
dn_MIS	0.0387931	1	0.61	590	106	696	23	4	27	0.152299	0.148148	62000	0.0141631	9442.53	52557.5
dn_PTV	0.0387931	2	0.11	590	106	696	20	7	27	0.152299	0.259259	62100	1	9457.76	52642.2
dn_MIS	0.0387931	1	0.61	590	106	696	23	4	27	0.152299	0.148148	62100	0.0141461	9457.76	52642.2
dn_PTV	0.0387931	2	0.11	590	106	696	20	7	27	0.152299	0.259259	62200	1	9472.99	52727
dn_MIS	0.0387931	1	0.61	590	106	696	23	4	27	0.152299	0.148148	62200	0.0141292	9472.99	52727
dn_PTV	0.0387931	2	0.11	590	106	696	20	7	27	0.152299	0.259259	62300	1	9488.22	52811.8
dn_MIS	0.0387931	1	0.61	590	106	696	23	4	27	0.152299	0.148148	62300	0.0141123	9488.22	52811.8
dn_PTV	0.0387931	2	0.11	590	106	696	20	7	27	0.152299	0.259259	62400	1	9503.45	52896.6
dn_MIS	0.0387931	1	0.61	590	106	696	23	4	27	0.152299	0.148148	62400	0.0140954	9503.45	52896.6
dn_PTV	0.0387931	2	0.11	590	106	696	20	7	27	0.152299	0.259259	62500	1	9518.68	52981.3
dn_MIS	0.0387931	1	0.61	590	106	696	23	4	27	0.152299	0.148148	62500	0.0140786	9518.68	52981.3
dn_PTV	0.0387931	2	0.11	590	106	696	20	7	27	0.152299	0.259259	62600	1	9533.91	53066.1
dn_MIS	0.0387931	1	0.61	590	106	696	23	4	27	0.152299	0.148148	62600	0.014066	9533.91	53066.1
dn_PTV	0.0387931	2	0.11	590	106	696	20	7	27	0.152299	0.259259	62700	1	9549.14	53150.9
dn_MIS	0.0387931	1	0.61	590	106	696	23	4	27	0.152299	0.148148	62700	0.0140492	9549.14	53150.9
dn_PTV	0.0387931	2	0.11	590	106	696	20	7	27	0.152299	0.259259	62800	1	9564.37	53235.6
dn_MIS	0.0387931	1	0.61	590	106	696	23	4	27	0.152299	0.148148	62800	0.0140324	9564.37	53235.6
dn_PTV	0.0387931	2	0.11	590	106	696	20	7	27	0.152299	0.259259	62900	1	9579.6	53320.4
dn_MIS	0.0387931	1	0.61	590	106	696	23	4	27	0.152299	0.148148	62900	0.0140157	9579.6	53320.4
dn_PTV	0.0387931	2	0.11	590	106	696	20	7	27	0.152299	0.259259	63000	1	9594.83	53405.2
dn_MIS	0.0387931	1	0.61	590	106	696	23	4	27	0.152299	0.148148	63000	0.013999	9594.83	53405.2
dn_PTV	0.0387931	2	0.11	590	106	696	20	7	27	0.152299	0.259259	63100	1	9610.06	53489.9
dn_MIS	0.0387931	1	0.61	590	106	696	23	4	27	0.152299	0.148148	63100	0.0139824	9610.06	53489.9
dn_PTV	0.0387931	2	0.11	590	106	696	20	7	27	0.152299	0.259259	63200	1	9625.29	53574.7
dn_MIS	0.0387931	1	0.61	590	106	696	23	4	27	0.152299	0.148148	63200	0.0139657	9625.29	53574.7
dn_PTV	0.0387931	2	0.11	590	106	696	20	7	27	0.152299	0.259259	63300	1	9640.52	53659.5
dn_MIS	0.0387931	1	0.61	590	106	696	23	4	27	0.152299	0.148148	63300	0.0139491	9640.52	53659.5
dn_PTV	0.0387931	2	0.11	590	106	696	20	7	27	0.152299	0.259259	63400	1	9655.75	53744.3
dn_MIS	0.0387931	1	0.61	590	106	696	23	4	27	0.152299	0.148148	63400	0.0139367	9655.75	53744.3
dn_PTV	0.0387931	2	0.11	590	106	696	20	7	27	0.152299	0.259259	63500	1	9670.98	53829
dn_MIS	0.0387931	1	0.61	590	106	696	23	4	27	0.152299	0.148148	63500	0.0139202	9670.98	53829
dn_PTV	0.0387931	2	0.11	590	106	696	20	7	27	0.152299	0.259259	63600	1	9686.21	53913.8
dn_MIS	0.0387931	1	0.61	590	106	696	23	4	27	0.152299	0.148148	63600	0.0139036	9686.21	53913.8
dn_PTV	0.0387931	2	0.11	590	106	696	20	7	27	0.152299	0.259259	63700	1	9701.44	53998.6
dn_MIS	0.0387931	1	0.61	590	106	696	23	4	27	0.152299	0.148148	63700	0.0138872	9701.44	53998.6
dn_PTV	0.0387931	2	0.11	590	106	696	20	7	27	0.152299	0.259259	63800	1	9716.67	54083.3
dn_MIS	0.0387931	1	0.61	590	106	696	23	4	27	0.152299	0.148148	63800	0.0138707	9716.67	54083.3
dn_PTV	0.0387931	2	0.11	590	106	696	20	7	27	0.152299	0.259259	63900	1	9731.9	54168.1
dn_MIS	0.0387931	1	0.61	590	106	696	23	4	27	0.152299	0.148148	63900	0.0138543	9731.9	54168.1
dn_PTV	0.0387931	2	0.11	590	106	696	20	7	27	0.152299	0.259259	64000	1	9747.13	54252.9
dn_MIS	0.0387931	1	0.61	590	106	696	23	4	27	0.152299	0.148148	64000	0.0138379	9747.13	54252.9
dn_PTV	0.0387931	2	0.11	590	106	696	20	7	27	0.152299	0.259259	64100	1	9762.36	54337.6
dn_MIS	0.0387931	1	0.61	590	106	696	23	4	27	0.152299	0.148148	64100	0.0138215	9762.36	54337.6
dn_PTV	0.0387931	2	0.11	590	106	696	20	7	27	0.152299	0.259259	64200	1	9777.59	54422.4
dn_MIS	0.0387931	1	0.61	590	106	696	23	4	27	0.152299	0.148148	64200	0.0138052	9777.59	54422.4
dn_PTV	0.0387931	2	0.11	590	106	696	20	7	27	0.152299	0.259259	64300	1	9792.82	54507.2
dn_MIS	0.0387931	1	0.61	590	106	696	23	4	27	0.152299	0.148148	64300	0.013793	9792.82	54507.2
dn_PTV	0.0387931	2	0.11	590	106	696	20	7	27	0.152299	0.259259	64400	1	9808.05	54592
dn_MIS	0.0387931	1	0.61	590	106	696	23	4	27	0.152299	0.148148	64400	0.0137767	9808.05	54592
dn_PTV	0.0387931	2	0.11	590	106	696	20	7	27	0.152299	0.259259	64500	1	9823.28	54676.7
dn_MIS	0.0387931	1	0.61	590	106	696	23	4	27	0.152299	0.148148	64500	0.0137604	9823.28	54676.7
dn_PTV	0.0387931	2	0.11	590	106	696	20	7	27	0.152299	0.259259	64600	1	9838.51	54761.5
dn_MIS	0.0387931	1	0.61	590	106	696	23	4	27	0.152299	0.148148	64600	0.0137442	9838.51	54761.5
dn_PTV	0.0387931	2	0.11	590	106	696	20	7	27	0.152299	0.259259	64700	1	9853.74	54846.3
dn_MIS	0.0387931	1	0.61	590	106	696	23	4	27	0.152299	0.148148	64700	0.013728	9853.74	54846.3
dn_PTV	0.0387931	2	0.11	590	106	696	20	7	27	0.152299	0.259259	64800	1	9868.97	54931
dn_MIS	0.0387931	1	0.61	590	106	696	23	4	27	0.152299	0.148148	64800	0.0137118	9868.97	54931
dn_PTV	0.0387931	2	0.11	590	106	696	20	7	27	0.152299	0.259259	64900	1	9884.2	55015.8
dn_MIS	0.0387931	1	0.61	590	106	696	23	4	27	0.152299	0.148148	64900	0.0136957	9884.2	55015.8
dn_PTV	0.0387931	2	0.11	590	106	696	20	7	27	0.152299	0.259259	65000	1	9899.43	55100.6
dn_MIS	0.0387931	1	0.61	590	106	696	23	4	27	0.152299	0.148148	65000	0.0136796	9899.43	55100.6
dn_PTV	0.0387931	2	0.11	590	106	696	20	7	27	0.152299	0.259259	65100	1	9914.66	55185.3
dn_MIS	0.0387931	1	0.61	590	106	696	23	4	27	0.152299	0.148148	65100	0.0136675	9914.66	55185.3
dn_PTV	0.0387931	2	0.11	590	106	696	20	7	27	0.152299	0.259259	65200	1	9929.89	55270.1
dn_MIS	0.0387931	1	0.61	590	106	696	23	4	27	0.152299	0.148148	65200	0.0136515	9929.89	55270.1
dn_PTV	0.0387931	2	0.11	590	106	696	20	7	27	0.152299	0.259259	65300	1	9945.11	55354.9
dn_MIS	0.0387931	1	0.61	590	106	696	23	4	27	0.152299	0.148148	65300	0.0136354	9945.11	55354.9
dn_PTV	0.0387931	2	0.11	590	106	696	20	7	27	0.152299	0.259259	65400	1	9960.34	55439.7
dn_MIS	0.0387931	1	0.61	590	106	696	23	4	27	0.152299	0.148148	65400	0.0136194	9960.34	55439.7
dn_PTV	0.0387931	2	0.11	590	106	696	20	7	27	0.152299	0.259259	65500	1	9975.57	55524.4
dn_MIS	0.0387931	1	0.61	590	106	696	23	4	27	0.152299	0.148148	65500	0.0136035	9975.57	55524.4
dn_PTV	0.0387931	2	0.11	590	106	696	20	7	27	0.152299	0.259259	65600	1	9990.8	55609.2
dn_MIS	0.0387931	1	0.61	590	106	696	23	4	27	0.152299	0.148148	65600	0.0135875	9990.8	55609.2
dn_PTV	0.0387931	2	0.11	590	106	696	20	7	27	0.152299	0.259259	65700	1	10006	55694
dn_MIS	0.0387931	1	0.61	590	106	696	23	4	27	0.152299	0.148148	65700	0.0135716	10006	55694
dn_PTV	0.0387931	2	0.11	590	106	696	20	7	27	0.152299	0.259259	65800	1	10021.3	55778.7
dn_MIS	0.0387931	1	0.61	590	106	696	23	4	27	0.152299	0.148148	65800	0.0135557	10021.3	55778.7
dn_PTV	0.0387931	2	0.11	590	106	696	20	7	27	0.152299	0.259259	65900	1	10036.5	55863.5
dn_MIS	0.0387931	1	0.61	590	106	696	23	4	27	0.152299	0.148148	65900	0.0135438	10036.5	55863.5
dn_PTV	0.0387931	2	0.11	590	106	696	20	7	27	0.152299	0.259259	66000	1	10051.7	55948.3
dn_MIS	0.0387931	1	0.61	590	106	696	23	4	27	0.152299	0.148148	66000	0.013528	10051.7	55948.3
dn_PTV	0.0387931	2	0.11	590	106	696	20	7	27	0.152299	0.259259	66100	1	10067	56033
dn_MIS	0.0387931	1	0.61	590	106	696	23	4	27	0.152299	0.148148	66100	0.0135122	10067	56033
dn_PTV	0.0387931	2	0.11	590	106	696	20	7	27	0.152299	0.259259	66200	1	10082.2	56117.8
dn_MIS	0.0387931	1	0.61	590	106	696	23	4	27	0.152299	0.148148	66200	0.0134964	10082.2	56117.8
dn_PTV	0.0387931	2	0.11	590	106	696	20	7	27	0.152299	0.259259	66300	1	10097.4	56202.6
dn_MIS	0.0387931	1	0.61	590	106	696	23	4	27	0.152299	0.148148	66300	0.0134807	10097.4	56202.6
dn_PTV	0.0387931	2	0.11	590	106	696	20	7	27	0.152299	0.259259	66400	1	10112.6	56287.4
dn_MIS	0.0387931	1	0.61	590	106	696	23	4	27	0.152299	0.148148	66400	0.013465	10112.6	56287.4
dn_PTV	0.0387931	2	0.11	590	106	696	20	7	27	0.152299	0.259259	66500	1	10127.9	56372.1
dn_MIS	0.0387931	1	0.61	590	106	696	23	4	27	0.152299	0.148148	66500	0.0134493	10127.9	56372.1
dn_PTV	0.0387931	2	0.11	590	106	696	20	7	27	0.152299	0.259259	66600	1	10143.1	56456.9
dn_MIS	0.0387931	1	0.61	590	106	696	23	4	27	0.152299	0.148148	66600	0.0134336	10143.1	56456.9
dn_PTV	0.0387931	2	0.11	590	106	696	20	7	27	0.152299	0.259259	66700	1	10158.3	56541.7
dn_MIS	0.0387931	1	0.61	590	106	696	23	4	27	0.152299	0.148148	66700	0.013418	10158.3	56541.7
dn_PTV	0.0387931	2	0.11	590	106	696	20	7	27	0.152299	0.259259	66800	1	10173.6	56626.4
dn_MIS	0.0387931	1	0.61	590	106	696	23	4	27	0.152299	0.148148	66800	0.0134062	10173.6	56626.4
dn_PTV	0.0387931	2	0.11	590	106	696	20	7	27	0.152299	0.259259	66900	1	10188.8	56711.2
dn_MIS	0.0387931	1	0.61	590	106	696	23	4	27	0.152299	0.148148	66900	0.0133907	10188.8	56711.2
dn_PTV	0.0387931	2	0.11	590	106	696	20	7	27	0.152299	0.259259	67000	1	10204	56796
dn_MIS	0.0387931	1	0.61	590	106	696	23	4	27	0.152299	0.148148	67000	0.0133751	10204	56796
dn_PTV	0.0387931	2	0.11	590	106	696	20	7	27	0.152299	0.259259	67100	1	10219.3	56880.7
dn_MIS	0.0387931	1	0.61	590	106	696	23	4	27	0.152299	0.148148	67100	0.0133596	10219.3	56880.7
dn_PTV	0.0387931	2	0.11	590	106	696	20	7	27	0.152299	0.259259	67200	1	10234.5	56965.5
dn_MIS	0.0387931	1	0.61	590	106	696	23	4	27	0.152299	0.148148	67200	0.0133441	10234.5	56965.5
dn_PTV	0.0387931	2	0.11	590	106	696	20	7	27	0.152299	0.259259	67300	1	10249.7	57050.3
dn_MIS	0.0387931	1	0.61	590	106	696	23	4	27	0.152299	0.148148	67300	0.0133286	10249.7	57050.3
dn_PTV	0.0387931	2	0.11	590	106	696	20	7	27	0.152299	0.259259	67400	1	10264.9	57135.1
dn_MIS	0.0387931	1	0.61	590	106	696	23	4	27	0.152299	0.148148	67400	0.0133131	10264.9	57135.1
dn_PTV	0.0387931	2	0.11	590	106	696	20	7	27	0.152299	0.259259	67500	1	10280.2	57219.8
dn_MIS	0.0387931	1	0.61	590	106	696	23	4	27	0.152299	0.148148	67500	0.0132977	10280.2	57219.8
dn_PTV	0.0387931	2	0.11	590	106	696	20	7	27	0.152299	0.259259	67600	1	10295.4	57304.6
dn_MIS	0.0387931	1	0.61	590	106	696	23	4	27	0.152299	0.148148	67600	0.0132862	10295.4	57304.6
dn_PTV	0.0387931	2	0.11	590	106	696	20	7	27	0.152299	0.259259	67700	1	10310.6	57389.4
dn_MIS	0.0387931	1	0.61	590	106	696	23	4	27	0.152299	0.148148	67700	0.0132708	10310.6	57389.4
dn_PTV	0.0387931	2	0.11	590	106	696	20	7	27	0.152299	0.259259	67800	1	10325.9	57474.1
dn_MIS	0.0387931	1	0.61	590	106	696	23	4	27	0.152299	0.148148	67800	0.0132554	10325.9	57474.1
dn_PTV	0.0387931	2	0.11	590	106	696	20	7	27	0.152299	0.259259	67900	1	10341.1	57558.9
dn_MIS	0.0387931	1	0.61	590	106	696	23	4	27	0.152299	0.148148	67900	0.0132401	10341.1	57558.9
dn_PTV	0.0387931	2	0.11	590	106	696	20	7	27	0.152299	0.259259	68000	1	10356.3	57643.7
dn_MIS	0.0387931	1	0.61	590	106	696	23	4	27	0.152299	0.148148	68000	0.0132248	10356.3	57643.7
dn_PTV	0.0387931	2	0.11	590	106	696	20	7	27	0.152299	0.259259	68100	1	10371.6	57728.4
dn_MIS	0.0387931	1	0.61	590	106	696	23	4	27	0.152299	0.148148	68100	0.0132095	10371.6	57728.4
dn_PTV	0.0387931	2	0.11	590	106	696	20	7	27	0.152299	0.259259	68200	1	10386.8	57813.2
dn_MIS	0.0387931	1	0.61	590	106	696	23	4	27	0.152299	0.148148	68200	0.0131943	10386.8	57813.2
dn_PTV	0.0387931	2	0.11	590	106	696	20	7	27	0.152299	0.259259	68300	1	10402	57898
dn_MIS	0.0387931	1	0.61	590	106	696	23	4	27	0.152299	0.148148	68300	0.0131791	10402	57898
dn_PTV	0.0387931	2	0.11	590	106	696	20	7	27	0.152299	0.259259	68400	1	10417.2	57982.8
dn_MIS	0.0387931	1	0.61	590	106	696	23	4	27	0.152299	0.148148	68400	0.0131677	10417.2	57982.8
dn_PTV	0.0387931	2	0.11	590	106	696	20	7	27	0.152299	0.259259	68500	1	10432.5	58067.5
dn_MIS	0.0387931	1	0.61	590	106	696	23	4	27	0.152299	0.148148	68500	0.0131525	10432.5	58067.5
dn_PTV	0.0387931	2	0.11	590	106	696	20	7	27	0.152299	0.259259	68600	1	10447.7	58152.3
dn_MIS	0.0387931	1	0.61	590	106	696	23	4	27	0.152299	0.148148	68600	0.0131374	10447.7	58152.3
dn_PTV	0.0387931	2	0.11	590	106	696	20	7	27	0.152299	0.259259	68700	1	10462.9	58237.1
dn_MIS	0.0387931	1	0.61	590	106	696	23	4	27	0.152299	0.148148	68700	0.0131223	10462.9	58237.1
dn_PTV	0.0387931	2	0.11	590	106	696	20	7	27	0.152299	0.259259	68800	1	10478.2	58321.8
dn_MIS	0.0387931	1	0.61	590	106	696	23	4	27	0.152299	0.148148	68800	0.0131072	10478.2	58321.8
dn_PTV	0.0387931	2	0.11	590	106	696	20	7	27	0.152299	0.259259	68900	1	10493.4	58406.6
dn_MIS	0.0387931	1	0.61	590	106	696	23	4	27	0.152299	0.148148	68900	0.0130921	10493.4	58406.6
dn_PTV	0.0387931	2	0.11	590	106	696	20	7	27	0.152299	0.259259	69000	1	10508.6	58491.4
dn_MIS	0.0387931	1	0.61	590	106	696	23	4	27	0.152299	0.148148	69000	0.0130771	10508.6	58491.4
dn_PTV	0.0387931	2	0.11	590	106	696	20	7	27	0.152299	0.259259	69100	1	10523.9	58576.1
dn_MIS	0.0387931	1	0.61	590	106	696	23	4	27	0.152299	0.148148	69100	0.0130621	10523.9	58576.1
dn_PTV	0.0387931	2	0.11	590	106	696	20	7	27	0.152299	0.259259	69200	1	10539.1	58660.9
dn_MIS	0.0387931	1	0.61	590	106	696	23	4	27	0.152299	0.148148	69200	0.0130508	10539.1	58660.9
dn_PTV	0.0387931	2	0.11	590	106	696	20	7	27	0.152299	0.259259	69300	1	10554.3	58745.7
dn_MIS	0.0387931	1	0.61	590	106	696	23	4	27	0.152299	0.148148	69300	0.0130359	10554.3	58745.7
dn_PTV	0.0387931	2	0.11	590	106	696	20	7	27	0.152299	0.259259	69400	1	10569.5	58830.5
dn_MIS	0.0387931	1	0.61	590	106	696	23	4	27	0.152299	0.148148	69400	0.0130209	10569.5	58830.5
dn_PTV	0.0387931	2	0.11	590	106	696	20	7	27	0.152299	0.259259	69500	1	10584.8	58915.2
dn_MIS	0.0387931	1	0.61	590	106	696	23	4	27	0.152299	0.148148	69500	0.013006	10584.8	58915.2
dn_PTV	0.0387931	2	0.11	590	106	696	20	7	27	0.152299	0.259259	69600	1	10600	59000
dn_MIS	0.0387931	1	0.61	590	106	696	23	4	27	0.152299	0.148148	69600	0.0129911	10600	59000
dn_PTV	0.0387931	2	0.11	590	106	696	20	7	27	0.152299	0.259259	69700	1	10615.2	59084.8
dn_MIS	0.0387931	1	0.61	590	106	696	23	4	27	0.152299	0.148148	69700	0.0129763	10615.2	59084.8
dn_PTV	0.0387931	2	0.11	590	106	696	20	7	27	0.152299	0.259259	69800	1	10630.5	59169.5
dn_MIS	0.0387931	1	0.61	590	106	696	23	4	27	0.152299	0.148148	69800	0.0129614	10630.5	59169.5
dn_PTV	0.0387931	2	0.11	590	106	696	20	7	27	0.152299	0.259259	69900	1	10645.7	59254.3
dn_MIS	0.0387931	1	0.61	590	106	696	23	4	27	0.152299	0.148148	69900	0.0129466	10645.7	59254.3
dn_PTV	0.0387931	2	0.11	590	106	696	20	7	27	0.152299	0.259259	70000	1	10660.9	59339.1
dn_MIS	0.0387931	1	0.61	590	106	696	23	4	27	0.152299	0.148148	70000	0.0129318	10660.9	59339.1

## Sheet: 3C
type	mean_rate	RR	p.value	s0	s1	s	n0	n1	n	exp_prob	obs_prob	sp	pw	nCase	nCntl
dn_PTV	0.0642002	1.8	0.011	1582	256	1838	92	26	118	0.139282	0.220339	0		0	0
dn_MIS	0.0473341	1	0.56	1582	256	1838	75	12	87	0.139282	0.137931	0		0	0
dn_PTV	0.0642002	1.8	0.011	1582	256	1838	92	26	118	0.139282	0.220339	100	0.0803188	13.9282	86.0718
dn_MIS	0.0473341	1	0.56	1582	256	1838	75	12	87	0.139282	0.137931	100	0.0497928	13.9282	86.0718
dn_PTV	0.0642002	1.8	0.011	1582	256	1838	92	26	118	0.139282	0.220339	200	0.128028	27.8564	172.144
dn_MIS	0.0473341	1	0.56	1582	256	1838	75	12	87	0.139282	0.137931	200	0.0494872	27.8564	172.144
dn_PTV	0.0642002	1.8	0.011	1582	256	1838	92	26	118	0.139282	0.220339	300	0.168109	41.7845	258.215
dn_MIS	0.0473341	1	0.56	1582	256	1838	75	12	87	0.139282	0.137931	300	0.049192	41.7845	258.215
dn_PTV	0.0642002	1.8	0.011	1582	256	1838	92	26	118	0.139282	0.220339	400	0.214583	55.7127	344.287
dn_MIS	0.0473341	1	0.56	1582	256	1838	75	12	87	0.139282	0.137931	400	0.0489473	55.7127	344.287
dn_PTV	0.0642002	1.8	0.011	1582	256	1838	92	26	118	0.139282	0.220339	500	0.25408	69.6409	430.359
dn_MIS	0.0473341	1	0.56	1582	256	1838	75	12	87	0.139282	0.137931	500	0.048734	69.6409	430.359
dn_PTV	0.0642002	1.8	0.011	1582	256	1838	92	26	118	0.139282	0.220339	600	0.299519	83.5691	516.431
dn_MIS	0.0473341	1	0.56	1582	256	1838	75	12	87	0.139282	0.137931	600	0.0485795	83.5691	516.431
dn_PTV	0.0642002	1.8	0.011	1582	256	1838	92	26	118	0.139282	0.220339	700	0.337704	97.4973	602.503
dn_MIS	0.0473341	1	0.56	1582	256	1838	75	12	87	0.139282	0.137931	700	0.0484016	97.4973	602.503
dn_PTV	0.0642002	1.8	0.011	1582	256	1838	92	26	118	0.139282	0.220339	800	0.375008	111.425	688.575
dn_MIS	0.0473341	1	0.56	1582	256	1838	75	12	87	0.139282	0.137931	800	0.0482372	111.425	688.575
dn_PTV	0.0642002	1.8	0.011	1582	256	1838	92	26	118	0.139282	0.220339	900	0.417226	125.354	774.646
dn_MIS	0.0473341	1	0.56	1582	256	1838	75	12	87	0.139282	0.137931	900	0.0480837	125.354	774.646
dn_PTV	0.0642002	1.8	0.011	1582	256	1838	92	26	118	0.139282	0.220339	1000	0.452162	139.282	860.718
dn_MIS	0.0473341	1	0.56	1582	256	1838	75	12	87	0.139282	0.137931	1000	0.0479676	139.282	860.718
dn_PTV	0.0642002	1.8	0.011	1582	256	1838	92	26	118	0.139282	0.220339	1100	0.491337	153.21	946.79
dn_MIS	0.0473341	1	0.56	1582	256	1838	75	12	87	0.139282	0.137931	1100	0.0478294	153.21	946.79
dn_PTV	0.0642002	1.8	0.011	1582	256	1838	92	26	118	0.139282	0.220339	1200	0.523482	167.138	1032.86
dn_MIS	0.0473341	1	0.56	1582	256	1838	75	12	87	0.139282	0.137931	1200	0.047698	167.138	1032.86
dn_PTV	0.0642002	1.8	0.011	1582	256	1838	92	26	118	0.139282	0.220339	1300	0.554256	181.066	1118.93
dn_MIS	0.0473341	1	0.56	1582	256	1838	75	12	87	0.139282	0.137931	1300	0.0475725	181.066	1118.93
dn_PTV	0.0642002	1.8	0.011	1582	256	1838	92	26	118	0.139282	0.220339	1400	0.588391	194.995	1205.01
dn_MIS	0.0473341	1	0.56	1582	256	1838	75	12	87	0.139282	0.137931	1400	0.0474759	194.995	1205.01
dn_PTV	0.0642002	1.8	0.011	1582	256	1838	92	26	118	0.139282	0.220339	1500	0.616122	208.923	1291.08
dn_MIS	0.0473341	1	0.56	1582	256	1838	75	12	87	0.139282	0.137931	1500	0.0473594	208.923	1291.08
dn_PTV	0.0642002	1.8	0.011	1582	256	1838	92	26	118	0.139282	0.220339	1600	0.646694	222.851	1377.15
dn_MIS	0.0473341	1	0.56	1582	256	1838	75	12	87	0.139282	0.137931	1600	0.0472471	222.851	1377.15
dn_PTV	0.0642002	1.8	0.011	1582	256	1838	92	26	118	0.139282	0.220339	1700	0.671391	236.779	1463.22
dn_MIS	0.0473341	1	0.56	1582	256	1838	75	12	87	0.139282	0.137931	1700	0.0471601	236.779	1463.22
dn_PTV	0.0642002	1.8	0.011	1582	256	1838	92	26	118	0.139282	0.220339	1800	0.698477	250.707	1549.29
dn_MIS	0.0473341	1	0.56	1582	256	1838	75	12	87	0.139282	0.137931	1800	0.0470545	250.707	1549.29
dn_PTV	0.0642002	1.8	0.011	1582	256	1838	92	26	118	0.139282	0.220339	1900	0.720251	264.635	1635.36
dn_MIS	0.0473341	1	0.56	1582	256	1838	75	12	87	0.139282	0.137931	1900	0.0469521	264.635	1635.36
dn_PTV	0.0642002	1.8	0.011	1582	256	1838	92	26	118	0.139282	0.220339	2000	0.740731	278.564	1721.44
dn_MIS	0.0473341	1	0.56	1582	256	1838	75	12	87	0.139282	0.137931	2000	0.0468527	278.564	1721.44
dn_PTV	0.0642002	1.8	0.011	1582	256	1838	92	26	118	0.139282	0.220339	2100	0.763049	292.492	1807.51
dn_MIS	0.0473341	1	0.56	1582	256	1838	75	12	87	0.139282	0.137931	2100	0.0467752	292.492	1807.51
dn_PTV	0.0642002	1.8	0.011	1582	256	1838	92	26	118	0.139282	0.220339	2200	0.780879	306.42	1893.58
dn_MIS	0.0473341	1	0.56	1582	256	1838	75	12	87	0.139282	0.137931	2200	0.0466806	306.42	1893.58
dn_PTV	0.0642002	1.8	0.011	1582	256	1838	92	26	118	0.139282	0.220339	2300	0.800234	320.348	1979.65
dn_MIS	0.0473341	1	0.56	1582	256	1838	75	12	87	0.139282	0.137931	2300	0.0465884	320.348	1979.65
dn_PTV	0.0642002	1.8	0.011	1582	256	1838	92	26	118	0.139282	0.220339	2400	0.815642	334.276	2065.72
dn_MIS	0.0473341	1	0.56	1582	256	1838	75	12	87	0.139282	0.137931	2400	0.0464985	334.276	2065.72
dn_PTV	0.0642002	1.8	0.011	1582	256	1838	92	26	118	0.139282	0.220339	2500	0.832311	348.205	2151.8
dn_MIS	0.0473341	1	0.56	1582	256	1838	75	12	87	0.139282	0.137931	2500	0.046428	348.205	2151.8
dn_PTV	0.0642002	1.8	0.011	1582	256	1838	92	26	118	0.139282	0.220339	2600	0.845536	362.133	2237.87
dn_MIS	0.0473341	1	0.56	1582	256	1838	75	12	87	0.139282	0.137931	2600	0.0463417	362.133	2237.87
dn_PTV	0.0642002	1.8	0.011	1582	256	1838	92	26	118	0.139282	0.220339	2700	0.857837	376.061	2323.94
dn_MIS	0.0473341	1	0.56	1582	256	1838	75	12	87	0.139282	0.137931	2700	0.0462573	376.061	2323.94
dn_PTV	0.0642002	1.8	0.011	1582	256	1838	92	26	118	0.139282	0.220339	2800	0.871086	389.989	2410.01
dn_MIS	0.0473341	1	0.56	1582	256	1838	75	12	87	0.139282	0.137931	2800	0.0461746	389.989	2410.01
dn_PTV	0.0642002	1.8	0.011	1582	256	1838	92	26	118	0.139282	0.220339	2900	0.881554	403.917	2496.08
dn_MIS	0.0473341	1	0.56	1582	256	1838	75	12	87	0.139282	0.137931	2900	0.0461096	403.917	2496.08
dn_PTV	0.0642002	1.8	0.011	1582	256	1838	92	26	118	0.139282	0.220339	3000	0.892799	417.845	2582.15
dn_MIS	0.0473341	1	0.56	1582	256	1838	75	12	87	0.139282	0.137931	3000	0.0460299	417.845	2582.15
dn_PTV	0.0642002	1.8	0.011	1582	256	1838	92	26	118	0.139282	0.220339	3100	0.901661	431.774	2668.23
dn_MIS	0.0473341	1	0.56	1582	256	1838	75	12	87	0.139282	0.137931	3100	0.0459516	431.774	2668.23
dn_PTV	0.0642002	1.8	0.011	1582	256	1838	92	26	118	0.139282	0.220339	3200	0.909854	445.702	2754.3
dn_MIS	0.0473341	1	0.56	1582	256	1838	75	12	87	0.139282	0.137931	3200	0.04589	445.702	2754.3
dn_PTV	0.0642002	1.8	0.011	1582	256	1838	92	26	118	0.139282	0.220339	3300	0.918624	459.63	2840.37
dn_MIS	0.0473341	1	0.56	1582	256	1838	75	12	87	0.139282	0.137931	3300	0.0458143	459.63	2840.37
dn_PTV	0.0642002	1.8	0.011	1582	256	1838	92	26	118	0.139282	0.220339	3400	0.925512	473.558	2926.44
dn_MIS	0.0473341	1	0.56	1582	256	1838	75	12	87	0.139282	0.137931	3400	0.0457398	473.558	2926.44
dn_PTV	0.0642002	1.8	0.011	1582	256	1838	92	26	118	0.139282	0.220339	3500	0.93287	487.486	3012.51
dn_MIS	0.0473341	1	0.56	1582	256	1838	75	12	87	0.139282	0.137931	3500	0.0456666	487.486	3012.51
dn_PTV	0.0642002	1.8	0.011	1582	256	1838	92	26	118	0.139282	0.220339	3600	0.938636	501.415	3098.59
dn_MIS	0.0473341	1	0.56	1582	256	1838	75	12	87	0.139282	0.137931	3600	0.0456089	501.415	3098.59
dn_PTV	0.0642002	1.8	0.011	1582	256	1838	92	26	118	0.139282	0.220339	3700	0.944783	515.343	3184.66
dn_MIS	0.0473341	1	0.56	1582	256	1838	75	12	87	0.139282	0.137931	3700	0.0455378	515.343	3184.66
dn_PTV	0.0642002	1.8	0.011	1582	256	1838	92	26	118	0.139282	0.220339	3800	0.949592	529.271	3270.73
dn_MIS	0.0473341	1	0.56	1582	256	1838	75	12	87	0.139282	0.137931	3800	0.0454678	529.271	3270.73
dn_PTV	0.0642002	1.8	0.011	1582	256	1838	92	26	118	0.139282	0.220339	3900	0.954008	543.199	3356.8
dn_MIS	0.0473341	1	0.56	1582	256	1838	75	12	87	0.139282	0.137931	3900	0.0453988	543.199	3356.8
dn_PTV	0.0642002	1.8	0.011	1582	256	1838	92	26	118	0.139282	0.220339	4000	0.958703	557.127	3442.87
dn_MIS	0.0473341	1	0.56	1582	256	1838	75	12	87	0.139282	0.137931	4000	0.0453444	557.127	3442.87
dn_PTV	0.0642002	1.8	0.011	1582	256	1838	92	26	118	0.139282	0.220339	4100	0.962366	571.055	3528.94
dn_MIS	0.0473341	1	0.56	1582	256	1838	75	12	87	0.139282	0.137931	4100	0.0452772	571.055	3528.94
dn_PTV	0.0642002	1.8	0.011	1582	256	1838	92	26	118	0.139282	0.220339	4200	0.966253	584.984	3615.02
dn_MIS	0.0473341	1	0.56	1582	256	1838	75	12	87	0.139282	0.137931	4200	0.0452109	584.984	3615.02
dn_PTV	0.0642002	1.8	0.011	1582	256	1838	92	26	118	0.139282	0.220339	4300	0.969281	598.912	3701.09
dn_MIS	0.0473341	1	0.56	1582	256	1838	75	12	87	0.139282	0.137931	4300	0.0451456	598.912	3701.09
dn_PTV	0.0642002	1.8	0.011	1582	256	1838	92	26	118	0.139282	0.220339	4400	0.972052	612.84	3787.16
dn_MIS	0.0473341	1	0.56	1582	256	1838	75	12	87	0.139282	0.137931	4400	0.045094	612.84	3787.16
dn_PTV	0.0642002	1.8	0.011	1582	256	1838	92	26	118	0.139282	0.220339	4500	0.974985	626.768	3873.23
dn_MIS	0.0473341	1	0.56	1582	256	1838	75	12	87	0.139282	0.137931	4500	0.0450302	626.768	3873.23
dn_PTV	0.0642002	1.8	0.011	1582	256	1838	92	26	118	0.139282	0.220339	4600	0.977265	640.696	3959.3
dn_MIS	0.0473341	1	0.56	1582	256	1838	75	12	87	0.139282	0.137931	4600	0.0449672	640.696	3959.3
dn_PTV	0.0642002	1.8	0.011	1582	256	1838	92	26	118	0.139282	0.220339	4700	0.979676	654.625	4045.38
dn_MIS	0.0473341	1	0.56	1582	256	1838	75	12	87	0.139282	0.137931	4700	0.0449174	654.625	4045.38
dn_PTV	0.0642002	1.8	0.011	1582	256	1838	92	26	118	0.139282	0.220339	4800	0.981547	668.553	4131.45
dn_MIS	0.0473341	1	0.56	1582	256	1838	75	12	87	0.139282	0.137931	4800	0.0448558	668.553	4131.45
dn_PTV	0.0642002	1.8	0.011	1582	256	1838	92	26	118	0.139282	0.220339	4900	0.983522	682.481	4217.52
dn_MIS	0.0473341	1	0.56	1582	256	1838	75	12	87	0.139282	0.137931	4900	0.044795	682.481	4217.52
dn_PTV	0.0642002	1.8	0.011	1582	256	1838	92	26	118	0.139282	0.220339	5000	0.985054	696.409	4303.59
dn_MIS	0.0473341	1	0.56	1582	256	1838	75	12	87	0.139282	0.137931	5000	0.0447349	696.409	4303.59
dn_PTV	0.0642002	1.8	0.011	1582	256	1838	92	26	118	0.139282	0.220339	5100	0.986448	710.337	4389.66
dn_MIS	0.0473341	1	0.56	1582	256	1838	75	12	87	0.139282	0.137931	5100	0.0446873	710.337	4389.66
dn_PTV	0.0642002	1.8	0.011	1582	256	1838	92	26	118	0.139282	0.220339	5200	0.987918	724.266	4475.73
dn_MIS	0.0473341	1	0.56	1582	256	1838	75	12	87	0.139282	0.137931	5200	0.0446284	724.266	4475.73
dn_PTV	0.0642002	1.8	0.011	1582	256	1838	92	26	118	0.139282	0.220339	5300	0.989055	738.194	4561.81
dn_MIS	0.0473341	1	0.56	1582	256	1838	75	12	87	0.139282	0.137931	5300	0.0445702	738.194	4561.81
dn_PTV	0.0642002	1.8	0.011	1582	256	1838	92	26	118	0.139282	0.220339	5400	0.990253	752.122	4647.88
dn_MIS	0.0473341	1	0.56	1582	256	1838	75	12	87	0.139282	0.137931	5400	0.0445126	752.122	4647.88
dn_PTV	0.0642002	1.8	0.011	1582	256	1838	92	26	118	0.139282	0.220339	5500	0.991178	766.05	4733.95
dn_MIS	0.0473341	1	0.56	1582	256	1838	75	12	87	0.139282	0.137931	5500	0.0444669	766.05	4733.95
dn_PTV	0.0642002	1.8	0.011	1582	256	1838	92	26	118	0.139282	0.220339	5600	0.99215	779.978	4820.02
dn_MIS	0.0473341	1	0.56	1582	256	1838	75	12	87	0.139282	0.137931	5600	0.0444105	779.978	4820.02
dn_PTV	0.0642002	1.8	0.011	1582	256	1838	92	26	118	0.139282	0.220339	5700	0.992901	793.906	4906.09
dn_MIS	0.0473341	1	0.56	1582	256	1838	75	12	87	0.139282	0.137931	5700	0.0443546	793.906	4906.09
dn_PTV	0.0642002	1.8	0.011	1582	256	1838	92	26	118	0.139282	0.220339	5800	0.993582	807.835	4992.17
dn_MIS	0.0473341	1	0.56	1582	256	1838	75	12	87	0.139282	0.137931	5800	0.0442992	807.835	4992.17
dn_PTV	0.0642002	1.8	0.011	1582	256	1838	92	26	118	0.139282	0.220339	5900	0.994298	821.763	5078.24
dn_MIS	0.0473341	1	0.56	1582	256	1838	75	12	87	0.139282	0.137931	5900	0.0442554	821.763	5078.24
dn_PTV	0.0642002	1.8	0.011	1582	256	1838	92	26	118	0.139282	0.220339	6000	0.994849	835.691	5164.31
dn_MIS	0.0473341	1	0.56	1582	256	1838	75	12	87	0.139282	0.137931	6000	0.044201	835.691	5164.31
dn_PTV	0.0642002	1.8	0.011	1582	256	1838	92	26	118	0.139282	0.220339	6100	0.995427	849.619	5250.38
dn_MIS	0.0473341	1	0.56	1582	256	1838	75	12	87	0.139282	0.137931	6100	0.0441472	849.619	5250.38
dn_PTV	0.0642002	1.8	0.011	1582	256	1838	92	26	118	0.139282	0.220339	6200	0.995872	863.547	5336.45
dn_MIS	0.0473341	1	0.56	1582	256	1838	75	12	87	0.139282	0.137931	6200	0.0441045	863.547	5336.45
dn_PTV	0.0642002	1.8	0.011	1582	256	1838	92	26	118	0.139282	0.220339	6300	0.996275	877.476	5422.52
dn_MIS	0.0473341	1	0.56	1582	256	1838	75	12	87	0.139282	0.137931	6300	0.0440516	877.476	5422.52
dn_PTV	0.0642002	1.8	0.011	1582	256	1838	92	26	118	0.139282	0.220339	6400	0.996698	891.404	5508.6
dn_MIS	0.0473341	1	0.56	1582	256	1838	75	12	87	0.139282	0.137931	6400	0.0439993	891.404	5508.6
dn_PTV	0.0642002	1.8	0.011	1582	256	1838	92	26	118	0.139282	0.220339	6500	0.997022	905.332	5594.67
dn_MIS	0.0473341	1	0.56	1582	256	1838	75	12	87	0.139282	0.137931	6500	0.0439473	905.332	5594.67
dn_PTV	0.0642002	1.8	0.011	1582	256	1838	92	26	118	0.139282	0.220339	6600	0.997362	919.26	5680.74
dn_MIS	0.0473341	1	0.56	1582	256	1838	75	12	87	0.139282	0.137931	6600	0.0439061	919.26	5680.74
dn_PTV	0.0642002	1.8	0.011	1582	256	1838	92	26	118	0.139282	0.220339	6700	0.997623	933.188	5766.81
dn_MIS	0.0473341	1	0.56	1582	256	1838	75	12	87	0.139282	0.137931	6700	0.0438551	933.188	5766.81
dn_PTV	0.0642002	1.8	0.011	1582	256	1838	92	26	118	0.139282	0.220339	6800	0.997895	947.116	5852.88
dn_MIS	0.0473341	1	0.56	1582	256	1838	75	12	87	0.139282	0.137931	6800	0.0438044	947.116	5852.88
dn_PTV	0.0642002	1.8	0.011	1582	256	1838	92	26	118	0.139282	0.220339	6900	0.998105	961.045	5938.96
dn_MIS	0.0473341	1	0.56	1582	256	1838	75	12	87	0.139282	0.137931	6900	0.0437542	961.045	5938.96
dn_PTV	0.0642002	1.8	0.011	1582	256	1838	92	26	118	0.139282	0.220339	7000	0.998294	974.973	6025.03
dn_MIS	0.0473341	1	0.56	1582	256	1838	75	12	87	0.139282	0.137931	7000	0.0437144	974.973	6025.03
dn_PTV	0.0642002	1.8	0.011	1582	256	1838	92	26	118	0.139282	0.220339	7100	0.998491	988.901	6111.1
dn_MIS	0.0473341	1	0.56	1582	256	1838	75	12	87	0.139282	0.137931	7100	0.0436649	988.901	6111.1
dn_PTV	0.0642002	1.8	0.011	1582	256	1838	92	26	118	0.139282	0.220339	7200	0.998643	1002.83	6197.17
dn_MIS	0.0473341	1	0.56	1582	256	1838	75	12	87	0.139282	0.137931	7200	0.0436159	1002.83	6197.17
dn_PTV	0.0642002	1.8	0.011	1582	256	1838	92	26	118	0.139282	0.220339	7300	0.998801	1016.76	6283.24
dn_MIS	0.0473341	1	0.56	1582	256	1838	75	12	87	0.139282	0.137931	7300	0.0435673	1016.76	6283.24
dn_PTV	0.0642002	1.8	0.011	1582	256	1838	92	26	118	0.139282	0.220339	7400	0.998922	1030.69	6369.31
dn_MIS	0.0473341	1	0.56	1582	256	1838	75	12	87	0.139282	0.137931	7400	0.0435287	1030.69	6369.31
dn_PTV	0.0642002	1.8	0.011	1582	256	1838	92	26	118	0.139282	0.220339	7500	0.999048	1044.61	6455.39
dn_MIS	0.0473341	1	0.56	1582	256	1838	75	12	87	0.139282	0.137931	7500	0.0434808	1044.61	6455.39
dn_PTV	0.0642002	1.8	0.011	1582	256	1838	92	26	118	0.139282	0.220339	7600	0.999144	1058.54	6541.46
dn_MIS	0.0473341	1	0.56	1582	256	1838	75	12	87	0.139282	0.137931	7600	0.0434332	1058.54	6541.46
dn_PTV	0.0642002	1.8	0.011	1582	256	1838	92	26	118	0.139282	0.220339	7700	0.999231	1072.47	6627.53
dn_MIS	0.0473341	1	0.56	1582	256	1838	75	12	87	0.139282	0.137931	7700	0.0433955	1072.47	6627.53
dn_PTV	0.0642002	1.8	0.011	1582	256	1838	92	26	118	0.139282	0.220339	7800	0.999322	1086.4	6713.6
dn_MIS	0.0473341	1	0.56	1582	256	1838	75	12	87	0.139282	0.137931	7800	0.0433486	1086.4	6713.6
dn_PTV	0.0642002	1.8	0.011	1582	256	1838	92	26	118	0.139282	0.220339	7900	0.999391	1100.33	6799.67
dn_MIS	0.0473341	1	0.56	1582	256	1838	75	12	87	0.139282	0.137931	7900	0.0433021	1100.33	6799.67
dn_PTV	0.0642002	1.8	0.011	1582	256	1838	92	26	118	0.139282	0.220339	8000	0.999463	1114.25	6885.75
dn_MIS	0.0473341	1	0.56	1582	256	1838	75	12	87	0.139282	0.137931	8000	0.0432559	1114.25	6885.75
dn_PTV	0.0642002	1.8	0.011	1582	256	1838	92	26	118	0.139282	0.220339	8100	0.999518	1128.18	6971.82
dn_MIS	0.0473341	1	0.56	1582	256	1838	75	12	87	0.139282	0.137931	8100	0.0432192	1128.18	6971.82
dn_PTV	0.0642002	1.8	0.011	1582	256	1838	92	26	118	0.139282	0.220339	8200	0.999568	1142.11	7057.89
dn_MIS	0.0473341	1	0.56	1582	256	1838	75	12	87	0.139282	0.137931	8200	0.0431737	1142.11	7057.89
dn_PTV	0.0642002	1.8	0.011	1582	256	1838	92	26	118	0.139282	0.220339	8300	0.999619	1156.04	7143.96
dn_MIS	0.0473341	1	0.56	1582	256	1838	75	12	87	0.139282	0.137931	8300	0.0431284	1156.04	7143.96
dn_PTV	0.0642002	1.8	0.011	1582	256	1838	92	26	118	0.139282	0.220339	8400	0.999659	1169.97	7230.03
dn_MIS	0.0473341	1	0.56	1582	256	1838	75	12	87	0.139282	0.137931	8400	0.0430835	1169.97	7230.03
dn_PTV	0.0642002	1.8	0.011	1582	256	1838	92	26	118	0.139282	0.220339	8500	0.999699	1183.9	7316.1
dn_MIS	0.0473341	1	0.56	1582	256	1838	75	12	87	0.139282	0.137931	8500	0.0430478	1183.9	7316.1
dn_PTV	0.0642002	1.8	0.011	1582	256	1838	92	26	118	0.139282	0.220339	8600	0.999731	1197.82	7402.18
dn_MIS	0.0473341	1	0.56	1582	256	1838	75	12	87	0.139282	0.137931	8600	0.0430035	1197.82	7402.18
dn_PTV	0.0642002	1.8	0.011	1582	256	1838	92	26	118	0.139282	0.220339	8700	0.999763	1211.75	7488.25
dn_MIS	0.0473341	1	0.56	1582	256	1838	75	12	87	0.139282	0.137931	8700	0.0429595	1211.75	7488.25
dn_PTV	0.0642002	1.8	0.011	1582	256	1838	92	26	118	0.139282	0.220339	8800	0.999788	1225.68	7574.32
dn_MIS	0.0473341	1	0.56	1582	256	1838	75	12	87	0.139282	0.137931	8800	0.0429158	1225.68	7574.32
dn_PTV	0.0642002	1.8	0.011	1582	256	1838	92	26	118	0.139282	0.220339	8900	0.99981	1239.61	7660.39
dn_MIS	0.0473341	1	0.56	1582	256	1838	75	12	87	0.139282	0.137931	8900	0.042881	1239.61	7660.39
dn_PTV	0.0642002	1.8	0.011	1582	256	1838	92	26	118	0.139282	0.220339	9000	0.999833	1253.54	7746.46
dn_MIS	0.0473341	1	0.56	1582	256	1838	75	12	87	0.139282	0.137931	9000	0.0428378	1253.54	7746.46
dn_PTV	0.0642002	1.8	0.011	1582	256	1838	92	26	118	0.139282	0.220339	9100	0.99985	1267.46	7832.54
dn_MIS	0.0473341	1	0.56	1582	256	1838	75	12	87	0.139282	0.137931	9100	0.0427949	1267.46	7832.54
dn_PTV	0.0642002	1.8	0.011	1582	256	1838	92	26	118	0.139282	0.220339	9200	0.999868	1281.39	7918.61
dn_MIS	0.0473341	1	0.56	1582	256	1838	75	12	87	0.139282	0.137931	9200	0.0427608	1281.39	7918.61
dn_PTV	0.0642002	1.8	0.011	1582	256	1838	92	26	118	0.139282	0.220339	9300	0.999882	1295.32	8004.68
dn_MIS	0.0473341	1	0.56	1582	256	1838	75	12	87	0.139282	0.137931	9300	0.0427184	1295.32	8004.68
dn_PTV	0.0642002	1.8	0.011	1582	256	1838	92	26	118	0.139282	0.220339	9400	0.999895	1309.25	8090.75
dn_MIS	0.0473341	1	0.56	1582	256	1838	75	12	87	0.139282	0.137931	9400	0.0426763	1309.25	8090.75
dn_PTV	0.0642002	1.8	0.011	1582	256	1838	92	26	118	0.139282	0.220339	9500	0.999908	1323.18	8176.82
dn_MIS	0.0473341	1	0.56	1582	256	1838	75	12	87	0.139282	0.137931	9500	0.0426344	1323.18	8176.82
dn_PTV	0.0642002	1.8	0.011	1582	256	1838	92	26	118	0.139282	0.220339	9600	0.999917	1337.11	8262.89
dn_MIS	0.0473341	1	0.56	1582	256	1838	75	12	87	0.139282	0.137931	9600	0.0426011	1337.11	8262.89
dn_PTV	0.0642002	1.8	0.011	1582	256	1838	92	26	118	0.139282	0.220339	9700	0.999927	1351.03	8348.97
dn_MIS	0.0473341	1	0.56	1582	256	1838	75	12	87	0.139282	0.137931	9700	0.0425597	1351.03	8348.97
dn_PTV	0.0642002	1.8	0.011	1582	256	1838	92	26	118	0.139282	0.220339	9800	0.999935	1364.96	8435.04
dn_MIS	0.0473341	1	0.56	1582	256	1838	75	12	87	0.139282	0.137931	9800	0.0425186	1364.96	8435.04
dn_PTV	0.0642002	1.8	0.011	1582	256	1838	92	26	118	0.139282	0.220339	9900	0.999943	1378.89	8521.11
dn_MIS	0.0473341	1	0.56	1582	256	1838	75	12	87	0.139282	0.137931	9900	0.0424777	1378.89	8521.11
dn_PTV	0.0642002	1.8	0.011	1582	256	1838	92	26	118	0.139282	0.220339	10000	0.999949	1392.82	8607.18
dn_MIS	0.0473341	1	0.56	1582	256	1838	75	12	87	0.139282	0.137931	10000	0.0424452	1392.82	8607.18
dn_PTV	0.0642002	1.8	0.011	1582	256	1838	92	26	118	0.139282	0.220339	10100	0.999955	1406.75	8693.25
dn_MIS	0.0473341	1	0.56	1582	256	1838	75	12	87	0.139282	0.137931	10100	0.0424048	1406.75	8693.25
dn_PTV	0.0642002	1.8	0.011	1582	256	1838	92	26	118	0.139282	0.220339	10200	0.99996	1420.67	8779.33
dn_MIS	0.0473341	1	0.56	1582	256	1838	75	12	87	0.139282	0.137931	10200	0.0423646	1420.67	8779.33
dn_PTV	0.0642002	1.8	0.011	1582	256	1838	92	26	118	0.139282	0.220339	10300	0.999964	1434.6	8865.4
dn_MIS	0.0473341	1	0.56	1582	256	1838	75	12	87	0.139282	0.137931	10300	0.0423246	1434.6	8865.4
dn_PTV	0.0642002	1.8	0.011	1582	256	1838	92	26	118	0.139282	0.220339	10400	0.999969	1448.53	8951.47
dn_MIS	0.0473341	1	0.56	1582	256	1838	75	12	87	0.139282	0.137931	10400	0.0422929	1448.53	8951.47
dn_PTV	0.0642002	1.8	0.011	1582	256	1838	92	26	118	0.139282	0.220339	10500	0.999972	1462.46	9037.54
dn_MIS	0.0473341	1	0.56	1582	256	1838	75	12	87	0.139282	0.137931	10500	0.0422533	1462.46	9037.54
dn_PTV	0.0642002	1.8	0.011	1582	256	1838	92	26	118	0.139282	0.220339	10600	0.999976	1476.39	9123.61
dn_MIS	0.0473341	1	0.56	1582	256	1838	75	12	87	0.139282	0.137931	10600	0.042214	1476.39	9123.61
dn_PTV	0.0642002	1.8	0.011	1582	256	1838	92	26	118	0.139282	0.220339	10700	0.999978	1490.32	9209.68
dn_MIS	0.0473341	1	0.56	1582	256	1838	75	12	87	0.139282	0.137931	10700	0.0421827	1490.32	9209.68
dn_PTV	0.0642002	1.8	0.011	1582	256	1838	92	26	118	0.139282	0.220339	10800	0.999981	1504.24	9295.76
dn_MIS	0.0473341	1	0.56	1582	256	1838	75	12	87	0.139282	0.137931	10800	0.0421439	1504.24	9295.76
dn_PTV	0.0642002	1.8	0.011	1582	256	1838	92	26	118	0.139282	0.220339	10900	0.999983	1518.17	9381.83
dn_MIS	0.0473341	1	0.56	1582	256	1838	75	12	87	0.139282	0.137931	10900	0.0421052	1518.17	9381.83
dn_PTV	0.0642002	1.8	0.011	1582	256	1838	92	26	118	0.139282	0.220339	11000	0.999985	1532.1	9467.9
dn_MIS	0.0473341	1	0.56	1582	256	1838	75	12	87	0.139282	0.137931	11000	0.0420667	1532.1	9467.9
dn_PTV	0.0642002	1.8	0.011	1582	256	1838	92	26	118	0.139282	0.220339	11100	0.999987	1546.03	9553.97
dn_MIS	0.0473341	1	0.56	1582	256	1838	75	12	87	0.139282	0.137931	11100	0.0420361	1546.03	9553.97
dn_PTV	0.0642002	1.8	0.011	1582	256	1838	92	26	118	0.139282	0.220339	11200	0.999988	1559.96	9640.04
dn_MIS	0.0473341	1	0.56	1582	256	1838	75	12	87	0.139282	0.137931	11200	0.041998	1559.96	9640.04
dn_PTV	0.0642002	1.8	0.011	1582	256	1838	92	26	118	0.139282	0.220339	11300	0.999989	1573.88	9726.12
dn_MIS	0.0473341	1	0.56	1582	256	1838	75	12	87	0.139282	0.137931	11300	0.0419601	1573.88	9726.12
dn_PTV	0.0642002	1.8	0.011	1582	256	1838	92	26	118	0.139282	0.220339	11400	0.999991	1587.81	9812.19
dn_MIS	0.0473341	1	0.56	1582	256	1838	75	12	87	0.139282	0.137931	11400	0.0419225	1587.81	9812.19
dn_PTV	0.0642002	1.8	0.011	1582	256	1838	92	26	118	0.139282	0.220339	11500	0.999992	1601.74	9898.26
dn_MIS	0.0473341	1	0.56	1582	256	1838	75	12	87	0.139282	0.137931	11500	0.0418925	1601.74	9898.26
dn_PTV	0.0642002	1.8	0.011	1582	256	1838	92	26	118	0.139282	0.220339	11600	0.999993	1615.67	9984.33
dn_MIS	0.0473341	1	0.56	1582	256	1838	75	12	87	0.139282	0.137931	11600	0.0418551	1615.67	9984.33
dn_PTV	0.0642002	1.8	0.011	1582	256	1838	92	26	118	0.139282	0.220339	11700	0.999994	1629.6	10070.4
dn_MIS	0.0473341	1	0.56	1582	256	1838	75	12	87	0.139282	0.137931	11700	0.041818	1629.6	10070.4
dn_PTV	0.0642002	1.8	0.011	1582	256	1838	92	26	118	0.139282	0.220339	11800	0.999994	1643.53	10156.5
dn_MIS	0.0473341	1	0.56	1582	256	1838	75	12	87	0.139282	0.137931	11800	0.0417811	1643.53	10156.5
dn_PTV	0.0642002	1.8	0.011	1582	256	1838	92	26	118	0.139282	0.220339	11900	0.999995	1657.45	10242.5
dn_MIS	0.0473341	1	0.56	1582	256	1838	75	12	87	0.139282	0.137931	11900	0.0417517	1657.45	10242.5
dn_PTV	0.0642002	1.8	0.011	1582	256	1838	92	26	118	0.139282	0.220339	12000	0.999996	1671.38	10328.6
dn_MIS	0.0473341	1	0.56	1582	256	1838	75	12	87	0.139282	0.137931	12000	0.0417151	1671.38	10328.6
dn_PTV	0.0642002	1.8	0.011	1582	256	1838	92	26	118	0.139282	0.220339	12100	0.999996	1685.31	10414.7
dn_MIS	0.0473341	1	0.56	1582	256	1838	75	12	87	0.139282	0.137931	12100	0.0416787	1685.31	10414.7
dn_PTV	0.0642002	1.8	0.011	1582	256	1838	92	26	118	0.139282	0.220339	12200	0.999997	1699.24	10500.8
dn_MIS	0.0473341	1	0.56	1582	256	1838	75	12	87	0.139282	0.137931	12200	0.0416497	1699.24	10500.8
dn_PTV	0.0642002	1.8	0.011	1582	256	1838	92	26	118	0.139282	0.220339	12300	0.999997	1713.17	10586.8
dn_MIS	0.0473341	1	0.56	1582	256	1838	75	12	87	0.139282	0.137931	12300	0.0416137	1713.17	10586.8
dn_PTV	0.0642002	1.8	0.011	1582	256	1838	92	26	118	0.139282	0.220339	12400	0.999997	1727.09	10672.9
dn_MIS	0.0473341	1	0.56	1582	256	1838	75	12	87	0.139282	0.137931	12400	0.0415778	1727.09	10672.9
dn_PTV	0.0642002	1.8	0.011	1582	256	1838	92	26	118	0.139282	0.220339	12500	0.999998	1741.02	10759
dn_MIS	0.0473341	1	0.56	1582	256	1838	75	12	87	0.139282	0.137931	12500	0.0415421	1741.02	10759
dn_PTV	0.0642002	1.8	0.011	1582	256	1838	92	26	118	0.139282	0.220339	12600	0.999998	1754.95	10845
dn_MIS	0.0473341	1	0.56	1582	256	1838	75	12	87	0.139282	0.137931	12600	0.0415137	1754.95	10845
dn_PTV	0.0642002	1.8	0.011	1582	256	1838	92	26	118	0.139282	0.220339	12700	0.999998	1768.88	10931.1
dn_MIS	0.0473341	1	0.56	1582	256	1838	75	12	87	0.139282	0.137931	12700	0.0414783	1768.88	10931.1
dn_PTV	0.0642002	1.8	0.011	1582	256	1838	92	26	118	0.139282	0.220339	12800	0.999998	1782.81	11017.2
dn_MIS	0.0473341	1	0.56	1582	256	1838	75	12	87	0.139282	0.137931	12800	0.041443	1782.81	11017.2
dn_PTV	0.0642002	1.8	0.011	1582	256	1838	92	26	118	0.139282	0.220339	12900	0.999999	1796.74	11103.3
dn_MIS	0.0473341	1	0.56	1582	256	1838	75	12	87	0.139282	0.137931	12900	0.041408	1796.74	11103.3
dn_PTV	0.0642002	1.8	0.011	1582	256	1838	92	26	118	0.139282	0.220339	13000	0.999999	1810.66	11189.3
dn_MIS	0.0473341	1	0.56	1582	256	1838	75	12	87	0.139282	0.137931	13000	0.0413801	1810.66	11189.3
dn_PTV	0.0642002	1.8	0.011	1582	256	1838	92	26	118	0.139282	0.220339	13100	0.999999	1824.59	11275.4
dn_MIS	0.0473341	1	0.56	1582	256	1838	75	12	87	0.139282	0.137931	13100	0.0413453	1824.59	11275.4
dn_PTV	0.0642002	1.8	0.011	1582	256	1838	92	26	118	0.139282	0.220339	13200	0.999999	1838.52	11361.5
dn_MIS	0.0473341	1	0.56	1582	256	1838	75	12	87	0.139282	0.137931	13200	0.0413107	1838.52	11361.5
dn_PTV	0.0642002	1.8	0.011	1582	256	1838	92	26	118	0.139282	0.220339	13300	0.999999	1852.45	11447.6
dn_MIS	0.0473341	1	0.56	1582	256	1838	75	12	87	0.139282	0.137931	13300	0.0412763	1852.45	11447.6
dn_PTV	0.0642002	1.8	0.011	1582	256	1838	92	26	118	0.139282	0.220339	13400	0.999999	1866.38	11533.6
dn_MIS	0.0473341	1	0.56	1582	256	1838	75	12	87	0.139282	0.137931	13400	0.0412489	1866.38	11533.6
dn_PTV	0.0642002	1.8	0.011	1582	256	1838	92	26	118	0.139282	0.220339	13500	0.999999	1880.3	11619.7
dn_MIS	0.0473341	1	0.56	1582	256	1838	75	12	87	0.139282	0.137931	13500	0.0412147	1880.3	11619.7
dn_PTV	0.0642002	1.8	0.011	1582	256	1838	92	26	118	0.139282	0.220339	13600	0.999999	1894.23	11705.8
dn_MIS	0.0473341	1	0.56	1582	256	1838	75	12	87	0.139282	0.137931	13600	0.0411807	1894.23	11705.8
dn_PTV	0.0642002	1.8	0.011	1582	256	1838	92	26	118	0.139282	0.220339	13700	0.999999	1908.16	11791.8
dn_MIS	0.0473341	1	0.56	1582	256	1838	75	12	87	0.139282	0.137931	13700	0.0411536	1908.16	11791.8
dn_PTV	0.0642002	1.8	0.011	1582	256	1838	92	26	118	0.139282	0.220339	13800	1	1922.09	11877.9
dn_MIS	0.0473341	1	0.56	1582	256	1838	75	12	87	0.139282	0.137931	13800	0.0411199	1922.09	11877.9
dn_PTV	0.0642002	1.8	0.011	1582	256	1838	92	26	118	0.139282	0.220339	13900	1	1936.02	11964
dn_MIS	0.0473341	1	0.56	1582	256	1838	75	12	87	0.139282	0.137931	13900	0.0410864	1936.02	11964
dn_PTV	0.0642002	1.8	0.011	1582	256	1838	92	26	118	0.139282	0.220339	14000	1	1949.95	12050.1
dn_MIS	0.0473341	1	0.56	1582	256	1838	75	12	87	0.139282	0.137931	14000	0.041053	1949.95	12050.1
dn_PTV	0.0642002	1.8	0.011	1582	256	1838	92	26	118	0.139282	0.220339	14100	1	1963.87	12136.1
dn_MIS	0.0473341	1	0.56	1582	256	1838	75	12	87	0.139282	0.137931	14100	0.0410263	1963.87	12136.1
dn_PTV	0.0642002	1.8	0.011	1582	256	1838	92	26	118	0.139282	0.220339	14200	1	1977.8	12222.2
dn_MIS	0.0473341	1	0.56	1582	256	1838	75	12	87	0.139282	0.137931	14200	0.0409932	1977.8	12222.2
dn_PTV	0.0642002	1.8	0.011	1582	256	1838	92	26	118	0.139282	0.220339	14300	1	1991.73	12308.3
dn_MIS	0.0473341	1	0.56	1582	256	1838	75	12	87	0.139282	0.137931	14300	0.0409602	1991.73	12308.3
dn_PTV	0.0642002	1.8	0.011	1582	256	1838	92	26	118	0.139282	0.220339	14400	1	2005.66	12394.3
dn_MIS	0.0473341	1	0.56	1582	256	1838	75	12	87	0.139282	0.137931	14400	0.0409273	2005.66	12394.3
dn_PTV	0.0642002	1.8	0.011	1582	256	1838	92	26	118	0.139282	0.220339	14500	1	2019.59	12480.4
dn_MIS	0.0473341	1	0.56	1582	256	1838	75	12	87	0.139282	0.137931	14500	0.0409011	2019.59	12480.4
dn_PTV	0.0642002	1.8	0.011	1582	256	1838	92	26	118	0.139282	0.220339	14600	1	2033.51	12566.5
dn_MIS	0.0473341	1	0.56	1582	256	1838	75	12	87	0.139282	0.137931	14600	0.0408685	2033.51	12566.5
dn_PTV	0.0642002	1.8	0.011	1582	256	1838	92	26	118	0.139282	0.220339	14700	1	2047.44	12652.6
dn_MIS	0.0473341	1	0.56	1582	256	1838	75	12	87	0.139282	0.137931	14700	0.0408361	2047.44	12652.6
dn_PTV	0.0642002	1.8	0.011	1582	256	1838	92	26	118	0.139282	0.220339	14800	1	2061.37	12738.6
dn_MIS	0.0473341	1	0.56	1582	256	1838	75	12	87	0.139282	0.137931	14800	0.0408037	2061.37	12738.6
dn_PTV	0.0642002	1.8	0.011	1582	256	1838	92	26	118	0.139282	0.220339	14900	1	2075.3	12824.7
dn_MIS	0.0473341	1	0.56	1582	256	1838	75	12	87	0.139282	0.137931	14900	0.040778	2075.3	12824.7
dn_PTV	0.0642002	1.8	0.011	1582	256	1838	92	26	118	0.139282	0.220339	15000	1	2089.23	12910.8
dn_MIS	0.0473341	1	0.56	1582	256	1838	75	12	87	0.139282	0.137931	15000	0.0407459	2089.23	12910.8
dn_PTV	0.0642002	1.8	0.011	1582	256	1838	92	26	118	0.139282	0.220339	15100	1	2103.16	12996.8
dn_MIS	0.0473341	1	0.56	1582	256	1838	75	12	87	0.139282	0.137931	15100	0.0407139	2103.16	12996.8
dn_PTV	0.0642002	1.8	0.011	1582	256	1838	92	26	118	0.139282	0.220339	15200	1	2117.08	13082.9
dn_MIS	0.0473341	1	0.56	1582	256	1838	75	12	87	0.139282	0.137931	15200	0.0406885	2117.08	13082.9
dn_PTV	0.0642002	1.8	0.011	1582	256	1838	92	26	118	0.139282	0.220339	15300	1	2131.01	13169
dn_MIS	0.0473341	1	0.56	1582	256	1838	75	12	87	0.139282	0.137931	15300	0.0406568	2131.01	13169
dn_PTV	0.0642002	1.8	0.011	1582	256	1838	92	26	118	0.139282	0.220339	15400	1	2144.94	13255.1
dn_MIS	0.0473341	1	0.56	1582	256	1838	75	12	87	0.139282	0.137931	15400	0.0406252	2144.94	13255.1
dn_PTV	0.0642002	1.8	0.011	1582	256	1838	92	26	118	0.139282	0.220339	15500	1	2158.87	13341.1
dn_MIS	0.0473341	1	0.56	1582	256	1838	75	12	87	0.139282	0.137931	15500	0.0405937	2158.87	13341.1
dn_PTV	0.0642002	1.8	0.011	1582	256	1838	92	26	118	0.139282	0.220339	15600	1	2172.8	13427.2
dn_MIS	0.0473341	1	0.56	1582	256	1838	75	12	87	0.139282	0.137931	15600	0.0405686	2172.8	13427.2
dn_PTV	0.0642002	1.8	0.011	1582	256	1838	92	26	118	0.139282	0.220339	15700	1	2186.72	13513.3
dn_MIS	0.0473341	1	0.56	1582	256	1838	75	12	87	0.139282	0.137931	15700	0.0405374	2186.72	13513.3
dn_PTV	0.0642002	1.8	0.011	1582	256	1838	92	26	118	0.139282	0.220339	15800	1	2200.65	13599.3
dn_MIS	0.0473341	1	0.56	1582	256	1838	75	12	87	0.139282	0.137931	15800	0.0405063	2200.65	13599.3
dn_PTV	0.0642002	1.8	0.011	1582	256	1838	92	26	118	0.139282	0.220339	15900	1	2214.58	13685.4
dn_MIS	0.0473341	1	0.56	1582	256	1838	75	12	87	0.139282	0.137931	15900	0.0404753	2214.58	13685.4
dn_PTV	0.0642002	1.8	0.011	1582	256	1838	92	26	118	0.139282	0.220339	16000	1	2228.51	13771.5
dn_MIS	0.0473341	1	0.56	1582	256	1838	75	12	87	0.139282	0.137931	16000	0.0404506	2228.51	13771.5
dn_PTV	0.0642002	1.8	0.011	1582	256	1838	92	26	118	0.139282	0.220339	16100	1	2242.44	13857.6
dn_MIS	0.0473341	1	0.56	1582	256	1838	75	12	87	0.139282	0.137931	16100	0.0404198	2242.44	13857.6
dn_PTV	0.0642002	1.8	0.011	1582	256	1838	92	26	118	0.139282	0.220339	16200	1	2256.37	13943.6
dn_MIS	0.0473341	1	0.56	1582	256	1838	75	12	87	0.139282	0.137931	16200	0.0403892	2256.37	13943.6
dn_PTV	0.0642002	1.8	0.011	1582	256	1838	92	26	118	0.139282	0.220339	16300	1	2270.29	14029.7
dn_MIS	0.0473341	1	0.56	1582	256	1838	75	12	87	0.139282	0.137931	16300	0.0403587	2270.29	14029.7
dn_PTV	0.0642002	1.8	0.011	1582	256	1838	92	26	118	0.139282	0.220339	16400	1	2284.22	14115.8
dn_MIS	0.0473341	1	0.56	1582	256	1838	75	12	87	0.139282	0.137931	16400	0.0403343	2284.22	14115.8
dn_PTV	0.0642002	1.8	0.011	1582	256	1838	92	26	118	0.139282	0.220339	16500	1	2298.15	14201.8
dn_MIS	0.0473341	1	0.56	1582	256	1838	75	12	87	0.139282	0.137931	16500	0.040304	2298.15	14201.8
dn_PTV	0.0642002	1.8	0.011	1582	256	1838	92	26	118	0.139282	0.220339	16600	1	2312.08	14287.9
dn_MIS	0.0473341	1	0.56	1582	256	1838	75	12	87	0.139282	0.137931	16600	0.0402738	2312.08	14287.9
dn_PTV	0.0642002	1.8	0.011	1582	256	1838	92	26	118	0.139282	0.220339	16700	1	2326.01	14374
dn_MIS	0.0473341	1	0.56	1582	256	1838	75	12	87	0.139282	0.137931	16700	0.0402497	2326.01	14374
dn_PTV	0.0642002	1.8	0.011	1582	256	1838	92	26	118	0.139282	0.220339	16800	1	2339.93	14460.1
dn_MIS	0.0473341	1	0.56	1582	256	1838	75	12	87	0.139282	0.137931	16800	0.0402197	2339.93	14460.1
dn_PTV	0.0642002	1.8	0.011	1582	256	1838	92	26	118	0.139282	0.220339	16900	1	2353.86	14546.1
dn_MIS	0.0473341	1	0.56	1582	256	1838	75	12	87	0.139282	0.137931	16900	0.0401898	2353.86	14546.1
dn_PTV	0.0642002	1.8	0.011	1582	256	1838	92	26	118	0.139282	0.220339	17000	1	2367.79	14632.2
dn_MIS	0.0473341	1	0.56	1582	256	1838	75	12	87	0.139282	0.137931	17000	0.0401601	2367.79	14632.2
dn_PTV	0.0642002	1.8	0.011	1582	256	1838	92	26	118	0.139282	0.220339	17100	1	2381.72	14718.3
dn_MIS	0.0473341	1	0.56	1582	256	1838	75	12	87	0.139282	0.137931	17100	0.0401363	2381.72	14718.3
dn_PTV	0.0642002	1.8	0.011	1582	256	1838	92	26	118	0.139282	0.220339	17200	1	2395.65	14804.4
dn_MIS	0.0473341	1	0.56	1582	256	1838	75	12	87	0.139282	0.137931	17200	0.0401067	2395.65	14804.4
dn_PTV	0.0642002	1.8	0.011	1582	256	1838	92	26	118	0.139282	0.220339	17300	1	2409.58	14890.4
dn_MIS	0.0473341	1	0.56	1582	256	1838	75	12	87	0.139282	0.137931	17300	0.0400773	2409.58	14890.4
dn_PTV	0.0642002	1.8	0.011	1582	256	1838	92	26	118	0.139282	0.220339	17400	1	2423.5	14976.5
dn_MIS	0.0473341	1	0.56	1582	256	1838	75	12	87	0.139282	0.137931	17400	0.0400479	2423.5	14976.5
dn_PTV	0.0642002	1.8	0.011	1582	256	1838	92	26	118	0.139282	0.220339	17500	1	2437.43	15062.6
dn_MIS	0.0473341	1	0.56	1582	256	1838	75	12	87	0.139282	0.137931	17500	0.0400245	2437.43	15062.6
dn_PTV	0.0642002	1.8	0.011	1582	256	1838	92	26	118	0.139282	0.220339	17600	1	2451.36	15148.6
dn_MIS	0.0473341	1	0.56	1582	256	1838	75	12	87	0.139282	0.137931	17600	0.0399953	2451.36	15148.6
dn_PTV	0.0642002	1.8	0.011	1582	256	1838	92	26	118	0.139282	0.220339	17700	1	2465.29	15234.7
dn_MIS	0.0473341	1	0.56	1582	256	1838	75	12	87	0.139282	0.137931	17700	0.0399663	2465.29	15234.7
dn_PTV	0.0642002	1.8	0.011	1582	256	1838	92	26	118	0.139282	0.220339	17800	1	2479.22	15320.8
dn_MIS	0.0473341	1	0.56	1582	256	1838	75	12	87	0.139282	0.137931	17800	0.0399373	2479.22	15320.8
dn_PTV	0.0642002	1.8	0.011	1582	256	1838	92	26	118	0.139282	0.220339	17900	1	2493.14	15406.9
dn_MIS	0.0473341	1	0.56	1582	256	1838	75	12	87	0.139282	0.137931	17900	0.0399142	2493.14	15406.9
dn_PTV	0.0642002	1.8	0.011	1582	256	1838	92	26	118	0.139282	0.220339	18000	1	2507.07	15492.9
dn_MIS	0.0473341	1	0.56	1582	256	1838	75	12	87	0.139282	0.137931	18000	0.0398854	2507.07	15492.9
dn_PTV	0.0642002	1.8	0.011	1582	256	1838	92	26	118	0.139282	0.220339	18100	1	2521	15579
dn_MIS	0.0473341	1	0.56	1582	256	1838	75	12	87	0.139282	0.137931	18100	0.0398568	2521	15579
dn_PTV	0.0642002	1.8	0.011	1582	256	1838	92	26	118	0.139282	0.220339	18200	1	2534.93	15665.1
dn_MIS	0.0473341	1	0.56	1582	256	1838	75	12	87	0.139282	0.137931	18200	0.0398339	2534.93	15665.1
dn_PTV	0.0642002	1.8	0.011	1582	256	1838	92	26	118	0.139282	0.220339	18300	1	2548.86	15751.1
dn_MIS	0.0473341	1	0.56	1582	256	1838	75	12	87	0.139282	0.137931	18300	0.0398054	2548.86	15751.1
dn_PTV	0.0642002	1.8	0.011	1582	256	1838	92	26	118	0.139282	0.220339	18400	1	2562.79	15837.2
dn_MIS	0.0473341	1	0.56	1582	256	1838	75	12	87	0.139282	0.137931	18400	0.039777	2562.79	15837.2
dn_PTV	0.0642002	1.8	0.011	1582	256	1838	92	26	118	0.139282	0.220339	18500	1	2576.71	15923.3
dn_MIS	0.0473341	1	0.56	1582	256	1838	75	12	87	0.139282	0.137931	18500	0.0397487	2576.71	15923.3
dn_PTV	0.0642002	1.8	0.011	1582	256	1838	92	26	118	0.139282	0.220339	18600	1	2590.64	16009.4
dn_MIS	0.0473341	1	0.56	1582	256	1838	75	12	87	0.139282	0.137931	18600	0.0397261	2590.64	16009.4
dn_PTV	0.0642002	1.8	0.011	1582	256	1838	92	26	118	0.139282	0.220339	18700	1	2604.57	16095.4
dn_MIS	0.0473341	1	0.56	1582	256	1838	75	12	87	0.139282	0.137931	18700	0.039698	2604.57	16095.4
dn_PTV	0.0642002	1.8	0.011	1582	256	1838	92	26	118	0.139282	0.220339	18800	1	2618.5	16181.5
dn_MIS	0.0473341	1	0.56	1582	256	1838	75	12	87	0.139282	0.137931	18800	0.03967	2618.5	16181.5
dn_PTV	0.0642002	1.8	0.011	1582	256	1838	92	26	118	0.139282	0.220339	18900	1	2632.43	16267.6
dn_MIS	0.0473341	1	0.56	1582	256	1838	75	12	87	0.139282	0.137931	18900	0.039642	2632.43	16267.6
dn_PTV	0.0642002	1.8	0.011	1582	256	1838	92	26	118	0.139282	0.220339	19000	1	2646.35	16353.6
dn_MIS	0.0473341	1	0.56	1582	256	1838	75	12	87	0.139282	0.137931	19000	0.0396197	2646.35	16353.6
dn_PTV	0.0642002	1.8	0.011	1582	256	1838	92	26	118	0.139282	0.220339	19100	1	2660.28	16439.7
dn_MIS	0.0473341	1	0.56	1582	256	1838	75	12	87	0.139282	0.137931	19100	0.039592	2660.28	16439.7
dn_PTV	0.0642002	1.8	0.011	1582	256	1838	92	26	118	0.139282	0.220339	19200	1	2674.21	16525.8
dn_MIS	0.0473341	1	0.56	1582	256	1838	75	12	87	0.139282	0.137931	19200	0.0395643	2674.21	16525.8
dn_PTV	0.0642002	1.8	0.011	1582	256	1838	92	26	118	0.139282	0.220339	19300	1	2688.14	16611.9
dn_MIS	0.0473341	1	0.56	1582	256	1838	75	12	87	0.139282	0.137931	19300	0.0395367	2688.14	16611.9
dn_PTV	0.0642002	1.8	0.011	1582	256	1838	92	26	118	0.139282	0.220339	19400	1	2702.07	16697.9
dn_MIS	0.0473341	1	0.56	1582	256	1838	75	12	87	0.139282	0.137931	19400	0.0395147	2702.07	16697.9
dn_PTV	0.0642002	1.8	0.011	1582	256	1838	92	26	118	0.139282	0.220339	19500	1	2716	16784
dn_MIS	0.0473341	1	0.56	1582	256	1838	75	12	87	0.139282	0.137931	19500	0.0394873	2716	16784
dn_PTV	0.0642002	1.8	0.011	1582	256	1838	92	26	118	0.139282	0.220339	19600	1	2729.92	16870.1
dn_MIS	0.0473341	1	0.56	1582	256	1838	75	12	87	0.139282	0.137931	19600	0.03946	2729.92	16870.1
dn_PTV	0.0642002	1.8	0.011	1582	256	1838	92	26	118	0.139282	0.220339	19700	1	2743.85	16956.1
dn_MIS	0.0473341	1	0.56	1582	256	1838	75	12	87	0.139282	0.137931	19700	0.0394382	2743.85	16956.1
dn_PTV	0.0642002	1.8	0.011	1582	256	1838	92	26	118	0.139282	0.220339	19800	1	2757.78	17042.2
dn_MIS	0.0473341	1	0.56	1582	256	1838	75	12	87	0.139282	0.137931	19800	0.039411	2757.78	17042.2
dn_PTV	0.0642002	1.8	0.011	1582	256	1838	92	26	118	0.139282	0.220339	19900	1	2771.71	17128.3
dn_MIS	0.0473341	1	0.56	1582	256	1838	75	12	87	0.139282	0.137931	19900	0.0393839	2771.71	17128.3
dn_PTV	0.0642002	1.8	0.011	1582	256	1838	92	26	118	0.139282	0.220339	20000	1	2785.64	17214.4
dn_MIS	0.0473341	1	0.56	1582	256	1838	75	12	87	0.139282	0.137931	20000	0.0393569	2785.64	17214.4
dn_PTV	0.0642002	1.8	0.011	1582	256	1838	92	26	118	0.139282	0.220339	20100	1	2799.56	17300.4
dn_MIS	0.0473341	1	0.56	1582	256	1838	75	12	87	0.139282	0.137931	20100	0.0393354	2799.56	17300.4
dn_PTV	0.0642002	1.8	0.011	1582	256	1838	92	26	118	0.139282	0.220339	20200	1	2813.49	17386.5
dn_MIS	0.0473341	1	0.56	1582	256	1838	75	12	87	0.139282	0.137931	20200	0.0393085	2813.49	17386.5
dn_PTV	0.0642002	1.8	0.011	1582	256	1838	92	26	118	0.139282	0.220339	20300	1	2827.42	17472.6
dn_MIS	0.0473341	1	0.56	1582	256	1838	75	12	87	0.139282	0.137931	20300	0.0392818	2827.42	17472.6
dn_PTV	0.0642002	1.8	0.011	1582	256	1838	92	26	118	0.139282	0.220339	20400	1	2841.35	17558.7
dn_MIS	0.0473341	1	0.56	1582	256	1838	75	12	87	0.139282	0.137931	20400	0.0392551	2841.35	17558.7
dn_PTV	0.0642002	1.8	0.011	1582	256	1838	92	26	118	0.139282	0.220339	20500	1	2855.28	17644.7
dn_MIS	0.0473341	1	0.56	1582	256	1838	75	12	87	0.139282	0.137931	20500	0.0392338	2855.28	17644.7
dn_PTV	0.0642002	1.8	0.011	1582	256	1838	92	26	118	0.139282	0.220339	20600	1	2869.21	17730.8
dn_MIS	0.0473341	1	0.56	1582	256	1838	75	12	87	0.139282	0.137931	20600	0.0392073	2869.21	17730.8
dn_PTV	0.0642002	1.8	0.011	1582	256	1838	92	26	118	0.139282	0.220339	20700	1	2883.13	17816.9
dn_MIS	0.0473341	1	0.56	1582	256	1838	75	12	87	0.139282	0.137931	20700	0.0391809	2883.13	17816.9
dn_PTV	0.0642002	1.8	0.011	1582	256	1838	92	26	118	0.139282	0.220339	20800	1	2897.06	17902.9
dn_MIS	0.0473341	1	0.56	1582	256	1838	75	12	87	0.139282	0.137931	20800	0.0391545	2897.06	17902.9
dn_PTV	0.0642002	1.8	0.011	1582	256	1838	92	26	118	0.139282	0.220339	20900	1	2910.99	17989
dn_MIS	0.0473341	1	0.56	1582	256	1838	75	12	87	0.139282	0.137931	20900	0.0391335	2910.99	17989
dn_PTV	0.0642002	1.8	0.011	1582	256	1838	92	26	118	0.139282	0.220339	21000	1	2924.92	18075.1
dn_MIS	0.0473341	1	0.56	1582	256	1838	75	12	87	0.139282	0.137931	21000	0.0391073	2924.92	18075.1
dn_PTV	0.0642002	1.8	0.011	1582	256	1838	92	26	118	0.139282	0.220339	21100	1	2938.85	18161.2
dn_MIS	0.0473341	1	0.56	1582	256	1838	75	12	87	0.139282	0.137931	21100	0.0390811	2938.85	18161.2
dn_PTV	0.0642002	1.8	0.011	1582	256	1838	92	26	118	0.139282	0.220339	21200	1	2952.77	18247.2
dn_MIS	0.0473341	1	0.56	1582	256	1838	75	12	87	0.139282	0.137931	21200	0.0390603	2952.77	18247.2
dn_PTV	0.0642002	1.8	0.011	1582	256	1838	92	26	118	0.139282	0.220339	21300	1	2966.7	18333.3
dn_MIS	0.0473341	1	0.56	1582	256	1838	75	12	87	0.139282	0.137931	21300	0.0390343	2966.7	18333.3
dn_PTV	0.0642002	1.8	0.011	1582	256	1838	92	26	118	0.139282	0.220339	21400	1	2980.63	18419.4
dn_MIS	0.0473341	1	0.56	1582	256	1838	75	12	87	0.139282	0.137931	21400	0.0390084	2980.63	18419.4
dn_PTV	0.0642002	1.8	0.011	1582	256	1838	92	26	118	0.139282	0.220339	21500	1	2994.56	18505.4
dn_MIS	0.0473341	1	0.56	1582	256	1838	75	12	87	0.139282	0.137931	21500	0.0389825	2994.56	18505.4
dn_PTV	0.0642002	1.8	0.011	1582	256	1838	92	26	118	0.139282	0.220339	21600	1	3008.49	18591.5
dn_MIS	0.0473341	1	0.56	1582	256	1838	75	12	87	0.139282	0.137931	21600	0.0389619	3008.49	18591.5
dn_PTV	0.0642002	1.8	0.011	1582	256	1838	92	26	118	0.139282	0.220339	21700	1	3022.42	18677.6
dn_MIS	0.0473341	1	0.56	1582	256	1838	75	12	87	0.139282	0.137931	21700	0.0389362	3022.42	18677.6
dn_PTV	0.0642002	1.8	0.011	1582	256	1838	92	26	118	0.139282	0.220339	21800	1	3036.34	18763.7
dn_MIS	0.0473341	1	0.56	1582	256	1838	75	12	87	0.139282	0.137931	21800	0.0389106	3036.34	18763.7
dn_PTV	0.0642002	1.8	0.011	1582	256	1838	92	26	118	0.139282	0.220339	21900	1	3050.27	18849.7
dn_MIS	0.0473341	1	0.56	1582	256	1838	75	12	87	0.139282	0.137931	21900	0.0388851	3050.27	18849.7
dn_PTV	0.0642002	1.8	0.011	1582	256	1838	92	26	118	0.139282	0.220339	22000	1	3064.2	18935.8
dn_MIS	0.0473341	1	0.56	1582	256	1838	75	12	87	0.139282	0.137931	22000	0.0388647	3064.2	18935.8
dn_PTV	0.0642002	1.8	0.011	1582	256	1838	92	26	118	0.139282	0.220339	22100	1	3078.13	19021.9
dn_MIS	0.0473341	1	0.56	1582	256	1838	75	12	87	0.139282	0.137931	22100	0.0388393	3078.13	19021.9
dn_PTV	0.0642002	1.8	0.011	1582	256	1838	92	26	118	0.139282	0.220339	22200	1	3092.06	19107.9
dn_MIS	0.0473341	1	0.56	1582	256	1838	75	12	87	0.139282	0.137931	22200	0.0388139	3092.06	19107.9
dn_PTV	0.0642002	1.8	0.011	1582	256	1838	92	26	118	0.139282	0.220339	22300	1	3105.98	19194
dn_MIS	0.0473341	1	0.56	1582	256	1838	75	12	87	0.139282	0.137931	22300	0.0387887	3105.98	19194
dn_PTV	0.0642002	1.8	0.011	1582	256	1838	92	26	118	0.139282	0.220339	22400	1	3119.91	19280.1
dn_MIS	0.0473341	1	0.56	1582	256	1838	75	12	87	0.139282	0.137931	22400	0.0387685	3119.91	19280.1
dn_PTV	0.0642002	1.8	0.011	1582	256	1838	92	26	118	0.139282	0.220339	22500	1	3133.84	19366.2
dn_MIS	0.0473341	1	0.56	1582	256	1838	75	12	87	0.139282	0.137931	22500	0.0387434	3133.84	19366.2
dn_PTV	0.0642002	1.8	0.011	1582	256	1838	92	26	118	0.139282	0.220339	22600	1	3147.77	19452.2
dn_MIS	0.0473341	1	0.56	1582	256	1838	75	12	87	0.139282	0.137931	22600	0.0387183	3147.77	19452.2
dn_PTV	0.0642002	1.8	0.011	1582	256	1838	92	26	118	0.139282	0.220339	22700	1	3161.7	19538.3
dn_MIS	0.0473341	1	0.56	1582	256	1838	75	12	87	0.139282	0.137931	22700	0.0386983	3161.7	19538.3
dn_PTV	0.0642002	1.8	0.011	1582	256	1838	92	26	118	0.139282	0.220339	22800	1	3175.63	19624.4
dn_MIS	0.0473341	1	0.56	1582	256	1838	75	12	87	0.139282	0.137931	22800	0.0386734	3175.63	19624.4
dn_PTV	0.0642002	1.8	0.011	1582	256	1838	92	26	118	0.139282	0.220339	22900	1	3189.55	19710.4
dn_MIS	0.0473341	1	0.56	1582	256	1838	75	12	87	0.139282	0.137931	22900	0.0386486	3189.55	19710.4
dn_PTV	0.0642002	1.8	0.011	1582	256	1838	92	26	118	0.139282	0.220339	23000	1	3203.48	19796.5
dn_MIS	0.0473341	1	0.56	1582	256	1838	75	12	87	0.139282	0.137931	23000	0.0386238	3203.48	19796.5
dn_PTV	0.0642002	1.8	0.011	1582	256	1838	92	26	118	0.139282	0.220339	23100	1	3217.41	19882.6
dn_MIS	0.0473341	1	0.56	1582	256	1838	75	12	87	0.139282	0.137931	23100	0.038604	3217.41	19882.6
dn_PTV	0.0642002	1.8	0.011	1582	256	1838	92	26	118	0.139282	0.220339	23200	1	3231.34	19968.7
dn_MIS	0.0473341	1	0.56	1582	256	1838	75	12	87	0.139282	0.137931	23200	0.0385793	3231.34	19968.7
dn_PTV	0.0642002	1.8	0.011	1582	256	1838	92	26	118	0.139282	0.220339	23300	1	3245.27	20054.7
dn_MIS	0.0473341	1	0.56	1582	256	1838	75	12	87	0.139282	0.137931	23300	0.0385547	3245.27	20054.7
dn_PTV	0.0642002	1.8	0.011	1582	256	1838	92	26	118	0.139282	0.220339	23400	1	3259.19	20140.8
dn_MIS	0.0473341	1	0.56	1582	256	1838	75	12	87	0.139282	0.137931	23400	0.0385302	3259.19	20140.8
dn_PTV	0.0642002	1.8	0.011	1582	256	1838	92	26	118	0.139282	0.220339	23500	1	3273.12	20226.9
dn_MIS	0.0473341	1	0.56	1582	256	1838	75	12	87	0.139282	0.137931	23500	0.0385106	3273.12	20226.9
dn_PTV	0.0642002	1.8	0.011	1582	256	1838	92	26	118	0.139282	0.220339	23600	1	3287.05	20312.9
dn_MIS	0.0473341	1	0.56	1582	256	1838	75	12	87	0.139282	0.137931	23600	0.0384862	3287.05	20312.9
dn_PTV	0.0642002	1.8	0.011	1582	256	1838	92	26	118	0.139282	0.220339	23700	1	3300.98	20399
dn_MIS	0.0473341	1	0.56	1582	256	1838	75	12	87	0.139282	0.137931	23700	0.0384619	3300.98	20399
dn_PTV	0.0642002	1.8	0.011	1582	256	1838	92	26	118	0.139282	0.220339	23800	1	3314.91	20485.1
dn_MIS	0.0473341	1	0.56	1582	256	1838	75	12	87	0.139282	0.137931	23800	0.0384376	3314.91	20485.1
dn_PTV	0.0642002	1.8	0.011	1582	256	1838	92	26	118	0.139282	0.220339	23900	1	3328.84	20571.2
dn_MIS	0.0473341	1	0.56	1582	256	1838	75	12	87	0.139282	0.137931	23900	0.0384182	3328.84	20571.2
dn_PTV	0.0642002	1.8	0.011	1582	256	1838	92	26	118	0.139282	0.220339	24000	1	3342.76	20657.2
dn_MIS	0.0473341	1	0.56	1582	256	1838	75	12	87	0.139282	0.137931	24000	0.0383941	3342.76	20657.2
dn_PTV	0.0642002	1.8	0.011	1582	256	1838	92	26	118	0.139282	0.220339	24100	1	3356.69	20743.3
dn_MIS	0.0473341	1	0.56	1582	256	1838	75	12	87	0.139282	0.137931	24100	0.03837	3356.69	20743.3
dn_PTV	0.0642002	1.8	0.011	1582	256	1838	92	26	118	0.139282	0.220339	24200	1	3370.62	20829.4
dn_MIS	0.0473341	1	0.56	1582	256	1838	75	12	87	0.139282	0.137931	24200	0.0383508	3370.62	20829.4
dn_PTV	0.0642002	1.8	0.011	1582	256	1838	92	26	118	0.139282	0.220339	24300	1	3384.55	20915.5
dn_MIS	0.0473341	1	0.56	1582	256	1838	75	12	87	0.139282	0.137931	24300	0.0383268	3384.55	20915.5
dn_PTV	0.0642002	1.8	0.011	1582	256	1838	92	26	118	0.139282	0.220339	24400	1	3398.48	21001.5
dn_MIS	0.0473341	1	0.56	1582	256	1838	75	12	87	0.139282	0.137931	24400	0.0383029	3398.48	21001.5
dn_PTV	0.0642002	1.8	0.011	1582	256	1838	92	26	118	0.139282	0.220339	24500	1	3412.4	21087.6
dn_MIS	0.0473341	1	0.56	1582	256	1838	75	12	87	0.139282	0.137931	24500	0.0382791	3412.4	21087.6
dn_PTV	0.0642002	1.8	0.011	1582	256	1838	92	26	118	0.139282	0.220339	24600	1	3426.33	21173.7
dn_MIS	0.0473341	1	0.56	1582	256	1838	75	12	87	0.139282	0.137931	24600	0.03826	3426.33	21173.7
dn_PTV	0.0642002	1.8	0.011	1582	256	1838	92	26	118	0.139282	0.220339	24700	1	3440.26	21259.7
dn_MIS	0.0473341	1	0.56	1582	256	1838	75	12	87	0.139282	0.137931	24700	0.0382363	3440.26	21259.7
dn_PTV	0.0642002	1.8	0.011	1582	256	1838	92	26	118	0.139282	0.220339	24800	1	3454.19	21345.8
dn_MIS	0.0473341	1	0.56	1582	256	1838	75	12	87	0.139282	0.137931	24800	0.0382127	3454.19	21345.8
dn_PTV	0.0642002	1.8	0.011	1582	256	1838	92	26	118	0.139282	0.220339	24900	1	3468.12	21431.9
dn_MIS	0.0473341	1	0.56	1582	256	1838	75	12	87	0.139282	0.137931	24900	0.0381891	3468.12	21431.9
dn_PTV	0.0642002	1.8	0.011	1582	256	1838	92	26	118	0.139282	0.220339	25000	1	3482.05	21518
dn_MIS	0.0473341	1	0.56	1582	256	1838	75	12	87	0.139282	0.137931	25000	0.0381702	3482.05	21518
dn_PTV	0.0642002	1.8	0.011	1582	256	1838	92	26	118	0.139282	0.220339	25100	1	3495.97	21604
dn_MIS	0.0473341	1	0.56	1582	256	1838	75	12	87	0.139282	0.137931	25100	0.0381467	3495.97	21604
dn_PTV	0.0642002	1.8	0.011	1582	256	1838	92	26	118	0.139282	0.220339	25200	1	3509.9	21690.1
dn_MIS	0.0473341	1	0.56	1582	256	1838	75	12	87	0.139282	0.137931	25200	0.0381233	3509.9	21690.1
dn_PTV	0.0642002	1.8	0.011	1582	256	1838	92	26	118	0.139282	0.220339	25300	1	3523.83	21776.2
dn_MIS	0.0473341	1	0.56	1582	256	1838	75	12	87	0.139282	0.137931	25300	0.0380999	3523.83	21776.2
dn_PTV	0.0642002	1.8	0.011	1582	256	1838	92	26	118	0.139282	0.220339	25400	1	3537.76	21862.2
dn_MIS	0.0473341	1	0.56	1582	256	1838	75	12	87	0.139282	0.137931	25400	0.0380813	3537.76	21862.2
dn_PTV	0.0642002	1.8	0.011	1582	256	1838	92	26	118	0.139282	0.220339	25500	1	3551.69	21948.3
dn_MIS	0.0473341	1	0.56	1582	256	1838	75	12	87	0.139282	0.137931	25500	0.038058	3551.69	21948.3
dn_PTV	0.0642002	1.8	0.011	1582	256	1838	92	26	118	0.139282	0.220339	25600	1	3565.61	22034.4
dn_MIS	0.0473341	1	0.56	1582	256	1838	75	12	87	0.139282	0.137931	25600	0.0380348	3565.61	22034.4
dn_PTV	0.0642002	1.8	0.011	1582	256	1838	92	26	118	0.139282	0.220339	25700	1	3579.54	22120.5
dn_MIS	0.0473341	1	0.56	1582	256	1838	75	12	87	0.139282	0.137931	25700	0.0380163	3579.54	22120.5
dn_PTV	0.0642002	1.8	0.011	1582	256	1838	92	26	118	0.139282	0.220339	25800	1	3593.47	22206.5
dn_MIS	0.0473341	1	0.56	1582	256	1838	75	12	87	0.139282	0.137931	25800	0.0379932	3593.47	22206.5
dn_PTV	0.0642002	1.8	0.011	1582	256	1838	92	26	118	0.139282	0.220339	25900	1	3607.4	22292.6
dn_MIS	0.0473341	1	0.56	1582	256	1838	75	12	87	0.139282	0.137931	25900	0.0379702	3607.4	22292.6
dn_PTV	0.0642002	1.8	0.011	1582	256	1838	92	26	118	0.139282	0.220339	26000	1	3621.33	22378.7
dn_MIS	0.0473341	1	0.56	1582	256	1838	75	12	87	0.139282	0.137931	26000	0.0379472	3621.33	22378.7
dn_PTV	0.0642002	1.8	0.011	1582	256	1838	92	26	118	0.139282	0.220339	26100	1	3635.26	22464.7
dn_MIS	0.0473341	1	0.56	1582	256	1838	75	12	87	0.139282	0.137931	26100	0.0379288	3635.26	22464.7
dn_PTV	0.0642002	1.8	0.011	1582	256	1838	92	26	118	0.139282	0.220339	26200	1	3649.18	22550.8
dn_MIS	0.0473341	1	0.56	1582	256	1838	75	12	87	0.139282	0.137931	26200	0.037906	3649.18	22550.8
dn_PTV	0.0642002	1.8	0.011	1582	256	1838	92	26	118	0.139282	0.220339	26300	1	3663.11	22636.9
dn_MIS	0.0473341	1	0.56	1582	256	1838	75	12	87	0.139282	0.137931	26300	0.0378831	3663.11	22636.9
dn_PTV	0.0642002	1.8	0.011	1582	256	1838	92	26	118	0.139282	0.220339	26400	1	3677.04	22723
dn_MIS	0.0473341	1	0.56	1582	256	1838	75	12	87	0.139282	0.137931	26400	0.0378604	3677.04	22723
dn_PTV	0.0642002	1.8	0.011	1582	256	1838	92	26	118	0.139282	0.220339	26500	1	3690.97	22809
dn_MIS	0.0473341	1	0.56	1582	256	1838	75	12	87	0.139282	0.137931	26500	0.0378422	3690.97	22809
dn_PTV	0.0642002	1.8	0.011	1582	256	1838	92	26	118	0.139282	0.220339	26600	1	3704.9	22895.1
dn_MIS	0.0473341	1	0.56	1582	256	1838	75	12	87	0.139282	0.137931	26600	0.0378196	3704.9	22895.1
dn_PTV	0.0642002	1.8	0.011	1582	256	1838	92	26	118	0.139282	0.220339	26700	1	3718.82	22981.2
dn_MIS	0.0473341	1	0.56	1582	256	1838	75	12	87	0.139282	0.137931	26700	0.037797	3718.82	22981.2
dn_PTV	0.0642002	1.8	0.011	1582	256	1838	92	26	118	0.139282	0.220339	26800	1	3732.75	23067.2
dn_MIS	0.0473341	1	0.56	1582	256	1838	75	12	87	0.139282	0.137931	26800	0.0377744	3732.75	23067.2
dn_PTV	0.0642002	1.8	0.011	1582	256	1838	92	26	118	0.139282	0.220339	26900	1	3746.68	23153.3
dn_MIS	0.0473341	1	0.56	1582	256	1838	75	12	87	0.139282	0.137931	26900	0.0377564	3746.68	23153.3
dn_PTV	0.0642002	1.8	0.011	1582	256	1838	92	26	118	0.139282	0.220339	27000	1	3760.61	23239.4
dn_MIS	0.0473341	1	0.56	1582	256	1838	75	12	87	0.139282	0.137931	27000	0.037734	3760.61	23239.4
dn_PTV	0.0642002	1.8	0.011	1582	256	1838	92	26	118	0.139282	0.220339	27100	1	3774.54	23325.5
dn_MIS	0.0473341	1	0.56	1582	256	1838	75	12	87	0.139282	0.137931	27100	0.0377116	3774.54	23325.5
dn_PTV	0.0642002	1.8	0.011	1582	256	1838	92	26	118	0.139282	0.220339	27200	1	3788.47	23411.5
dn_MIS	0.0473341	1	0.56	1582	256	1838	75	12	87	0.139282	0.137931	27200	0.0376937	3788.47	23411.5
dn_PTV	0.0642002	1.8	0.011	1582	256	1838	92	26	118	0.139282	0.220339	27300	1	3802.39	23497.6
dn_MIS	0.0473341	1	0.56	1582	256	1838	75	12	87	0.139282	0.137931	27300	0.0376714	3802.39	23497.6
dn_PTV	0.0642002	1.8	0.011	1582	256	1838	92	26	118	0.139282	0.220339	27400	1	3816.32	23583.7
dn_MIS	0.0473341	1	0.56	1582	256	1838	75	12	87	0.139282	0.137931	27400	0.0376492	3816.32	23583.7
dn_PTV	0.0642002	1.8	0.011	1582	256	1838	92	26	118	0.139282	0.220339	27500	1	3830.25	23669.7
dn_MIS	0.0473341	1	0.56	1582	256	1838	75	12	87	0.139282	0.137931	27500	0.037627	3830.25	23669.7
dn_PTV	0.0642002	1.8	0.011	1582	256	1838	92	26	118	0.139282	0.220339	27600	1	3844.18	23755.8
dn_MIS	0.0473341	1	0.56	1582	256	1838	75	12	87	0.139282	0.137931	27600	0.0376093	3844.18	23755.8
dn_PTV	0.0642002	1.8	0.011	1582	256	1838	92	26	118	0.139282	0.220339	27700	1	3858.11	23841.9
dn_MIS	0.0473341	1	0.56	1582	256	1838	75	12	87	0.139282	0.137931	27700	0.0375872	3858.11	23841.9
dn_PTV	0.0642002	1.8	0.011	1582	256	1838	92	26	118	0.139282	0.220339	27800	1	3872.03	23928
dn_MIS	0.0473341	1	0.56	1582	256	1838	75	12	87	0.139282	0.137931	27800	0.0375651	3872.03	23928
dn_PTV	0.0642002	1.8	0.011	1582	256	1838	92	26	118	0.139282	0.220339	27900	1	3885.96	24014
dn_MIS	0.0473341	1	0.56	1582	256	1838	75	12	87	0.139282	0.137931	27900	0.0375432	3885.96	24014
dn_PTV	0.0642002	1.8	0.011	1582	256	1838	92	26	118	0.139282	0.220339	28000	1	3899.89	24100.1
dn_MIS	0.0473341	1	0.56	1582	256	1838	75	12	87	0.139282	0.137931	28000	0.0375256	3899.89	24100.1
dn_PTV	0.0642002	1.8	0.011	1582	256	1838	92	26	118	0.139282	0.220339	28100	1	3913.82	24186.2
dn_MIS	0.0473341	1	0.56	1582	256	1838	75	12	87	0.139282	0.137931	28100	0.0375037	3913.82	24186.2
dn_PTV	0.0642002	1.8	0.011	1582	256	1838	92	26	118	0.139282	0.220339	28200	1	3927.75	24272.3
dn_MIS	0.0473341	1	0.56	1582	256	1838	75	12	87	0.139282	0.137931	28200	0.0374819	3927.75	24272.3
dn_PTV	0.0642002	1.8	0.011	1582	256	1838	92	26	118	0.139282	0.220339	28300	1	3941.68	24358.3
dn_MIS	0.0473341	1	0.56	1582	256	1838	75	12	87	0.139282	0.137931	28300	0.0374601	3941.68	24358.3
dn_PTV	0.0642002	1.8	0.011	1582	256	1838	92	26	118	0.139282	0.220339	28400	1	3955.6	24444.4
dn_MIS	0.0473341	1	0.56	1582	256	1838	75	12	87	0.139282	0.137931	28400	0.0374427	3955.6	24444.4
dn_PTV	0.0642002	1.8	0.011	1582	256	1838	92	26	118	0.139282	0.220339	28500	1	3969.53	24530.5
dn_MIS	0.0473341	1	0.56	1582	256	1838	75	12	87	0.139282	0.137931	28500	0.037421	3969.53	24530.5
dn_PTV	0.0642002	1.8	0.011	1582	256	1838	92	26	118	0.139282	0.220339	28600	1	3983.46	24616.5
dn_MIS	0.0473341	1	0.56	1582	256	1838	75	12	87	0.139282	0.137931	28600	0.0373993	3983.46	24616.5
dn_PTV	0.0642002	1.8	0.011	1582	256	1838	92	26	118	0.139282	0.220339	28700	1	3997.39	24702.6
dn_MIS	0.0473341	1	0.56	1582	256	1838	75	12	87	0.139282	0.137931	28700	0.037382	3997.39	24702.6
dn_PTV	0.0642002	1.8	0.011	1582	256	1838	92	26	118	0.139282	0.220339	28800	1	4011.32	24788.7
dn_MIS	0.0473341	1	0.56	1582	256	1838	75	12	87	0.139282	0.137931	28800	0.0373605	4011.32	24788.7
dn_PTV	0.0642002	1.8	0.011	1582	256	1838	92	26	118	0.139282	0.220339	28900	1	4025.24	24874.8
dn_MIS	0.0473341	1	0.56	1582	256	1838	75	12	87	0.139282	0.137931	28900	0.037339	4025.24	24874.8
dn_PTV	0.0642002	1.8	0.011	1582	256	1838	92	26	118	0.139282	0.220339	29000	1	4039.17	24960.8
dn_MIS	0.0473341	1	0.56	1582	256	1838	75	12	87	0.139282	0.137931	29000	0.0373175	4039.17	24960.8
dn_PTV	0.0642002	1.8	0.011	1582	256	1838	92	26	118	0.139282	0.220339	29100	1	4053.1	25046.9
dn_MIS	0.0473341	1	0.56	1582	256	1838	75	12	87	0.139282	0.137931	29100	0.0373004	4053.1	25046.9
dn_PTV	0.0642002	1.8	0.011	1582	256	1838	92	26	118	0.139282	0.220339	29200	1	4067.03	25133
dn_MIS	0.0473341	1	0.56	1582	256	1838	75	12	87	0.139282	0.137931	29200	0.037279	4067.03	25133
dn_PTV	0.0642002	1.8	0.011	1582	256	1838	92	26	118	0.139282	0.220339	29300	1	4080.96	25219
dn_MIS	0.0473341	1	0.56	1582	256	1838	75	12	87	0.139282	0.137931	29300	0.0372577	4080.96	25219
dn_PTV	0.0642002	1.8	0.011	1582	256	1838	92	26	118	0.139282	0.220339	29400	1	4094.89	25305.1
dn_MIS	0.0473341	1	0.56	1582	256	1838	75	12	87	0.139282	0.137931	29400	0.0372364	4094.89	25305.1
dn_PTV	0.0642002	1.8	0.011	1582	256	1838	92	26	118	0.139282	0.220339	29500	1	4108.81	25391.2
dn_MIS	0.0473341	1	0.56	1582	256	1838	75	12	87	0.139282	0.137931	29500	0.0372194	4108.81	25391.2
dn_PTV	0.0642002	1.8	0.011	1582	256	1838	92	26	118	0.139282	0.220339	29600	1	4122.74	25477.3
dn_MIS	0.0473341	1	0.56	1582	256	1838	75	12	87	0.139282	0.137931	29600	0.0371982	4122.74	25477.3
dn_PTV	0.0642002	1.8	0.011	1582	256	1838	92	26	118	0.139282	0.220339	29700	1	4136.67	25563.3
dn_MIS	0.0473341	1	0.56	1582	256	1838	75	12	87	0.139282	0.137931	29700	0.0371771	4136.67	25563.3
dn_PTV	0.0642002	1.8	0.011	1582	256	1838	92	26	118	0.139282	0.220339	29800	1	4150.6	25649.4
dn_MIS	0.0473341	1	0.56	1582	256	1838	75	12	87	0.139282	0.137931	29800	0.037156	4150.6	25649.4
dn_PTV	0.0642002	1.8	0.011	1582	256	1838	92	26	118	0.139282	0.220339	29900	1	4164.53	25735.5
dn_MIS	0.0473341	1	0.56	1582	256	1838	75	12	87	0.139282	0.137931	29900	0.0371392	4164.53	25735.5
dn_PTV	0.0642002	1.8	0.011	1582	256	1838	92	26	118	0.139282	0.220339	30000	1	4178.45	25821.5
dn_MIS	0.0473341	1	0.56	1582	256	1838	75	12	87	0.139282	0.137931	30000	0.0371182	4178.45	25821.5
dn_PTV	0.0642002	1.8	0.011	1582	256	1838	92	26	118	0.139282	0.220339	30100	1	4192.38	25907.6
dn_MIS	0.0473341	1	0.56	1582	256	1838	75	12	87	0.139282	0.137931	30100	0.0370972	4192.38	25907.6
dn_PTV	0.0642002	1.8	0.011	1582	256	1838	92	26	118	0.139282	0.220339	30200	1	4206.31	25993.7
dn_MIS	0.0473341	1	0.56	1582	256	1838	75	12	87	0.139282	0.137931	30200	0.0370805	4206.31	25993.7
dn_PTV	0.0642002	1.8	0.011	1582	256	1838	92	26	118	0.139282	0.220339	30300	1	4220.24	26079.8
dn_MIS	0.0473341	1	0.56	1582	256	1838	75	12	87	0.139282	0.137931	30300	0.0370596	4220.24	26079.8
dn_PTV	0.0642002	1.8	0.011	1582	256	1838	92	26	118	0.139282	0.220339	30400	1	4234.17	26165.8
dn_MIS	0.0473341	1	0.56	1582	256	1838	75	12	87	0.139282	0.137931	30400	0.0370388	4234.17	26165.8
dn_PTV	0.0642002	1.8	0.011	1582	256	1838	92	26	118	0.139282	0.220339	30500	1	4248.1	26251.9
dn_MIS	0.0473341	1	0.56	1582	256	1838	75	12	87	0.139282	0.137931	30500	0.037018	4248.1	26251.9
dn_PTV	0.0642002	1.8	0.011	1582	256	1838	92	26	118	0.139282	0.220339	30600	1	4262.02	26338
dn_MIS	0.0473341	1	0.56	1582	256	1838	75	12	87	0.139282	0.137931	30600	0.0370014	4262.02	26338
dn_PTV	0.0642002	1.8	0.011	1582	256	1838	92	26	118	0.139282	0.220339	30700	1	4275.95	26424
dn_MIS	0.0473341	1	0.56	1582	256	1838	75	12	87	0.139282	0.137931	30700	0.0369807	4275.95	26424
dn_PTV	0.0642002	1.8	0.011	1582	256	1838	92	26	118	0.139282	0.220339	30800	1	4289.88	26510.1
dn_MIS	0.0473341	1	0.56	1582	256	1838	75	12	87	0.139282	0.137931	30800	0.03696	4289.88	26510.1
dn_PTV	0.0642002	1.8	0.011	1582	256	1838	92	26	118	0.139282	0.220339	30900	1	4303.81	26596.2
dn_MIS	0.0473341	1	0.56	1582	256	1838	75	12	87	0.139282	0.137931	30900	0.0369394	4303.81	26596.2
dn_PTV	0.0642002	1.8	0.011	1582	256	1838	92	26	118	0.139282	0.220339	31000	1	4317.74	26682.3
dn_MIS	0.0473341	1	0.56	1582	256	1838	75	12	87	0.139282	0.137931	31000	0.0369229	4317.74	26682.3
dn_PTV	0.0642002	1.8	0.011	1582	256	1838	92	26	118	0.139282	0.220339	31100	1	4331.66	26768.3
dn_MIS	0.0473341	1	0.56	1582	256	1838	75	12	87	0.139282	0.137931	31100	0.0369024	4331.66	26768.3
dn_PTV	0.0642002	1.8	0.011	1582	256	1838	92	26	118	0.139282	0.220339	31200	1	4345.59	26854.4
dn_MIS	0.0473341	1	0.56	1582	256	1838	75	12	87	0.139282	0.137931	31200	0.0368819	4345.59	26854.4
dn_PTV	0.0642002	1.8	0.011	1582	256	1838	92	26	118	0.139282	0.220339	31300	1	4359.52	26940.5
dn_MIS	0.0473341	1	0.56	1582	256	1838	75	12	87	0.139282	0.137931	31300	0.0368615	4359.52	26940.5
dn_PTV	0.0642002	1.8	0.011	1582	256	1838	92	26	118	0.139282	0.220339	31400	1	4373.45	27026.6
dn_MIS	0.0473341	1	0.56	1582	256	1838	75	12	87	0.139282	0.137931	31400	0.0368451	4373.45	27026.6
dn_PTV	0.0642002	1.8	0.011	1582	256	1838	92	26	118	0.139282	0.220339	31500	1	4387.38	27112.6
dn_MIS	0.0473341	1	0.56	1582	256	1838	75	12	87	0.139282	0.137931	31500	0.0368248	4387.38	27112.6
dn_PTV	0.0642002	1.8	0.011	1582	256	1838	92	26	118	0.139282	0.220339	31600	1	4401.31	27198.7
dn_MIS	0.0473341	1	0.56	1582	256	1838	75	12	87	0.139282	0.137931	31600	0.0368044	4401.31	27198.7
dn_PTV	0.0642002	1.8	0.011	1582	256	1838	92	26	118	0.139282	0.220339	31700	1	4415.23	27284.8
dn_MIS	0.0473341	1	0.56	1582	256	1838	75	12	87	0.139282	0.137931	31700	0.0367882	4415.23	27284.8
dn_PTV	0.0642002	1.8	0.011	1582	256	1838	92	26	118	0.139282	0.220339	31800	1	4429.16	27370.8
dn_MIS	0.0473341	1	0.56	1582	256	1838	75	12	87	0.139282	0.137931	31800	0.036768	4429.16	27370.8
dn_PTV	0.0642002	1.8	0.011	1582	256	1838	92	26	118	0.139282	0.220339	31900	1	4443.09	27456.9
dn_MIS	0.0473341	1	0.56	1582	256	1838	75	12	87	0.139282	0.137931	31900	0.0367477	4443.09	27456.9
dn_PTV	0.0642002	1.8	0.011	1582	256	1838	92	26	118	0.139282	0.220339	32000	1	4457.02	27543
dn_MIS	0.0473341	1	0.56	1582	256	1838	75	12	87	0.139282	0.137931	32000	0.0367276	4457.02	27543
dn_PTV	0.0642002	1.8	0.011	1582	256	1838	92	26	118	0.139282	0.220339	32100	1	4470.95	27629.1
dn_MIS	0.0473341	1	0.56	1582	256	1838	75	12	87	0.139282	0.137931	32100	0.0367115	4470.95	27629.1
dn_PTV	0.0642002	1.8	0.011	1582	256	1838	92	26	118	0.139282	0.220339	32200	1	4484.87	27715.1
dn_MIS	0.0473341	1	0.56	1582	256	1838	75	12	87	0.139282	0.137931	32200	0.0366914	4484.87	27715.1
dn_PTV	0.0642002	1.8	0.011	1582	256	1838	92	26	118	0.139282	0.220339	32300	1	4498.8	27801.2
dn_MIS	0.0473341	1	0.56	1582	256	1838	75	12	87	0.139282	0.137931	32300	0.0366714	4498.8	27801.2
dn_PTV	0.0642002	1.8	0.011	1582	256	1838	92	26	118	0.139282	0.220339	32400	1	4512.73	27887.3
dn_MIS	0.0473341	1	0.56	1582	256	1838	75	12	87	0.139282	0.137931	32400	0.0366514	4512.73	27887.3
dn_PTV	0.0642002	1.8	0.011	1582	256	1838	92	26	118	0.139282	0.220339	32500	1	4526.66	27973.3
dn_MIS	0.0473341	1	0.56	1582	256	1838	75	12	87	0.139282	0.137931	32500	0.0366354	4526.66	27973.3
dn_PTV	0.0642002	1.8	0.011	1582	256	1838	92	26	118	0.139282	0.220339	32600	1	4540.59	28059.4
dn_MIS	0.0473341	1	0.56	1582	256	1838	75	12	87	0.139282	0.137931	32600	0.0366154	4540.59	28059.4
dn_PTV	0.0642002	1.8	0.011	1582	256	1838	92	26	118	0.139282	0.220339	32700	1	4554.52	28145.5
dn_MIS	0.0473341	1	0.56	1582	256	1838	75	12	87	0.139282	0.137931	32700	0.0365956	4554.52	28145.5
dn_PTV	0.0642002	1.8	0.011	1582	256	1838	92	26	118	0.139282	0.220339	32800	1	4568.44	28231.6
dn_MIS	0.0473341	1	0.56	1582	256	1838	75	12	87	0.139282	0.137931	32800	0.0365757	4568.44	28231.6
dn_PTV	0.0642002	1.8	0.011	1582	256	1838	92	26	118	0.139282	0.220339	32900	1	4582.37	28317.6
dn_MIS	0.0473341	1	0.56	1582	256	1838	75	12	87	0.139282	0.137931	32900	0.0365599	4582.37	28317.6
dn_PTV	0.0642002	1.8	0.011	1582	256	1838	92	26	118	0.139282	0.220339	33000	1	4596.3	28403.7
dn_MIS	0.0473341	1	0.56	1582	256	1838	75	12	87	0.139282	0.137931	33000	0.0365401	4596.3	28403.7
dn_PTV	0.0642002	1.8	0.011	1582	256	1838	92	26	118	0.139282	0.220339	33100	1	4610.23	28489.8
dn_MIS	0.0473341	1	0.56	1582	256	1838	75	12	87	0.139282	0.137931	33100	0.0365204	4610.23	28489.8
dn_PTV	0.0642002	1.8	0.011	1582	256	1838	92	26	118	0.139282	0.220339	33200	1	4624.16	28575.8
dn_MIS	0.0473341	1	0.56	1582	256	1838	75	12	87	0.139282	0.137931	33200	0.0365046	4624.16	28575.8
dn_PTV	0.0642002	1.8	0.011	1582	256	1838	92	26	118	0.139282	0.220339	33300	1	4638.08	28661.9
dn_MIS	0.0473341	1	0.56	1582	256	1838	75	12	87	0.139282	0.137931	33300	0.0364849	4638.08	28661.9
dn_PTV	0.0642002	1.8	0.011	1582	256	1838	92	26	118	0.139282	0.220339	33400	1	4652.01	28748
dn_MIS	0.0473341	1	0.56	1582	256	1838	75	12	87	0.139282	0.137931	33400	0.0364653	4652.01	28748
dn_PTV	0.0642002	1.8	0.011	1582	256	1838	92	26	118	0.139282	0.220339	33500	1	4665.94	28834.1
dn_MIS	0.0473341	1	0.56	1582	256	1838	75	12	87	0.139282	0.137931	33500	0.0364457	4665.94	28834.1
dn_PTV	0.0642002	1.8	0.011	1582	256	1838	92	26	118	0.139282	0.220339	33600	1	4679.87	28920.1
dn_MIS	0.0473341	1	0.56	1582	256	1838	75	12	87	0.139282	0.137931	33600	0.0364301	4679.87	28920.1
dn_PTV	0.0642002	1.8	0.011	1582	256	1838	92	26	118	0.139282	0.220339	33700	1	4693.8	29006.2
dn_MIS	0.0473341	1	0.56	1582	256	1838	75	12	87	0.139282	0.137931	33700	0.0364106	4693.8	29006.2
dn_PTV	0.0642002	1.8	0.011	1582	256	1838	92	26	118	0.139282	0.220339	33800	1	4707.73	29092.3
dn_MIS	0.0473341	1	0.56	1582	256	1838	75	12	87	0.139282	0.137931	33800	0.0363911	4707.73	29092.3
dn_PTV	0.0642002	1.8	0.011	1582	256	1838	92	26	118	0.139282	0.220339	33900	1	4721.65	29178.3
dn_MIS	0.0473341	1	0.56	1582	256	1838	75	12	87	0.139282	0.137931	33900	0.0363717	4721.65	29178.3
dn_PTV	0.0642002	1.8	0.011	1582	256	1838	92	26	118	0.139282	0.220339	34000	1	4735.58	29264.4
dn_MIS	0.0473341	1	0.56	1582	256	1838	75	12	87	0.139282	0.137931	34000	0.0363562	4735.58	29264.4
dn_PTV	0.0642002	1.8	0.011	1582	256	1838	92	26	118	0.139282	0.220339	34100	1	4749.51	29350.5
dn_MIS	0.0473341	1	0.56	1582	256	1838	75	12	87	0.139282	0.137931	34100	0.0363368	4749.51	29350.5
dn_PTV	0.0642002	1.8	0.011	1582	256	1838	92	26	118	0.139282	0.220339	34200	1	4763.44	29436.6
dn_MIS	0.0473341	1	0.56	1582	256	1838	75	12	87	0.139282	0.137931	34200	0.0363175	4763.44	29436.6
dn_PTV	0.0642002	1.8	0.011	1582	256	1838	92	26	118	0.139282	0.220339	34300	1	4777.37	29522.6
dn_MIS	0.0473341	1	0.56	1582	256	1838	75	12	87	0.139282	0.137931	34300	0.0362982	4777.37	29522.6
dn_PTV	0.0642002	1.8	0.011	1582	256	1838	92	26	118	0.139282	0.220339	34400	1	4791.29	29608.7
dn_MIS	0.0473341	1	0.56	1582	256	1838	75	12	87	0.139282	0.137931	34400	0.0362828	4791.29	29608.7
dn_PTV	0.0642002	1.8	0.011	1582	256	1838	92	26	118	0.139282	0.220339	34500	1	4805.22	29694.8
dn_MIS	0.0473341	1	0.56	1582	256	1838	75	12	87	0.139282	0.137931	34500	0.0362636	4805.22	29694.8
dn_PTV	0.0642002	1.8	0.011	1582	256	1838	92	26	118	0.139282	0.220339	34600	1	4819.15	29780.8
dn_MIS	0.0473341	1	0.56	1582	256	1838	75	12	87	0.139282	0.137931	34600	0.0362444	4819.15	29780.8
dn_PTV	0.0642002	1.8	0.011	1582	256	1838	92	26	118	0.139282	0.220339	34700	1	4833.08	29866.9
dn_MIS	0.0473341	1	0.56	1582	256	1838	75	12	87	0.139282	0.137931	34700	0.0362291	4833.08	29866.9
dn_PTV	0.0642002	1.8	0.011	1582	256	1838	92	26	118	0.139282	0.220339	34800	1	4847.01	29953
dn_MIS	0.0473341	1	0.56	1582	256	1838	75	12	87	0.139282	0.137931	34800	0.03621	4847.01	29953
dn_PTV	0.0642002	1.8	0.011	1582	256	1838	92	26	118	0.139282	0.220339	34900	1	4860.94	30039.1
dn_MIS	0.0473341	1	0.56	1582	256	1838	75	12	87	0.139282	0.137931	34900	0.0361909	4860.94	30039.1
dn_PTV	0.0642002	1.8	0.011	1582	256	1838	92	26	118	0.139282	0.220339	35000	1	4874.86	30125.1
dn_MIS	0.0473341	1	0.56	1582	256	1838	75	12	87	0.139282	0.137931	35000	0.0361718	4874.86	30125.1
dn_PTV	0.0642002	1.8	0.011	1582	256	1838	92	26	118	0.139282	0.220339	35100	1	4888.79	30211.2
dn_MIS	0.0473341	1	0.56	1582	256	1838	75	12	87	0.139282	0.137931	35100	0.0361566	4888.79	30211.2
dn_PTV	0.0642002	1.8	0.011	1582	256	1838	92	26	118	0.139282	0.220339	35200	1	4902.72	30297.3
dn_MIS	0.0473341	1	0.56	1582	256	1838	75	12	87	0.139282	0.137931	35200	0.0361377	4902.72	30297.3
dn_PTV	0.0642002	1.8	0.011	1582	256	1838	92	26	118	0.139282	0.220339	35300	1	4916.65	30383.4
dn_MIS	0.0473341	1	0.56	1582	256	1838	75	12	87	0.139282	0.137931	35300	0.0361187	4916.65	30383.4
dn_PTV	0.0642002	1.8	0.011	1582	256	1838	92	26	118	0.139282	0.220339	35400	1	4930.58	30469.4
dn_MIS	0.0473341	1	0.56	1582	256	1838	75	12	87	0.139282	0.137931	35400	0.0360998	4930.58	30469.4
dn_PTV	0.0642002	1.8	0.011	1582	256	1838	92	26	118	0.139282	0.220339	35500	1	4944.5	30555.5
dn_MIS	0.0473341	1	0.56	1582	256	1838	75	12	87	0.139282	0.137931	35500	0.0360847	4944.5	30555.5
dn_PTV	0.0642002	1.8	0.011	1582	256	1838	92	26	118	0.139282	0.220339	35600	1	4958.43	30641.6
dn_MIS	0.0473341	1	0.56	1582	256	1838	75	12	87	0.139282	0.137931	35600	0.0360659	4958.43	30641.6
dn_PTV	0.0642002	1.8	0.011	1582	256	1838	92	26	118	0.139282	0.220339	35700	1	4972.36	30727.6
dn_MIS	0.0473341	1	0.56	1582	256	1838	75	12	87	0.139282	0.137931	35700	0.0360471	4972.36	30727.6
dn_PTV	0.0642002	1.8	0.011	1582	256	1838	92	26	118	0.139282	0.220339	35800	1	4986.29	30813.7
dn_MIS	0.0473341	1	0.56	1582	256	1838	75	12	87	0.139282	0.137931	35800	0.0360283	4986.29	30813.7
dn_PTV	0.0642002	1.8	0.011	1582	256	1838	92	26	118	0.139282	0.220339	35900	1	5000.22	30899.8
dn_MIS	0.0473341	1	0.56	1582	256	1838	75	12	87	0.139282	0.137931	35900	0.0360134	5000.22	30899.8
dn_PTV	0.0642002	1.8	0.011	1582	256	1838	92	26	118	0.139282	0.220339	36000	1	5014.15	30985.9
dn_MIS	0.0473341	1	0.56	1582	256	1838	75	12	87	0.139282	0.137931	36000	0.0359947	5014.15	30985.9
dn_PTV	0.0642002	1.8	0.011	1582	256	1838	92	26	118	0.139282	0.220339	36100	1	5028.07	31071.9
dn_MIS	0.0473341	1	0.56	1582	256	1838	75	12	87	0.139282	0.137931	36100	0.035976	5028.07	31071.9
dn_PTV	0.0642002	1.8	0.011	1582	256	1838	92	26	118	0.139282	0.220339	36200	1	5042	31158
dn_MIS	0.0473341	1	0.56	1582	256	1838	75	12	87	0.139282	0.137931	36200	0.0359611	5042	31158
dn_PTV	0.0642002	1.8	0.011	1582	256	1838	92	26	118	0.139282	0.220339	36300	1	5055.93	31244.1
dn_MIS	0.0473341	1	0.56	1582	256	1838	75	12	87	0.139282	0.137931	36300	0.0359425	5055.93	31244.1
dn_PTV	0.0642002	1.8	0.011	1582	256	1838	92	26	118	0.139282	0.220339	36400	1	5069.86	31330.1
dn_MIS	0.0473341	1	0.56	1582	256	1838	75	12	87	0.139282	0.137931	36400	0.0359239	5069.86	31330.1
dn_PTV	0.0642002	1.8	0.011	1582	256	1838	92	26	118	0.139282	0.220339	36500	1	5083.79	31416.2
dn_MIS	0.0473341	1	0.56	1582	256	1838	75	12	87	0.139282	0.137931	36500	0.0359054	5083.79	31416.2
dn_PTV	0.0642002	1.8	0.011	1582	256	1838	92	26	118	0.139282	0.220339	36600	1	5097.71	31502.3
dn_MIS	0.0473341	1	0.56	1582	256	1838	75	12	87	0.139282	0.137931	36600	0.0358906	5097.71	31502.3
dn_PTV	0.0642002	1.8	0.011	1582	256	1838	92	26	118	0.139282	0.220339	36700	1	5111.64	31588.4
dn_MIS	0.0473341	1	0.56	1582	256	1838	75	12	87	0.139282	0.137931	36700	0.0358721	5111.64	31588.4
dn_PTV	0.0642002	1.8	0.011	1582	256	1838	92	26	118	0.139282	0.220339	36800	1	5125.57	31674.4
dn_MIS	0.0473341	1	0.56	1582	256	1838	75	12	87	0.139282	0.137931	36800	0.0358537	5125.57	31674.4
dn_PTV	0.0642002	1.8	0.011	1582	256	1838	92	26	118	0.139282	0.220339	36900	1	5139.5	31760.5
dn_MIS	0.0473341	1	0.56	1582	256	1838	75	12	87	0.139282	0.137931	36900	0.0358353	5139.5	31760.5
dn_PTV	0.0642002	1.8	0.011	1582	256	1838	92	26	118	0.139282	0.220339	37000	1	5153.43	31846.6
dn_MIS	0.0473341	1	0.56	1582	256	1838	75	12	87	0.139282	0.137931	37000	0.0358206	5153.43	31846.6
dn_PTV	0.0642002	1.8	0.011	1582	256	1838	92	26	118	0.139282	0.220339	37100	1	5167.36	31932.6
dn_MIS	0.0473341	1	0.56	1582	256	1838	75	12	87	0.139282	0.137931	37100	0.0358023	5167.36	31932.6
dn_PTV	0.0642002	1.8	0.011	1582	256	1838	92	26	118	0.139282	0.220339	37200	1	5181.28	32018.7
dn_MIS	0.0473341	1	0.56	1582	256	1838	75	12	87	0.139282	0.137931	37200	0.0357839	5181.28	32018.7
dn_PTV	0.0642002	1.8	0.011	1582	256	1838	92	26	118	0.139282	0.220339	37300	1	5195.21	32104.8
dn_MIS	0.0473341	1	0.56	1582	256	1838	75	12	87	0.139282	0.137931	37300	0.0357657	5195.21	32104.8
dn_PTV	0.0642002	1.8	0.011	1582	256	1838	92	26	118	0.139282	0.220339	37400	1	5209.14	32190.9
dn_MIS	0.0473341	1	0.56	1582	256	1838	75	12	87	0.139282	0.137931	37400	0.0357511	5209.14	32190.9
dn_PTV	0.0642002	1.8	0.011	1582	256	1838	92	26	118	0.139282	0.220339	37500	1	5223.07	32276.9
dn_MIS	0.0473341	1	0.56	1582	256	1838	75	12	87	0.139282	0.137931	37500	0.0357329	5223.07	32276.9
dn_PTV	0.0642002	1.8	0.011	1582	256	1838	92	26	118	0.139282	0.220339	37600	1	5237	32363
dn_MIS	0.0473341	1	0.56	1582	256	1838	75	12	87	0.139282	0.137931	37600	0.0357147	5237	32363
dn_PTV	0.0642002	1.8	0.011	1582	256	1838	92	26	118	0.139282	0.220339	37700	1	5250.92	32449.1
dn_MIS	0.0473341	1	0.56	1582	256	1838	75	12	87	0.139282	0.137931	37700	0.0357002	5250.92	32449.1
dn_PTV	0.0642002	1.8	0.011	1582	256	1838	92	26	118	0.139282	0.220339	37800	1	5264.85	32535.1
dn_MIS	0.0473341	1	0.56	1582	256	1838	75	12	87	0.139282	0.137931	37800	0.0356821	5264.85	32535.1
dn_PTV	0.0642002	1.8	0.011	1582	256	1838	92	26	118	0.139282	0.220339	37900	1	5278.78	32621.2
dn_MIS	0.0473341	1	0.56	1582	256	1838	75	12	87	0.139282	0.137931	37900	0.035664	5278.78	32621.2
dn_PTV	0.0642002	1.8	0.011	1582	256	1838	92	26	118	0.139282	0.220339	38000	1	5292.71	32707.3
dn_MIS	0.0473341	1	0.56	1582	256	1838	75	12	87	0.139282	0.137931	38000	0.0356459	5292.71	32707.3
dn_PTV	0.0642002	1.8	0.011	1582	256	1838	92	26	118	0.139282	0.220339	38100	1	5306.64	32793.4
dn_MIS	0.0473341	1	0.56	1582	256	1838	75	12	87	0.139282	0.137931	38100	0.0356315	5306.64	32793.4
dn_PTV	0.0642002	1.8	0.011	1582	256	1838	92	26	118	0.139282	0.220339	38200	1	5320.57	32879.4
dn_MIS	0.0473341	1	0.56	1582	256	1838	75	12	87	0.139282	0.137931	38200	0.0356135	5320.57	32879.4
dn_PTV	0.0642002	1.8	0.011	1582	256	1838	92	26	118	0.139282	0.220339	38300	1	5334.49	32965.5
dn_MIS	0.0473341	1	0.56	1582	256	1838	75	12	87	0.139282	0.137931	38300	0.0355955	5334.49	32965.5
dn_PTV	0.0642002	1.8	0.011	1582	256	1838	92	26	118	0.139282	0.220339	38400	1	5348.42	33051.6
dn_MIS	0.0473341	1	0.56	1582	256	1838	75	12	87	0.139282	0.137931	38400	0.0355776	5348.42	33051.6
dn_PTV	0.0642002	1.8	0.011	1582	256	1838	92	26	118	0.139282	0.220339	38500	1	5362.35	33137.6
dn_MIS	0.0473341	1	0.56	1582	256	1838	75	12	87	0.139282	0.137931	38500	0.0355633	5362.35	33137.6
dn_PTV	0.0642002	1.8	0.011	1582	256	1838	92	26	118	0.139282	0.220339	38600	1	5376.28	33223.7
dn_MIS	0.0473341	1	0.56	1582	256	1838	75	12	87	0.139282	0.137931	38600	0.0355454	5376.28	33223.7
dn_PTV	0.0642002	1.8	0.011	1582	256	1838	92	26	118	0.139282	0.220339	38700	1	5390.21	33309.8
dn_MIS	0.0473341	1	0.56	1582	256	1838	75	12	87	0.139282	0.137931	38700	0.0355276	5390.21	33309.8
dn_PTV	0.0642002	1.8	0.011	1582	256	1838	92	26	118	0.139282	0.220339	38800	1	5404.13	33395.9
dn_MIS	0.0473341	1	0.56	1582	256	1838	75	12	87	0.139282	0.137931	38800	0.0355098	5404.13	33395.9
dn_PTV	0.0642002	1.8	0.011	1582	256	1838	92	26	118	0.139282	0.220339	38900	1	5418.06	33481.9
dn_MIS	0.0473341	1	0.56	1582	256	1838	75	12	87	0.139282	0.137931	38900	0.0354955	5418.06	33481.9
dn_PTV	0.0642002	1.8	0.011	1582	256	1838	92	26	118	0.139282	0.220339	39000	1	5431.99	33568
dn_MIS	0.0473341	1	0.56	1582	256	1838	75	12	87	0.139282	0.137931	39000	0.0354778	5431.99	33568
dn_PTV	0.0642002	1.8	0.011	1582	256	1838	92	26	118	0.139282	0.220339	39100	1	5445.92	33654.1
dn_MIS	0.0473341	1	0.56	1582	256	1838	75	12	87	0.139282	0.137931	39100	0.0354601	5445.92	33654.1
dn_PTV	0.0642002	1.8	0.011	1582	256	1838	92	26	118	0.139282	0.220339	39200	1	5459.85	33740.2
dn_MIS	0.0473341	1	0.56	1582	256	1838	75	12	87	0.139282	0.137931	39200	0.0354459	5459.85	33740.2
dn_PTV	0.0642002	1.8	0.011	1582	256	1838	92	26	118	0.139282	0.220339	39300	1	5473.78	33826.2
dn_MIS	0.0473341	1	0.56	1582	256	1838	75	12	87	0.139282	0.137931	39300	0.0354283	5473.78	33826.2
dn_PTV	0.0642002	1.8	0.011	1582	256	1838	92	26	118	0.139282	0.220339	39400	1	5487.7	33912.3
dn_MIS	0.0473341	1	0.56	1582	256	1838	75	12	87	0.139282	0.137931	39400	0.0354106	5487.7	33912.3
dn_PTV	0.0642002	1.8	0.011	1582	256	1838	92	26	118	0.139282	0.220339	39500	1	5501.63	33998.4
dn_MIS	0.0473341	1	0.56	1582	256	1838	75	12	87	0.139282	0.137931	39500	0.035393	5501.63	33998.4
dn_PTV	0.0642002	1.8	0.011	1582	256	1838	92	26	118	0.139282	0.220339	39600	1	5515.56	34084.4
dn_MIS	0.0473341	1	0.56	1582	256	1838	75	12	87	0.139282	0.137931	39600	0.035379	5515.56	34084.4
dn_PTV	0.0642002	1.8	0.011	1582	256	1838	92	26	118	0.139282	0.220339	39700	1	5529.49	34170.5
dn_MIS	0.0473341	1	0.56	1582	256	1838	75	12	87	0.139282	0.137931	39700	0.0353614	5529.49	34170.5
dn_PTV	0.0642002	1.8	0.011	1582	256	1838	92	26	118	0.139282	0.220339	39800	1	5543.42	34256.6
dn_MIS	0.0473341	1	0.56	1582	256	1838	75	12	87	0.139282	0.137931	39800	0.0353439	5543.42	34256.6
dn_PTV	0.0642002	1.8	0.011	1582	256	1838	92	26	118	0.139282	0.220339	39900	1	5557.34	34342.7
dn_MIS	0.0473341	1	0.56	1582	256	1838	75	12	87	0.139282	0.137931	39900	0.0353264	5557.34	34342.7
dn_PTV	0.0642002	1.8	0.011	1582	256	1838	92	26	118	0.139282	0.220339	40000	1	5571.27	34428.7
dn_MIS	0.0473341	1	0.56	1582	256	1838	75	12	87	0.139282	0.137931	40000	0.0353124	5571.27	34428.7
dn_PTV	0.0642002	1.8	0.011	1582	256	1838	92	26	118	0.139282	0.220339	40100	1	5585.2	34514.8
dn_MIS	0.0473341	1	0.56	1582	256	1838	75	12	87	0.139282	0.137931	40100	0.035295	5585.2	34514.8
dn_PTV	0.0642002	1.8	0.011	1582	256	1838	92	26	118	0.139282	0.220339	40200	1	5599.13	34600.9
dn_MIS	0.0473341	1	0.56	1582	256	1838	75	12	87	0.139282	0.137931	40200	0.0352776	5599.13	34600.9
dn_PTV	0.0642002	1.8	0.011	1582	256	1838	92	26	118	0.139282	0.220339	40300	1	5613.06	34686.9
dn_MIS	0.0473341	1	0.56	1582	256	1838	75	12	87	0.139282	0.137931	40300	0.0352602	5613.06	34686.9
dn_PTV	0.0642002	1.8	0.011	1582	256	1838	92	26	118	0.139282	0.220339	40400	1	5626.99	34773
dn_MIS	0.0473341	1	0.56	1582	256	1838	75	12	87	0.139282	0.137931	40400	0.0352463	5626.99	34773
dn_PTV	0.0642002	1.8	0.011	1582	256	1838	92	26	118	0.139282	0.220339	40500	1	5640.91	34859.1
dn_MIS	0.0473341	1	0.56	1582	256	1838	75	12	87	0.139282	0.137931	40500	0.035229	5640.91	34859.1
dn_PTV	0.0642002	1.8	0.011	1582	256	1838	92	26	118	0.139282	0.220339	40600	1	5654.84	34945.2
dn_MIS	0.0473341	1	0.56	1582	256	1838	75	12	87	0.139282	0.137931	40600	0.0352117	5654.84	34945.2
dn_PTV	0.0642002	1.8	0.011	1582	256	1838	92	26	118	0.139282	0.220339	40700	1	5668.77	35031.2
dn_MIS	0.0473341	1	0.56	1582	256	1838	75	12	87	0.139282	0.137931	40700	0.0351979	5668.77	35031.2
dn_PTV	0.0642002	1.8	0.011	1582	256	1838	92	26	118	0.139282	0.220339	40800	1	5682.7	35117.3
dn_MIS	0.0473341	1	0.56	1582	256	1838	75	12	87	0.139282	0.137931	40800	0.0351807	5682.7	35117.3
dn_PTV	0.0642002	1.8	0.011	1582	256	1838	92	26	118	0.139282	0.220339	40900	1	5696.63	35203.4
dn_MIS	0.0473341	1	0.56	1582	256	1838	75	12	87	0.139282	0.137931	40900	0.0351635	5696.63	35203.4
dn_PTV	0.0642002	1.8	0.011	1582	256	1838	92	26	118	0.139282	0.220339	41000	1	5710.55	35289.4
dn_MIS	0.0473341	1	0.56	1582	256	1838	75	12	87	0.139282	0.137931	41000	0.0351463	5710.55	35289.4
dn_PTV	0.0642002	1.8	0.011	1582	256	1838	92	26	118	0.139282	0.220339	41100	1	5724.48	35375.5
dn_MIS	0.0473341	1	0.56	1582	256	1838	75	12	87	0.139282	0.137931	41100	0.0351326	5724.48	35375.5
dn_PTV	0.0642002	1.8	0.011	1582	256	1838	92	26	118	0.139282	0.220339	41200	1	5738.41	35461.6
dn_MIS	0.0473341	1	0.56	1582	256	1838	75	12	87	0.139282	0.137931	41200	0.0351154	5738.41	35461.6
dn_PTV	0.0642002	1.8	0.011	1582	256	1838	92	26	118	0.139282	0.220339	41300	1	5752.34	35547.7
dn_MIS	0.0473341	1	0.56	1582	256	1838	75	12	87	0.139282	0.137931	41300	0.0350984	5752.34	35547.7
dn_PTV	0.0642002	1.8	0.011	1582	256	1838	92	26	118	0.139282	0.220339	41400	1	5766.27	35633.7
dn_MIS	0.0473341	1	0.56	1582	256	1838	75	12	87	0.139282	0.137931	41400	0.0350813	5766.27	35633.7
dn_PTV	0.0642002	1.8	0.011	1582	256	1838	92	26	118	0.139282	0.220339	41500	1	5780.2	35719.8
dn_MIS	0.0473341	1	0.56	1582	256	1838	75	12	87	0.139282	0.137931	41500	0.0350676	5780.2	35719.8
dn_PTV	0.0642002	1.8	0.011	1582	256	1838	92	26	118	0.139282	0.220339	41600	1	5794.12	35805.9
dn_MIS	0.0473341	1	0.56	1582	256	1838	75	12	87	0.139282	0.137931	41600	0.0350506	5794.12	35805.9
dn_PTV	0.0642002	1.8	0.011	1582	256	1838	92	26	118	0.139282	0.220339	41700	1	5808.05	35891.9
dn_MIS	0.0473341	1	0.56	1582	256	1838	75	12	87	0.139282	0.137931	41700	0.0350336	5808.05	35891.9
dn_PTV	0.0642002	1.8	0.011	1582	256	1838	92	26	118	0.139282	0.220339	41800	1	5821.98	35978
dn_MIS	0.0473341	1	0.56	1582	256	1838	75	12	87	0.139282	0.137931	41800	0.0350167	5821.98	35978
dn_PTV	0.0642002	1.8	0.011	1582	256	1838	92	26	118	0.139282	0.220339	41900	1	5835.91	36064.1
dn_MIS	0.0473341	1	0.56	1582	256	1838	75	12	87	0.139282	0.137931	41900	0.0350031	5835.91	36064.1
dn_PTV	0.0642002	1.8	0.011	1582	256	1838	92	26	118	0.139282	0.220339	42000	1	5849.84	36150.2
dn_MIS	0.0473341	1	0.56	1582	256	1838	75	12	87	0.139282	0.137931	42000	0.0349862	5849.84	36150.2
dn_PTV	0.0642002	1.8	0.011	1582	256	1838	92	26	118	0.139282	0.220339	42100	1	5863.76	36236.2
dn_MIS	0.0473341	1	0.56	1582	256	1838	75	12	87	0.139282	0.137931	42100	0.0349693	5863.76	36236.2
dn_PTV	0.0642002	1.8	0.011	1582	256	1838	92	26	118	0.139282	0.220339	42200	1	5877.69	36322.3
dn_MIS	0.0473341	1	0.56	1582	256	1838	75	12	87	0.139282	0.137931	42200	0.0349558	5877.69	36322.3
dn_PTV	0.0642002	1.8	0.011	1582	256	1838	92	26	118	0.139282	0.220339	42300	1	5891.62	36408.4
dn_MIS	0.0473341	1	0.56	1582	256	1838	75	12	87	0.139282	0.137931	42300	0.034939	5891.62	36408.4
dn_PTV	0.0642002	1.8	0.011	1582	256	1838	92	26	118	0.139282	0.220339	42400	1	5905.55	36494.5
dn_MIS	0.0473341	1	0.56	1582	256	1838	75	12	87	0.139282	0.137931	42400	0.0349222	5905.55	36494.5
dn_PTV	0.0642002	1.8	0.011	1582	256	1838	92	26	118	0.139282	0.220339	42500	1	5919.48	36580.5
dn_MIS	0.0473341	1	0.56	1582	256	1838	75	12	87	0.139282	0.137931	42500	0.0349054	5919.48	36580.5
dn_PTV	0.0642002	1.8	0.011	1582	256	1838	92	26	118	0.139282	0.220339	42600	1	5933.41	36666.6
dn_MIS	0.0473341	1	0.56	1582	256	1838	75	12	87	0.139282	0.137931	42600	0.034892	5933.41	36666.6
dn_PTV	0.0642002	1.8	0.011	1582	256	1838	92	26	118	0.139282	0.220339	42700	1	5947.33	36752.7
dn_MIS	0.0473341	1	0.56	1582	256	1838	75	12	87	0.139282	0.137931	42700	0.0348753	5947.33	36752.7
dn_PTV	0.0642002	1.8	0.011	1582	256	1838	92	26	118	0.139282	0.220339	42800	1	5961.26	36838.7
dn_MIS	0.0473341	1	0.56	1582	256	1838	75	12	87	0.139282	0.137931	42800	0.0348586	5961.26	36838.7
dn_PTV	0.0642002	1.8	0.011	1582	256	1838	92	26	118	0.139282	0.220339	42900	1	5975.19	36924.8
dn_MIS	0.0473341	1	0.56	1582	256	1838	75	12	87	0.139282	0.137931	42900	0.0348419	5975.19	36924.8
dn_PTV	0.0642002	1.8	0.011	1582	256	1838	92	26	118	0.139282	0.220339	43000	1	5989.12	37010.9
dn_MIS	0.0473341	1	0.56	1582	256	1838	75	12	87	0.139282	0.137931	43000	0.0348286	5989.12	37010.9
dn_PTV	0.0642002	1.8	0.011	1582	256	1838	92	26	118	0.139282	0.220339	43100	1	6003.05	37097
dn_MIS	0.0473341	1	0.56	1582	256	1838	75	12	87	0.139282	0.137931	43100	0.034812	6003.05	37097
dn_PTV	0.0642002	1.8	0.011	1582	256	1838	92	26	118	0.139282	0.220339	43200	1	6016.97	37183
dn_MIS	0.0473341	1	0.56	1582	256	1838	75	12	87	0.139282	0.137931	43200	0.0347954	6016.97	37183
dn_PTV	0.0642002	1.8	0.011	1582	256	1838	92	26	118	0.139282	0.220339	43300	1	6030.9	37269.1
dn_MIS	0.0473341	1	0.56	1582	256	1838	75	12	87	0.139282	0.137931	43300	0.0347788	6030.9	37269.1
dn_PTV	0.0642002	1.8	0.011	1582	256	1838	92	26	118	0.139282	0.220339	43400	1	6044.83	37355.2
dn_MIS	0.0473341	1	0.56	1582	256	1838	75	12	87	0.139282	0.137931	43400	0.0347656	6044.83	37355.2
dn_PTV	0.0642002	1.8	0.011	1582	256	1838	92	26	118	0.139282	0.220339	43500	1	6058.76	37441.2
dn_MIS	0.0473341	1	0.56	1582	256	1838	75	12	87	0.139282	0.137931	43500	0.034749	6058.76	37441.2
dn_PTV	0.0642002	1.8	0.011	1582	256	1838	92	26	118	0.139282	0.220339	43600	1	6072.69	37527.3
dn_MIS	0.0473341	1	0.56	1582	256	1838	75	12	87	0.139282	0.137931	43600	0.0347325	6072.69	37527.3
dn_PTV	0.0642002	1.8	0.011	1582	256	1838	92	26	118	0.139282	0.220339	43700	1	6086.62	37613.4
dn_MIS	0.0473341	1	0.56	1582	256	1838	75	12	87	0.139282	0.137931	43700	0.0347194	6086.62	37613.4
dn_PTV	0.0642002	1.8	0.011	1582	256	1838	92	26	118	0.139282	0.220339	43800	1	6100.54	37699.5
dn_MIS	0.0473341	1	0.56	1582	256	1838	75	12	87	0.139282	0.137931	43800	0.0347029	6100.54	37699.5
dn_PTV	0.0642002	1.8	0.011	1582	256	1838	92	26	118	0.139282	0.220339	43900	1	6114.47	37785.5
dn_MIS	0.0473341	1	0.56	1582	256	1838	75	12	87	0.139282	0.137931	43900	0.0346865	6114.47	37785.5
dn_PTV	0.0642002	1.8	0.011	1582	256	1838	92	26	118	0.139282	0.220339	44000	1	6128.4	37871.6
dn_MIS	0.0473341	1	0.56	1582	256	1838	75	12	87	0.139282	0.137931	44000	0.0346701	6128.4	37871.6
dn_PTV	0.0642002	1.8	0.011	1582	256	1838	92	26	118	0.139282	0.220339	44100	1	6142.33	37957.7
dn_MIS	0.0473341	1	0.56	1582	256	1838	75	12	87	0.139282	0.137931	44100	0.034657	6142.33	37957.7
dn_PTV	0.0642002	1.8	0.011	1582	256	1838	92	26	118	0.139282	0.220339	44200	1	6156.26	38043.7
dn_MIS	0.0473341	1	0.56	1582	256	1838	75	12	87	0.139282	0.137931	44200	0.0346406	6156.26	38043.7
dn_PTV	0.0642002	1.8	0.011	1582	256	1838	92	26	118	0.139282	0.220339	44300	1	6170.18	38129.8
dn_MIS	0.0473341	1	0.56	1582	256	1838	75	12	87	0.139282	0.137931	44300	0.0346243	6170.18	38129.8
dn_PTV	0.0642002	1.8	0.011	1582	256	1838	92	26	118	0.139282	0.220339	44400	1	6184.11	38215.9
dn_MIS	0.0473341	1	0.56	1582	256	1838	75	12	87	0.139282	0.137931	44400	0.034608	6184.11	38215.9
dn_PTV	0.0642002	1.8	0.011	1582	256	1838	92	26	118	0.139282	0.220339	44500	1	6198.04	38302
dn_MIS	0.0473341	1	0.56	1582	256	1838	75	12	87	0.139282	0.137931	44500	0.034595	6198.04	38302
dn_PTV	0.0642002	1.8	0.011	1582	256	1838	92	26	118	0.139282	0.220339	44600	1	6211.97	38388
dn_MIS	0.0473341	1	0.56	1582	256	1838	75	12	87	0.139282	0.137931	44600	0.0345787	6211.97	38388
dn_PTV	0.0642002	1.8	0.011	1582	256	1838	92	26	118	0.139282	0.220339	44700	1	6225.9	38474.1
dn_MIS	0.0473341	1	0.56	1582	256	1838	75	12	87	0.139282	0.137931	44700	0.0345625	6225.9	38474.1
dn_PTV	0.0642002	1.8	0.011	1582	256	1838	92	26	118	0.139282	0.220339	44800	1	6239.83	38560.2
dn_MIS	0.0473341	1	0.56	1582	256	1838	75	12	87	0.139282	0.137931	44800	0.0345463	6239.83	38560.2
dn_PTV	0.0642002	1.8	0.011	1582	256	1838	92	26	118	0.139282	0.220339	44900	1	6253.75	38646.2
dn_MIS	0.0473341	1	0.56	1582	256	1838	75	12	87	0.139282	0.137931	44900	0.0345334	6253.75	38646.2
dn_PTV	0.0642002	1.8	0.011	1582	256	1838	92	26	118	0.139282	0.220339	45000	1	6267.68	38732.3
dn_MIS	0.0473341	1	0.56	1582	256	1838	75	12	87	0.139282	0.137931	45000	0.0345172	6267.68	38732.3
dn_PTV	0.0642002	1.8	0.011	1582	256	1838	92	26	118	0.139282	0.220339	45100	1	6281.61	38818.4
dn_MIS	0.0473341	1	0.56	1582	256	1838	75	12	87	0.139282	0.137931	45100	0.0345011	6281.61	38818.4
dn_PTV	0.0642002	1.8	0.011	1582	256	1838	92	26	118	0.139282	0.220339	45200	1	6295.54	38904.5
dn_MIS	0.0473341	1	0.56	1582	256	1838	75	12	87	0.139282	0.137931	45200	0.0344882	6295.54	38904.5
dn_PTV	0.0642002	1.8	0.011	1582	256	1838	92	26	118	0.139282	0.220339	45300	1	6309.47	38990.5
dn_MIS	0.0473341	1	0.56	1582	256	1838	75	12	87	0.139282	0.137931	45300	0.0344721	6309.47	38990.5
dn_PTV	0.0642002	1.8	0.011	1582	256	1838	92	26	118	0.139282	0.220339	45400	1	6323.39	39076.6
dn_MIS	0.0473341	1	0.56	1582	256	1838	75	12	87	0.139282	0.137931	45400	0.0344561	6323.39	39076.6
dn_PTV	0.0642002	1.8	0.011	1582	256	1838	92	26	118	0.139282	0.220339	45500	1	6337.32	39162.7
dn_MIS	0.0473341	1	0.56	1582	256	1838	75	12	87	0.139282	0.137931	45500	0.03444	6337.32	39162.7
dn_PTV	0.0642002	1.8	0.011	1582	256	1838	92	26	118	0.139282	0.220339	45600	1	6351.25	39248.7
dn_MIS	0.0473341	1	0.56	1582	256	1838	75	12	87	0.139282	0.137931	45600	0.0344272	6351.25	39248.7
dn_PTV	0.0642002	1.8	0.011	1582	256	1838	92	26	118	0.139282	0.220339	45700	1	6365.18	39334.8
dn_MIS	0.0473341	1	0.56	1582	256	1838	75	12	87	0.139282	0.137931	45700	0.0344112	6365.18	39334.8
dn_PTV	0.0642002	1.8	0.011	1582	256	1838	92	26	118	0.139282	0.220339	45800	1	6379.11	39420.9
dn_MIS	0.0473341	1	0.56	1582	256	1838	75	12	87	0.139282	0.137931	45800	0.0343952	6379.11	39420.9
dn_PTV	0.0642002	1.8	0.011	1582	256	1838	92	26	118	0.139282	0.220339	45900	1	6393.04	39507
dn_MIS	0.0473341	1	0.56	1582	256	1838	75	12	87	0.139282	0.137931	45900	0.0343793	6393.04	39507
dn_PTV	0.0642002	1.8	0.011	1582	256	1838	92	26	118	0.139282	0.220339	46000	1	6406.96	39593
dn_MIS	0.0473341	1	0.56	1582	256	1838	75	12	87	0.139282	0.137931	46000	0.0343666	6406.96	39593
dn_PTV	0.0642002	1.8	0.011	1582	256	1838	92	26	118	0.139282	0.220339	46100	1	6420.89	39679.1
dn_MIS	0.0473341	1	0.56	1582	256	1838	75	12	87	0.139282	0.137931	46100	0.0343507	6420.89	39679.1
dn_PTV	0.0642002	1.8	0.011	1582	256	1838	92	26	118	0.139282	0.220339	46200	1	6434.82	39765.2
dn_MIS	0.0473341	1	0.56	1582	256	1838	75	12	87	0.139282	0.137931	46200	0.0343348	6434.82	39765.2
dn_PTV	0.0642002	1.8	0.011	1582	256	1838	92	26	118	0.139282	0.220339	46300	1	6448.75	39851.3
dn_MIS	0.0473341	1	0.56	1582	256	1838	75	12	87	0.139282	0.137931	46300	0.0343189	6448.75	39851.3
dn_PTV	0.0642002	1.8	0.011	1582	256	1838	92	26	118	0.139282	0.220339	46400	1	6462.68	39937.3
dn_MIS	0.0473341	1	0.56	1582	256	1838	75	12	87	0.139282	0.137931	46400	0.0343063	6462.68	39937.3
dn_PTV	0.0642002	1.8	0.011	1582	256	1838	92	26	118	0.139282	0.220339	46500	1	6476.61	40023.4
dn_MIS	0.0473341	1	0.56	1582	256	1838	75	12	87	0.139282	0.137931	46500	0.0342905	6476.61	40023.4
dn_PTV	0.0642002	1.8	0.011	1582	256	1838	92	26	118	0.139282	0.220339	46600	1	6490.53	40109.5
dn_MIS	0.0473341	1	0.56	1582	256	1838	75	12	87	0.139282	0.137931	46600	0.0342747	6490.53	40109.5
dn_PTV	0.0642002	1.8	0.011	1582	256	1838	92	26	118	0.139282	0.220339	46700	1	6504.46	40195.5
dn_MIS	0.0473341	1	0.56	1582	256	1838	75	12	87	0.139282	0.137931	46700	0.0342589	6504.46	40195.5
dn_PTV	0.0642002	1.8	0.011	1582	256	1838	92	26	118	0.139282	0.220339	46800	1	6518.39	40281.6
dn_MIS	0.0473341	1	0.56	1582	256	1838	75	12	87	0.139282	0.137931	46800	0.0342463	6518.39	40281.6
dn_PTV	0.0642002	1.8	0.011	1582	256	1838	92	26	118	0.139282	0.220339	46900	1	6532.32	40367.7
dn_MIS	0.0473341	1	0.56	1582	256	1838	75	12	87	0.139282	0.137931	46900	0.0342306	6532.32	40367.7
dn_PTV	0.0642002	1.8	0.011	1582	256	1838	92	26	118	0.139282	0.220339	47000	1	6546.25	40453.8
dn_MIS	0.0473341	1	0.56	1582	256	1838	75	12	87	0.139282	0.137931	47000	0.0342149	6546.25	40453.8
dn_PTV	0.0642002	1.8	0.011	1582	256	1838	92	26	118	0.139282	0.220339	47100	1	6560.17	40539.8
dn_MIS	0.0473341	1	0.56	1582	256	1838	75	12	87	0.139282	0.137931	47100	0.0342024	6560.17	40539.8
dn_PTV	0.0642002	1.8	0.011	1582	256	1838	92	26	118	0.139282	0.220339	47200	1	6574.1	40625.9
dn_MIS	0.0473341	1	0.56	1582	256	1838	75	12	87	0.139282	0.137931	47200	0.0341867	6574.1	40625.9
dn_PTV	0.0642002	1.8	0.011	1582	256	1838	92	26	118	0.139282	0.220339	47300	1	6588.03	40712
dn_MIS	0.0473341	1	0.56	1582	256	1838	75	12	87	0.139282	0.137931	47300	0.0341711	6588.03	40712
dn_PTV	0.0642002	1.8	0.011	1582	256	1838	92	26	118	0.139282	0.220339	47400	1	6601.96	40798
dn_MIS	0.0473341	1	0.56	1582	256	1838	75	12	87	0.139282	0.137931	47400	0.0341555	6601.96	40798
dn_PTV	0.0642002	1.8	0.011	1582	256	1838	92	26	118	0.139282	0.220339	47500	1	6615.89	40884.1
dn_MIS	0.0473341	1	0.56	1582	256	1838	75	12	87	0.139282	0.137931	47500	0.034143	6615.89	40884.1
dn_PTV	0.0642002	1.8	0.011	1582	256	1838	92	26	118	0.139282	0.220339	47600	1	6629.82	40970.2
dn_MIS	0.0473341	1	0.56	1582	256	1838	75	12	87	0.139282	0.137931	47600	0.0341275	6629.82	40970.2
dn_PTV	0.0642002	1.8	0.011	1582	256	1838	92	26	118	0.139282	0.220339	47700	1	6643.74	41056.3
dn_MIS	0.0473341	1	0.56	1582	256	1838	75	12	87	0.139282	0.137931	47700	0.0341119	6643.74	41056.3
dn_PTV	0.0642002	1.8	0.011	1582	256	1838	92	26	118	0.139282	0.220339	47800	1	6657.67	41142.3
dn_MIS	0.0473341	1	0.56	1582	256	1838	75	12	87	0.139282	0.137931	47800	0.0340964	6657.67	41142.3
dn_PTV	0.0642002	1.8	0.011	1582	256	1838	92	26	118	0.139282	0.220339	47900	1	6671.6	41228.4
dn_MIS	0.0473341	1	0.56	1582	256	1838	75	12	87	0.139282	0.137931	47900	0.034084	6671.6	41228.4
dn_PTV	0.0642002	1.8	0.011	1582	256	1838	92	26	118	0.139282	0.220339	48000	1	6685.53	41314.5
dn_MIS	0.0473341	1	0.56	1582	256	1838	75	12	87	0.139282	0.137931	48000	0.0340685	6685.53	41314.5
dn_PTV	0.0642002	1.8	0.011	1582	256	1838	92	26	118	0.139282	0.220339	48100	1	6699.46	41400.5
dn_MIS	0.0473341	1	0.56	1582	256	1838	75	12	87	0.139282	0.137931	48100	0.0340531	6699.46	41400.5
dn_PTV	0.0642002	1.8	0.011	1582	256	1838	92	26	118	0.139282	0.220339	48200	1	6713.38	41486.6
dn_MIS	0.0473341	1	0.56	1582	256	1838	75	12	87	0.139282	0.137931	48200	0.0340377	6713.38	41486.6
dn_PTV	0.0642002	1.8	0.011	1582	256	1838	92	26	118	0.139282	0.220339	48300	1	6727.31	41572.7
dn_MIS	0.0473341	1	0.56	1582	256	1838	75	12	87	0.139282	0.137931	48300	0.0340253	6727.31	41572.7
dn_PTV	0.0642002	1.8	0.011	1582	256	1838	92	26	118	0.139282	0.220339	48400	1	6741.24	41658.8
dn_MIS	0.0473341	1	0.56	1582	256	1838	75	12	87	0.139282	0.137931	48400	0.0340099	6741.24	41658.8
dn_PTV	0.0642002	1.8	0.011	1582	256	1838	92	26	118	0.139282	0.220339	48500	1	6755.17	41744.8
dn_MIS	0.0473341	1	0.56	1582	256	1838	75	12	87	0.139282	0.137931	48500	0.0339946	6755.17	41744.8
dn_PTV	0.0642002	1.8	0.011	1582	256	1838	92	26	118	0.139282	0.220339	48600	1	6769.1	41830.9
dn_MIS	0.0473341	1	0.56	1582	256	1838	75	12	87	0.139282	0.137931	48600	0.0339823	6769.1	41830.9
dn_PTV	0.0642002	1.8	0.011	1582	256	1838	92	26	118	0.139282	0.220339	48700	1	6783.03	41917
dn_MIS	0.0473341	1	0.56	1582	256	1838	75	12	87	0.139282	0.137931	48700	0.033967	6783.03	41917
dn_PTV	0.0642002	1.8	0.011	1582	256	1838	92	26	118	0.139282	0.220339	48800	1	6796.95	42003
dn_MIS	0.0473341	1	0.56	1582	256	1838	75	12	87	0.139282	0.137931	48800	0.0339517	6796.95	42003
dn_PTV	0.0642002	1.8	0.011	1582	256	1838	92	26	118	0.139282	0.220339	48900	1	6810.88	42089.1
dn_MIS	0.0473341	1	0.56	1582	256	1838	75	12	87	0.139282	0.137931	48900	0.0339364	6810.88	42089.1
dn_PTV	0.0642002	1.8	0.011	1582	256	1838	92	26	118	0.139282	0.220339	49000	1	6824.81	42175.2
dn_MIS	0.0473341	1	0.56	1582	256	1838	75	12	87	0.139282	0.137931	49000	0.0339242	6824.81	42175.2
dn_PTV	0.0642002	1.8	0.011	1582	256	1838	92	26	118	0.139282	0.220339	49100	1	6838.74	42261.3
dn_MIS	0.0473341	1	0.56	1582	256	1838	75	12	87	0.139282	0.137931	49100	0.0339089	6838.74	42261.3
dn_PTV	0.0642002	1.8	0.011	1582	256	1838	92	26	118	0.139282	0.220339	49200	1	6852.67	42347.3
dn_MIS	0.0473341	1	0.56	1582	256	1838	75	12	87	0.139282	0.137931	49200	0.0338937	6852.67	42347.3
dn_PTV	0.0642002	1.8	0.011	1582	256	1838	92	26	118	0.139282	0.220339	49300	1	6866.59	42433.4
dn_MIS	0.0473341	1	0.56	1582	256	1838	75	12	87	0.139282	0.137931	49300	0.0338785	6866.59	42433.4
dn_PTV	0.0642002	1.8	0.011	1582	256	1838	92	26	118	0.139282	0.220339	49400	1	6880.52	42519.5
dn_MIS	0.0473341	1	0.56	1582	256	1838	75	12	87	0.139282	0.137931	49400	0.0338664	6880.52	42519.5
dn_PTV	0.0642002	1.8	0.011	1582	256	1838	92	26	118	0.139282	0.220339	49500	1	6894.45	42605.5
dn_MIS	0.0473341	1	0.56	1582	256	1838	75	12	87	0.139282	0.137931	49500	0.0338512	6894.45	42605.5
dn_PTV	0.0642002	1.8	0.011	1582	256	1838	92	26	118	0.139282	0.220339	49600	1	6908.38	42691.6
dn_MIS	0.0473341	1	0.56	1582	256	1838	75	12	87	0.139282	0.137931	49600	0.0338361	6908.38	42691.6
dn_PTV	0.0642002	1.8	0.011	1582	256	1838	92	26	118	0.139282	0.220339	49700	1	6922.31	42777.7
dn_MIS	0.0473341	1	0.56	1582	256	1838	75	12	87	0.139282	0.137931	49700	0.0338209	6922.31	42777.7
dn_PTV	0.0642002	1.8	0.011	1582	256	1838	92	26	118	0.139282	0.220339	49800	1	6936.24	42863.8
dn_MIS	0.0473341	1	0.56	1582	256	1838	75	12	87	0.139282	0.137931	49800	0.0338089	6936.24	42863.8
dn_PTV	0.0642002	1.8	0.011	1582	256	1838	92	26	118	0.139282	0.220339	49900	1	6950.16	42949.8
dn_MIS	0.0473341	1	0.56	1582	256	1838	75	12	87	0.139282	0.137931	49900	0.0337938	6950.16	42949.8
dn_PTV	0.0642002	1.8	0.011	1582	256	1838	92	26	118	0.139282	0.220339	50000	1	6964.09	43035.9
dn_MIS	0.0473341	1	0.56	1582	256	1838	75	12	87	0.139282	0.137931	50000	0.0337787	6964.09	43035.9
dn_PTV	0.0642002	1.8	0.011	1582	256	1838	92	26	118	0.139282	0.220339	50100	1	6978.02	43122
dn_MIS	0.0473341	1	0.56	1582	256	1838	75	12	87	0.139282	0.137931	50100	0.0337667	6978.02	43122
dn_PTV	0.0642002	1.8	0.011	1582	256	1838	92	26	118	0.139282	0.220339	50200	1	6991.95	43208.1
dn_MIS	0.0473341	1	0.56	1582	256	1838	75	12	87	0.139282	0.137931	50200	0.0337517	6991.95	43208.1
dn_PTV	0.0642002	1.8	0.011	1582	256	1838	92	26	118	0.139282	0.220339	50300	1	7005.88	43294.1
dn_MIS	0.0473341	1	0.56	1582	256	1838	75	12	87	0.139282	0.137931	50300	0.0337367	7005.88	43294.1
dn_PTV	0.0642002	1.8	0.011	1582	256	1838	92	26	118	0.139282	0.220339	50400	1	7019.8	43380.2
dn_MIS	0.0473341	1	0.56	1582	256	1838	75	12	87	0.139282	0.137931	50400	0.0337217	7019.8	43380.2
dn_PTV	0.0642002	1.8	0.011	1582	256	1838	92	26	118	0.139282	0.220339	50500	1	7033.73	43466.3
dn_MIS	0.0473341	1	0.56	1582	256	1838	75	12	87	0.139282	0.137931	50500	0.0337098	7033.73	43466.3
dn_PTV	0.0642002	1.8	0.011	1582	256	1838	92	26	118	0.139282	0.220339	50600	1	7047.66	43552.3
dn_MIS	0.0473341	1	0.56	1582	256	1838	75	12	87	0.139282	0.137931	50600	0.0336948	7047.66	43552.3
dn_PTV	0.0642002	1.8	0.011	1582	256	1838	92	26	118	0.139282	0.220339	50700	1	7061.59	43638.4
dn_MIS	0.0473341	1	0.56	1582	256	1838	75	12	87	0.139282	0.137931	50700	0.0336799	7061.59	43638.4
dn_PTV	0.0642002	1.8	0.011	1582	256	1838	92	26	118	0.139282	0.220339	50800	1	7075.52	43724.5
dn_MIS	0.0473341	1	0.56	1582	256	1838	75	12	87	0.139282	0.137931	50800	0.033665	7075.52	43724.5
dn_PTV	0.0642002	1.8	0.011	1582	256	1838	92	26	118	0.139282	0.220339	50900	1	7089.45	43810.6
dn_MIS	0.0473341	1	0.56	1582	256	1838	75	12	87	0.139282	0.137931	50900	0.0336531	7089.45	43810.6
dn_PTV	0.0642002	1.8	0.011	1582	256	1838	92	26	118	0.139282	0.220339	51000	1	7103.37	43896.6
dn_MIS	0.0473341	1	0.56	1582	256	1838	75	12	87	0.139282	0.137931	51000	0.0336383	7103.37	43896.6
dn_PTV	0.0642002	1.8	0.011	1582	256	1838	92	26	118	0.139282	0.220339	51100	1	7117.3	43982.7
dn_MIS	0.0473341	1	0.56	1582	256	1838	75	12	87	0.139282	0.137931	51100	0.0336234	7117.3	43982.7
dn_PTV	0.0642002	1.8	0.011	1582	256	1838	92	26	118	0.139282	0.220339	51200	1	7131.23	44068.8
dn_MIS	0.0473341	1	0.56	1582	256	1838	75	12	87	0.139282	0.137931	51200	0.0336086	7131.23	44068.8
dn_PTV	0.0642002	1.8	0.011	1582	256	1838	92	26	118	0.139282	0.220339	51300	1	7145.16	44154.8
dn_MIS	0.0473341	1	0.56	1582	256	1838	75	12	87	0.139282	0.137931	51300	0.0335968	7145.16	44154.8
dn_PTV	0.0642002	1.8	0.011	1582	256	1838	92	26	118	0.139282	0.220339	51400	1	7159.09	44240.9
dn_MIS	0.0473341	1	0.56	1582	256	1838	75	12	87	0.139282	0.137931	51400	0.033582	7159.09	44240.9
dn_PTV	0.0642002	1.8	0.011	1582	256	1838	92	26	118	0.139282	0.220339	51500	1	7173.01	44327
dn_MIS	0.0473341	1	0.56	1582	256	1838	75	12	87	0.139282	0.137931	51500	0.0335672	7173.01	44327
dn_PTV	0.0642002	1.8	0.011	1582	256	1838	92	26	118	0.139282	0.220339	51600	1	7186.94	44413.1
dn_MIS	0.0473341	1	0.56	1582	256	1838	75	12	87	0.139282	0.137931	51600	0.0335554	7186.94	44413.1
dn_PTV	0.0642002	1.8	0.011	1582	256	1838	92	26	118	0.139282	0.220339	51700	1	7200.87	44499.1
dn_MIS	0.0473341	1	0.56	1582	256	1838	75	12	87	0.139282	0.137931	51700	0.0335407	7200.87	44499.1
dn_PTV	0.0642002	1.8	0.011	1582	256	1838	92	26	118	0.139282	0.220339	51800	1	7214.8	44585.2
dn_MIS	0.0473341	1	0.56	1582	256	1838	75	12	87	0.139282	0.137931	51800	0.033526	7214.8	44585.2
dn_PTV	0.0642002	1.8	0.011	1582	256	1838	92	26	118	0.139282	0.220339	51900	1	7228.73	44671.3
dn_MIS	0.0473341	1	0.56	1582	256	1838	75	12	87	0.139282	0.137931	51900	0.0335113	7228.73	44671.3
dn_PTV	0.0642002	1.8	0.011	1582	256	1838	92	26	118	0.139282	0.220339	52000	1	7242.66	44757.3
dn_MIS	0.0473341	1	0.56	1582	256	1838	75	12	87	0.139282	0.137931	52000	0.0334996	7242.66	44757.3
dn_PTV	0.0642002	1.8	0.011	1582	256	1838	92	26	118	0.139282	0.220339	52100	1	7256.58	44843.4
dn_MIS	0.0473341	1	0.56	1582	256	1838	75	12	87	0.139282	0.137931	52100	0.033485	7256.58	44843.4
dn_PTV	0.0642002	1.8	0.011	1582	256	1838	92	26	118	0.139282	0.220339	52200	1	7270.51	44929.5
dn_MIS	0.0473341	1	0.56	1582	256	1838	75	12	87	0.139282	0.137931	52200	0.0334703	7270.51	44929.5
dn_PTV	0.0642002	1.8	0.011	1582	256	1838	92	26	118	0.139282	0.220339	52300	1	7284.44	45015.6
dn_MIS	0.0473341	1	0.56	1582	256	1838	75	12	87	0.139282	0.137931	52300	0.0334557	7284.44	45015.6
dn_PTV	0.0642002	1.8	0.011	1582	256	1838	92	26	118	0.139282	0.220339	52400	1	7298.37	45101.6
dn_MIS	0.0473341	1	0.56	1582	256	1838	75	12	87	0.139282	0.137931	52400	0.0334441	7298.37	45101.6
dn_PTV	0.0642002	1.8	0.011	1582	256	1838	92	26	118	0.139282	0.220339	52500	1	7312.3	45187.7
dn_MIS	0.0473341	1	0.56	1582	256	1838	75	12	87	0.139282	0.137931	52500	0.0334295	7312.3	45187.7
dn_PTV	0.0642002	1.8	0.011	1582	256	1838	92	26	118	0.139282	0.220339	52600	1	7326.22	45273.8
dn_MIS	0.0473341	1	0.56	1582	256	1838	75	12	87	0.139282	0.137931	52600	0.0334149	7326.22	45273.8
dn_PTV	0.0642002	1.8	0.011	1582	256	1838	92	26	118	0.139282	0.220339	52700	1	7340.15	45359.8
dn_MIS	0.0473341	1	0.56	1582	256	1838	75	12	87	0.139282	0.137931	52700	0.0334004	7340.15	45359.8
dn_PTV	0.0642002	1.8	0.011	1582	256	1838	92	26	118	0.139282	0.220339	52800	1	7354.08	45445.9
dn_MIS	0.0473341	1	0.56	1582	256	1838	75	12	87	0.139282	0.137931	52800	0.0333888	7354.08	45445.9
dn_PTV	0.0642002	1.8	0.011	1582	256	1838	92	26	118	0.139282	0.220339	52900	1	7368.01	45532
dn_MIS	0.0473341	1	0.56	1582	256	1838	75	12	87	0.139282	0.137931	52900	0.0333743	7368.01	45532
dn_PTV	0.0642002	1.8	0.011	1582	256	1838	92	26	118	0.139282	0.220339	53000	1	7381.94	45618.1
dn_MIS	0.0473341	1	0.56	1582	256	1838	75	12	87	0.139282	0.137931	53000	0.0333598	7381.94	45618.1
dn_PTV	0.0642002	1.8	0.011	1582	256	1838	92	26	118	0.139282	0.220339	53100	1	7395.87	45704.1
dn_MIS	0.0473341	1	0.56	1582	256	1838	75	12	87	0.139282	0.137931	53100	0.0333483	7395.87	45704.1
dn_PTV	0.0642002	1.8	0.011	1582	256	1838	92	26	118	0.139282	0.220339	53200	1	7409.79	45790.2
dn_MIS	0.0473341	1	0.56	1582	256	1838	75	12	87	0.139282	0.137931	53200	0.0333338	7409.79	45790.2
dn_PTV	0.0642002	1.8	0.011	1582	256	1838	92	26	118	0.139282	0.220339	53300	1	7423.72	45876.3
dn_MIS	0.0473341	1	0.56	1582	256	1838	75	12	87	0.139282	0.137931	53300	0.0333194	7423.72	45876.3
dn_PTV	0.0642002	1.8	0.011	1582	256	1838	92	26	118	0.139282	0.220339	53400	1	7437.65	45962.4
dn_MIS	0.0473341	1	0.56	1582	256	1838	75	12	87	0.139282	0.137931	53400	0.033305	7437.65	45962.4
dn_PTV	0.0642002	1.8	0.011	1582	256	1838	92	26	118	0.139282	0.220339	53500	1	7451.58	46048.4
dn_MIS	0.0473341	1	0.56	1582	256	1838	75	12	87	0.139282	0.137931	53500	0.0332935	7451.58	46048.4
dn_PTV	0.0642002	1.8	0.011	1582	256	1838	92	26	118	0.139282	0.220339	53600	1	7465.51	46134.5
dn_MIS	0.0473341	1	0.56	1582	256	1838	75	12	87	0.139282	0.137931	53600	0.0332792	7465.51	46134.5
dn_PTV	0.0642002	1.8	0.011	1582	256	1838	92	26	118	0.139282	0.220339	53700	1	7479.43	46220.6
dn_MIS	0.0473341	1	0.56	1582	256	1838	75	12	87	0.139282	0.137931	53700	0.0332648	7479.43	46220.6
dn_PTV	0.0642002	1.8	0.011	1582	256	1838	92	26	118	0.139282	0.220339	53800	1	7493.36	46306.6
dn_MIS	0.0473341	1	0.56	1582	256	1838	75	12	87	0.139282	0.137931	53800	0.0332505	7493.36	46306.6
dn_PTV	0.0642002	1.8	0.011	1582	256	1838	92	26	118	0.139282	0.220339	53900	1	7507.29	46392.7
dn_MIS	0.0473341	1	0.56	1582	256	1838	75	12	87	0.139282	0.137931	53900	0.033239	7507.29	46392.7
dn_PTV	0.0642002	1.8	0.011	1582	256	1838	92	26	118	0.139282	0.220339	54000	1	7521.22	46478.8
dn_MIS	0.0473341	1	0.56	1582	256	1838	75	12	87	0.139282	0.137931	54000	0.0332247	7521.22	46478.8
dn_PTV	0.0642002	1.8	0.011	1582	256	1838	92	26	118	0.139282	0.220339	54100	1	7535.15	46564.9
dn_MIS	0.0473341	1	0.56	1582	256	1838	75	12	87	0.139282	0.137931	54100	0.0332105	7535.15	46564.9
dn_PTV	0.0642002	1.8	0.011	1582	256	1838	92	26	118	0.139282	0.220339	54200	1	7549.08	46650.9
dn_MIS	0.0473341	1	0.56	1582	256	1838	75	12	87	0.139282	0.137931	54200	0.0331962	7549.08	46650.9
dn_PTV	0.0642002	1.8	0.011	1582	256	1838	92	26	118	0.139282	0.220339	54300	1	7563	46737
dn_MIS	0.0473341	1	0.56	1582	256	1838	75	12	87	0.139282	0.137931	54300	0.0331848	7563	46737
dn_PTV	0.0642002	1.8	0.011	1582	256	1838	92	26	118	0.139282	0.220339	54400	1	7576.93	46823.1
dn_MIS	0.0473341	1	0.56	1582	256	1838	75	12	87	0.139282	0.137931	54400	0.0331706	7576.93	46823.1
dn_PTV	0.0642002	1.8	0.011	1582	256	1838	92	26	118	0.139282	0.220339	54500	1	7590.86	46909.1
dn_MIS	0.0473341	1	0.56	1582	256	1838	75	12	87	0.139282	0.137931	54500	0.0331564	7590.86	46909.1
dn_PTV	0.0642002	1.8	0.011	1582	256	1838	92	26	118	0.139282	0.220339	54600	1	7604.79	46995.2
dn_MIS	0.0473341	1	0.56	1582	256	1838	75	12	87	0.139282	0.137931	54600	0.0331451	7604.79	46995.2
dn_PTV	0.0642002	1.8	0.011	1582	256	1838	92	26	118	0.139282	0.220339	54700	1	7618.72	47081.3
dn_MIS	0.0473341	1	0.56	1582	256	1838	75	12	87	0.139282	0.137931	54700	0.0331309	7618.72	47081.3
dn_PTV	0.0642002	1.8	0.011	1582	256	1838	92	26	118	0.139282	0.220339	54800	1	7632.64	47167.4
dn_MIS	0.0473341	1	0.56	1582	256	1838	75	12	87	0.139282	0.137931	54800	0.0331167	7632.64	47167.4
dn_PTV	0.0642002	1.8	0.011	1582	256	1838	92	26	118	0.139282	0.220339	54900	1	7646.57	47253.4
dn_MIS	0.0473341	1	0.56	1582	256	1838	75	12	87	0.139282	0.137931	54900	0.0331026	7646.57	47253.4
dn_PTV	0.0642002	1.8	0.011	1582	256	1838	92	26	118	0.139282	0.220339	55000	1	7660.5	47339.5
dn_MIS	0.0473341	1	0.56	1582	256	1838	75	12	87	0.139282	0.137931	55000	0.0330913	7660.5	47339.5
dn_PTV	0.0642002	1.8	0.011	1582	256	1838	92	26	118	0.139282	0.220339	55100	1	7674.43	47425.6
dn_MIS	0.0473341	1	0.56	1582	256	1838	75	12	87	0.139282	0.137931	55100	0.0330772	7674.43	47425.6
dn_PTV	0.0642002	1.8	0.011	1582	256	1838	92	26	118	0.139282	0.220339	55200	1	7688.36	47511.6
dn_MIS	0.0473341	1	0.56	1582	256	1838	75	12	87	0.139282	0.137931	55200	0.0330631	7688.36	47511.6
dn_PTV	0.0642002	1.8	0.011	1582	256	1838	92	26	118	0.139282	0.220339	55300	1	7702.29	47597.7
dn_MIS	0.0473341	1	0.56	1582	256	1838	75	12	87	0.139282	0.137931	55300	0.0330491	7702.29	47597.7
dn_PTV	0.0642002	1.8	0.011	1582	256	1838	92	26	118	0.139282	0.220339	55400	1	7716.21	47683.8
dn_MIS	0.0473341	1	0.56	1582	256	1838	75	12	87	0.139282	0.137931	55400	0.0330379	7716.21	47683.8
dn_PTV	0.0642002	1.8	0.011	1582	256	1838	92	26	118	0.139282	0.220339	55500	1	7730.14	47769.9
dn_MIS	0.0473341	1	0.56	1582	256	1838	75	12	87	0.139282	0.137931	55500	0.0330238	7730.14	47769.9
dn_PTV	0.0642002	1.8	0.011	1582	256	1838	92	26	118	0.139282	0.220339	55600	1	7744.07	47855.9
dn_MIS	0.0473341	1	0.56	1582	256	1838	75	12	87	0.139282	0.137931	55600	0.0330098	7744.07	47855.9
dn_PTV	0.0642002	1.8	0.011	1582	256	1838	92	26	118	0.139282	0.220339	55700	1	7758	47942
dn_MIS	0.0473341	1	0.56	1582	256	1838	75	12	87	0.139282	0.137931	55700	0.0329958	7758	47942
dn_PTV	0.0642002	1.8	0.011	1582	256	1838	92	26	118	0.139282	0.220339	55800	1	7771.93	48028.1
dn_MIS	0.0473341	1	0.56	1582	256	1838	75	12	87	0.139282	0.137931	55800	0.0329847	7771.93	48028.1
dn_PTV	0.0642002	1.8	0.011	1582	256	1838	92	26	118	0.139282	0.220339	55900	1	7785.85	48114.1
dn_MIS	0.0473341	1	0.56	1582	256	1838	75	12	87	0.139282	0.137931	55900	0.0329707	7785.85	48114.1
dn_PTV	0.0642002	1.8	0.011	1582	256	1838	92	26	118	0.139282	0.220339	56000	1	7799.78	48200.2
dn_MIS	0.0473341	1	0.56	1582	256	1838	75	12	87	0.139282	0.137931	56000	0.0329568	7799.78	48200.2
dn_PTV	0.0642002	1.8	0.011	1582	256	1838	92	26	118	0.139282	0.220339	56100	1	7813.71	48286.3
dn_MIS	0.0473341	1	0.56	1582	256	1838	75	12	87	0.139282	0.137931	56100	0.0329456	7813.71	48286.3
dn_PTV	0.0642002	1.8	0.011	1582	256	1838	92	26	118	0.139282	0.220339	56200	1	7827.64	48372.4
dn_MIS	0.0473341	1	0.56	1582	256	1838	75	12	87	0.139282	0.137931	56200	0.0329317	7827.64	48372.4
dn_PTV	0.0642002	1.8	0.011	1582	256	1838	92	26	118	0.139282	0.220339	56300	1	7841.57	48458.4
dn_MIS	0.0473341	1	0.56	1582	256	1838	75	12	87	0.139282	0.137931	56300	0.0329178	7841.57	48458.4
dn_PTV	0.0642002	1.8	0.011	1582	256	1838	92	26	118	0.139282	0.220339	56400	1	7855.5	48544.5
dn_MIS	0.0473341	1	0.56	1582	256	1838	75	12	87	0.139282	0.137931	56400	0.0329039	7855.5	48544.5
dn_PTV	0.0642002	1.8	0.011	1582	256	1838	92	26	118	0.139282	0.220339	56500	1	7869.42	48630.6
dn_MIS	0.0473341	1	0.56	1582	256	1838	75	12	87	0.139282	0.137931	56500	0.0328929	7869.42	48630.6
dn_PTV	0.0642002	1.8	0.011	1582	256	1838	92	26	118	0.139282	0.220339	56600	1	7883.35	48716.6
dn_MIS	0.0473341	1	0.56	1582	256	1838	75	12	87	0.139282	0.137931	56600	0.032879	7883.35	48716.6
dn_PTV	0.0642002	1.8	0.011	1582	256	1838	92	26	118	0.139282	0.220339	56700	1	7897.28	48802.7
dn_MIS	0.0473341	1	0.56	1582	256	1838	75	12	87	0.139282	0.137931	56700	0.0328652	7897.28	48802.7
dn_PTV	0.0642002	1.8	0.011	1582	256	1838	92	26	118	0.139282	0.220339	56800	1	7911.21	48888.8
dn_MIS	0.0473341	1	0.56	1582	256	1838	75	12	87	0.139282	0.137931	56800	0.0328514	7911.21	48888.8
dn_PTV	0.0642002	1.8	0.011	1582	256	1838	92	26	118	0.139282	0.220339	56900	1	7925.14	48974.9
dn_MIS	0.0473341	1	0.56	1582	256	1838	75	12	87	0.139282	0.137931	56900	0.0328404	7925.14	48974.9
dn_PTV	0.0642002	1.8	0.011	1582	256	1838	92	26	118	0.139282	0.220339	57000	1	7939.06	49060.9
dn_MIS	0.0473341	1	0.56	1582	256	1838	75	12	87	0.139282	0.137931	57000	0.0328266	7939.06	49060.9
dn_PTV	0.0642002	1.8	0.011	1582	256	1838	92	26	118	0.139282	0.220339	57100	1	7952.99	49147
dn_MIS	0.0473341	1	0.56	1582	256	1838	75	12	87	0.139282	0.137931	57100	0.0328128	7952.99	49147
dn_PTV	0.0642002	1.8	0.011	1582	256	1838	92	26	118	0.139282	0.220339	57200	1	7966.92	49233.1
dn_MIS	0.0473341	1	0.56	1582	256	1838	75	12	87	0.139282	0.137931	57200	0.0327991	7966.92	49233.1
dn_PTV	0.0642002	1.8	0.011	1582	256	1838	92	26	118	0.139282	0.220339	57300	1	7980.85	49319.2
dn_MIS	0.0473341	1	0.56	1582	256	1838	75	12	87	0.139282	0.137931	57300	0.0327881	7980.85	49319.2
dn_PTV	0.0642002	1.8	0.011	1582	256	1838	92	26	118	0.139282	0.220339	57400	1	7994.78	49405.2
dn_MIS	0.0473341	1	0.56	1582	256	1838	75	12	87	0.139282	0.137931	57400	0.0327744	7994.78	49405.2
dn_PTV	0.0642002	1.8	0.011	1582	256	1838	92	26	118	0.139282	0.220339	57500	1	8008.71	49491.3
dn_MIS	0.0473341	1	0.56	1582	256	1838	75	12	87	0.139282	0.137931	57500	0.0327607	8008.71	49491.3
dn_PTV	0.0642002	1.8	0.011	1582	256	1838	92	26	118	0.139282	0.220339	57600	1	8022.63	49577.4
dn_MIS	0.0473341	1	0.56	1582	256	1838	75	12	87	0.139282	0.137931	57600	0.0327498	8022.63	49577.4
dn_PTV	0.0642002	1.8	0.011	1582	256	1838	92	26	118	0.139282	0.220339	57700	1	8036.56	49663.4
dn_MIS	0.0473341	1	0.56	1582	256	1838	75	12	87	0.139282	0.137931	57700	0.0327361	8036.56	49663.4
dn_PTV	0.0642002	1.8	0.011	1582	256	1838	92	26	118	0.139282	0.220339	57800	1	8050.49	49749.5
dn_MIS	0.0473341	1	0.56	1582	256	1838	75	12	87	0.139282	0.137931	57800	0.0327225	8050.49	49749.5
dn_PTV	0.0642002	1.8	0.011	1582	256	1838	92	26	118	0.139282	0.220339	57900	1	8064.42	49835.6
dn_MIS	0.0473341	1	0.56	1582	256	1838	75	12	87	0.139282	0.137931	57900	0.0327089	8064.42	49835.6
dn_PTV	0.0642002	1.8	0.011	1582	256	1838	92	26	118	0.139282	0.220339	58000	1	8078.35	49921.7
dn_MIS	0.0473341	1	0.56	1582	256	1838	75	12	87	0.139282	0.137931	58000	0.032698	8078.35	49921.7
dn_PTV	0.0642002	1.8	0.011	1582	256	1838	92	26	118	0.139282	0.220339	58100	1	8092.27	50007.7
dn_MIS	0.0473341	1	0.56	1582	256	1838	75	12	87	0.139282	0.137931	58100	0.0326844	8092.27	50007.7
dn_PTV	0.0642002	1.8	0.011	1582	256	1838	92	26	118	0.139282	0.220339	58200	1	8106.2	50093.8
dn_MIS	0.0473341	1	0.56	1582	256	1838	75	12	87	0.139282	0.137931	58200	0.0326708	8106.2	50093.8
dn_PTV	0.0642002	1.8	0.011	1582	256	1838	92	26	118	0.139282	0.220339	58300	1	8120.13	50179.9
dn_MIS	0.0473341	1	0.56	1582	256	1838	75	12	87	0.139282	0.137931	58300	0.0326573	8120.13	50179.9
dn_PTV	0.0642002	1.8	0.011	1582	256	1838	92	26	118	0.139282	0.220339	58400	1	8134.06	50265.9
dn_MIS	0.0473341	1	0.56	1582	256	1838	75	12	87	0.139282	0.137931	58400	0.0326464	8134.06	50265.9
dn_PTV	0.0642002	1.8	0.011	1582	256	1838	92	26	118	0.139282	0.220339	58500	1	8147.99	50352
dn_MIS	0.0473341	1	0.56	1582	256	1838	75	12	87	0.139282	0.137931	58500	0.0326329	8147.99	50352
dn_PTV	0.0642002	1.8	0.011	1582	256	1838	92	26	118	0.139282	0.220339	58600	1	8161.92	50438.1
dn_MIS	0.0473341	1	0.56	1582	256	1838	75	12	87	0.139282	0.137931	58600	0.0326194	8161.92	50438.1
dn_PTV	0.0642002	1.8	0.011	1582	256	1838	92	26	118	0.139282	0.220339	58700	1	8175.84	50524.2
dn_MIS	0.0473341	1	0.56	1582	256	1838	75	12	87	0.139282	0.137931	58700	0.0326059	8175.84	50524.2
dn_PTV	0.0642002	1.8	0.011	1582	256	1838	92	26	118	0.139282	0.220339	58800	1	8189.77	50610.2
dn_MIS	0.0473341	1	0.56	1582	256	1838	75	12	87	0.139282	0.137931	58800	0.0325951	8189.77	50610.2
dn_PTV	0.0642002	1.8	0.011	1582	256	1838	92	26	118	0.139282	0.220339	58900	1	8203.7	50696.3
dn_MIS	0.0473341	1	0.56	1582	256	1838	75	12	87	0.139282	0.137931	58900	0.0325816	8203.7	50696.3
dn_PTV	0.0642002	1.8	0.011	1582	256	1838	92	26	118	0.139282	0.220339	59000	1	8217.63	50782.4
dn_MIS	0.0473341	1	0.56	1582	256	1838	75	12	87	0.139282	0.137931	59000	0.0325682	8217.63	50782.4
dn_PTV	0.0642002	1.8	0.011	1582	256	1838	92	26	118	0.139282	0.220339	59100	1	8231.56	50868.4
dn_MIS	0.0473341	1	0.56	1582	256	1838	75	12	87	0.139282	0.137931	59100	0.0325574	8231.56	50868.4
dn_PTV	0.0642002	1.8	0.011	1582	256	1838	92	26	118	0.139282	0.220339	59200	1	8245.48	50954.5
dn_MIS	0.0473341	1	0.56	1582	256	1838	75	12	87	0.139282	0.137931	59200	0.032544	8245.48	50954.5
dn_PTV	0.0642002	1.8	0.011	1582	256	1838	92	26	118	0.139282	0.220339	59300	1	8259.41	51040.6
dn_MIS	0.0473341	1	0.56	1582	256	1838	75	12	87	0.139282	0.137931	59300	0.0325306	8259.41	51040.6
dn_PTV	0.0642002	1.8	0.011	1582	256	1838	92	26	118	0.139282	0.220339	59400	1	8273.34	51126.7
dn_MIS	0.0473341	1	0.56	1582	256	1838	75	12	87	0.139282	0.137931	59400	0.0325172	8273.34	51126.7
dn_PTV	0.0642002	1.8	0.011	1582	256	1838	92	26	118	0.139282	0.220339	59500	1	8287.27	51212.7
dn_MIS	0.0473341	1	0.56	1582	256	1838	75	12	87	0.139282	0.137931	59500	0.0325065	8287.27	51212.7
dn_PTV	0.0642002	1.8	0.011	1582	256	1838	92	26	118	0.139282	0.220339	59600	1	8301.2	51298.8
dn_MIS	0.0473341	1	0.56	1582	256	1838	75	12	87	0.139282	0.137931	59600	0.0324932	8301.2	51298.8
dn_PTV	0.0642002	1.8	0.011	1582	256	1838	92	26	118	0.139282	0.220339	59700	1	8315.13	51384.9
dn_MIS	0.0473341	1	0.56	1582	256	1838	75	12	87	0.139282	0.137931	59700	0.0324798	8315.13	51384.9
dn_PTV	0.0642002	1.8	0.011	1582	256	1838	92	26	118	0.139282	0.220339	59800	1	8329.05	51470.9
dn_MIS	0.0473341	1	0.56	1582	256	1838	75	12	87	0.139282	0.137931	59800	0.0324665	8329.05	51470.9
dn_PTV	0.0642002	1.8	0.011	1582	256	1838	92	26	118	0.139282	0.220339	59900	1	8342.98	51557
dn_MIS	0.0473341	1	0.56	1582	256	1838	75	12	87	0.139282	0.137931	59900	0.0324559	8342.98	51557
dn_PTV	0.0642002	1.8	0.011	1582	256	1838	92	26	118	0.139282	0.220339	60000	1	8356.91	51643.1
dn_MIS	0.0473341	1	0.56	1582	256	1838	75	12	87	0.139282	0.137931	60000	0.0324426	8356.91	51643.1
dn_PTV	0.0642002	1.8	0.011	1582	256	1838	92	26	118	0.139282	0.220339	60100	1	8370.84	51729.2
dn_MIS	0.0473341	1	0.56	1582	256	1838	75	12	87	0.139282	0.137931	60100	0.0324293	8370.84	51729.2
dn_PTV	0.0642002	1.8	0.011	1582	256	1838	92	26	118	0.139282	0.220339	60200	1	8384.77	51815.2
dn_MIS	0.0473341	1	0.56	1582	256	1838	75	12	87	0.139282	0.137931	60200	0.032416	8384.77	51815.2
dn_PTV	0.0642002	1.8	0.011	1582	256	1838	92	26	118	0.139282	0.220339	60300	1	8398.69	51901.3
dn_MIS	0.0473341	1	0.56	1582	256	1838	75	12	87	0.139282	0.137931	60300	0.0324054	8398.69	51901.3
dn_PTV	0.0642002	1.8	0.011	1582	256	1838	92	26	118	0.139282	0.220339	60400	1	8412.62	51987.4
dn_MIS	0.0473341	1	0.56	1582	256	1838	75	12	87	0.139282	0.137931	60400	0.0323922	8412.62	51987.4
dn_PTV	0.0642002	1.8	0.011	1582	256	1838	92	26	118	0.139282	0.220339	60500	1	8426.55	52073.4
dn_MIS	0.0473341	1	0.56	1582	256	1838	75	12	87	0.139282	0.137931	60500	0.032379	8426.55	52073.4
dn_PTV	0.0642002	1.8	0.011	1582	256	1838	92	26	118	0.139282	0.220339	60600	1	8440.48	52159.5
dn_MIS	0.0473341	1	0.56	1582	256	1838	75	12	87	0.139282	0.137931	60600	0.0323684	8440.48	52159.5
dn_PTV	0.0642002	1.8	0.011	1582	256	1838	92	26	118	0.139282	0.220339	60700	1	8454.41	52245.6
dn_MIS	0.0473341	1	0.56	1582	256	1838	75	12	87	0.139282	0.137931	60700	0.0323552	8454.41	52245.6
dn_PTV	0.0642002	1.8	0.011	1582	256	1838	92	26	118	0.139282	0.220339	60800	1	8468.34	52331.7
dn_MIS	0.0473341	1	0.56	1582	256	1838	75	12	87	0.139282	0.137931	60800	0.0323421	8468.34	52331.7
dn_PTV	0.0642002	1.8	0.011	1582	256	1838	92	26	118	0.139282	0.220339	60900	1	8482.26	52417.7
dn_MIS	0.0473341	1	0.56	1582	256	1838	75	12	87	0.139282	0.137931	60900	0.0323289	8482.26	52417.7
dn_PTV	0.0642002	1.8	0.011	1582	256	1838	92	26	118	0.139282	0.220339	61000	1	8496.19	52503.8
dn_MIS	0.0473341	1	0.56	1582	256	1838	75	12	87	0.139282	0.137931	61000	0.0323184	8496.19	52503.8
dn_PTV	0.0642002	1.8	0.011	1582	256	1838	92	26	118	0.139282	0.220339	61100	1	8510.12	52589.9
dn_MIS	0.0473341	1	0.56	1582	256	1838	75	12	87	0.139282	0.137931	61100	0.0323053	8510.12	52589.9
dn_PTV	0.0642002	1.8	0.011	1582	256	1838	92	26	118	0.139282	0.220339	61200	1	8524.05	52676
dn_MIS	0.0473341	1	0.56	1582	256	1838	75	12	87	0.139282	0.137931	61200	0.0322922	8524.05	52676
dn_PTV	0.0642002	1.8	0.011	1582	256	1838	92	26	118	0.139282	0.220339	61300	1	8537.98	52762
dn_MIS	0.0473341	1	0.56	1582	256	1838	75	12	87	0.139282	0.137931	61300	0.0322791	8537.98	52762
dn_PTV	0.0642002	1.8	0.011	1582	256	1838	92	26	118	0.139282	0.220339	61400	1	8551.9	52848.1
dn_MIS	0.0473341	1	0.56	1582	256	1838	75	12	87	0.139282	0.137931	61400	0.0322686	8551.9	52848.1
dn_PTV	0.0642002	1.8	0.011	1582	256	1838	92	26	118	0.139282	0.220339	61500	1	8565.83	52934.2
dn_MIS	0.0473341	1	0.56	1582	256	1838	75	12	87	0.139282	0.137931	61500	0.0322555	8565.83	52934.2
dn_PTV	0.0642002	1.8	0.011	1582	256	1838	92	26	118	0.139282	0.220339	61600	1	8579.76	53020.2
dn_MIS	0.0473341	1	0.56	1582	256	1838	75	12	87	0.139282	0.137931	61600	0.0322425	8579.76	53020.2
dn_PTV	0.0642002	1.8	0.011	1582	256	1838	92	26	118	0.139282	0.220339	61700	1	8593.69	53106.3
dn_MIS	0.0473341	1	0.56	1582	256	1838	75	12	87	0.139282	0.137931	61700	0.0322294	8593.69	53106.3
dn_PTV	0.0642002	1.8	0.011	1582	256	1838	92	26	118	0.139282	0.220339	61800	1	8607.62	53192.4
dn_MIS	0.0473341	1	0.56	1582	256	1838	75	12	87	0.139282	0.137931	61800	0.032219	8607.62	53192.4
dn_PTV	0.0642002	1.8	0.011	1582	256	1838	92	26	118	0.139282	0.220339	61900	1	8621.55	53278.5
dn_MIS	0.0473341	1	0.56	1582	256	1838	75	12	87	0.139282	0.137931	61900	0.032206	8621.55	53278.5
dn_PTV	0.0642002	1.8	0.011	1582	256	1838	92	26	118	0.139282	0.220339	62000	1	8635.47	53364.5
dn_MIS	0.0473341	1	0.56	1582	256	1838	75	12	87	0.139282	0.137931	62000	0.032193	8635.47	53364.5
dn_PTV	0.0642002	1.8	0.011	1582	256	1838	92	26	118	0.139282	0.220339	62100	1	8649.4	53450.6
dn_MIS	0.0473341	1	0.56	1582	256	1838	75	12	87	0.139282	0.137931	62100	0.0321826	8649.4	53450.6
dn_PTV	0.0642002	1.8	0.011	1582	256	1838	92	26	118	0.139282	0.220339	62200	1	8663.33	53536.7
dn_MIS	0.0473341	1	0.56	1582	256	1838	75	12	87	0.139282	0.137931	62200	0.0321697	8663.33	53536.7
dn_PTV	0.0642002	1.8	0.011	1582	256	1838	92	26	118	0.139282	0.220339	62300	1	8677.26	53622.7
dn_MIS	0.0473341	1	0.56	1582	256	1838	75	12	87	0.139282	0.137931	62300	0.0321567	8677.26	53622.7
dn_PTV	0.0642002	1.8	0.011	1582	256	1838	92	26	118	0.139282	0.220339	62400	1	8691.19	53708.8
dn_MIS	0.0473341	1	0.56	1582	256	1838	75	12	87	0.139282	0.137931	62400	0.0321438	8691.19	53708.8
dn_PTV	0.0642002	1.8	0.011	1582	256	1838	92	26	118	0.139282	0.220339	62500	1	8705.11	53794.9
dn_MIS	0.0473341	1	0.56	1582	256	1838	75	12	87	0.139282	0.137931	62500	0.0321335	8705.11	53794.9
dn_PTV	0.0642002	1.8	0.011	1582	256	1838	92	26	118	0.139282	0.220339	62600	1	8719.04	53881
dn_MIS	0.0473341	1	0.56	1582	256	1838	75	12	87	0.139282	0.137931	62600	0.0321205	8719.04	53881
dn_PTV	0.0642002	1.8	0.011	1582	256	1838	92	26	118	0.139282	0.220339	62700	1	8732.97	53967
dn_MIS	0.0473341	1	0.56	1582	256	1838	75	12	87	0.139282	0.137931	62700	0.0321076	8732.97	53967
dn_PTV	0.0642002	1.8	0.011	1582	256	1838	92	26	118	0.139282	0.220339	62800	1	8746.9	54053.1
dn_MIS	0.0473341	1	0.56	1582	256	1838	75	12	87	0.139282	0.137931	62800	0.0320948	8746.9	54053.1
dn_PTV	0.0642002	1.8	0.011	1582	256	1838	92	26	118	0.139282	0.220339	62900	1	8760.83	54139.2
dn_MIS	0.0473341	1	0.56	1582	256	1838	75	12	87	0.139282	0.137931	62900	0.0320845	8760.83	54139.2
dn_PTV	0.0642002	1.8	0.011	1582	256	1838	92	26	118	0.139282	0.220339	63000	1	8774.76	54225.2
dn_MIS	0.0473341	1	0.56	1582	256	1838	75	12	87	0.139282	0.137931	63000	0.0320716	8774.76	54225.2
dn_PTV	0.0642002	1.8	0.011	1582	256	1838	92	26	118	0.139282	0.220339	63100	1	8788.68	54311.3
dn_MIS	0.0473341	1	0.56	1582	256	1838	75	12	87	0.139282	0.137931	63100	0.0320588	8788.68	54311.3
dn_PTV	0.0642002	1.8	0.011	1582	256	1838	92	26	118	0.139282	0.220339	63200	1	8802.61	54397.4
dn_MIS	0.0473341	1	0.56	1582	256	1838	75	12	87	0.139282	0.137931	63200	0.032046	8802.61	54397.4
dn_PTV	0.0642002	1.8	0.011	1582	256	1838	92	26	118	0.139282	0.220339	63300	1	8816.54	54483.5
dn_MIS	0.0473341	1	0.56	1582	256	1838	75	12	87	0.139282	0.137931	63300	0.0320357	8816.54	54483.5
dn_PTV	0.0642002	1.8	0.011	1582	256	1838	92	26	118	0.139282	0.220339	63400	1	8830.47	54569.5
dn_MIS	0.0473341	1	0.56	1582	256	1838	75	12	87	0.139282	0.137931	63400	0.0320229	8830.47	54569.5
dn_PTV	0.0642002	1.8	0.011	1582	256	1838	92	26	118	0.139282	0.220339	63500	1	8844.4	54655.6
dn_MIS	0.0473341	1	0.56	1582	256	1838	75	12	87	0.139282	0.137931	63500	0.0320102	8844.4	54655.6
dn_PTV	0.0642002	1.8	0.011	1582	256	1838	92	26	118	0.139282	0.220339	63600	1	8858.32	54741.7
dn_MIS	0.0473341	1	0.56	1582	256	1838	75	12	87	0.139282	0.137931	63600	0.0319999	8858.32	54741.7
dn_PTV	0.0642002	1.8	0.011	1582	256	1838	92	26	118	0.139282	0.220339	63700	1	8872.25	54827.7
dn_MIS	0.0473341	1	0.56	1582	256	1838	75	12	87	0.139282	0.137931	63700	0.0319872	8872.25	54827.7
dn_PTV	0.0642002	1.8	0.011	1582	256	1838	92	26	118	0.139282	0.220339	63800	1	8886.18	54913.8
dn_MIS	0.0473341	1	0.56	1582	256	1838	75	12	87	0.139282	0.137931	63800	0.0319745	8886.18	54913.8
dn_PTV	0.0642002	1.8	0.011	1582	256	1838	92	26	118	0.139282	0.220339	63900	1	8900.11	54999.9
dn_MIS	0.0473341	1	0.56	1582	256	1838	75	12	87	0.139282	0.137931	63900	0.0319617	8900.11	54999.9
dn_PTV	0.0642002	1.8	0.011	1582	256	1838	92	26	118	0.139282	0.220339	64000	1	8914.04	55086
dn_MIS	0.0473341	1	0.56	1582	256	1838	75	12	87	0.139282	0.137931	64000	0.0319516	8914.04	55086
dn_PTV	0.0642002	1.8	0.011	1582	256	1838	92	26	118	0.139282	0.220339	64100	1	8927.97	55172
dn_MIS	0.0473341	1	0.56	1582	256	1838	75	12	87	0.139282	0.137931	64100	0.0319389	8927.97	55172
dn_PTV	0.0642002	1.8	0.011	1582	256	1838	92	26	118	0.139282	0.220339	64200	1	8941.89	55258.1
dn_MIS	0.0473341	1	0.56	1582	256	1838	75	12	87	0.139282	0.137931	64200	0.0319262	8941.89	55258.1
dn_PTV	0.0642002	1.8	0.011	1582	256	1838	92	26	118	0.139282	0.220339	64300	1	8955.82	55344.2
dn_MIS	0.0473341	1	0.56	1582	256	1838	75	12	87	0.139282	0.137931	64300	0.0319135	8955.82	55344.2
dn_PTV	0.0642002	1.8	0.011	1582	256	1838	92	26	118	0.139282	0.220339	64400	1	8969.75	55430.3
dn_MIS	0.0473341	1	0.56	1582	256	1838	75	12	87	0.139282	0.137931	64400	0.0319034	8969.75	55430.3
dn_PTV	0.0642002	1.8	0.011	1582	256	1838	92	26	118	0.139282	0.220339	64500	1	8983.68	55516.3
dn_MIS	0.0473341	1	0.56	1582	256	1838	75	12	87	0.139282	0.137931	64500	0.0318908	8983.68	55516.3
dn_PTV	0.0642002	1.8	0.011	1582	256	1838	92	26	118	0.139282	0.220339	64600	1	8997.61	55602.4
dn_MIS	0.0473341	1	0.56	1582	256	1838	75	12	87	0.139282	0.137931	64600	0.0318781	8997.61	55602.4
dn_PTV	0.0642002	1.8	0.011	1582	256	1838	92	26	118	0.139282	0.220339	64700	1	9011.53	55688.5
dn_MIS	0.0473341	1	0.56	1582	256	1838	75	12	87	0.139282	0.137931	64700	0.0318655	9011.53	55688.5
dn_PTV	0.0642002	1.8	0.011	1582	256	1838	92	26	118	0.139282	0.220339	64800	1	9025.46	55774.5
dn_MIS	0.0473341	1	0.56	1582	256	1838	75	12	87	0.139282	0.137931	64800	0.0318554	9025.46	55774.5
dn_PTV	0.0642002	1.8	0.011	1582	256	1838	92	26	118	0.139282	0.220339	64900	1	9039.39	55860.6
dn_MIS	0.0473341	1	0.56	1582	256	1838	75	12	87	0.139282	0.137931	64900	0.0318429	9039.39	55860.6
dn_PTV	0.0642002	1.8	0.011	1582	256	1838	92	26	118	0.139282	0.220339	65000	1	9053.32	55946.7
dn_MIS	0.0473341	1	0.56	1582	256	1838	75	12	87	0.139282	0.137931	65000	0.0318303	9053.32	55946.7
dn_PTV	0.0642002	1.8	0.011	1582	256	1838	92	26	118	0.139282	0.220339	65100	1	9067.25	56032.8
dn_MIS	0.0473341	1	0.56	1582	256	1838	75	12	87	0.139282	0.137931	65100	0.0318202	9067.25	56032.8
dn_PTV	0.0642002	1.8	0.011	1582	256	1838	92	26	118	0.139282	0.220339	65200	1	9081.18	56118.8
dn_MIS	0.0473341	1	0.56	1582	256	1838	75	12	87	0.139282	0.137931	65200	0.0318077	9081.18	56118.8
dn_PTV	0.0642002	1.8	0.011	1582	256	1838	92	26	118	0.139282	0.220339	65300	1	9095.1	56204.9
dn_MIS	0.0473341	1	0.56	1582	256	1838	75	12	87	0.139282	0.137931	65300	0.0317952	9095.1	56204.9
dn_PTV	0.0642002	1.8	0.011	1582	256	1838	92	26	118	0.139282	0.220339	65400	1	9109.03	56291
dn_MIS	0.0473341	1	0.56	1582	256	1838	75	12	87	0.139282	0.137931	65400	0.0317826	9109.03	56291
dn_PTV	0.0642002	1.8	0.011	1582	256	1838	92	26	118	0.139282	0.220339	65500	1	9122.96	56377
dn_MIS	0.0473341	1	0.56	1582	256	1838	75	12	87	0.139282	0.137931	65500	0.0317726	9122.96	56377
dn_PTV	0.0642002	1.8	0.011	1582	256	1838	92	26	118	0.139282	0.220339	65600	1	9136.89	56463.1
dn_MIS	0.0473341	1	0.56	1582	256	1838	75	12	87	0.139282	0.137931	65600	0.0317601	9136.89	56463.1
dn_PTV	0.0642002	1.8	0.011	1582	256	1838	92	26	118	0.139282	0.220339	65700	1	9150.82	56549.2
dn_MIS	0.0473341	1	0.56	1582	256	1838	75	12	87	0.139282	0.137931	65700	0.0317477	9150.82	56549.2
dn_PTV	0.0642002	1.8	0.011	1582	256	1838	92	26	118	0.139282	0.220339	65800	1	9164.74	56635.3
dn_MIS	0.0473341	1	0.56	1582	256	1838	75	12	87	0.139282	0.137931	65800	0.0317352	9164.74	56635.3
dn_PTV	0.0642002	1.8	0.011	1582	256	1838	92	26	118	0.139282	0.220339	65900	1	9178.67	56721.3
dn_MIS	0.0473341	1	0.56	1582	256	1838	75	12	87	0.139282	0.137931	65900	0.0317252	9178.67	56721.3
dn_PTV	0.0642002	1.8	0.011	1582	256	1838	92	26	118	0.139282	0.220339	66000	1	9192.6	56807.4
dn_MIS	0.0473341	1	0.56	1582	256	1838	75	12	87	0.139282	0.137931	66000	0.0317128	9192.6	56807.4
dn_PTV	0.0642002	1.8	0.011	1582	256	1838	92	26	118	0.139282	0.220339	66100	1	9206.53	56893.5
dn_MIS	0.0473341	1	0.56	1582	256	1838	75	12	87	0.139282	0.137931	66100	0.0317004	9206.53	56893.5
dn_PTV	0.0642002	1.8	0.011	1582	256	1838	92	26	118	0.139282	0.220339	66200	1	9220.46	56979.5
dn_MIS	0.0473341	1	0.56	1582	256	1838	75	12	87	0.139282	0.137931	66200	0.031688	9220.46	56979.5
dn_PTV	0.0642002	1.8	0.011	1582	256	1838	92	26	118	0.139282	0.220339	66300	1	9234.39	57065.6
dn_MIS	0.0473341	1	0.56	1582	256	1838	75	12	87	0.139282	0.137931	66300	0.031678	9234.39	57065.6
dn_PTV	0.0642002	1.8	0.011	1582	256	1838	92	26	118	0.139282	0.220339	66400	1	9248.31	57151.7
dn_MIS	0.0473341	1	0.56	1582	256	1838	75	12	87	0.139282	0.137931	66400	0.0316657	9248.31	57151.7
dn_PTV	0.0642002	1.8	0.011	1582	256	1838	92	26	118	0.139282	0.220339	66500	1	9262.24	57237.8
dn_MIS	0.0473341	1	0.56	1582	256	1838	75	12	87	0.139282	0.137931	66500	0.0316533	9262.24	57237.8
dn_PTV	0.0642002	1.8	0.011	1582	256	1838	92	26	118	0.139282	0.220339	66600	1	9276.17	57323.8
dn_MIS	0.0473341	1	0.56	1582	256	1838	75	12	87	0.139282	0.137931	66600	0.0316434	9276.17	57323.8
dn_PTV	0.0642002	1.8	0.011	1582	256	1838	92	26	118	0.139282	0.220339	66700	1	9290.1	57409.9
dn_MIS	0.0473341	1	0.56	1582	256	1838	75	12	87	0.139282	0.137931	66700	0.0316311	9290.1	57409.9
dn_PTV	0.0642002	1.8	0.011	1582	256	1838	92	26	118	0.139282	0.220339	66800	1	9304.03	57496
dn_MIS	0.0473341	1	0.56	1582	256	1838	75	12	87	0.139282	0.137931	66800	0.0316187	9304.03	57496
dn_PTV	0.0642002	1.8	0.011	1582	256	1838	92	26	118	0.139282	0.220339	66900	1	9317.95	57582
dn_MIS	0.0473341	1	0.56	1582	256	1838	75	12	87	0.139282	0.137931	66900	0.0316064	9317.95	57582
dn_PTV	0.0642002	1.8	0.011	1582	256	1838	92	26	118	0.139282	0.220339	67000	1	9331.88	57668.1
dn_MIS	0.0473341	1	0.56	1582	256	1838	75	12	87	0.139282	0.137931	67000	0.0315966	9331.88	57668.1
dn_PTV	0.0642002	1.8	0.011	1582	256	1838	92	26	118	0.139282	0.220339	67100	1	9345.81	57754.2
dn_MIS	0.0473341	1	0.56	1582	256	1838	75	12	87	0.139282	0.137931	67100	0.0315843	9345.81	57754.2
dn_PTV	0.0642002	1.8	0.011	1582	256	1838	92	26	118	0.139282	0.220339	67200	1	9359.74	57840.3
dn_MIS	0.0473341	1	0.56	1582	256	1838	75	12	87	0.139282	0.137931	67200	0.031572	9359.74	57840.3
dn_PTV	0.0642002	1.8	0.011	1582	256	1838	92	26	118	0.139282	0.220339	67300	1	9373.67	57926.3
dn_MIS	0.0473341	1	0.56	1582	256	1838	75	12	87	0.139282	0.137931	67300	0.0315597	9373.67	57926.3
dn_PTV	0.0642002	1.8	0.011	1582	256	1838	92	26	118	0.139282	0.220339	67400	1	9387.6	58012.4
dn_MIS	0.0473341	1	0.56	1582	256	1838	75	12	87	0.139282	0.137931	67400	0.0315499	9387.6	58012.4
dn_PTV	0.0642002	1.8	0.011	1582	256	1838	92	26	118	0.139282	0.220339	67500	1	9401.52	58098.5
dn_MIS	0.0473341	1	0.56	1582	256	1838	75	12	87	0.139282	0.137931	67500	0.0315377	9401.52	58098.5
dn_PTV	0.0642002	1.8	0.011	1582	256	1838	92	26	118	0.139282	0.220339	67600	1	9415.45	58184.5
dn_MIS	0.0473341	1	0.56	1582	256	1838	75	12	87	0.139282	0.137931	67600	0.0315254	9415.45	58184.5
dn_PTV	0.0642002	1.8	0.011	1582	256	1838	92	26	118	0.139282	0.220339	67700	1	9429.38	58270.6
dn_MIS	0.0473341	1	0.56	1582	256	1838	75	12	87	0.139282	0.137931	67700	0.0315132	9429.38	58270.6
dn_PTV	0.0642002	1.8	0.011	1582	256	1838	92	26	118	0.139282	0.220339	67800	1	9443.31	58356.7
dn_MIS	0.0473341	1	0.56	1582	256	1838	75	12	87	0.139282	0.137931	67800	0.0315035	9443.31	58356.7
dn_PTV	0.0642002	1.8	0.011	1582	256	1838	92	26	118	0.139282	0.220339	67900	1	9457.24	58442.8
dn_MIS	0.0473341	1	0.56	1582	256	1838	75	12	87	0.139282	0.137931	67900	0.0314913	9457.24	58442.8
dn_PTV	0.0642002	1.8	0.011	1582	256	1838	92	26	118	0.139282	0.220339	68000	1	9471.16	58528.8
dn_MIS	0.0473341	1	0.56	1582	256	1838	75	12	87	0.139282	0.137931	68000	0.0314791	9471.16	58528.8
dn_PTV	0.0642002	1.8	0.011	1582	256	1838	92	26	118	0.139282	0.220339	68100	1	9485.09	58614.9
dn_MIS	0.0473341	1	0.56	1582	256	1838	75	12	87	0.139282	0.137931	68100	0.0314693	9485.09	58614.9
dn_PTV	0.0642002	1.8	0.011	1582	256	1838	92	26	118	0.139282	0.220339	68200	1	9499.02	58701
dn_MIS	0.0473341	1	0.56	1582	256	1838	75	12	87	0.139282	0.137931	68200	0.0314572	9499.02	58701
dn_PTV	0.0642002	1.8	0.011	1582	256	1838	92	26	118	0.139282	0.220339	68300	1	9512.95	58787.1
dn_MIS	0.0473341	1	0.56	1582	256	1838	75	12	87	0.139282	0.137931	68300	0.0314451	9512.95	58787.1
dn_PTV	0.0642002	1.8	0.011	1582	256	1838	92	26	118	0.139282	0.220339	68400	1	9526.88	58873.1
dn_MIS	0.0473341	1	0.56	1582	256	1838	75	12	87	0.139282	0.137931	68400	0.0314329	9526.88	58873.1
dn_PTV	0.0642002	1.8	0.011	1582	256	1838	92	26	118	0.139282	0.220339	68500	1	9540.81	58959.2
dn_MIS	0.0473341	1	0.56	1582	256	1838	75	12	87	0.139282	0.137931	68500	0.0314232	9540.81	58959.2
dn_PTV	0.0642002	1.8	0.011	1582	256	1838	92	26	118	0.139282	0.220339	68600	1	9554.73	59045.3
dn_MIS	0.0473341	1	0.56	1582	256	1838	75	12	87	0.139282	0.137931	68600	0.0314111	9554.73	59045.3
dn_PTV	0.0642002	1.8	0.011	1582	256	1838	92	26	118	0.139282	0.220339	68700	1	9568.66	59131.3
dn_MIS	0.0473341	1	0.56	1582	256	1838	75	12	87	0.139282	0.137931	68700	0.031399	9568.66	59131.3
dn_PTV	0.0642002	1.8	0.011	1582	256	1838	92	26	118	0.139282	0.220339	68800	1	9582.59	59217.4
dn_MIS	0.0473341	1	0.56	1582	256	1838	75	12	87	0.139282	0.137931	68800	0.031387	9582.59	59217.4
dn_PTV	0.0642002	1.8	0.011	1582	256	1838	92	26	118	0.139282	0.220339	68900	1	9596.52	59303.5
dn_MIS	0.0473341	1	0.56	1582	256	1838	75	12	87	0.139282	0.137931	68900	0.0313773	9596.52	59303.5
dn_PTV	0.0642002	1.8	0.011	1582	256	1838	92	26	118	0.139282	0.220339	69000	1	9610.45	59389.6
dn_MIS	0.0473341	1	0.56	1582	256	1838	75	12	87	0.139282	0.137931	69000	0.0313652	9610.45	59389.6
dn_PTV	0.0642002	1.8	0.011	1582	256	1838	92	26	118	0.139282	0.220339	69100	1	9624.37	59475.6
dn_MIS	0.0473341	1	0.56	1582	256	1838	75	12	87	0.139282	0.137931	69100	0.0313532	9624.37	59475.6
dn_PTV	0.0642002	1.8	0.011	1582	256	1838	92	26	118	0.139282	0.220339	69200	1	9638.3	59561.7
dn_MIS	0.0473341	1	0.56	1582	256	1838	75	12	87	0.139282	0.137931	69200	0.0313412	9638.3	59561.7
dn_PTV	0.0642002	1.8	0.011	1582	256	1838	92	26	118	0.139282	0.220339	69300	1	9652.23	59647.8
dn_MIS	0.0473341	1	0.56	1582	256	1838	75	12	87	0.139282	0.137931	69300	0.0313316	9652.23	59647.8
dn_PTV	0.0642002	1.8	0.011	1582	256	1838	92	26	118	0.139282	0.220339	69400	1	9666.16	59733.8
dn_MIS	0.0473341	1	0.56	1582	256	1838	75	12	87	0.139282	0.137931	69400	0.0313196	9666.16	59733.8
dn_PTV	0.0642002	1.8	0.011	1582	256	1838	92	26	118	0.139282	0.220339	69500	1	9680.09	59819.9
dn_MIS	0.0473341	1	0.56	1582	256	1838	75	12	87	0.139282	0.137931	69500	0.0313076	9680.09	59819.9
dn_PTV	0.0642002	1.8	0.011	1582	256	1838	92	26	118	0.139282	0.220339	69600	1	9694.02	59906
dn_MIS	0.0473341	1	0.56	1582	256	1838	75	12	87	0.139282	0.137931	69600	0.031298	9694.02	59906
dn_PTV	0.0642002	1.8	0.011	1582	256	1838	92	26	118	0.139282	0.220339	69700	1	9707.94	59992.1
dn_MIS	0.0473341	1	0.56	1582	256	1838	75	12	87	0.139282	0.137931	69700	0.031286	9707.94	59992.1
dn_PTV	0.0642002	1.8	0.011	1582	256	1838	92	26	118	0.139282	0.220339	69800	1	9721.87	60078.1
dn_MIS	0.0473341	1	0.56	1582	256	1838	75	12	87	0.139282	0.137931	69800	0.0312741	9721.87	60078.1
dn_PTV	0.0642002	1.8	0.011	1582	256	1838	92	26	118	0.139282	0.220339	69900	1	9735.8	60164.2
dn_MIS	0.0473341	1	0.56	1582	256	1838	75	12	87	0.139282	0.137931	69900	0.0312621	9735.8	60164.2
dn_PTV	0.0642002	1.8	0.011	1582	256	1838	92	26	118	0.139282	0.220339	70000	1	9749.73	60250.3
dn_MIS	0.0473341	1	0.56	1582	256	1838	75	12	87	0.139282	0.137931	70000	0.0312526	9749.73	60250.3

## Sheet: 3D
type	mean_rate	RR	p.value	s0	s1	s	n0	n1	n	exp_prob	obs_prob	sp	pw	nCase	nCntl
dn_PTV	0.0462085	1.2	0.32	2001	531	2532	90	27	117	0.209716	0.230769	0		0	0
dn_MIS	0.0450237	1.2	0.2	2001	531	2532	86	28	114	0.209716	0.245614	0		0	0
dn_PTV	0.0462085	1.2	0.32	2001	531	2532	90	27	117	0.209716	0.230769	100	0.0562859	20.9716	79.0284
dn_MIS	0.0450237	1.2	0.2	2001	531	2532	86	28	114	0.209716	0.245614	100	0.061495	20.9716	79.0284
dn_PTV	0.0462085	1.2	0.32	2001	531	2532	90	27	117	0.209716	0.230769	200	0.0609007	41.9431	158.057
dn_MIS	0.0450237	1.2	0.2	2001	531	2532	86	28	114	0.209716	0.245614	200	0.0700931	41.9431	158.057
dn_PTV	0.0462085	1.2	0.32	2001	531	2532	90	27	117	0.209716	0.230769	300	0.0656589	62.9147	237.085
dn_MIS	0.0450237	1.2	0.2	2001	531	2532	86	28	114	0.209716	0.245614	300	0.0792975	62.9147	237.085
dn_PTV	0.0462085	1.2	0.32	2001	531	2532	90	27	117	0.209716	0.230769	400	0.0690328	83.8863	316.114
dn_MIS	0.0450237	1.2	0.2	2001	531	2532	86	28	114	0.209716	0.245614	400	0.0860145	83.8863	316.114
dn_PTV	0.0462085	1.2	0.32	2001	531	2532	90	27	117	0.209716	0.230769	500	0.0729118	104.858	395.142
dn_MIS	0.0450237	1.2	0.2	2001	531	2532	86	28	114	0.209716	0.245614	500	0.0939163	104.858	395.142
dn_PTV	0.0462085	1.2	0.32	2001	531	2532	90	27	117	0.209716	0.230769	600	0.0765273	125.829	474.171
dn_MIS	0.0450237	1.2	0.2	2001	531	2532	86	28	114	0.209716	0.245614	600	0.0999601	125.829	474.171
dn_PTV	0.0462085	1.2	0.32	2001	531	2532	90	27	117	0.209716	0.230769	700	0.0792783	146.801	553.199
dn_MIS	0.0450237	1.2	0.2	2001	531	2532	86	28	114	0.209716	0.245614	700	0.107261	146.801	553.199
dn_PTV	0.0462085	1.2	0.32	2001	531	2532	90	27	117	0.209716	0.230769	800	0.0825791	167.773	632.227
dn_MIS	0.0450237	1.2	0.2	2001	531	2532	86	28	114	0.209716	0.245614	800	0.112944	167.773	632.227
dn_PTV	0.0462085	1.2	0.32	2001	531	2532	90	27	117	0.209716	0.230769	900	0.085756	188.744	711.256
dn_MIS	0.0450237	1.2	0.2	2001	531	2532	86	28	114	0.209716	0.245614	900	0.119891	188.744	711.256
dn_PTV	0.0462085	1.2	0.32	2001	531	2532	90	27	117	0.209716	0.230769	1000	0.0882237	209.716	790.284
dn_MIS	0.0450237	1.2	0.2	2001	531	2532	86	28	114	0.209716	0.245614	1000	0.125344	209.716	790.284
dn_PTV	0.0462085	1.2	0.32	2001	531	2532	90	27	117	0.209716	0.230769	1100	0.0912305	230.687	869.313
dn_MIS	0.0450237	1.2	0.2	2001	531	2532	86	28	114	0.209716	0.245614	1100	0.132053	230.687	869.313
dn_PTV	0.0462085	1.2	0.32	2001	531	2532	90	27	117	0.209716	0.230769	1200	0.0935821	251.659	948.341
dn_MIS	0.0450237	1.2	0.2	2001	531	2532	86	28	114	0.209716	0.245614	1200	0.137346	251.659	948.341
dn_PTV	0.0462085	1.2	0.32	2001	531	2532	90	27	117	0.209716	0.230769	1300	0.0964631	272.63	1027.37
dn_MIS	0.0450237	1.2	0.2	2001	531	2532	86	28	114	0.209716	0.245614	1300	0.143883	272.63	1027.37
dn_PTV	0.0462085	1.2	0.32	2001	531	2532	90	27	117	0.209716	0.230769	1400	0.0992871	293.602	1106.4
dn_MIS	0.0450237	1.2	0.2	2001	531	2532	86	28	114	0.209716	0.245614	1400	0.149056	293.602	1106.4
dn_PTV	0.0462085	1.2	0.32	2001	531	2532	90	27	117	0.209716	0.230769	1500	0.10151	314.573	1185.43
dn_MIS	0.0450237	1.2	0.2	2001	531	2532	86	28	114	0.209716	0.245614	1500	0.15546	314.573	1185.43
dn_PTV	0.0462085	1.2	0.32	2001	531	2532	90	27	117	0.209716	0.230769	1600	0.104248	335.545	1264.45
dn_MIS	0.0450237	1.2	0.2	2001	531	2532	86	28	114	0.209716	0.245614	1600	0.160538	335.545	1264.45
dn_PTV	0.0462085	1.2	0.32	2001	531	2532	90	27	117	0.209716	0.230769	1700	0.106945	356.517	1343.48
dn_MIS	0.0450237	1.2	0.2	2001	531	2532	86	28	114	0.209716	0.245614	1700	0.166834	356.517	1343.48
dn_PTV	0.0462085	1.2	0.32	2001	531	2532	90	27	117	0.209716	0.230769	1800	0.109077	377.488	1422.51
dn_MIS	0.0450237	1.2	0.2	2001	531	2532	86	28	114	0.209716	0.245614	1800	0.171834	377.488	1422.51
dn_PTV	0.0462085	1.2	0.32	2001	531	2532	90	27	117	0.209716	0.230769	1900	0.111711	398.46	1501.54
dn_MIS	0.0450237	1.2	0.2	2001	531	2532	86	28	114	0.209716	0.245614	1900	0.178041	398.46	1501.54
dn_PTV	0.0462085	1.2	0.32	2001	531	2532	90	27	117	0.209716	0.230769	2000	0.113797	419.431	1580.57
dn_MIS	0.0450237	1.2	0.2	2001	531	2532	86	28	114	0.209716	0.245614	2000	0.182975	419.431	1580.57
dn_PTV	0.0462085	1.2	0.32	2001	531	2532	90	27	117	0.209716	0.230769	2100	0.116378	440.403	1659.6
dn_MIS	0.0450237	1.2	0.2	2001	531	2532	86	28	114	0.209716	0.245614	2100	0.189104	440.403	1659.6
dn_PTV	0.0462085	1.2	0.32	2001	531	2532	90	27	117	0.209716	0.230769	2200	0.118934	461.374	1738.63
dn_MIS	0.0450237	1.2	0.2	2001	531	2532	86	28	114	0.209716	0.245614	2200	0.193979	461.374	1738.63
dn_PTV	0.0462085	1.2	0.32	2001	531	2532	90	27	117	0.209716	0.230769	2300	0.120961	482.346	1817.65
dn_MIS	0.0450237	1.2	0.2	2001	531	2532	86	28	114	0.209716	0.245614	2300	0.200039	482.346	1817.65
dn_PTV	0.0462085	1.2	0.32	2001	531	2532	90	27	117	0.209716	0.230769	2400	0.123474	503.318	1896.68
dn_MIS	0.0450237	1.2	0.2	2001	531	2532	86	28	114	0.209716	0.245614	2400	0.204861	503.318	1896.68
dn_PTV	0.0462085	1.2	0.32	2001	531	2532	90	27	117	0.209716	0.230769	2500	0.125967	524.289	1975.71
dn_MIS	0.0450237	1.2	0.2	2001	531	2532	86	28	114	0.209716	0.245614	2500	0.210859	524.289	1975.71
dn_PTV	0.0462085	1.2	0.32	2001	531	2532	90	27	117	0.209716	0.230769	2600	0.127947	545.261	2054.74
dn_MIS	0.0450237	1.2	0.2	2001	531	2532	86	28	114	0.209716	0.245614	2600	0.215633	545.261	2054.74
dn_PTV	0.0462085	1.2	0.32	2001	531	2532	90	27	117	0.209716	0.230769	2700	0.130406	566.232	2133.77
dn_MIS	0.0450237	1.2	0.2	2001	531	2532	86	28	114	0.209716	0.245614	2700	0.221572	566.232	2133.77
dn_PTV	0.0462085	1.2	0.32	2001	531	2532	90	27	117	0.209716	0.230769	2800	0.132361	587.204	2212.8
dn_MIS	0.0450237	1.2	0.2	2001	531	2532	86	28	114	0.209716	0.245614	2800	0.226301	587.204	2212.8
dn_PTV	0.0462085	1.2	0.32	2001	531	2532	90	27	117	0.209716	0.230769	2900	0.13479	608.175	2291.82
dn_MIS	0.0450237	1.2	0.2	2001	531	2532	86	28	114	0.209716	0.245614	2900	0.232185	608.175	2291.82
dn_PTV	0.0462085	1.2	0.32	2001	531	2532	90	27	117	0.209716	0.230769	3000	0.137203	629.147	2370.85
dn_MIS	0.0450237	1.2	0.2	2001	531	2532	86	28	114	0.209716	0.245614	3000	0.236871	629.147	2370.85
dn_PTV	0.0462085	1.2	0.32	2001	531	2532	90	27	117	0.209716	0.230769	3100	0.139123	650.118	2449.88
dn_MIS	0.0450237	1.2	0.2	2001	531	2532	86	28	114	0.209716	0.245614	3100	0.242702	650.118	2449.88
dn_PTV	0.0462085	1.2	0.32	2001	531	2532	90	27	117	0.209716	0.230769	3200	0.141511	671.09	2528.91
dn_MIS	0.0450237	1.2	0.2	2001	531	2532	86	28	114	0.209716	0.245614	3200	0.247347	671.09	2528.91
dn_PTV	0.0462085	1.2	0.32	2001	531	2532	90	27	117	0.209716	0.230769	3300	0.143412	692.062	2607.94
dn_MIS	0.0450237	1.2	0.2	2001	531	2532	86	28	114	0.209716	0.245614	3300	0.253127	692.062	2607.94
dn_PTV	0.0462085	1.2	0.32	2001	531	2532	90	27	117	0.209716	0.230769	3400	0.145777	713.033	2686.97
dn_MIS	0.0450237	1.2	0.2	2001	531	2532	86	28	114	0.209716	0.245614	3400	0.257732	713.033	2686.97
dn_PTV	0.0462085	1.2	0.32	2001	531	2532	90	27	117	0.209716	0.230769	3500	0.14813	734.005	2766
dn_MIS	0.0450237	1.2	0.2	2001	531	2532	86	28	114	0.209716	0.245614	3500	0.263463	734.005	2766
dn_PTV	0.0462085	1.2	0.32	2001	531	2532	90	27	117	0.209716	0.230769	3600	0.150004	754.976	2845.02
dn_MIS	0.0450237	1.2	0.2	2001	531	2532	86	28	114	0.209716	0.245614	3600	0.268028	754.976	2845.02
dn_PTV	0.0462085	1.2	0.32	2001	531	2532	90	27	117	0.209716	0.230769	3700	0.152337	775.948	2924.05
dn_MIS	0.0450237	1.2	0.2	2001	531	2532	86	28	114	0.209716	0.245614	3700	0.273711	775.948	2924.05
dn_PTV	0.0462085	1.2	0.32	2001	531	2532	90	27	117	0.209716	0.230769	3800	0.154659	796.919	3003.08
dn_MIS	0.0450237	1.2	0.2	2001	531	2532	86	28	114	0.209716	0.245614	3800	0.278237	796.919	3003.08
dn_PTV	0.0462085	1.2	0.32	2001	531	2532	90	27	117	0.209716	0.230769	3900	0.15651	817.891	3082.11
dn_MIS	0.0450237	1.2	0.2	2001	531	2532	86	28	114	0.209716	0.245614	3900	0.283872	817.891	3082.11
dn_PTV	0.0462085	1.2	0.32	2001	531	2532	90	27	117	0.209716	0.230769	4000	0.158815	838.863	3161.14
dn_MIS	0.0450237	1.2	0.2	2001	531	2532	86	28	114	0.209716	0.245614	4000	0.28836	838.863	3161.14
dn_PTV	0.0462085	1.2	0.32	2001	531	2532	90	27	117	0.209716	0.230769	4100	0.160652	859.834	3240.17
dn_MIS	0.0450237	1.2	0.2	2001	531	2532	86	28	114	0.209716	0.245614	4100	0.293947	859.834	3240.17
dn_PTV	0.0462085	1.2	0.32	2001	531	2532	90	27	117	0.209716	0.230769	4200	0.16294	880.806	3319.19
dn_MIS	0.0450237	1.2	0.2	2001	531	2532	86	28	114	0.209716	0.245614	4200	0.298397	880.806	3319.19
dn_PTV	0.0462085	1.2	0.32	2001	531	2532	90	27	117	0.209716	0.230769	4300	0.16522	901.777	3398.22
dn_MIS	0.0450237	1.2	0.2	2001	531	2532	86	28	114	0.209716	0.245614	4300	0.303936	901.777	3398.22
dn_PTV	0.0462085	1.2	0.32	2001	531	2532	90	27	117	0.209716	0.230769	4400	0.167038	922.749	3477.25
dn_MIS	0.0450237	1.2	0.2	2001	531	2532	86	28	114	0.209716	0.245614	4400	0.308348	922.749	3477.25
dn_PTV	0.0462085	1.2	0.32	2001	531	2532	90	27	117	0.209716	0.230769	4500	0.169303	943.72	3556.28
dn_MIS	0.0450237	1.2	0.2	2001	531	2532	86	28	114	0.209716	0.245614	4500	0.313839	943.72	3556.28
dn_PTV	0.0462085	1.2	0.32	2001	531	2532	90	27	117	0.209716	0.230769	4600	0.17156	964.692	3635.31
dn_MIS	0.0450237	1.2	0.2	2001	531	2532	86	28	114	0.209716	0.245614	4600	0.318213	964.692	3635.31
dn_PTV	0.0462085	1.2	0.32	2001	531	2532	90	27	117	0.209716	0.230769	4700	0.17336	985.664	3714.34
dn_MIS	0.0450237	1.2	0.2	2001	531	2532	86	28	114	0.209716	0.245614	4700	0.323657	985.664	3714.34
dn_PTV	0.0462085	1.2	0.32	2001	531	2532	90	27	117	0.209716	0.230769	4800	0.175604	1006.64	3793.36
dn_MIS	0.0450237	1.2	0.2	2001	531	2532	86	28	114	0.209716	0.245614	4800	0.327993	1006.64	3793.36
dn_PTV	0.0462085	1.2	0.32	2001	531	2532	90	27	117	0.209716	0.230769	4900	0.177394	1027.61	3872.39
dn_MIS	0.0450237	1.2	0.2	2001	531	2532	86	28	114	0.209716	0.245614	4900	0.333389	1027.61	3872.39
dn_PTV	0.0462085	1.2	0.32	2001	531	2532	90	27	117	0.209716	0.230769	5000	0.179625	1048.58	3951.42
dn_MIS	0.0450237	1.2	0.2	2001	531	2532	86	28	114	0.209716	0.245614	5000	0.337687	1048.58	3951.42
dn_PTV	0.0462085	1.2	0.32	2001	531	2532	90	27	117	0.209716	0.230769	5100	0.18185	1069.55	4030.45
dn_MIS	0.0450237	1.2	0.2	2001	531	2532	86	28	114	0.209716	0.245614	5100	0.343035	1069.55	4030.45
dn_PTV	0.0462085	1.2	0.32	2001	531	2532	90	27	117	0.209716	0.230769	5200	0.183625	1090.52	4109.48
dn_MIS	0.0450237	1.2	0.2	2001	531	2532	86	28	114	0.209716	0.245614	5200	0.347294	1090.52	4109.48
dn_PTV	0.0462085	1.2	0.32	2001	531	2532	90	27	117	0.209716	0.230769	5300	0.185838	1111.49	4188.51
dn_MIS	0.0450237	1.2	0.2	2001	531	2532	86	28	114	0.209716	0.245614	5300	0.352594	1111.49	4188.51
dn_PTV	0.0462085	1.2	0.32	2001	531	2532	90	27	117	0.209716	0.230769	5400	0.188044	1132.46	4267.54
dn_MIS	0.0450237	1.2	0.2	2001	531	2532	86	28	114	0.209716	0.245614	5400	0.356815	1132.46	4267.54
dn_PTV	0.0462085	1.2	0.32	2001	531	2532	90	27	117	0.209716	0.230769	5500	0.189805	1153.44	4346.56
dn_MIS	0.0450237	1.2	0.2	2001	531	2532	86	28	114	0.209716	0.245614	5500	0.362067	1153.44	4346.56
dn_PTV	0.0462085	1.2	0.32	2001	531	2532	90	27	117	0.209716	0.230769	5600	0.192001	1174.41	4425.59
dn_MIS	0.0450237	1.2	0.2	2001	531	2532	86	28	114	0.209716	0.245614	5600	0.366249	1174.41	4425.59
dn_PTV	0.0462085	1.2	0.32	2001	531	2532	90	27	117	0.209716	0.230769	5700	0.193753	1195.38	4504.62
dn_MIS	0.0450237	1.2	0.2	2001	531	2532	86	28	114	0.209716	0.245614	5700	0.371452	1195.38	4504.62
dn_PTV	0.0462085	1.2	0.32	2001	531	2532	90	27	117	0.209716	0.230769	5800	0.195938	1216.35	4583.65
dn_MIS	0.0450237	1.2	0.2	2001	531	2532	86	28	114	0.209716	0.245614	5800	0.375595	1216.35	4583.65
dn_PTV	0.0462085	1.2	0.32	2001	531	2532	90	27	117	0.209716	0.230769	5900	0.198118	1237.32	4662.68
dn_MIS	0.0450237	1.2	0.2	2001	531	2532	86	28	114	0.209716	0.245614	5900	0.380749	1237.32	4662.68
dn_PTV	0.0462085	1.2	0.32	2001	531	2532	90	27	117	0.209716	0.230769	6000	0.199857	1258.29	4741.71
dn_MIS	0.0450237	1.2	0.2	2001	531	2532	86	28	114	0.209716	0.245614	6000	0.384853	1258.29	4741.71
dn_PTV	0.0462085	1.2	0.32	2001	531	2532	90	27	117	0.209716	0.230769	6100	0.202027	1279.27	4820.73
dn_MIS	0.0450237	1.2	0.2	2001	531	2532	86	28	114	0.209716	0.245614	6100	0.389958	1279.27	4820.73
dn_PTV	0.0462085	1.2	0.32	2001	531	2532	90	27	117	0.209716	0.230769	6200	0.203759	1300.24	4899.76
dn_MIS	0.0450237	1.2	0.2	2001	531	2532	86	28	114	0.209716	0.245614	6200	0.394022	1300.24	4899.76
dn_PTV	0.0462085	1.2	0.32	2001	531	2532	90	27	117	0.209716	0.230769	6300	0.20592	1321.21	4978.79
dn_MIS	0.0450237	1.2	0.2	2001	531	2532	86	28	114	0.209716	0.245614	6300	0.399078	1321.21	4978.79
dn_PTV	0.0462085	1.2	0.32	2001	531	2532	90	27	117	0.209716	0.230769	6400	0.208075	1342.18	5057.82
dn_MIS	0.0450237	1.2	0.2	2001	531	2532	86	28	114	0.209716	0.245614	6400	0.403103	1342.18	5057.82
dn_PTV	0.0462085	1.2	0.32	2001	531	2532	90	27	117	0.209716	0.230769	6500	0.209795	1363.15	5136.85
dn_MIS	0.0450237	1.2	0.2	2001	531	2532	86	28	114	0.209716	0.245614	6500	0.408109	1363.15	5136.85
dn_PTV	0.0462085	1.2	0.32	2001	531	2532	90	27	117	0.209716	0.230769	6600	0.211942	1384.12	5215.88
dn_MIS	0.0450237	1.2	0.2	2001	531	2532	86	28	114	0.209716	0.245614	6600	0.412094	1384.12	5215.88
dn_PTV	0.0462085	1.2	0.32	2001	531	2532	90	27	117	0.209716	0.230769	6700	0.214083	1405.09	5294.91
dn_MIS	0.0450237	1.2	0.2	2001	531	2532	86	28	114	0.209716	0.245614	6700	0.41705	1405.09	5294.91
dn_PTV	0.0462085	1.2	0.32	2001	531	2532	90	27	117	0.209716	0.230769	6800	0.215793	1426.07	5373.93
dn_MIS	0.0450237	1.2	0.2	2001	531	2532	86	28	114	0.209716	0.245614	6800	0.420995	1426.07	5373.93
dn_PTV	0.0462085	1.2	0.32	2001	531	2532	90	27	117	0.209716	0.230769	6900	0.217925	1447.04	5452.96
dn_MIS	0.0450237	1.2	0.2	2001	531	2532	86	28	114	0.209716	0.245614	6900	0.425901	1447.04	5452.96
dn_PTV	0.0462085	1.2	0.32	2001	531	2532	90	27	117	0.209716	0.230769	7000	0.219628	1468.01	5531.99
dn_MIS	0.0450237	1.2	0.2	2001	531	2532	86	28	114	0.209716	0.245614	7000	0.429806	1468.01	5531.99
dn_PTV	0.0462085	1.2	0.32	2001	531	2532	90	27	117	0.209716	0.230769	7100	0.221752	1488.98	5611.02
dn_MIS	0.0450237	1.2	0.2	2001	531	2532	86	28	114	0.209716	0.245614	7100	0.434662	1488.98	5611.02
dn_PTV	0.0462085	1.2	0.32	2001	531	2532	90	27	117	0.209716	0.230769	7200	0.223872	1509.95	5690.05
dn_MIS	0.0450237	1.2	0.2	2001	531	2532	86	28	114	0.209716	0.245614	7200	0.438526	1509.95	5690.05
dn_PTV	0.0462085	1.2	0.32	2001	531	2532	90	27	117	0.209716	0.230769	7300	0.225565	1530.92	5769.08
dn_MIS	0.0450237	1.2	0.2	2001	531	2532	86	28	114	0.209716	0.245614	7300	0.443332	1530.92	5769.08
dn_PTV	0.0462085	1.2	0.32	2001	531	2532	90	27	117	0.209716	0.230769	7400	0.227676	1551.9	5848.1
dn_MIS	0.0450237	1.2	0.2	2001	531	2532	86	28	114	0.209716	0.245614	7400	0.447156	1551.9	5848.1
dn_PTV	0.0462085	1.2	0.32	2001	531	2532	90	27	117	0.209716	0.230769	7500	0.229784	1572.87	5927.13
dn_MIS	0.0450237	1.2	0.2	2001	531	2532	86	28	114	0.209716	0.245614	7500	0.451911	1572.87	5927.13
dn_PTV	0.0462085	1.2	0.32	2001	531	2532	90	27	117	0.209716	0.230769	7600	0.231466	1593.84	6006.16
dn_MIS	0.0450237	1.2	0.2	2001	531	2532	86	28	114	0.209716	0.245614	7600	0.455694	1593.84	6006.16
dn_PTV	0.0462085	1.2	0.32	2001	531	2532	90	27	117	0.209716	0.230769	7700	0.233566	1614.81	6085.19
dn_MIS	0.0450237	1.2	0.2	2001	531	2532	86	28	114	0.209716	0.245614	7700	0.460398	1614.81	6085.19
dn_PTV	0.0462085	1.2	0.32	2001	531	2532	90	27	117	0.209716	0.230769	7800	0.235242	1635.78	6164.22
dn_MIS	0.0450237	1.2	0.2	2001	531	2532	86	28	114	0.209716	0.245614	7800	0.464141	1635.78	6164.22
dn_PTV	0.0462085	1.2	0.32	2001	531	2532	90	27	117	0.209716	0.230769	7900	0.237334	1656.75	6243.25
dn_MIS	0.0450237	1.2	0.2	2001	531	2532	86	28	114	0.209716	0.245614	7900	0.468794	1656.75	6243.25
dn_PTV	0.0462085	1.2	0.32	2001	531	2532	90	27	117	0.209716	0.230769	8000	0.239421	1677.73	6322.27
dn_MIS	0.0450237	1.2	0.2	2001	531	2532	86	28	114	0.209716	0.245614	8000	0.472496	1677.73	6322.27
dn_PTV	0.0462085	1.2	0.32	2001	531	2532	90	27	117	0.209716	0.230769	8100	0.241088	1698.7	6401.3
dn_MIS	0.0450237	1.2	0.2	2001	531	2532	86	28	114	0.209716	0.245614	8100	0.477097	1698.7	6401.3
dn_PTV	0.0462085	1.2	0.32	2001	531	2532	90	27	117	0.209716	0.230769	8200	0.243168	1719.67	6480.33
dn_MIS	0.0450237	1.2	0.2	2001	531	2532	86	28	114	0.209716	0.245614	8200	0.480759	1719.67	6480.33
dn_PTV	0.0462085	1.2	0.32	2001	531	2532	90	27	117	0.209716	0.230769	8300	0.245244	1740.64	6559.36
dn_MIS	0.0450237	1.2	0.2	2001	531	2532	86	28	114	0.209716	0.245614	8300	0.485309	1740.64	6559.36
dn_PTV	0.0462085	1.2	0.32	2001	531	2532	90	27	117	0.209716	0.230769	8400	0.246902	1761.61	6638.39
dn_MIS	0.0450237	1.2	0.2	2001	531	2532	86	28	114	0.209716	0.245614	8400	0.48893	1761.61	6638.39
dn_PTV	0.0462085	1.2	0.32	2001	531	2532	90	27	117	0.209716	0.230769	8500	0.248971	1782.58	6717.42
dn_MIS	0.0450237	1.2	0.2	2001	531	2532	86	28	114	0.209716	0.245614	8500	0.493429	1782.58	6717.42
dn_PTV	0.0462085	1.2	0.32	2001	531	2532	90	27	117	0.209716	0.230769	8600	0.250623	1803.55	6796.45
dn_MIS	0.0450237	1.2	0.2	2001	531	2532	86	28	114	0.209716	0.245614	8600	0.497008	1803.55	6796.45
dn_PTV	0.0462085	1.2	0.32	2001	531	2532	90	27	117	0.209716	0.230769	8700	0.252684	1824.53	6875.47
dn_MIS	0.0450237	1.2	0.2	2001	531	2532	86	28	114	0.209716	0.245614	8700	0.501457	1824.53	6875.47
dn_PTV	0.0462085	1.2	0.32	2001	531	2532	90	27	117	0.209716	0.230769	8800	0.254742	1845.5	6954.5
dn_MIS	0.0450237	1.2	0.2	2001	531	2532	86	28	114	0.209716	0.245614	8800	0.504995	1845.5	6954.5
dn_PTV	0.0462085	1.2	0.32	2001	531	2532	90	27	117	0.209716	0.230769	8900	0.256385	1866.47	7033.53
dn_MIS	0.0450237	1.2	0.2	2001	531	2532	86	28	114	0.209716	0.245614	8900	0.509392	1866.47	7033.53
dn_PTV	0.0462085	1.2	0.32	2001	531	2532	90	27	117	0.209716	0.230769	9000	0.258435	1887.44	7112.56
dn_MIS	0.0450237	1.2	0.2	2001	531	2532	86	28	114	0.209716	0.245614	9000	0.51289	1887.44	7112.56
dn_PTV	0.0462085	1.2	0.32	2001	531	2532	90	27	117	0.209716	0.230769	9100	0.260073	1908.41	7191.59
dn_MIS	0.0450237	1.2	0.2	2001	531	2532	86	28	114	0.209716	0.245614	9100	0.517236	1908.41	7191.59
dn_PTV	0.0462085	1.2	0.32	2001	531	2532	90	27	117	0.209716	0.230769	9200	0.262116	1929.38	7270.62
dn_MIS	0.0450237	1.2	0.2	2001	531	2532	86	28	114	0.209716	0.245614	9200	0.520692	1929.38	7270.62
dn_PTV	0.0462085	1.2	0.32	2001	531	2532	90	27	117	0.209716	0.230769	9300	0.264156	1950.36	7349.64
dn_MIS	0.0450237	1.2	0.2	2001	531	2532	86	28	114	0.209716	0.245614	9300	0.524987	1950.36	7349.64
dn_PTV	0.0462085	1.2	0.32	2001	531	2532	90	27	117	0.209716	0.230769	9400	0.265784	1971.33	7428.67
dn_MIS	0.0450237	1.2	0.2	2001	531	2532	86	28	114	0.209716	0.245614	9400	0.528402	1971.33	7428.67
dn_PTV	0.0462085	1.2	0.32	2001	531	2532	90	27	117	0.209716	0.230769	9500	0.267817	1992.3	7507.7
dn_MIS	0.0450237	1.2	0.2	2001	531	2532	86	28	114	0.209716	0.245614	9500	0.532646	1992.3	7507.7
dn_PTV	0.0462085	1.2	0.32	2001	531	2532	90	27	117	0.209716	0.230769	9600	0.269846	2013.27	7586.73
dn_MIS	0.0450237	1.2	0.2	2001	531	2532	86	28	114	0.209716	0.245614	9600	0.53602	2013.27	7586.73
dn_PTV	0.0462085	1.2	0.32	2001	531	2532	90	27	117	0.209716	0.230769	9700	0.271466	2034.24	7665.76
dn_MIS	0.0450237	1.2	0.2	2001	531	2532	86	28	114	0.209716	0.245614	9700	0.540213	2034.24	7665.76
dn_PTV	0.0462085	1.2	0.32	2001	531	2532	90	27	117	0.209716	0.230769	9800	0.273488	2055.21	7744.79
dn_MIS	0.0450237	1.2	0.2	2001	531	2532	86	28	114	0.209716	0.245614	9800	0.543546	2055.21	7744.79
dn_PTV	0.0462085	1.2	0.32	2001	531	2532	90	27	117	0.209716	0.230769	9900	0.275103	2076.18	7823.82
dn_MIS	0.0450237	1.2	0.2	2001	531	2532	86	28	114	0.209716	0.245614	9900	0.547688	2076.18	7823.82
dn_PTV	0.0462085	1.2	0.32	2001	531	2532	90	27	117	0.209716	0.230769	10000	0.277118	2097.16	7902.84
dn_MIS	0.0450237	1.2	0.2	2001	531	2532	86	28	114	0.209716	0.245614	10000	0.550981	2097.16	7902.84
dn_PTV	0.0462085	1.2	0.32	2001	531	2532	90	27	117	0.209716	0.230769	10100	0.27913	2118.13	7981.87
dn_MIS	0.0450237	1.2	0.2	2001	531	2532	86	28	114	0.209716	0.245614	10100	0.555071	2118.13	7981.87
dn_PTV	0.0462085	1.2	0.32	2001	531	2532	90	27	117	0.209716	0.230769	10200	0.280736	2139.1	8060.9
dn_MIS	0.0450237	1.2	0.2	2001	531	2532	86	28	114	0.209716	0.245614	10200	0.558324	2139.1	8060.9
dn_PTV	0.0462085	1.2	0.32	2001	531	2532	90	27	117	0.209716	0.230769	10300	0.282741	2160.07	8139.93
dn_MIS	0.0450237	1.2	0.2	2001	531	2532	86	28	114	0.209716	0.245614	10300	0.562363	2160.07	8139.93
dn_PTV	0.0462085	1.2	0.32	2001	531	2532	90	27	117	0.209716	0.230769	10400	0.284742	2181.04	8218.96
dn_MIS	0.0450237	1.2	0.2	2001	531	2532	86	28	114	0.209716	0.245614	10400	0.565575	2181.04	8218.96
dn_PTV	0.0462085	1.2	0.32	2001	531	2532	90	27	117	0.209716	0.230769	10500	0.28634	2202.01	8297.99
dn_MIS	0.0450237	1.2	0.2	2001	531	2532	86	28	114	0.209716	0.245614	10500	0.569564	2202.01	8297.99
dn_PTV	0.0462085	1.2	0.32	2001	531	2532	90	27	117	0.209716	0.230769	10600	0.288335	2222.99	8377.01
dn_MIS	0.0450237	1.2	0.2	2001	531	2532	86	28	114	0.209716	0.245614	10600	0.572736	2222.99	8377.01
dn_PTV	0.0462085	1.2	0.32	2001	531	2532	90	27	117	0.209716	0.230769	10700	0.289928	2243.96	8456.04
dn_MIS	0.0450237	1.2	0.2	2001	531	2532	86	28	114	0.209716	0.245614	10700	0.576674	2243.96	8456.04
dn_PTV	0.0462085	1.2	0.32	2001	531	2532	90	27	117	0.209716	0.230769	10800	0.291916	2264.93	8535.07
dn_MIS	0.0450237	1.2	0.2	2001	531	2532	86	28	114	0.209716	0.245614	10800	0.579805	2264.93	8535.07
dn_PTV	0.0462085	1.2	0.32	2001	531	2532	90	27	117	0.209716	0.230769	10900	0.2939	2285.9	8614.1
dn_MIS	0.0450237	1.2	0.2	2001	531	2532	86	28	114	0.209716	0.245614	10900	0.583694	2285.9	8614.1
dn_PTV	0.0462085	1.2	0.32	2001	531	2532	90	27	117	0.209716	0.230769	11000	0.295485	2306.87	8693.13
dn_MIS	0.0450237	1.2	0.2	2001	531	2532	86	28	114	0.209716	0.245614	11000	0.586784	2306.87	8693.13
dn_PTV	0.0462085	1.2	0.32	2001	531	2532	90	27	117	0.209716	0.230769	11100	0.297462	2327.84	8772.16
dn_MIS	0.0450237	1.2	0.2	2001	531	2532	86	28	114	0.209716	0.245614	11100	0.590623	2327.84	8772.16
dn_PTV	0.0462085	1.2	0.32	2001	531	2532	90	27	117	0.209716	0.230769	11200	0.299436	2348.82	8851.18
dn_MIS	0.0450237	1.2	0.2	2001	531	2532	86	28	114	0.209716	0.245614	11200	0.593674	2348.82	8851.18
dn_PTV	0.0462085	1.2	0.32	2001	531	2532	90	27	117	0.209716	0.230769	11300	0.301013	2369.79	8930.21
dn_MIS	0.0450237	1.2	0.2	2001	531	2532	86	28	114	0.209716	0.245614	11300	0.597462	2369.79	8930.21
dn_PTV	0.0462085	1.2	0.32	2001	531	2532	90	27	117	0.209716	0.230769	11400	0.30298	2390.76	9009.24
dn_MIS	0.0450237	1.2	0.2	2001	531	2532	86	28	114	0.209716	0.245614	11400	0.600473	2390.76	9009.24
dn_PTV	0.0462085	1.2	0.32	2001	531	2532	90	27	117	0.209716	0.230769	11500	0.304552	2411.73	9088.27
dn_MIS	0.0450237	1.2	0.2	2001	531	2532	86	28	114	0.209716	0.245614	11500	0.604212	2411.73	9088.27
dn_PTV	0.0462085	1.2	0.32	2001	531	2532	90	27	117	0.209716	0.230769	11600	0.306513	2432.7	9167.3
dn_MIS	0.0450237	1.2	0.2	2001	531	2532	86	28	114	0.209716	0.245614	11600	0.607183	2432.7	9167.3
dn_PTV	0.0462085	1.2	0.32	2001	531	2532	90	27	117	0.209716	0.230769	11700	0.30847	2453.67	9246.33
dn_MIS	0.0450237	1.2	0.2	2001	531	2532	86	28	114	0.209716	0.245614	11700	0.610872	2453.67	9246.33
dn_PTV	0.0462085	1.2	0.32	2001	531	2532	90	27	117	0.209716	0.230769	11800	0.310033	2474.64	9325.36
dn_MIS	0.0450237	1.2	0.2	2001	531	2532	86	28	114	0.209716	0.245614	11800	0.613804	2474.64	9325.36
dn_PTV	0.0462085	1.2	0.32	2001	531	2532	90	27	117	0.209716	0.230769	11900	0.311984	2495.62	9404.38
dn_MIS	0.0450237	1.2	0.2	2001	531	2532	86	28	114	0.209716	0.245614	11900	0.617444	2495.62	9404.38
dn_PTV	0.0462085	1.2	0.32	2001	531	2532	90	27	117	0.209716	0.230769	12000	0.313931	2516.59	9483.41
dn_MIS	0.0450237	1.2	0.2	2001	531	2532	86	28	114	0.209716	0.245614	12000	0.620337	2516.59	9483.41
dn_PTV	0.0462085	1.2	0.32	2001	531	2532	90	27	117	0.209716	0.230769	12100	0.315487	2537.56	9562.44
dn_MIS	0.0450237	1.2	0.2	2001	531	2532	86	28	114	0.209716	0.245614	12100	0.623928	2537.56	9562.44
dn_PTV	0.0462085	1.2	0.32	2001	531	2532	90	27	117	0.209716	0.230769	12200	0.317428	2558.53	9641.47
dn_MIS	0.0450237	1.2	0.2	2001	531	2532	86	28	114	0.209716	0.245614	12200	0.626782	2558.53	9641.47
dn_PTV	0.0462085	1.2	0.32	2001	531	2532	90	27	117	0.209716	0.230769	12300	0.318978	2579.5	9720.5
dn_MIS	0.0450237	1.2	0.2	2001	531	2532	86	28	114	0.209716	0.245614	12300	0.630324	2579.5	9720.5
dn_PTV	0.0462085	1.2	0.32	2001	531	2532	90	27	117	0.209716	0.230769	12400	0.320912	2600.47	9799.53
dn_MIS	0.0450237	1.2	0.2	2001	531	2532	86	28	114	0.209716	0.245614	12400	0.633139	2600.47	9799.53
dn_PTV	0.0462085	1.2	0.32	2001	531	2532	90	27	117	0.209716	0.230769	12500	0.322843	2621.45	9878.55
dn_MIS	0.0450237	1.2	0.2	2001	531	2532	86	28	114	0.209716	0.245614	12500	0.636633	2621.45	9878.55
dn_PTV	0.0462085	1.2	0.32	2001	531	2532	90	27	117	0.209716	0.230769	12600	0.324385	2642.42	9957.58
dn_MIS	0.0450237	1.2	0.2	2001	531	2532	86	28	114	0.209716	0.245614	12600	0.639409	2642.42	9957.58
dn_PTV	0.0462085	1.2	0.32	2001	531	2532	90	27	117	0.209716	0.230769	12700	0.326309	2663.39	10036.6
dn_MIS	0.0450237	1.2	0.2	2001	531	2532	86	28	114	0.209716	0.245614	12700	0.642856	2663.39	10036.6
dn_PTV	0.0462085	1.2	0.32	2001	531	2532	90	27	117	0.209716	0.230769	12800	0.327846	2684.36	10115.6
dn_MIS	0.0450237	1.2	0.2	2001	531	2532	86	28	114	0.209716	0.245614	12800	0.645593	2684.36	10115.6
dn_PTV	0.0462085	1.2	0.32	2001	531	2532	90	27	117	0.209716	0.230769	12900	0.329764	2705.33	10194.7
dn_MIS	0.0450237	1.2	0.2	2001	531	2532	86	28	114	0.209716	0.245614	12900	0.648992	2705.33	10194.7
dn_PTV	0.0462085	1.2	0.32	2001	531	2532	90	27	117	0.209716	0.230769	13000	0.331678	2726.3	10273.7
dn_MIS	0.0450237	1.2	0.2	2001	531	2532	86	28	114	0.209716	0.245614	13000	0.651692	2726.3	10273.7
dn_PTV	0.0462085	1.2	0.32	2001	531	2532	90	27	117	0.209716	0.230769	13100	0.333207	2747.27	10352.7
dn_MIS	0.0450237	1.2	0.2	2001	531	2532	86	28	114	0.209716	0.245614	13100	0.655043	2747.27	10352.7
dn_PTV	0.0462085	1.2	0.32	2001	531	2532	90	27	117	0.209716	0.230769	13200	0.335115	2768.25	10431.8
dn_MIS	0.0450237	1.2	0.2	2001	531	2532	86	28	114	0.209716	0.245614	13200	0.657704	2768.25	10431.8
dn_PTV	0.0462085	1.2	0.32	2001	531	2532	90	27	117	0.209716	0.230769	13300	0.33702	2789.22	10510.8
dn_MIS	0.0450237	1.2	0.2	2001	531	2532	86	28	114	0.209716	0.245614	13300	0.661008	2789.22	10510.8
dn_PTV	0.0462085	1.2	0.32	2001	531	2532	90	27	117	0.209716	0.230769	13400	0.33854	2810.19	10589.8
dn_MIS	0.0450237	1.2	0.2	2001	531	2532	86	28	114	0.209716	0.245614	13400	0.663633	2810.19	10589.8
dn_PTV	0.0462085	1.2	0.32	2001	531	2532	90	27	117	0.209716	0.230769	13500	0.340438	2831.16	10668.8
dn_MIS	0.0450237	1.2	0.2	2001	531	2532	86	28	114	0.209716	0.245614	13500	0.66689	2831.16	10668.8
dn_PTV	0.0462085	1.2	0.32	2001	531	2532	90	27	117	0.209716	0.230769	13600	0.341954	2852.13	10747.9
dn_MIS	0.0450237	1.2	0.2	2001	531	2532	86	28	114	0.209716	0.245614	13600	0.669477	2852.13	10747.9
dn_PTV	0.0462085	1.2	0.32	2001	531	2532	90	27	117	0.209716	0.230769	13700	0.343846	2873.1	10826.9
dn_MIS	0.0450237	1.2	0.2	2001	531	2532	86	28	114	0.209716	0.245614	13700	0.672688	2873.1	10826.9
dn_PTV	0.0462085	1.2	0.32	2001	531	2532	90	27	117	0.209716	0.230769	13800	0.345734	2894.08	10905.9
dn_MIS	0.0450237	1.2	0.2	2001	531	2532	86	28	114	0.209716	0.245614	13800	0.675238	2894.08	10905.9
dn_PTV	0.0462085	1.2	0.32	2001	531	2532	90	27	117	0.209716	0.230769	13900	0.347242	2915.05	10985
dn_MIS	0.0450237	1.2	0.2	2001	531	2532	86	28	114	0.209716	0.245614	13900	0.678402	2915.05	10985
dn_PTV	0.0462085	1.2	0.32	2001	531	2532	90	27	117	0.209716	0.230769	14000	0.349123	2936.02	11064
dn_MIS	0.0450237	1.2	0.2	2001	531	2532	86	28	114	0.209716	0.245614	14000	0.680916	2936.02	11064
dn_PTV	0.0462085	1.2	0.32	2001	531	2532	90	27	117	0.209716	0.230769	14100	0.351001	2956.99	11143
dn_MIS	0.0450237	1.2	0.2	2001	531	2532	86	28	114	0.209716	0.245614	14100	0.684035	2956.99	11143
dn_PTV	0.0462085	1.2	0.32	2001	531	2532	90	27	117	0.209716	0.230769	14200	0.352501	2977.96	11222
dn_MIS	0.0450237	1.2	0.2	2001	531	2532	86	28	114	0.209716	0.245614	14200	0.686512	2977.96	11222
dn_PTV	0.0462085	1.2	0.32	2001	531	2532	90	27	117	0.209716	0.230769	14300	0.354372	2998.93	11301.1
dn_MIS	0.0450237	1.2	0.2	2001	531	2532	86	28	114	0.209716	0.245614	14300	0.689586	2998.93	11301.1
dn_PTV	0.0462085	1.2	0.32	2001	531	2532	90	27	117	0.209716	0.230769	14400	0.355867	3019.91	11380.1
dn_MIS	0.0450237	1.2	0.2	2001	531	2532	86	28	114	0.209716	0.245614	14400	0.692026	3019.91	11380.1
dn_PTV	0.0462085	1.2	0.32	2001	531	2532	90	27	117	0.209716	0.230769	14500	0.357732	3040.88	11459.1
dn_MIS	0.0450237	1.2	0.2	2001	531	2532	86	28	114	0.209716	0.245614	14500	0.695055	3040.88	11459.1
dn_PTV	0.0462085	1.2	0.32	2001	531	2532	90	27	117	0.209716	0.230769	14600	0.359594	3061.85	11538.2
dn_MIS	0.0450237	1.2	0.2	2001	531	2532	86	28	114	0.209716	0.245614	14600	0.69746	3061.85	11538.2
dn_PTV	0.0462085	1.2	0.32	2001	531	2532	90	27	117	0.209716	0.230769	14700	0.361081	3082.82	11617.2
dn_MIS	0.0450237	1.2	0.2	2001	531	2532	86	28	114	0.209716	0.245614	14700	0.700444	3082.82	11617.2
dn_PTV	0.0462085	1.2	0.32	2001	531	2532	90	27	117	0.209716	0.230769	14800	0.362936	3103.79	11696.2
dn_MIS	0.0450237	1.2	0.2	2001	531	2532	86	28	114	0.209716	0.245614	14800	0.702814	3103.79	11696.2
dn_PTV	0.0462085	1.2	0.32	2001	531	2532	90	27	117	0.209716	0.230769	14900	0.364788	3124.76	11775.2
dn_MIS	0.0450237	1.2	0.2	2001	531	2532	86	28	114	0.209716	0.245614	14900	0.705754	3124.76	11775.2
dn_PTV	0.0462085	1.2	0.32	2001	531	2532	90	27	117	0.209716	0.230769	15000	0.366266	3145.73	11854.3
dn_MIS	0.0450237	1.2	0.2	2001	531	2532	86	28	114	0.209716	0.245614	15000	0.708088	3145.73	11854.3
dn_PTV	0.0462085	1.2	0.32	2001	531	2532	90	27	117	0.209716	0.230769	15100	0.368112	3166.71	11933.3
dn_MIS	0.0450237	1.2	0.2	2001	531	2532	86	28	114	0.209716	0.245614	15100	0.710985	3166.71	11933.3
dn_PTV	0.0462085	1.2	0.32	2001	531	2532	90	27	117	0.209716	0.230769	15200	0.369585	3187.68	12012.3
dn_MIS	0.0450237	1.2	0.2	2001	531	2532	86	28	114	0.209716	0.245614	15200	0.713284	3187.68	12012.3
dn_PTV	0.0462085	1.2	0.32	2001	531	2532	90	27	117	0.209716	0.230769	15300	0.371424	3208.65	12091.4
dn_MIS	0.0450237	1.2	0.2	2001	531	2532	86	28	114	0.209716	0.245614	15300	0.716137	3208.65	12091.4
dn_PTV	0.0462085	1.2	0.32	2001	531	2532	90	27	117	0.209716	0.230769	15400	0.373259	3229.62	12170.4
dn_MIS	0.0450237	1.2	0.2	2001	531	2532	86	28	114	0.209716	0.245614	15400	0.718402	3229.62	12170.4
dn_PTV	0.0462085	1.2	0.32	2001	531	2532	90	27	117	0.209716	0.230769	15500	0.374725	3250.59	12249.4
dn_MIS	0.0450237	1.2	0.2	2001	531	2532	86	28	114	0.209716	0.245614	15500	0.721212	3250.59	12249.4
dn_PTV	0.0462085	1.2	0.32	2001	531	2532	90	27	117	0.209716	0.230769	15600	0.376554	3271.56	12328.4
dn_MIS	0.0450237	1.2	0.2	2001	531	2532	86	28	114	0.209716	0.245614	15600	0.723443	3271.56	12328.4
dn_PTV	0.0462085	1.2	0.32	2001	531	2532	90	27	117	0.209716	0.230769	15700	0.378014	3292.54	12407.5
dn_MIS	0.0450237	1.2	0.2	2001	531	2532	86	28	114	0.209716	0.245614	15700	0.72621	3292.54	12407.5
dn_PTV	0.0462085	1.2	0.32	2001	531	2532	90	27	117	0.209716	0.230769	15800	0.379836	3313.51	12486.5
dn_MIS	0.0450237	1.2	0.2	2001	531	2532	86	28	114	0.209716	0.245614	15800	0.728407	3313.51	12486.5
dn_PTV	0.0462085	1.2	0.32	2001	531	2532	90	27	117	0.209716	0.230769	15900	0.381655	3334.48	12565.5
dn_MIS	0.0450237	1.2	0.2	2001	531	2532	86	28	114	0.209716	0.245614	15900	0.731133	3334.48	12565.5
dn_PTV	0.0462085	1.2	0.32	2001	531	2532	90	27	117	0.209716	0.230769	16000	0.383108	3355.45	12644.5
dn_MIS	0.0450237	1.2	0.2	2001	531	2532	86	28	114	0.209716	0.245614	16000	0.733296	3355.45	12644.5
dn_PTV	0.0462085	1.2	0.32	2001	531	2532	90	27	117	0.209716	0.230769	16100	0.38492	3376.42	12723.6
dn_MIS	0.0450237	1.2	0.2	2001	531	2532	86	28	114	0.209716	0.245614	16100	0.735979	3376.42	12723.6
dn_PTV	0.0462085	1.2	0.32	2001	531	2532	90	27	117	0.209716	0.230769	16200	0.386729	3397.39	12802.6
dn_MIS	0.0450237	1.2	0.2	2001	531	2532	86	28	114	0.209716	0.245614	16200	0.73811	3397.39	12802.6
dn_PTV	0.0462085	1.2	0.32	2001	531	2532	90	27	117	0.209716	0.230769	16300	0.388173	3418.36	12881.6
dn_MIS	0.0450237	1.2	0.2	2001	531	2532	86	28	114	0.209716	0.245614	16300	0.740752	3418.36	12881.6
dn_PTV	0.0462085	1.2	0.32	2001	531	2532	90	27	117	0.209716	0.230769	16400	0.389976	3439.34	12960.7
dn_MIS	0.0450237	1.2	0.2	2001	531	2532	86	28	114	0.209716	0.245614	16400	0.742849	3439.34	12960.7
dn_PTV	0.0462085	1.2	0.32	2001	531	2532	90	27	117	0.209716	0.230769	16500	0.391415	3460.31	13039.7
dn_MIS	0.0450237	1.2	0.2	2001	531	2532	86	28	114	0.209716	0.245614	16500	0.745451	3460.31	13039.7
dn_PTV	0.0462085	1.2	0.32	2001	531	2532	90	27	117	0.209716	0.230769	16600	0.393211	3481.28	13118.7
dn_MIS	0.0450237	1.2	0.2	2001	531	2532	86	28	114	0.209716	0.245614	16600	0.747515	3481.28	13118.7
dn_PTV	0.0462085	1.2	0.32	2001	531	2532	90	27	117	0.209716	0.230769	16700	0.395003	3502.25	13197.7
dn_MIS	0.0450237	1.2	0.2	2001	531	2532	86	28	114	0.209716	0.245614	16700	0.750076	3502.25	13197.7
dn_PTV	0.0462085	1.2	0.32	2001	531	2532	90	27	117	0.209716	0.230769	16800	0.396435	3523.22	13276.8
dn_MIS	0.0450237	1.2	0.2	2001	531	2532	86	28	114	0.209716	0.245614	16800	0.752109	3523.22	13276.8
dn_PTV	0.0462085	1.2	0.32	2001	531	2532	90	27	117	0.209716	0.230769	16900	0.398221	3544.19	13355.8
dn_MIS	0.0450237	1.2	0.2	2001	531	2532	86	28	114	0.209716	0.245614	16900	0.75463	3544.19	13355.8
dn_PTV	0.0462085	1.2	0.32	2001	531	2532	90	27	117	0.209716	0.230769	17000	0.400003	3565.17	13434.8
dn_MIS	0.0450237	1.2	0.2	2001	531	2532	86	28	114	0.209716	0.245614	17000	0.756631	3565.17	13434.8
dn_PTV	0.0462085	1.2	0.32	2001	531	2532	90	27	117	0.209716	0.230769	17100	0.401426	3586.14	13513.9
dn_MIS	0.0450237	1.2	0.2	2001	531	2532	86	28	114	0.209716	0.245614	17100	0.759112	3586.14	13513.9
dn_PTV	0.0462085	1.2	0.32	2001	531	2532	90	27	117	0.209716	0.230769	17200	0.403202	3607.11	13592.9
dn_MIS	0.0450237	1.2	0.2	2001	531	2532	86	28	114	0.209716	0.245614	17200	0.761081	3607.11	13592.9
dn_PTV	0.0462085	1.2	0.32	2001	531	2532	90	27	117	0.209716	0.230769	17300	0.40462	3628.08	13671.9
dn_MIS	0.0450237	1.2	0.2	2001	531	2532	86	28	114	0.209716	0.245614	17300	0.763524	3628.08	13671.9
dn_PTV	0.0462085	1.2	0.32	2001	531	2532	90	27	117	0.209716	0.230769	17400	0.40639	3649.05	13750.9
dn_MIS	0.0450237	1.2	0.2	2001	531	2532	86	28	114	0.209716	0.245614	17400	0.765462	3649.05	13750.9
dn_PTV	0.0462085	1.2	0.32	2001	531	2532	90	27	117	0.209716	0.230769	17500	0.408155	3670.02	13830
dn_MIS	0.0450237	1.2	0.2	2001	531	2532	86	28	114	0.209716	0.245614	17500	0.767865	3670.02	13830
dn_PTV	0.0462085	1.2	0.32	2001	531	2532	90	27	117	0.209716	0.230769	17600	0.409565	3691	13909
dn_MIS	0.0450237	1.2	0.2	2001	531	2532	86	28	114	0.209716	0.245614	17600	0.769773	3691	13909
dn_PTV	0.0462085	1.2	0.32	2001	531	2532	90	27	117	0.209716	0.230769	17700	0.411325	3711.97	13988
dn_MIS	0.0450237	1.2	0.2	2001	531	2532	86	28	114	0.209716	0.245614	17700	0.772138	3711.97	13988
dn_PTV	0.0462085	1.2	0.32	2001	531	2532	90	27	117	0.209716	0.230769	17800	0.413081	3732.94	14067.1
dn_MIS	0.0450237	1.2	0.2	2001	531	2532	86	28	114	0.209716	0.245614	17800	0.774015	3732.94	14067.1
dn_PTV	0.0462085	1.2	0.32	2001	531	2532	90	27	117	0.209716	0.230769	17900	0.414483	3753.91	14146.1
dn_MIS	0.0450237	1.2	0.2	2001	531	2532	86	28	114	0.209716	0.245614	17900	0.776342	3753.91	14146.1
dn_PTV	0.0462085	1.2	0.32	2001	531	2532	90	27	117	0.209716	0.230769	18000	0.416232	3774.88	14225.1
dn_MIS	0.0450237	1.2	0.2	2001	531	2532	86	28	114	0.209716	0.245614	18000	0.778189	3774.88	14225.1
dn_PTV	0.0462085	1.2	0.32	2001	531	2532	90	27	117	0.209716	0.230769	18100	0.417629	3795.85	14304.1
dn_MIS	0.0450237	1.2	0.2	2001	531	2532	86	28	114	0.209716	0.245614	18100	0.780479	3795.85	14304.1
dn_PTV	0.0462085	1.2	0.32	2001	531	2532	90	27	117	0.209716	0.230769	18200	0.419372	3816.82	14383.2
dn_MIS	0.0450237	1.2	0.2	2001	531	2532	86	28	114	0.209716	0.245614	18200	0.782296	3816.82	14383.2
dn_PTV	0.0462085	1.2	0.32	2001	531	2532	90	27	117	0.209716	0.230769	18300	0.421111	3837.8	14462.2
dn_MIS	0.0450237	1.2	0.2	2001	531	2532	86	28	114	0.209716	0.245614	18300	0.784549	3837.8	14462.2
dn_PTV	0.0462085	1.2	0.32	2001	531	2532	90	27	117	0.209716	0.230769	18400	0.4225	3858.77	14541.2
dn_MIS	0.0450237	1.2	0.2	2001	531	2532	86	28	114	0.209716	0.245614	18400	0.786336	3858.77	14541.2
dn_PTV	0.0462085	1.2	0.32	2001	531	2532	90	27	117	0.209716	0.230769	18500	0.424232	3879.74	14620.3
dn_MIS	0.0450237	1.2	0.2	2001	531	2532	86	28	114	0.209716	0.245614	18500	0.788553	3879.74	14620.3
dn_PTV	0.0462085	1.2	0.32	2001	531	2532	90	27	117	0.209716	0.230769	18600	0.425616	3900.71	14699.3
dn_MIS	0.0450237	1.2	0.2	2001	531	2532	86	28	114	0.209716	0.245614	18600	0.790312	3900.71	14699.3
dn_PTV	0.0462085	1.2	0.32	2001	531	2532	90	27	117	0.209716	0.230769	18700	0.427342	3921.68	14778.3
dn_MIS	0.0450237	1.2	0.2	2001	531	2532	86	28	114	0.209716	0.245614	18700	0.792492	3921.68	14778.3
dn_PTV	0.0462085	1.2	0.32	2001	531	2532	90	27	117	0.209716	0.230769	18800	0.429065	3942.65	14857.3
dn_MIS	0.0450237	1.2	0.2	2001	531	2532	86	28	114	0.209716	0.245614	18800	0.794222	3942.65	14857.3
dn_PTV	0.0462085	1.2	0.32	2001	531	2532	90	27	117	0.209716	0.230769	18900	0.43044	3963.63	14936.4
dn_MIS	0.0450237	1.2	0.2	2001	531	2532	86	28	114	0.209716	0.245614	18900	0.796367	3963.63	14936.4
dn_PTV	0.0462085	1.2	0.32	2001	531	2532	90	27	117	0.209716	0.230769	19000	0.432157	3984.6	15015.4
dn_MIS	0.0450237	1.2	0.2	2001	531	2532	86	28	114	0.209716	0.245614	19000	0.798068	3984.6	15015.4
dn_PTV	0.0462085	1.2	0.32	2001	531	2532	90	27	117	0.209716	0.230769	19100	0.433869	4005.57	15094.4
dn_MIS	0.0450237	1.2	0.2	2001	531	2532	86	28	114	0.209716	0.245614	19100	0.800178	4005.57	15094.4
dn_PTV	0.0462085	1.2	0.32	2001	531	2532	90	27	117	0.209716	0.230769	19200	0.435237	4026.54	15173.5
dn_MIS	0.0450237	1.2	0.2	2001	531	2532	86	28	114	0.209716	0.245614	19200	0.801851	4026.54	15173.5
dn_PTV	0.0462085	1.2	0.32	2001	531	2532	90	27	117	0.209716	0.230769	19300	0.436943	4047.51	15252.5
dn_MIS	0.0450237	1.2	0.2	2001	531	2532	86	28	114	0.209716	0.245614	19300	0.803926	4047.51	15252.5
dn_PTV	0.0462085	1.2	0.32	2001	531	2532	90	27	117	0.209716	0.230769	19400	0.438305	4068.48	15331.5
dn_MIS	0.0450237	1.2	0.2	2001	531	2532	86	28	114	0.209716	0.245614	19400	0.805572	4068.48	15331.5
dn_PTV	0.0462085	1.2	0.32	2001	531	2532	90	27	117	0.209716	0.230769	19500	0.440005	4089.45	15410.5
dn_MIS	0.0450237	1.2	0.2	2001	531	2532	86	28	114	0.209716	0.245614	19500	0.807612	4089.45	15410.5
dn_PTV	0.0462085	1.2	0.32	2001	531	2532	90	27	117	0.209716	0.230769	19600	0.441701	4110.43	15489.6
dn_MIS	0.0450237	1.2	0.2	2001	531	2532	86	28	114	0.209716	0.245614	19600	0.809231	4110.43	15489.6
dn_PTV	0.0462085	1.2	0.32	2001	531	2532	90	27	117	0.209716	0.230769	19700	0.443055	4131.4	15568.6
dn_MIS	0.0450237	1.2	0.2	2001	531	2532	86	28	114	0.209716	0.245614	19700	0.811237	4131.4	15568.6
dn_PTV	0.0462085	1.2	0.32	2001	531	2532	90	27	117	0.209716	0.230769	19800	0.444744	4152.37	15647.6
dn_MIS	0.0450237	1.2	0.2	2001	531	2532	86	28	114	0.209716	0.245614	19800	0.812829	4152.37	15647.6
dn_PTV	0.0462085	1.2	0.32	2001	531	2532	90	27	117	0.209716	0.230769	19900	0.44643	4173.34	15726.7
dn_MIS	0.0450237	1.2	0.2	2001	531	2532	86	28	114	0.209716	0.245614	19900	0.814802	4173.34	15726.7
dn_PTV	0.0462085	1.2	0.32	2001	531	2532	90	27	117	0.209716	0.230769	20000	0.447776	4194.31	15805.7
dn_MIS	0.0450237	1.2	0.2	2001	531	2532	86	28	114	0.209716	0.245614	20000	0.816367	4194.31	15805.7
dn_PTV	0.0462085	1.2	0.32	2001	531	2532	90	27	117	0.209716	0.230769	20100	0.449456	4215.28	15884.7
dn_MIS	0.0450237	1.2	0.2	2001	531	2532	86	28	114	0.209716	0.245614	20100	0.818307	4215.28	15884.7
dn_PTV	0.0462085	1.2	0.32	2001	531	2532	90	27	117	0.209716	0.230769	20200	0.450797	4236.26	15963.7
dn_MIS	0.0450237	1.2	0.2	2001	531	2532	86	28	114	0.209716	0.245614	20200	0.819846	4236.26	15963.7
dn_PTV	0.0462085	1.2	0.32	2001	531	2532	90	27	117	0.209716	0.230769	20300	0.45247	4257.23	16042.8
dn_MIS	0.0450237	1.2	0.2	2001	531	2532	86	28	114	0.209716	0.245614	20300	0.821753	4257.23	16042.8
dn_PTV	0.0462085	1.2	0.32	2001	531	2532	90	27	117	0.209716	0.230769	20400	0.454139	4278.2	16121.8
dn_MIS	0.0450237	1.2	0.2	2001	531	2532	86	28	114	0.209716	0.245614	20400	0.823266	4278.2	16121.8
dn_PTV	0.0462085	1.2	0.32	2001	531	2532	90	27	117	0.209716	0.230769	20500	0.455472	4299.17	16200.8
dn_MIS	0.0450237	1.2	0.2	2001	531	2532	86	28	114	0.209716	0.245614	20500	0.825141	4299.17	16200.8
dn_PTV	0.0462085	1.2	0.32	2001	531	2532	90	27	117	0.209716	0.230769	20600	0.457134	4320.14	16279.9
dn_MIS	0.0450237	1.2	0.2	2001	531	2532	86	28	114	0.209716	0.245614	20600	0.826629	4320.14	16279.9
dn_PTV	0.0462085	1.2	0.32	2001	531	2532	90	27	117	0.209716	0.230769	20700	0.458794	4341.11	16358.9
dn_MIS	0.0450237	1.2	0.2	2001	531	2532	86	28	114	0.209716	0.245614	20700	0.828472	4341.11	16358.9
dn_PTV	0.0462085	1.2	0.32	2001	531	2532	90	27	117	0.209716	0.230769	20800	0.460118	4362.09	16437.9
dn_MIS	0.0450237	1.2	0.2	2001	531	2532	86	28	114	0.209716	0.245614	20800	0.829934	4362.09	16437.9
dn_PTV	0.0462085	1.2	0.32	2001	531	2532	90	27	117	0.209716	0.230769	20900	0.461771	4383.06	16516.9
dn_MIS	0.0450237	1.2	0.2	2001	531	2532	86	28	114	0.209716	0.245614	20900	0.831746	4383.06	16516.9
dn_PTV	0.0462085	1.2	0.32	2001	531	2532	90	27	117	0.209716	0.230769	21000	0.463091	4404.03	16596
dn_MIS	0.0450237	1.2	0.2	2001	531	2532	86	28	114	0.209716	0.245614	21000	0.833183	4404.03	16596
dn_PTV	0.0462085	1.2	0.32	2001	531	2532	90	27	117	0.209716	0.230769	21100	0.464737	4425	16675
dn_MIS	0.0450237	1.2	0.2	2001	531	2532	86	28	114	0.209716	0.245614	21100	0.834964	4425	16675
dn_PTV	0.0462085	1.2	0.32	2001	531	2532	90	27	117	0.209716	0.230769	21200	0.466379	4445.97	16754
dn_MIS	0.0450237	1.2	0.2	2001	531	2532	86	28	114	0.209716	0.245614	21200	0.836729	4445.97	16754
dn_PTV	0.0462085	1.2	0.32	2001	531	2532	90	27	117	0.209716	0.230769	21300	0.467691	4466.94	16833.1
dn_MIS	0.0450237	1.2	0.2	2001	531	2532	86	28	114	0.209716	0.245614	21300	0.838128	4466.94	16833.1
dn_PTV	0.0462085	1.2	0.32	2001	531	2532	90	27	117	0.209716	0.230769	21400	0.469327	4487.91	16912.1
dn_MIS	0.0450237	1.2	0.2	2001	531	2532	86	28	114	0.209716	0.245614	21400	0.839862	4487.91	16912.1
dn_PTV	0.0462085	1.2	0.32	2001	531	2532	90	27	117	0.209716	0.230769	21500	0.470633	4508.89	16991.1
dn_MIS	0.0450237	1.2	0.2	2001	531	2532	86	28	114	0.209716	0.245614	21500	0.841237	4508.89	16991.1
dn_PTV	0.0462085	1.2	0.32	2001	531	2532	90	27	117	0.209716	0.230769	21600	0.472262	4529.86	17070.1
dn_MIS	0.0450237	1.2	0.2	2001	531	2532	86	28	114	0.209716	0.245614	21600	0.842941	4529.86	17070.1
dn_PTV	0.0462085	1.2	0.32	2001	531	2532	90	27	117	0.209716	0.230769	21700	0.473888	4550.83	17149.2
dn_MIS	0.0450237	1.2	0.2	2001	531	2532	86	28	114	0.209716	0.245614	21700	0.844292	4550.83	17149.2
dn_PTV	0.0462085	1.2	0.32	2001	531	2532	90	27	117	0.209716	0.230769	21800	0.475187	4571.8	17228.2
dn_MIS	0.0450237	1.2	0.2	2001	531	2532	86	28	114	0.209716	0.245614	21800	0.845967	4571.8	17228.2
dn_PTV	0.0462085	1.2	0.32	2001	531	2532	90	27	117	0.209716	0.230769	21900	0.476806	4592.77	17307.2
dn_MIS	0.0450237	1.2	0.2	2001	531	2532	86	28	114	0.209716	0.245614	21900	0.847295	4592.77	17307.2
dn_PTV	0.0462085	1.2	0.32	2001	531	2532	90	27	117	0.209716	0.230769	22000	0.478422	4613.74	17386.3
dn_MIS	0.0450237	1.2	0.2	2001	531	2532	86	28	114	0.209716	0.245614	22000	0.84894	4613.74	17386.3
dn_PTV	0.0462085	1.2	0.32	2001	531	2532	90	27	117	0.209716	0.230769	22100	0.479712	4634.72	17465.3
dn_MIS	0.0450237	1.2	0.2	2001	531	2532	86	28	114	0.209716	0.245614	22100	0.850245	4634.72	17465.3
dn_PTV	0.0462085	1.2	0.32	2001	531	2532	90	27	117	0.209716	0.230769	22200	0.481321	4655.69	17544.3
dn_MIS	0.0450237	1.2	0.2	2001	531	2532	86	28	114	0.209716	0.245614	22200	0.851862	4655.69	17544.3
dn_PTV	0.0462085	1.2	0.32	2001	531	2532	90	27	117	0.209716	0.230769	22300	0.482606	4676.66	17623.3
dn_MIS	0.0450237	1.2	0.2	2001	531	2532	86	28	114	0.209716	0.245614	22300	0.853144	4676.66	17623.3
dn_PTV	0.0462085	1.2	0.32	2001	531	2532	90	27	117	0.209716	0.230769	22400	0.484209	4697.63	17702.4
dn_MIS	0.0450237	1.2	0.2	2001	531	2532	86	28	114	0.209716	0.245614	22400	0.854733	4697.63	17702.4
dn_PTV	0.0462085	1.2	0.32	2001	531	2532	90	27	117	0.209716	0.230769	22500	0.485808	4718.6	17781.4
dn_MIS	0.0450237	1.2	0.2	2001	531	2532	86	28	114	0.209716	0.245614	22500	0.855993	4718.6	17781.4
dn_PTV	0.0462085	1.2	0.32	2001	531	2532	90	27	117	0.209716	0.230769	22600	0.487085	4739.57	17860.4
dn_MIS	0.0450237	1.2	0.2	2001	531	2532	86	28	114	0.209716	0.245614	22600	0.857554	4739.57	17860.4
dn_PTV	0.0462085	1.2	0.32	2001	531	2532	90	27	117	0.209716	0.230769	22700	0.488677	4760.55	17939.5
dn_MIS	0.0450237	1.2	0.2	2001	531	2532	86	28	114	0.209716	0.245614	22700	0.858792	4760.55	17939.5
dn_PTV	0.0462085	1.2	0.32	2001	531	2532	90	27	117	0.209716	0.230769	22800	0.490266	4781.52	18018.5
dn_MIS	0.0450237	1.2	0.2	2001	531	2532	86	28	114	0.209716	0.245614	22800	0.860325	4781.52	18018.5
dn_PTV	0.0462085	1.2	0.32	2001	531	2532	90	27	117	0.209716	0.230769	22900	0.491535	4802.49	18097.5
dn_MIS	0.0450237	1.2	0.2	2001	531	2532	86	28	114	0.209716	0.245614	22900	0.861541	4802.49	18097.5
dn_PTV	0.0462085	1.2	0.32	2001	531	2532	90	27	117	0.209716	0.230769	23000	0.493118	4823.46	18176.5
dn_MIS	0.0450237	1.2	0.2	2001	531	2532	86	28	114	0.209716	0.245614	23000	0.863048	4823.46	18176.5
dn_PTV	0.0462085	1.2	0.32	2001	531	2532	90	27	117	0.209716	0.230769	23100	0.494381	4844.43	18255.6
dn_MIS	0.0450237	1.2	0.2	2001	531	2532	86	28	114	0.209716	0.245614	23100	0.864242	4844.43	18255.6
dn_PTV	0.0462085	1.2	0.32	2001	531	2532	90	27	117	0.209716	0.230769	23200	0.495957	4865.4	18334.6
dn_MIS	0.0450237	1.2	0.2	2001	531	2532	86	28	114	0.209716	0.245614	23200	0.865722	4865.4	18334.6
dn_PTV	0.0462085	1.2	0.32	2001	531	2532	90	27	117	0.209716	0.230769	23300	0.49753	4886.37	18413.6
dn_MIS	0.0450237	1.2	0.2	2001	531	2532	86	28	114	0.209716	0.245614	23300	0.866896	4886.37	18413.6
dn_PTV	0.0462085	1.2	0.32	2001	531	2532	90	27	117	0.209716	0.230769	23400	0.498785	4907.35	18492.7
dn_MIS	0.0450237	1.2	0.2	2001	531	2532	86	28	114	0.209716	0.245614	23400	0.86835	4907.35	18492.7
dn_PTV	0.0462085	1.2	0.32	2001	531	2532	90	27	117	0.209716	0.230769	23500	0.500351	4928.32	18571.7
dn_MIS	0.0450237	1.2	0.2	2001	531	2532	86	28	114	0.209716	0.245614	23500	0.869502	4928.32	18571.7
dn_PTV	0.0462085	1.2	0.32	2001	531	2532	90	27	117	0.209716	0.230769	23600	0.501913	4949.29	18650.7
dn_MIS	0.0450237	1.2	0.2	2001	531	2532	86	28	114	0.209716	0.245614	23600	0.87093	4949.29	18650.7
dn_PTV	0.0462085	1.2	0.32	2001	531	2532	90	27	117	0.209716	0.230769	23700	0.50316	4970.26	18729.7
dn_MIS	0.0450237	1.2	0.2	2001	531	2532	86	28	114	0.209716	0.245614	23700	0.872062	4970.26	18729.7
dn_PTV	0.0462085	1.2	0.32	2001	531	2532	90	27	117	0.209716	0.230769	23800	0.504716	4991.23	18808.8
dn_MIS	0.0450237	1.2	0.2	2001	531	2532	86	28	114	0.209716	0.245614	23800	0.873465	4991.23	18808.8
dn_PTV	0.0462085	1.2	0.32	2001	531	2532	90	27	117	0.209716	0.230769	23900	0.505958	5012.2	18887.8
dn_MIS	0.0450237	1.2	0.2	2001	531	2532	86	28	114	0.209716	0.245614	23900	0.874577	5012.2	18887.8
dn_PTV	0.0462085	1.2	0.32	2001	531	2532	90	27	117	0.209716	0.230769	24000	0.507508	5033.18	18966.8
dn_MIS	0.0450237	1.2	0.2	2001	531	2532	86	28	114	0.209716	0.245614	24000	0.875954	5033.18	18966.8
dn_PTV	0.0462085	1.2	0.32	2001	531	2532	90	27	117	0.209716	0.230769	24100	0.509054	5054.15	19045.9
dn_MIS	0.0450237	1.2	0.2	2001	531	2532	86	28	114	0.209716	0.245614	24100	0.877046	5054.15	19045.9
dn_PTV	0.0462085	1.2	0.32	2001	531	2532	90	27	117	0.209716	0.230769	24200	0.510288	5075.12	19124.9
dn_MIS	0.0450237	1.2	0.2	2001	531	2532	86	28	114	0.209716	0.245614	24200	0.878399	5075.12	19124.9
dn_PTV	0.0462085	1.2	0.32	2001	531	2532	90	27	117	0.209716	0.230769	24300	0.511827	5096.09	19203.9
dn_MIS	0.0450237	1.2	0.2	2001	531	2532	86	28	114	0.209716	0.245614	24300	0.879471	5096.09	19203.9
dn_PTV	0.0462085	1.2	0.32	2001	531	2532	90	27	117	0.209716	0.230769	24400	0.513056	5117.06	19282.9
dn_MIS	0.0450237	1.2	0.2	2001	531	2532	86	28	114	0.209716	0.245614	24400	0.880799	5117.06	19282.9
dn_PTV	0.0462085	1.2	0.32	2001	531	2532	90	27	117	0.209716	0.230769	24500	0.514589	5138.03	19362
dn_MIS	0.0450237	1.2	0.2	2001	531	2532	86	28	114	0.209716	0.245614	24500	0.881852	5138.03	19362
dn_PTV	0.0462085	1.2	0.32	2001	531	2532	90	27	117	0.209716	0.230769	24600	0.516118	5159	19441
dn_MIS	0.0450237	1.2	0.2	2001	531	2532	86	28	114	0.209716	0.245614	24600	0.883157	5159	19441
dn_PTV	0.0462085	1.2	0.32	2001	531	2532	90	27	117	0.209716	0.230769	24700	0.517339	5179.98	19520
dn_MIS	0.0450237	1.2	0.2	2001	531	2532	86	28	114	0.209716	0.245614	24700	0.884191	5179.98	19520
dn_PTV	0.0462085	1.2	0.32	2001	531	2532	90	27	117	0.209716	0.230769	24800	0.518861	5200.95	19599.1
dn_MIS	0.0450237	1.2	0.2	2001	531	2532	86	28	114	0.209716	0.245614	24800	0.885472	5200.95	19599.1
dn_PTV	0.0462085	1.2	0.32	2001	531	2532	90	27	117	0.209716	0.230769	24900	0.520381	5221.92	19678.1
dn_MIS	0.0450237	1.2	0.2	2001	531	2532	86	28	114	0.209716	0.245614	24900	0.886487	5221.92	19678.1
dn_PTV	0.0462085	1.2	0.32	2001	531	2532	90	27	117	0.209716	0.230769	25000	0.521593	5242.89	19757.1
dn_MIS	0.0450237	1.2	0.2	2001	531	2532	86	28	114	0.209716	0.245614	25000	0.887745	5242.89	19757.1
dn_PTV	0.0462085	1.2	0.32	2001	531	2532	90	27	117	0.209716	0.230769	25100	0.523106	5263.86	19836.1
dn_MIS	0.0450237	1.2	0.2	2001	531	2532	86	28	114	0.209716	0.245614	25100	0.888742	5263.86	19836.1
dn_PTV	0.0462085	1.2	0.32	2001	531	2532	90	27	117	0.209716	0.230769	25200	0.524314	5284.83	19915.2
dn_MIS	0.0450237	1.2	0.2	2001	531	2532	86	28	114	0.209716	0.245614	25200	0.889976	5284.83	19915.2
dn_PTV	0.0462085	1.2	0.32	2001	531	2532	90	27	117	0.209716	0.230769	25300	0.52582	5305.81	19994.2
dn_MIS	0.0450237	1.2	0.2	2001	531	2532	86	28	114	0.209716	0.245614	25300	0.890955	5305.81	19994.2
dn_PTV	0.0462085	1.2	0.32	2001	531	2532	90	27	117	0.209716	0.230769	25400	0.527323	5326.78	20073.2
dn_MIS	0.0450237	1.2	0.2	2001	531	2532	86	28	114	0.209716	0.245614	25400	0.892167	5326.78	20073.2
dn_PTV	0.0462085	1.2	0.32	2001	531	2532	90	27	117	0.209716	0.230769	25500	0.528522	5347.75	20152.3
dn_MIS	0.0450237	1.2	0.2	2001	531	2532	86	28	114	0.209716	0.245614	25500	0.893128	5347.75	20152.3
dn_PTV	0.0462085	1.2	0.32	2001	531	2532	90	27	117	0.209716	0.230769	25600	0.530018	5368.72	20231.3
dn_MIS	0.0450237	1.2	0.2	2001	531	2532	86	28	114	0.209716	0.245614	25600	0.894318	5368.72	20231.3
dn_PTV	0.0462085	1.2	0.32	2001	531	2532	90	27	117	0.209716	0.230769	25700	0.531511	5389.69	20310.3
dn_MIS	0.0450237	1.2	0.2	2001	531	2532	86	28	114	0.209716	0.245614	25700	0.895262	5389.69	20310.3
dn_PTV	0.0462085	1.2	0.32	2001	531	2532	90	27	117	0.209716	0.230769	25800	0.532702	5410.66	20389.3
dn_MIS	0.0450237	1.2	0.2	2001	531	2532	86	28	114	0.209716	0.245614	25800	0.89643	5410.66	20389.3
dn_PTV	0.0462085	1.2	0.32	2001	531	2532	90	27	117	0.209716	0.230769	25900	0.534189	5431.64	20468.4
dn_MIS	0.0450237	1.2	0.2	2001	531	2532	86	28	114	0.209716	0.245614	25900	0.897356	5431.64	20468.4
dn_PTV	0.0462085	1.2	0.32	2001	531	2532	90	27	117	0.209716	0.230769	26000	0.535375	5452.61	20547.4
dn_MIS	0.0450237	1.2	0.2	2001	531	2532	86	28	114	0.209716	0.245614	26000	0.898503	5452.61	20547.4
dn_PTV	0.0462085	1.2	0.32	2001	531	2532	90	27	117	0.209716	0.230769	26100	0.536855	5473.58	20626.4
dn_MIS	0.0450237	1.2	0.2	2001	531	2532	86	28	114	0.209716	0.245614	26100	0.899412	5473.58	20626.4
dn_PTV	0.0462085	1.2	0.32	2001	531	2532	90	27	117	0.209716	0.230769	26200	0.538331	5494.55	20705.5
dn_MIS	0.0450237	1.2	0.2	2001	531	2532	86	28	114	0.209716	0.245614	26200	0.900537	5494.55	20705.5
dn_PTV	0.0462085	1.2	0.32	2001	531	2532	90	27	117	0.209716	0.230769	26300	0.539509	5515.52	20784.5
dn_MIS	0.0450237	1.2	0.2	2001	531	2532	86	28	114	0.209716	0.245614	26300	0.90143	5515.52	20784.5
dn_PTV	0.0462085	1.2	0.32	2001	531	2532	90	27	117	0.209716	0.230769	26400	0.540979	5536.49	20863.5
dn_MIS	0.0450237	1.2	0.2	2001	531	2532	86	28	114	0.209716	0.245614	26400	0.902535	5536.49	20863.5
dn_PTV	0.0462085	1.2	0.32	2001	531	2532	90	27	117	0.209716	0.230769	26500	0.542445	5557.46	20942.5
dn_MIS	0.0450237	1.2	0.2	2001	531	2532	86	28	114	0.209716	0.245614	26500	0.90341	5557.46	20942.5
dn_PTV	0.0462085	1.2	0.32	2001	531	2532	90	27	117	0.209716	0.230769	26600	0.543616	5578.44	21021.6
dn_MIS	0.0450237	1.2	0.2	2001	531	2532	86	28	114	0.209716	0.245614	26600	0.904495	5578.44	21021.6
dn_PTV	0.0462085	1.2	0.32	2001	531	2532	90	27	117	0.209716	0.230769	26700	0.545075	5599.41	21100.6
dn_MIS	0.0450237	1.2	0.2	2001	531	2532	86	28	114	0.209716	0.245614	26700	0.905354	5599.41	21100.6
dn_PTV	0.0462085	1.2	0.32	2001	531	2532	90	27	117	0.209716	0.230769	26800	0.546241	5620.38	21179.6
dn_MIS	0.0450237	1.2	0.2	2001	531	2532	86	28	114	0.209716	0.245614	26800	0.906419	5620.38	21179.6
dn_PTV	0.0462085	1.2	0.32	2001	531	2532	90	27	117	0.209716	0.230769	26900	0.547694	5641.35	21258.6
dn_MIS	0.0450237	1.2	0.2	2001	531	2532	86	28	114	0.209716	0.245614	26900	0.907262	5641.35	21258.6
dn_PTV	0.0462085	1.2	0.32	2001	531	2532	90	27	117	0.209716	0.230769	27000	0.549144	5662.32	21337.7
dn_MIS	0.0450237	1.2	0.2	2001	531	2532	86	28	114	0.209716	0.245614	27000	0.908307	5662.32	21337.7
dn_PTV	0.0462085	1.2	0.32	2001	531	2532	90	27	117	0.209716	0.230769	27100	0.550301	5683.29	21416.7
dn_MIS	0.0450237	1.2	0.2	2001	531	2532	86	28	114	0.209716	0.245614	27100	0.909134	5683.29	21416.7
dn_PTV	0.0462085	1.2	0.32	2001	531	2532	90	27	117	0.209716	0.230769	27200	0.551745	5704.27	21495.7
dn_MIS	0.0450237	1.2	0.2	2001	531	2532	86	28	114	0.209716	0.245614	27200	0.910159	5704.27	21495.7
dn_PTV	0.0462085	1.2	0.32	2001	531	2532	90	27	117	0.209716	0.230769	27300	0.552897	5725.24	21574.8
dn_MIS	0.0450237	1.2	0.2	2001	531	2532	86	28	114	0.209716	0.245614	27300	0.910972	5725.24	21574.8
dn_PTV	0.0462085	1.2	0.32	2001	531	2532	90	27	117	0.209716	0.230769	27400	0.554334	5746.21	21653.8
dn_MIS	0.0450237	1.2	0.2	2001	531	2532	86	28	114	0.209716	0.245614	27400	0.911978	5746.21	21653.8
dn_PTV	0.0462085	1.2	0.32	2001	531	2532	90	27	117	0.209716	0.230769	27500	0.555767	5767.18	21732.8
dn_MIS	0.0450237	1.2	0.2	2001	531	2532	86	28	114	0.209716	0.245614	27500	0.912775	5767.18	21732.8
dn_PTV	0.0462085	1.2	0.32	2001	531	2532	90	27	117	0.209716	0.230769	27600	0.556911	5788.15	21811.8
dn_MIS	0.0450237	1.2	0.2	2001	531	2532	86	28	114	0.209716	0.245614	27600	0.913762	5788.15	21811.8
dn_PTV	0.0462085	1.2	0.32	2001	531	2532	90	27	117	0.209716	0.230769	27700	0.558339	5809.12	21890.9
dn_MIS	0.0450237	1.2	0.2	2001	531	2532	86	28	114	0.209716	0.245614	27700	0.914544	5809.12	21890.9
dn_PTV	0.0462085	1.2	0.32	2001	531	2532	90	27	117	0.209716	0.230769	27800	0.559762	5830.09	21969.9
dn_MIS	0.0450237	1.2	0.2	2001	531	2532	86	28	114	0.209716	0.245614	27800	0.915513	5830.09	21969.9
dn_PTV	0.0462085	1.2	0.32	2001	531	2532	90	27	117	0.209716	0.230769	27900	0.560898	5851.07	22048.9
dn_MIS	0.0450237	1.2	0.2	2001	531	2532	86	28	114	0.209716	0.245614	27900	0.91628	5851.07	22048.9
dn_PTV	0.0462085	1.2	0.32	2001	531	2532	90	27	117	0.209716	0.230769	28000	0.562316	5872.04	22128
dn_MIS	0.0450237	1.2	0.2	2001	531	2532	86	28	114	0.209716	0.245614	28000	0.91723	5872.04	22128
dn_PTV	0.0462085	1.2	0.32	2001	531	2532	90	27	117	0.209716	0.230769	28100	0.563447	5893.01	22207
dn_MIS	0.0450237	1.2	0.2	2001	531	2532	86	28	114	0.209716	0.245614	28100	0.917983	5893.01	22207
dn_PTV	0.0462085	1.2	0.32	2001	531	2532	90	27	117	0.209716	0.230769	28200	0.564858	5913.98	22286
dn_MIS	0.0450237	1.2	0.2	2001	531	2532	86	28	114	0.209716	0.245614	28200	0.918916	5913.98	22286
dn_PTV	0.0462085	1.2	0.32	2001	531	2532	90	27	117	0.209716	0.230769	28300	0.566265	5934.95	22365
dn_MIS	0.0450237	1.2	0.2	2001	531	2532	86	28	114	0.209716	0.245614	28300	0.919655	5934.95	22365
dn_PTV	0.0462085	1.2	0.32	2001	531	2532	90	27	117	0.209716	0.230769	28400	0.567388	5955.92	22444.1
dn_MIS	0.0450237	1.2	0.2	2001	531	2532	86	28	114	0.209716	0.245614	28400	0.920569	5955.92	22444.1
dn_PTV	0.0462085	1.2	0.32	2001	531	2532	90	27	117	0.209716	0.230769	28500	0.568789	5976.9	22523.1
dn_MIS	0.0450237	1.2	0.2	2001	531	2532	86	28	114	0.209716	0.245614	28500	0.921294	5976.9	22523.1
dn_PTV	0.0462085	1.2	0.32	2001	531	2532	90	27	117	0.209716	0.230769	28600	0.570187	5997.87	22602.1
dn_MIS	0.0450237	1.2	0.2	2001	531	2532	86	28	114	0.209716	0.245614	28600	0.922191	5997.87	22602.1
dn_PTV	0.0462085	1.2	0.32	2001	531	2532	90	27	117	0.209716	0.230769	28700	0.571302	6018.84	22681.2
dn_MIS	0.0450237	1.2	0.2	2001	531	2532	86	28	114	0.209716	0.245614	28700	0.922903	6018.84	22681.2
dn_PTV	0.0462085	1.2	0.32	2001	531	2532	90	27	117	0.209716	0.230769	28800	0.572693	6039.81	22760.2
dn_MIS	0.0450237	1.2	0.2	2001	531	2532	86	28	114	0.209716	0.245614	28800	0.923783	6039.81	22760.2
dn_PTV	0.0462085	1.2	0.32	2001	531	2532	90	27	117	0.209716	0.230769	28900	0.573804	6060.78	22839.2
dn_MIS	0.0450237	1.2	0.2	2001	531	2532	86	28	114	0.209716	0.245614	28900	0.92448	6060.78	22839.2
dn_PTV	0.0462085	1.2	0.32	2001	531	2532	90	27	117	0.209716	0.230769	29000	0.575188	6081.75	22918.2
dn_MIS	0.0450237	1.2	0.2	2001	531	2532	86	28	114	0.209716	0.245614	29000	0.925344	6081.75	22918.2
dn_PTV	0.0462085	1.2	0.32	2001	531	2532	90	27	117	0.209716	0.230769	29100	0.57657	6102.73	22997.3
dn_MIS	0.0450237	1.2	0.2	2001	531	2532	86	28	114	0.209716	0.245614	29100	0.926028	6102.73	22997.3
dn_PTV	0.0462085	1.2	0.32	2001	531	2532	90	27	117	0.209716	0.230769	29200	0.577672	6123.7	23076.3
dn_MIS	0.0450237	1.2	0.2	2001	531	2532	86	28	114	0.209716	0.245614	29200	0.926875	6123.7	23076.3
dn_PTV	0.0462085	1.2	0.32	2001	531	2532	90	27	117	0.209716	0.230769	29300	0.579047	6144.67	23155.3
dn_MIS	0.0450237	1.2	0.2	2001	531	2532	86	28	114	0.209716	0.245614	29300	0.927547	6144.67	23155.3
dn_PTV	0.0462085	1.2	0.32	2001	531	2532	90	27	117	0.209716	0.230769	29400	0.580419	6165.64	23234.4
dn_MIS	0.0450237	1.2	0.2	2001	531	2532	86	28	114	0.209716	0.245614	29400	0.928377	6165.64	23234.4
dn_PTV	0.0462085	1.2	0.32	2001	531	2532	90	27	117	0.209716	0.230769	29500	0.581513	6186.61	23313.4
dn_MIS	0.0450237	1.2	0.2	2001	531	2532	86	28	114	0.209716	0.245614	29500	0.929036	6186.61	23313.4
dn_PTV	0.0462085	1.2	0.32	2001	531	2532	90	27	117	0.209716	0.230769	29600	0.582879	6207.58	23392.4
dn_MIS	0.0450237	1.2	0.2	2001	531	2532	86	28	114	0.209716	0.245614	29600	0.929851	6207.58	23392.4
dn_PTV	0.0462085	1.2	0.32	2001	531	2532	90	27	117	0.209716	0.230769	29700	0.583968	6228.55	23471.4
dn_MIS	0.0450237	1.2	0.2	2001	531	2532	86	28	114	0.209716	0.245614	29700	0.930497	6228.55	23471.4
dn_PTV	0.0462085	1.2	0.32	2001	531	2532	90	27	117	0.209716	0.230769	29800	0.585327	6249.53	23550.5
dn_MIS	0.0450237	1.2	0.2	2001	531	2532	86	28	114	0.209716	0.245614	29800	0.931296	6249.53	23550.5
dn_PTV	0.0462085	1.2	0.32	2001	531	2532	90	27	117	0.209716	0.230769	29900	0.586683	6270.5	23629.5
dn_MIS	0.0450237	1.2	0.2	2001	531	2532	86	28	114	0.209716	0.245614	29900	0.931929	6270.5	23629.5
dn_PTV	0.0462085	1.2	0.32	2001	531	2532	90	27	117	0.209716	0.230769	30000	0.587765	6291.47	23708.5
dn_MIS	0.0450237	1.2	0.2	2001	531	2532	86	28	114	0.209716	0.245614	30000	0.932713	6291.47	23708.5
dn_PTV	0.0462085	1.2	0.32	2001	531	2532	90	27	117	0.209716	0.230769	30100	0.589114	6312.44	23787.6
dn_MIS	0.0450237	1.2	0.2	2001	531	2532	86	28	114	0.209716	0.245614	30100	0.933334	6312.44	23787.6
dn_PTV	0.0462085	1.2	0.32	2001	531	2532	90	27	117	0.209716	0.230769	30200	0.590191	6333.41	23866.6
dn_MIS	0.0450237	1.2	0.2	2001	531	2532	86	28	114	0.209716	0.245614	30200	0.934103	6333.41	23866.6
dn_PTV	0.0462085	1.2	0.32	2001	531	2532	90	27	117	0.209716	0.230769	30300	0.591534	6354.38	23945.6
dn_MIS	0.0450237	1.2	0.2	2001	531	2532	86	28	114	0.209716	0.245614	30300	0.934712	6354.38	23945.6
dn_PTV	0.0462085	1.2	0.32	2001	531	2532	90	27	117	0.209716	0.230769	30400	0.592873	6375.36	24024.6
dn_MIS	0.0450237	1.2	0.2	2001	531	2532	86	28	114	0.209716	0.245614	30400	0.935466	6375.36	24024.6
dn_PTV	0.0462085	1.2	0.32	2001	531	2532	90	27	117	0.209716	0.230769	30500	0.593942	6396.33	24103.7
dn_MIS	0.0450237	1.2	0.2	2001	531	2532	86	28	114	0.209716	0.245614	30500	0.936064	6396.33	24103.7
dn_PTV	0.0462085	1.2	0.32	2001	531	2532	90	27	117	0.209716	0.230769	30600	0.595275	6417.3	24182.7
dn_MIS	0.0450237	1.2	0.2	2001	531	2532	86	28	114	0.209716	0.245614	30600	0.936803	6417.3	24182.7
dn_PTV	0.0462085	1.2	0.32	2001	531	2532	90	27	117	0.209716	0.230769	30700	0.596605	6438.27	24261.7
dn_MIS	0.0450237	1.2	0.2	2001	531	2532	86	28	114	0.209716	0.245614	30700	0.937389	6438.27	24261.7
dn_PTV	0.0462085	1.2	0.32	2001	531	2532	90	27	117	0.209716	0.230769	30800	0.597666	6459.24	24340.8
dn_MIS	0.0450237	1.2	0.2	2001	531	2532	86	28	114	0.209716	0.245614	30800	0.938114	6459.24	24340.8
dn_PTV	0.0462085	1.2	0.32	2001	531	2532	90	27	117	0.209716	0.230769	30900	0.59899	6480.21	24419.8
dn_MIS	0.0450237	1.2	0.2	2001	531	2532	86	28	114	0.209716	0.245614	30900	0.938688	6480.21	24419.8
dn_PTV	0.0462085	1.2	0.32	2001	531	2532	90	27	117	0.209716	0.230769	31000	0.600046	6501.18	24498.8
dn_MIS	0.0450237	1.2	0.2	2001	531	2532	86	28	114	0.209716	0.245614	31000	0.939399	6501.18	24498.8
dn_PTV	0.0462085	1.2	0.32	2001	531	2532	90	27	117	0.209716	0.230769	31100	0.601364	6522.16	24577.8
dn_MIS	0.0450237	1.2	0.2	2001	531	2532	86	28	114	0.209716	0.245614	31100	0.939963	6522.16	24577.8
dn_PTV	0.0462085	1.2	0.32	2001	531	2532	90	27	117	0.209716	0.230769	31200	0.602678	6543.13	24656.9
dn_MIS	0.0450237	1.2	0.2	2001	531	2532	86	28	114	0.209716	0.245614	31200	0.94066	6543.13	24656.9
dn_PTV	0.0462085	1.2	0.32	2001	531	2532	90	27	117	0.209716	0.230769	31300	0.603726	6564.1	24735.9
dn_MIS	0.0450237	1.2	0.2	2001	531	2532	86	28	114	0.209716	0.245614	31300	0.941212	6564.1	24735.9
dn_PTV	0.0462085	1.2	0.32	2001	531	2532	90	27	117	0.209716	0.230769	31400	0.605034	6585.07	24814.9
dn_MIS	0.0450237	1.2	0.2	2001	531	2532	86	28	114	0.209716	0.245614	31400	0.941895	6585.07	24814.9
dn_PTV	0.0462085	1.2	0.32	2001	531	2532	90	27	117	0.209716	0.230769	31500	0.606338	6606.04	24894
dn_MIS	0.0450237	1.2	0.2	2001	531	2532	86	28	114	0.209716	0.245614	31500	0.942437	6606.04	24894
dn_PTV	0.0462085	1.2	0.32	2001	531	2532	90	27	117	0.209716	0.230769	31600	0.607379	6627.01	24973
dn_MIS	0.0450237	1.2	0.2	2001	531	2532	86	28	114	0.209716	0.245614	31600	0.943107	6627.01	24973
dn_PTV	0.0462085	1.2	0.32	2001	531	2532	90	27	117	0.209716	0.230769	31700	0.608678	6647.99	25052
dn_MIS	0.0450237	1.2	0.2	2001	531	2532	86	28	114	0.209716	0.245614	31700	0.943638	6647.99	25052
dn_PTV	0.0462085	1.2	0.32	2001	531	2532	90	27	117	0.209716	0.230769	31800	0.609714	6668.96	25131
dn_MIS	0.0450237	1.2	0.2	2001	531	2532	86	28	114	0.209716	0.245614	31800	0.944295	6668.96	25131
dn_PTV	0.0462085	1.2	0.32	2001	531	2532	90	27	117	0.209716	0.230769	31900	0.611006	6689.93	25210.1
dn_MIS	0.0450237	1.2	0.2	2001	531	2532	86	28	114	0.209716	0.245614	31900	0.944816	6689.93	25210.1
dn_PTV	0.0462085	1.2	0.32	2001	531	2532	90	27	117	0.209716	0.230769	32000	0.612294	6710.9	25289.1
dn_MIS	0.0450237	1.2	0.2	2001	531	2532	86	28	114	0.209716	0.245614	32000	0.94546	6710.9	25289.1
dn_PTV	0.0462085	1.2	0.32	2001	531	2532	90	27	117	0.209716	0.230769	32100	0.613323	6731.87	25368.1
dn_MIS	0.0450237	1.2	0.2	2001	531	2532	86	28	114	0.209716	0.245614	32100	0.94597	6731.87	25368.1
dn_PTV	0.0462085	1.2	0.32	2001	531	2532	90	27	117	0.209716	0.230769	32200	0.614605	6752.84	25447.2
dn_MIS	0.0450237	1.2	0.2	2001	531	2532	86	28	114	0.209716	0.245614	32200	0.946601	6752.84	25447.2
dn_PTV	0.0462085	1.2	0.32	2001	531	2532	90	27	117	0.209716	0.230769	32300	0.615884	6773.82	25526.2
dn_MIS	0.0450237	1.2	0.2	2001	531	2532	86	28	114	0.209716	0.245614	32300	0.947102	6773.82	25526.2
dn_PTV	0.0462085	1.2	0.32	2001	531	2532	90	27	117	0.209716	0.230769	32400	0.616905	6794.79	25605.2
dn_MIS	0.0450237	1.2	0.2	2001	531	2532	86	28	114	0.209716	0.245614	32400	0.947721	6794.79	25605.2
dn_PTV	0.0462085	1.2	0.32	2001	531	2532	90	27	117	0.209716	0.230769	32500	0.618178	6815.76	25684.2
dn_MIS	0.0450237	1.2	0.2	2001	531	2532	86	28	114	0.209716	0.245614	32500	0.948211	6815.76	25684.2
dn_PTV	0.0462085	1.2	0.32	2001	531	2532	90	27	117	0.209716	0.230769	32600	0.619194	6836.73	25763.3
dn_MIS	0.0450237	1.2	0.2	2001	531	2532	86	28	114	0.209716	0.245614	32600	0.948818	6836.73	25763.3
dn_PTV	0.0462085	1.2	0.32	2001	531	2532	90	27	117	0.209716	0.230769	32700	0.620461	6857.7	25842.3
dn_MIS	0.0450237	1.2	0.2	2001	531	2532	86	28	114	0.209716	0.245614	32700	0.949299	6857.7	25842.3
dn_PTV	0.0462085	1.2	0.32	2001	531	2532	90	27	117	0.209716	0.230769	32800	0.621724	6878.67	25921.3
dn_MIS	0.0450237	1.2	0.2	2001	531	2532	86	28	114	0.209716	0.245614	32800	0.949893	6878.67	25921.3
dn_PTV	0.0462085	1.2	0.32	2001	531	2532	90	27	117	0.209716	0.230769	32900	0.622732	6899.64	26000.4
dn_MIS	0.0450237	1.2	0.2	2001	531	2532	86	28	114	0.209716	0.245614	32900	0.950365	6899.64	26000.4
dn_PTV	0.0462085	1.2	0.32	2001	531	2532	90	27	117	0.209716	0.230769	33000	0.62399	6920.62	26079.4
dn_MIS	0.0450237	1.2	0.2	2001	531	2532	86	28	114	0.209716	0.245614	33000	0.950948	6920.62	26079.4
dn_PTV	0.0462085	1.2	0.32	2001	531	2532	90	27	117	0.209716	0.230769	33100	0.625244	6941.59	26158.4
dn_MIS	0.0450237	1.2	0.2	2001	531	2532	86	28	114	0.209716	0.245614	33100	0.95141	6941.59	26158.4
dn_PTV	0.0462085	1.2	0.32	2001	531	2532	90	27	117	0.209716	0.230769	33200	0.626245	6962.56	26237.4
dn_MIS	0.0450237	1.2	0.2	2001	531	2532	86	28	114	0.209716	0.245614	33200	0.951981	6962.56	26237.4
dn_PTV	0.0462085	1.2	0.32	2001	531	2532	90	27	117	0.209716	0.230769	33300	0.627492	6983.53	26316.5
dn_MIS	0.0450237	1.2	0.2	2001	531	2532	86	28	114	0.209716	0.245614	33300	0.952434	6983.53	26316.5
dn_PTV	0.0462085	1.2	0.32	2001	531	2532	90	27	117	0.209716	0.230769	33400	0.628488	7004.5	26395.5
dn_MIS	0.0450237	1.2	0.2	2001	531	2532	86	28	114	0.209716	0.245614	33400	0.952994	7004.5	26395.5
dn_PTV	0.0462085	1.2	0.32	2001	531	2532	90	27	117	0.209716	0.230769	33500	0.62973	7025.47	26474.5
dn_MIS	0.0450237	1.2	0.2	2001	531	2532	86	28	114	0.209716	0.245614	33500	0.953438	7025.47	26474.5
dn_PTV	0.0462085	1.2	0.32	2001	531	2532	90	27	117	0.209716	0.230769	33600	0.630969	7046.45	26553.6
dn_MIS	0.0450237	1.2	0.2	2001	531	2532	86	28	114	0.209716	0.245614	33600	0.953987	7046.45	26553.6
dn_PTV	0.0462085	1.2	0.32	2001	531	2532	90	27	117	0.209716	0.230769	33700	0.631957	7067.42	26632.6
dn_MIS	0.0450237	1.2	0.2	2001	531	2532	86	28	114	0.209716	0.245614	33700	0.954421	7067.42	26632.6
dn_PTV	0.0462085	1.2	0.32	2001	531	2532	90	27	117	0.209716	0.230769	33800	0.63319	7088.39	26711.6
dn_MIS	0.0450237	1.2	0.2	2001	531	2532	86	28	114	0.209716	0.245614	33800	0.954959	7088.39	26711.6
dn_PTV	0.0462085	1.2	0.32	2001	531	2532	90	27	117	0.209716	0.230769	33900	0.634173	7109.36	26790.6
dn_MIS	0.0450237	1.2	0.2	2001	531	2532	86	28	114	0.209716	0.245614	33900	0.955386	7109.36	26790.6
dn_PTV	0.0462085	1.2	0.32	2001	531	2532	90	27	117	0.209716	0.230769	34000	0.6354	7130.33	26869.7
dn_MIS	0.0450237	1.2	0.2	2001	531	2532	86	28	114	0.209716	0.245614	34000	0.955913	7130.33	26869.7
dn_PTV	0.0462085	1.2	0.32	2001	531	2532	90	27	117	0.209716	0.230769	34100	0.636623	7151.3	26948.7
dn_MIS	0.0450237	1.2	0.2	2001	531	2532	86	28	114	0.209716	0.245614	34100	0.956331	7151.3	26948.7
dn_PTV	0.0462085	1.2	0.32	2001	531	2532	90	27	117	0.209716	0.230769	34200	0.637599	7172.27	27027.7
dn_MIS	0.0450237	1.2	0.2	2001	531	2532	86	28	114	0.209716	0.245614	34200	0.956847	7172.27	27027.7
dn_PTV	0.0462085	1.2	0.32	2001	531	2532	90	27	117	0.209716	0.230769	34300	0.638817	7193.25	27106.8
dn_MIS	0.0450237	1.2	0.2	2001	531	2532	86	28	114	0.209716	0.245614	34300	0.957257	7193.25	27106.8
dn_PTV	0.0462085	1.2	0.32	2001	531	2532	90	27	117	0.209716	0.230769	34400	0.64003	7214.22	27185.8
dn_MIS	0.0450237	1.2	0.2	2001	531	2532	86	28	114	0.209716	0.245614	34400	0.957763	7214.22	27185.8
dn_PTV	0.0462085	1.2	0.32	2001	531	2532	90	27	117	0.209716	0.230769	34500	0.640999	7235.19	27264.8
dn_MIS	0.0450237	1.2	0.2	2001	531	2532	86	28	114	0.209716	0.245614	34500	0.958164	7235.19	27264.8
dn_PTV	0.0462085	1.2	0.32	2001	531	2532	90	27	117	0.209716	0.230769	34600	0.642207	7256.16	27343.8
dn_MIS	0.0450237	1.2	0.2	2001	531	2532	86	28	114	0.209716	0.245614	34600	0.95866	7256.16	27343.8
dn_PTV	0.0462085	1.2	0.32	2001	531	2532	90	27	117	0.209716	0.230769	34700	0.643171	7277.13	27422.9
dn_MIS	0.0450237	1.2	0.2	2001	531	2532	86	28	114	0.209716	0.245614	34700	0.959053	7277.13	27422.9
dn_PTV	0.0462085	1.2	0.32	2001	531	2532	90	27	117	0.209716	0.230769	34800	0.644373	7298.1	27501.9
dn_MIS	0.0450237	1.2	0.2	2001	531	2532	86	28	114	0.209716	0.245614	34800	0.95954	7298.1	27501.9
dn_PTV	0.0462085	1.2	0.32	2001	531	2532	90	27	117	0.209716	0.230769	34900	0.645572	7319.08	27580.9
dn_MIS	0.0450237	1.2	0.2	2001	531	2532	86	28	114	0.209716	0.245614	34900	0.959925	7319.08	27580.9
dn_PTV	0.0462085	1.2	0.32	2001	531	2532	90	27	117	0.209716	0.230769	35000	0.646528	7340.05	27660
dn_MIS	0.0450237	1.2	0.2	2001	531	2532	86	28	114	0.209716	0.245614	35000	0.960401	7340.05	27660
dn_PTV	0.0462085	1.2	0.32	2001	531	2532	90	27	117	0.209716	0.230769	35100	0.647721	7361.02	27739
dn_MIS	0.0450237	1.2	0.2	2001	531	2532	86	28	114	0.209716	0.245614	35100	0.960778	7361.02	27739
dn_PTV	0.0462085	1.2	0.32	2001	531	2532	90	27	117	0.209716	0.230769	35200	0.64891	7381.99	27818
dn_MIS	0.0450237	1.2	0.2	2001	531	2532	86	28	114	0.209716	0.245614	35200	0.961245	7381.99	27818
dn_PTV	0.0462085	1.2	0.32	2001	531	2532	90	27	117	0.209716	0.230769	35300	0.64986	7402.96	27897
dn_MIS	0.0450237	1.2	0.2	2001	531	2532	86	28	114	0.209716	0.245614	35300	0.961615	7402.96	27897
dn_PTV	0.0462085	1.2	0.32	2001	531	2532	90	27	117	0.209716	0.230769	35400	0.651043	7423.93	27976.1
dn_MIS	0.0450237	1.2	0.2	2001	531	2532	86	28	114	0.209716	0.245614	35400	0.962072	7423.93	27976.1
dn_PTV	0.0462085	1.2	0.32	2001	531	2532	90	27	117	0.209716	0.230769	35500	0.651988	7444.91	28055.1
dn_MIS	0.0450237	1.2	0.2	2001	531	2532	86	28	114	0.209716	0.245614	35500	0.962435	7444.91	28055.1
dn_PTV	0.0462085	1.2	0.32	2001	531	2532	90	27	117	0.209716	0.230769	35600	0.653165	7465.88	28134.1
dn_MIS	0.0450237	1.2	0.2	2001	531	2532	86	28	114	0.209716	0.245614	35600	0.962883	7465.88	28134.1
dn_PTV	0.0462085	1.2	0.32	2001	531	2532	90	27	117	0.209716	0.230769	35700	0.65434	7486.85	28213.2
dn_MIS	0.0450237	1.2	0.2	2001	531	2532	86	28	114	0.209716	0.245614	35700	0.963238	7486.85	28213.2
dn_PTV	0.0462085	1.2	0.32	2001	531	2532	90	27	117	0.209716	0.230769	35800	0.655277	7507.82	28292.2
dn_MIS	0.0450237	1.2	0.2	2001	531	2532	86	28	114	0.209716	0.245614	35800	0.963677	7507.82	28292.2
dn_PTV	0.0462085	1.2	0.32	2001	531	2532	90	27	117	0.209716	0.230769	35900	0.656446	7528.79	28371.2
dn_MIS	0.0450237	1.2	0.2	2001	531	2532	86	28	114	0.209716	0.245614	35900	0.964025	7528.79	28371.2
dn_PTV	0.0462085	1.2	0.32	2001	531	2532	90	27	117	0.209716	0.230769	36000	0.657611	7549.76	28450.2
dn_MIS	0.0450237	1.2	0.2	2001	531	2532	86	28	114	0.209716	0.245614	36000	0.964455	7549.76	28450.2
dn_PTV	0.0462085	1.2	0.32	2001	531	2532	90	27	117	0.209716	0.230769	36100	0.658541	7570.73	28529.3
dn_MIS	0.0450237	1.2	0.2	2001	531	2532	86	28	114	0.209716	0.245614	36100	0.964795	7570.73	28529.3
dn_PTV	0.0462085	1.2	0.32	2001	531	2532	90	27	117	0.209716	0.230769	36200	0.6597	7591.71	28608.3
dn_MIS	0.0450237	1.2	0.2	2001	531	2532	86	28	114	0.209716	0.245614	36200	0.965217	7591.71	28608.3
dn_PTV	0.0462085	1.2	0.32	2001	531	2532	90	27	117	0.209716	0.230769	36300	0.660625	7612.68	28687.3
dn_MIS	0.0450237	1.2	0.2	2001	531	2532	86	28	114	0.209716	0.245614	36300	0.965551	7612.68	28687.3
dn_PTV	0.0462085	1.2	0.32	2001	531	2532	90	27	117	0.209716	0.230769	36400	0.661779	7633.65	28766.4
dn_MIS	0.0450237	1.2	0.2	2001	531	2532	86	28	114	0.209716	0.245614	36400	0.965963	7633.65	28766.4
dn_PTV	0.0462085	1.2	0.32	2001	531	2532	90	27	117	0.209716	0.230769	36500	0.66293	7654.62	28845.4
dn_MIS	0.0450237	1.2	0.2	2001	531	2532	86	28	114	0.209716	0.245614	36500	0.96629	7654.62	28845.4
dn_PTV	0.0462085	1.2	0.32	2001	531	2532	90	27	117	0.209716	0.230769	36600	0.663848	7675.59	28924.4
dn_MIS	0.0450237	1.2	0.2	2001	531	2532	86	28	114	0.209716	0.245614	36600	0.966695	7675.59	28924.4
dn_PTV	0.0462085	1.2	0.32	2001	531	2532	90	27	117	0.209716	0.230769	36700	0.664992	7696.56	29003.4
dn_MIS	0.0450237	1.2	0.2	2001	531	2532	86	28	114	0.209716	0.245614	36700	0.967015	7696.56	29003.4
dn_PTV	0.0462085	1.2	0.32	2001	531	2532	90	27	117	0.209716	0.230769	36800	0.665906	7717.54	29082.5
dn_MIS	0.0450237	1.2	0.2	2001	531	2532	86	28	114	0.209716	0.245614	36800	0.967411	7717.54	29082.5
dn_PTV	0.0462085	1.2	0.32	2001	531	2532	90	27	117	0.209716	0.230769	36900	0.667044	7738.51	29161.5
dn_MIS	0.0450237	1.2	0.2	2001	531	2532	86	28	114	0.209716	0.245614	36900	0.967725	7738.51	29161.5
dn_PTV	0.0462085	1.2	0.32	2001	531	2532	90	27	117	0.209716	0.230769	37000	0.66818	7759.48	29240.5
dn_MIS	0.0450237	1.2	0.2	2001	531	2532	86	28	114	0.209716	0.245614	37000	0.968113	7759.48	29240.5
dn_PTV	0.0462085	1.2	0.32	2001	531	2532	90	27	117	0.209716	0.230769	37100	0.669086	7780.45	29319.5
dn_MIS	0.0450237	1.2	0.2	2001	531	2532	86	28	114	0.209716	0.245614	37100	0.96842	7780.45	29319.5
dn_PTV	0.0462085	1.2	0.32	2001	531	2532	90	27	117	0.209716	0.230769	37200	0.670216	7801.42	29398.6
dn_MIS	0.0450237	1.2	0.2	2001	531	2532	86	28	114	0.209716	0.245614	37200	0.9688	7801.42	29398.6
dn_PTV	0.0462085	1.2	0.32	2001	531	2532	90	27	117	0.209716	0.230769	37300	0.671343	7822.39	29477.6
dn_MIS	0.0450237	1.2	0.2	2001	531	2532	86	28	114	0.209716	0.245614	37300	0.969101	7822.39	29477.6
dn_PTV	0.0462085	1.2	0.32	2001	531	2532	90	27	117	0.209716	0.230769	37400	0.672242	7843.36	29556.6
dn_MIS	0.0450237	1.2	0.2	2001	531	2532	86	28	114	0.209716	0.245614	37400	0.969474	7843.36	29556.6
dn_PTV	0.0462085	1.2	0.32	2001	531	2532	90	27	117	0.209716	0.230769	37500	0.673363	7864.34	29635.7
dn_MIS	0.0450237	1.2	0.2	2001	531	2532	86	28	114	0.209716	0.245614	37500	0.969768	7864.34	29635.7
dn_PTV	0.0462085	1.2	0.32	2001	531	2532	90	27	117	0.209716	0.230769	37600	0.674257	7885.31	29714.7
dn_MIS	0.0450237	1.2	0.2	2001	531	2532	86	28	114	0.209716	0.245614	37600	0.970133	7885.31	29714.7
dn_PTV	0.0462085	1.2	0.32	2001	531	2532	90	27	117	0.209716	0.230769	37700	0.675373	7906.28	29793.7
dn_MIS	0.0450237	1.2	0.2	2001	531	2532	86	28	114	0.209716	0.245614	37700	0.970422	7906.28	29793.7
dn_PTV	0.0462085	1.2	0.32	2001	531	2532	90	27	117	0.209716	0.230769	37800	0.676485	7927.25	29872.7
dn_MIS	0.0450237	1.2	0.2	2001	531	2532	86	28	114	0.209716	0.245614	37800	0.970779	7927.25	29872.7
dn_PTV	0.0462085	1.2	0.32	2001	531	2532	90	27	117	0.209716	0.230769	37900	0.677372	7948.22	29951.8
dn_MIS	0.0450237	1.2	0.2	2001	531	2532	86	28	114	0.209716	0.245614	37900	0.971062	7948.22	29951.8
dn_PTV	0.0462085	1.2	0.32	2001	531	2532	90	27	117	0.209716	0.230769	38000	0.678479	7969.19	30030.8
dn_MIS	0.0450237	1.2	0.2	2001	531	2532	86	28	114	0.209716	0.245614	38000	0.971412	7969.19	30030.8
dn_PTV	0.0462085	1.2	0.32	2001	531	2532	90	27	117	0.209716	0.230769	38100	0.679582	7990.17	30109.8
dn_MIS	0.0450237	1.2	0.2	2001	531	2532	86	28	114	0.209716	0.245614	38100	0.971689	7990.17	30109.8
dn_PTV	0.0462085	1.2	0.32	2001	531	2532	90	27	117	0.209716	0.230769	38200	0.680462	8011.14	30188.9
dn_MIS	0.0450237	1.2	0.2	2001	531	2532	86	28	114	0.209716	0.245614	38200	0.972031	8011.14	30188.9
dn_PTV	0.0462085	1.2	0.32	2001	531	2532	90	27	117	0.209716	0.230769	38300	0.68156	8032.11	30267.9
dn_MIS	0.0450237	1.2	0.2	2001	531	2532	86	28	114	0.209716	0.245614	38300	0.972302	8032.11	30267.9
dn_PTV	0.0462085	1.2	0.32	2001	531	2532	90	27	117	0.209716	0.230769	38400	0.682436	8053.08	30346.9
dn_MIS	0.0450237	1.2	0.2	2001	531	2532	86	28	114	0.209716	0.245614	38400	0.972638	8053.08	30346.9
dn_PTV	0.0462085	1.2	0.32	2001	531	2532	90	27	117	0.209716	0.230769	38500	0.683528	8074.05	30425.9
dn_MIS	0.0450237	1.2	0.2	2001	531	2532	86	28	114	0.209716	0.245614	38500	0.972903	8074.05	30425.9
dn_PTV	0.0462085	1.2	0.32	2001	531	2532	90	27	117	0.209716	0.230769	38600	0.684616	8095.02	30505
dn_MIS	0.0450237	1.2	0.2	2001	531	2532	86	28	114	0.209716	0.245614	38600	0.973232	8095.02	30505
dn_PTV	0.0462085	1.2	0.32	2001	531	2532	90	27	117	0.209716	0.230769	38700	0.685485	8116	30584
dn_MIS	0.0450237	1.2	0.2	2001	531	2532	86	28	114	0.209716	0.245614	38700	0.973492	8116	30584
dn_PTV	0.0462085	1.2	0.32	2001	531	2532	90	27	117	0.209716	0.230769	38800	0.686568	8136.97	30663
dn_MIS	0.0450237	1.2	0.2	2001	531	2532	86	28	114	0.209716	0.245614	38800	0.973814	8136.97	30663
dn_PTV	0.0462085	1.2	0.32	2001	531	2532	90	27	117	0.209716	0.230769	38900	0.687648	8157.94	30742.1
dn_MIS	0.0450237	1.2	0.2	2001	531	2532	86	28	114	0.209716	0.245614	38900	0.974069	8157.94	30742.1
dn_PTV	0.0462085	1.2	0.32	2001	531	2532	90	27	117	0.209716	0.230769	39000	0.68851	8178.91	30821.1
dn_MIS	0.0450237	1.2	0.2	2001	531	2532	86	28	114	0.209716	0.245614	39000	0.974384	8178.91	30821.1
dn_PTV	0.0462085	1.2	0.32	2001	531	2532	90	27	117	0.209716	0.230769	39100	0.689585	8199.88	30900.1
dn_MIS	0.0450237	1.2	0.2	2001	531	2532	86	28	114	0.209716	0.245614	39100	0.974633	8199.88	30900.1
dn_PTV	0.0462085	1.2	0.32	2001	531	2532	90	27	117	0.209716	0.230769	39200	0.690442	8220.85	30979.1
dn_MIS	0.0450237	1.2	0.2	2001	531	2532	86	28	114	0.209716	0.245614	39200	0.974942	8220.85	30979.1
dn_PTV	0.0462085	1.2	0.32	2001	531	2532	90	27	117	0.209716	0.230769	39300	0.691511	8241.82	31058.2
dn_MIS	0.0450237	1.2	0.2	2001	531	2532	86	28	114	0.209716	0.245614	39300	0.975186	8241.82	31058.2
dn_PTV	0.0462085	1.2	0.32	2001	531	2532	90	27	117	0.209716	0.230769	39400	0.692577	8262.8	31137.2
dn_MIS	0.0450237	1.2	0.2	2001	531	2532	86	28	114	0.209716	0.245614	39400	0.975488	8262.8	31137.2
dn_PTV	0.0462085	1.2	0.32	2001	531	2532	90	27	117	0.209716	0.230769	39500	0.693427	8283.77	31216.2
dn_MIS	0.0450237	1.2	0.2	2001	531	2532	86	28	114	0.209716	0.245614	39500	0.975727	8283.77	31216.2
dn_PTV	0.0462085	1.2	0.32	2001	531	2532	90	27	117	0.209716	0.230769	39600	0.694488	8304.74	31295.3
dn_MIS	0.0450237	1.2	0.2	2001	531	2532	86	28	114	0.209716	0.245614	39600	0.976023	8304.74	31295.3
dn_PTV	0.0462085	1.2	0.32	2001	531	2532	90	27	117	0.209716	0.230769	39700	0.695334	8325.71	31374.3
dn_MIS	0.0450237	1.2	0.2	2001	531	2532	86	28	114	0.209716	0.245614	39700	0.976257	8325.71	31374.3
dn_PTV	0.0462085	1.2	0.32	2001	531	2532	90	27	117	0.209716	0.230769	39800	0.696388	8346.68	31453.3
dn_MIS	0.0450237	1.2	0.2	2001	531	2532	86	28	114	0.209716	0.245614	39800	0.976547	8346.68	31453.3
dn_PTV	0.0462085	1.2	0.32	2001	531	2532	90	27	117	0.209716	0.230769	39900	0.69744	8367.65	31532.3
dn_MIS	0.0450237	1.2	0.2	2001	531	2532	86	28	114	0.209716	0.245614	39900	0.976776	8367.65	31532.3
dn_PTV	0.0462085	1.2	0.32	2001	531	2532	90	27	117	0.209716	0.230769	40000	0.698279	8388.63	31611.4
dn_MIS	0.0450237	1.2	0.2	2001	531	2532	86	28	114	0.209716	0.245614	40000	0.97706	8388.63	31611.4
dn_PTV	0.0462085	1.2	0.32	2001	531	2532	90	27	117	0.209716	0.230769	40100	0.699326	8409.6	31690.4
dn_MIS	0.0450237	1.2	0.2	2001	531	2532	86	28	114	0.209716	0.245614	40100	0.977284	8409.6	31690.4
dn_PTV	0.0462085	1.2	0.32	2001	531	2532	90	27	117	0.209716	0.230769	40200	0.700369	8430.57	31769.4
dn_MIS	0.0450237	1.2	0.2	2001	531	2532	86	28	114	0.209716	0.245614	40200	0.977562	8430.57	31769.4
dn_PTV	0.0462085	1.2	0.32	2001	531	2532	90	27	117	0.209716	0.230769	40300	0.701201	8451.54	31848.5
dn_MIS	0.0450237	1.2	0.2	2001	531	2532	86	28	114	0.209716	0.245614	40300	0.977782	8451.54	31848.5
dn_PTV	0.0462085	1.2	0.32	2001	531	2532	90	27	117	0.209716	0.230769	40400	0.702239	8472.51	31927.5
dn_MIS	0.0450237	1.2	0.2	2001	531	2532	86	28	114	0.209716	0.245614	40400	0.978054	8472.51	31927.5
dn_PTV	0.0462085	1.2	0.32	2001	531	2532	90	27	117	0.209716	0.230769	40500	0.703067	8493.48	32006.5
dn_MIS	0.0450237	1.2	0.2	2001	531	2532	86	28	114	0.209716	0.245614	40500	0.978269	8493.48	32006.5
dn_PTV	0.0462085	1.2	0.32	2001	531	2532	90	27	117	0.209716	0.230769	40600	0.704099	8514.45	32085.5
dn_MIS	0.0450237	1.2	0.2	2001	531	2532	86	28	114	0.209716	0.245614	40600	0.978535	8514.45	32085.5
dn_PTV	0.0462085	1.2	0.32	2001	531	2532	90	27	117	0.209716	0.230769	40700	0.705128	8535.43	32164.6
dn_MIS	0.0450237	1.2	0.2	2001	531	2532	86	28	114	0.209716	0.245614	40700	0.978746	8535.43	32164.6
dn_PTV	0.0462085	1.2	0.32	2001	531	2532	90	27	117	0.209716	0.230769	40800	0.705949	8556.4	32243.6
dn_MIS	0.0450237	1.2	0.2	2001	531	2532	86	28	114	0.209716	0.245614	40800	0.979006	8556.4	32243.6
dn_PTV	0.0462085	1.2	0.32	2001	531	2532	90	27	117	0.209716	0.230769	40900	0.706973	8577.37	32322.6
dn_MIS	0.0450237	1.2	0.2	2001	531	2532	86	28	114	0.209716	0.245614	40900	0.979212	8577.37	32322.6
dn_PTV	0.0462085	1.2	0.32	2001	531	2532	90	27	117	0.209716	0.230769	41000	0.707994	8598.34	32401.7
dn_MIS	0.0450237	1.2	0.2	2001	531	2532	86	28	114	0.209716	0.245614	41000	0.979468	8598.34	32401.7
dn_PTV	0.0462085	1.2	0.32	2001	531	2532	90	27	117	0.209716	0.230769	41100	0.708808	8619.31	32480.7
dn_MIS	0.0450237	1.2	0.2	2001	531	2532	86	28	114	0.209716	0.245614	41100	0.979669	8619.31	32480.7
dn_PTV	0.0462085	1.2	0.32	2001	531	2532	90	27	117	0.209716	0.230769	41200	0.709824	8640.28	32559.7
dn_MIS	0.0450237	1.2	0.2	2001	531	2532	86	28	114	0.209716	0.245614	41200	0.979919	8640.28	32559.7
dn_PTV	0.0462085	1.2	0.32	2001	531	2532	90	27	117	0.209716	0.230769	41300	0.710634	8661.26	32638.7
dn_MIS	0.0450237	1.2	0.2	2001	531	2532	86	28	114	0.209716	0.245614	41300	0.980117	8661.26	32638.7
dn_PTV	0.0462085	1.2	0.32	2001	531	2532	90	27	117	0.209716	0.230769	41400	0.711644	8682.23	32717.8
dn_MIS	0.0450237	1.2	0.2	2001	531	2532	86	28	114	0.209716	0.245614	41400	0.980361	8682.23	32717.8
dn_PTV	0.0462085	1.2	0.32	2001	531	2532	90	27	117	0.209716	0.230769	41500	0.712651	8703.2	32796.8
dn_MIS	0.0450237	1.2	0.2	2001	531	2532	86	28	114	0.209716	0.245614	41500	0.980555	8703.2	32796.8
dn_PTV	0.0462085	1.2	0.32	2001	531	2532	90	27	117	0.209716	0.230769	41600	0.713454	8724.17	32875.8
dn_MIS	0.0450237	1.2	0.2	2001	531	2532	86	28	114	0.209716	0.245614	41600	0.980794	8724.17	32875.8
dn_PTV	0.0462085	1.2	0.32	2001	531	2532	90	27	117	0.209716	0.230769	41700	0.714456	8745.14	32954.9
dn_MIS	0.0450237	1.2	0.2	2001	531	2532	86	28	114	0.209716	0.245614	41700	0.980983	8745.14	32954.9
dn_PTV	0.0462085	1.2	0.32	2001	531	2532	90	27	117	0.209716	0.230769	41800	0.715455	8766.11	33033.9
dn_MIS	0.0450237	1.2	0.2	2001	531	2532	86	28	114	0.209716	0.245614	41800	0.981218	8766.11	33033.9
dn_PTV	0.0462085	1.2	0.32	2001	531	2532	90	27	117	0.209716	0.230769	41900	0.716252	8787.09	33112.9
dn_MIS	0.0450237	1.2	0.2	2001	531	2532	86	28	114	0.209716	0.245614	41900	0.981403	8787.09	33112.9
dn_PTV	0.0462085	1.2	0.32	2001	531	2532	90	27	117	0.209716	0.230769	42000	0.717245	8808.06	33191.9
dn_MIS	0.0450237	1.2	0.2	2001	531	2532	86	28	114	0.209716	0.245614	42000	0.981632	8808.06	33191.9
dn_PTV	0.0462085	1.2	0.32	2001	531	2532	90	27	117	0.209716	0.230769	42100	0.718038	8829.03	33271
dn_MIS	0.0450237	1.2	0.2	2001	531	2532	86	28	114	0.209716	0.245614	42100	0.981814	8829.03	33271
dn_PTV	0.0462085	1.2	0.32	2001	531	2532	90	27	117	0.209716	0.230769	42200	0.719026	8850	33350
dn_MIS	0.0450237	1.2	0.2	2001	531	2532	86	28	114	0.209716	0.245614	42200	0.982038	8850	33350
dn_PTV	0.0462085	1.2	0.32	2001	531	2532	90	27	117	0.209716	0.230769	42300	0.720011	8870.97	33429
dn_MIS	0.0450237	1.2	0.2	2001	531	2532	86	28	114	0.209716	0.245614	42300	0.98226	8870.97	33429
dn_PTV	0.0462085	1.2	0.32	2001	531	2532	90	27	117	0.209716	0.230769	42400	0.720797	8891.94	33508.1
dn_MIS	0.0450237	1.2	0.2	2001	531	2532	86	28	114	0.209716	0.245614	42400	0.982436	8891.94	33508.1
dn_PTV	0.0462085	1.2	0.32	2001	531	2532	90	27	117	0.209716	0.230769	42500	0.721777	8912.91	33587.1
dn_MIS	0.0450237	1.2	0.2	2001	531	2532	86	28	114	0.209716	0.245614	42500	0.982653	8912.91	33587.1
dn_PTV	0.0462085	1.2	0.32	2001	531	2532	90	27	117	0.209716	0.230769	42600	0.722558	8933.89	33666.1
dn_MIS	0.0450237	1.2	0.2	2001	531	2532	86	28	114	0.209716	0.245614	42600	0.982824	8933.89	33666.1
dn_PTV	0.0462085	1.2	0.32	2001	531	2532	90	27	117	0.209716	0.230769	42700	0.723533	8954.86	33745.1
dn_MIS	0.0450237	1.2	0.2	2001	531	2532	86	28	114	0.209716	0.245614	42700	0.983037	8954.86	33745.1
dn_PTV	0.0462085	1.2	0.32	2001	531	2532	90	27	117	0.209716	0.230769	42800	0.724505	8975.83	33824.2
dn_MIS	0.0450237	1.2	0.2	2001	531	2532	86	28	114	0.209716	0.245614	42800	0.983205	8975.83	33824.2
dn_PTV	0.0462085	1.2	0.32	2001	531	2532	90	27	117	0.209716	0.230769	42900	0.72528	8996.8	33903.2
dn_MIS	0.0450237	1.2	0.2	2001	531	2532	86	28	114	0.209716	0.245614	42900	0.983413	8996.8	33903.2
dn_PTV	0.0462085	1.2	0.32	2001	531	2532	90	27	117	0.209716	0.230769	43000	0.726246	9017.77	33982.2
dn_MIS	0.0450237	1.2	0.2	2001	531	2532	86	28	114	0.209716	0.245614	43000	0.983577	9017.77	33982.2
dn_PTV	0.0462085	1.2	0.32	2001	531	2532	90	27	117	0.209716	0.230769	43100	0.72721	9038.74	34061.3
dn_MIS	0.0450237	1.2	0.2	2001	531	2532	86	28	114	0.209716	0.245614	43100	0.983781	9038.74	34061.3
dn_PTV	0.0462085	1.2	0.32	2001	531	2532	90	27	117	0.209716	0.230769	43200	0.727979	9059.72	34140.3
dn_MIS	0.0450237	1.2	0.2	2001	531	2532	86	28	114	0.209716	0.245614	43200	0.983942	9059.72	34140.3
dn_PTV	0.0462085	1.2	0.32	2001	531	2532	90	27	117	0.209716	0.230769	43300	0.728937	9080.69	34219.3
dn_MIS	0.0450237	1.2	0.2	2001	531	2532	86	28	114	0.209716	0.245614	43300	0.984141	9080.69	34219.3
dn_PTV	0.0462085	1.2	0.32	2001	531	2532	90	27	117	0.209716	0.230769	43400	0.729702	9101.66	34298.3
dn_MIS	0.0450237	1.2	0.2	2001	531	2532	86	28	114	0.209716	0.245614	43400	0.984299	9101.66	34298.3
dn_PTV	0.0462085	1.2	0.32	2001	531	2532	90	27	117	0.209716	0.230769	43500	0.730655	9122.63	34377.4
dn_MIS	0.0450237	1.2	0.2	2001	531	2532	86	28	114	0.209716	0.245614	43500	0.984494	9122.63	34377.4
dn_PTV	0.0462085	1.2	0.32	2001	531	2532	90	27	117	0.209716	0.230769	43600	0.731605	9143.6	34456.4
dn_MIS	0.0450237	1.2	0.2	2001	531	2532	86	28	114	0.209716	0.245614	43600	0.984648	9143.6	34456.4
dn_PTV	0.0462085	1.2	0.32	2001	531	2532	90	27	117	0.209716	0.230769	43700	0.732364	9164.57	34535.4
dn_MIS	0.0450237	1.2	0.2	2001	531	2532	86	28	114	0.209716	0.245614	43700	0.984839	9164.57	34535.4
dn_PTV	0.0462085	1.2	0.32	2001	531	2532	90	27	117	0.209716	0.230769	43800	0.733309	9185.55	34614.5
dn_MIS	0.0450237	1.2	0.2	2001	531	2532	86	28	114	0.209716	0.245614	43800	0.98499	9185.55	34614.5
dn_PTV	0.0462085	1.2	0.32	2001	531	2532	90	27	117	0.209716	0.230769	43900	0.734251	9206.52	34693.5
dn_MIS	0.0450237	1.2	0.2	2001	531	2532	86	28	114	0.209716	0.245614	43900	0.985176	9206.52	34693.5
dn_PTV	0.0462085	1.2	0.32	2001	531	2532	90	27	117	0.209716	0.230769	44000	0.735003	9227.49	34772.5
dn_MIS	0.0450237	1.2	0.2	2001	531	2532	86	28	114	0.209716	0.245614	44000	0.985324	9227.49	34772.5
dn_PTV	0.0462085	1.2	0.32	2001	531	2532	90	27	117	0.209716	0.230769	44100	0.73594	9248.46	34851.5
dn_MIS	0.0450237	1.2	0.2	2001	531	2532	86	28	114	0.209716	0.245614	44100	0.985507	9248.46	34851.5
dn_PTV	0.0462085	1.2	0.32	2001	531	2532	90	27	117	0.209716	0.230769	44200	0.736688	9269.43	34930.6
dn_MIS	0.0450237	1.2	0.2	2001	531	2532	86	28	114	0.209716	0.245614	44200	0.985651	9269.43	34930.6
dn_PTV	0.0462085	1.2	0.32	2001	531	2532	90	27	117	0.209716	0.230769	44300	0.73762	9290.4	35009.6
dn_MIS	0.0450237	1.2	0.2	2001	531	2532	86	28	114	0.209716	0.245614	44300	0.98583	9290.4	35009.6
dn_PTV	0.0462085	1.2	0.32	2001	531	2532	90	27	117	0.209716	0.230769	44400	0.738549	9311.37	35088.6
dn_MIS	0.0450237	1.2	0.2	2001	531	2532	86	28	114	0.209716	0.245614	44400	0.985971	9311.37	35088.6
dn_PTV	0.0462085	1.2	0.32	2001	531	2532	90	27	117	0.209716	0.230769	44500	0.73929	9332.35	35167.7
dn_MIS	0.0450237	1.2	0.2	2001	531	2532	86	28	114	0.209716	0.245614	44500	0.986146	9332.35	35167.7
dn_PTV	0.0462085	1.2	0.32	2001	531	2532	90	27	117	0.209716	0.230769	44600	0.740215	9353.32	35246.7
dn_MIS	0.0450237	1.2	0.2	2001	531	2532	86	28	114	0.209716	0.245614	44600	0.986285	9353.32	35246.7
dn_PTV	0.0462085	1.2	0.32	2001	531	2532	90	27	117	0.209716	0.230769	44700	0.741136	9374.29	35325.7
dn_MIS	0.0450237	1.2	0.2	2001	531	2532	86	28	114	0.209716	0.245614	44700	0.986456	9374.29	35325.7
dn_PTV	0.0462085	1.2	0.32	2001	531	2532	90	27	117	0.209716	0.230769	44800	0.741871	9395.26	35404.7
dn_MIS	0.0450237	1.2	0.2	2001	531	2532	86	28	114	0.209716	0.245614	44800	0.986591	9395.26	35404.7
dn_PTV	0.0462085	1.2	0.32	2001	531	2532	90	27	117	0.209716	0.230769	44900	0.742787	9416.23	35483.8
dn_MIS	0.0450237	1.2	0.2	2001	531	2532	86	28	114	0.209716	0.245614	44900	0.986759	9416.23	35483.8
dn_PTV	0.0462085	1.2	0.32	2001	531	2532	90	27	117	0.209716	0.230769	45000	0.743518	9437.2	35562.8
dn_MIS	0.0450237	1.2	0.2	2001	531	2532	86	28	114	0.209716	0.245614	45000	0.986891	9437.2	35562.8
dn_PTV	0.0462085	1.2	0.32	2001	531	2532	90	27	117	0.209716	0.230769	45100	0.74443	9458.18	35641.8
dn_MIS	0.0450237	1.2	0.2	2001	531	2532	86	28	114	0.209716	0.245614	45100	0.987055	9458.18	35641.8
dn_PTV	0.0462085	1.2	0.32	2001	531	2532	90	27	117	0.209716	0.230769	45200	0.745338	9479.15	35720.9
dn_MIS	0.0450237	1.2	0.2	2001	531	2532	86	28	114	0.209716	0.245614	45200	0.987185	9479.15	35720.9
dn_PTV	0.0462085	1.2	0.32	2001	531	2532	90	27	117	0.209716	0.230769	45300	0.746063	9500.12	35799.9
dn_MIS	0.0450237	1.2	0.2	2001	531	2532	86	28	114	0.209716	0.245614	45300	0.987345	9500.12	35799.9
dn_PTV	0.0462085	1.2	0.32	2001	531	2532	90	27	117	0.209716	0.230769	45400	0.746967	9521.09	35878.9
dn_MIS	0.0450237	1.2	0.2	2001	531	2532	86	28	114	0.209716	0.245614	45400	0.987472	9521.09	35878.9
dn_PTV	0.0462085	1.2	0.32	2001	531	2532	90	27	117	0.209716	0.230769	45500	0.747687	9542.06	35957.9
dn_MIS	0.0450237	1.2	0.2	2001	531	2532	86	28	114	0.209716	0.245614	45500	0.987629	9542.06	35957.9
dn_PTV	0.0462085	1.2	0.32	2001	531	2532	90	27	117	0.209716	0.230769	45600	0.748586	9563.03	36037
dn_MIS	0.0450237	1.2	0.2	2001	531	2532	86	28	114	0.209716	0.245614	45600	0.987753	9563.03	36037
dn_PTV	0.0462085	1.2	0.32	2001	531	2532	90	27	117	0.209716	0.230769	45700	0.749482	9584	36116
dn_MIS	0.0450237	1.2	0.2	2001	531	2532	86	28	114	0.209716	0.245614	45700	0.987906	9584	36116
dn_PTV	0.0462085	1.2	0.32	2001	531	2532	90	27	117	0.209716	0.230769	45800	0.750196	9604.98	36195
dn_MIS	0.0450237	1.2	0.2	2001	531	2532	86	28	114	0.209716	0.245614	45800	0.988028	9604.98	36195
dn_PTV	0.0462085	1.2	0.32	2001	531	2532	90	27	117	0.209716	0.230769	45900	0.751087	9625.95	36274.1
dn_MIS	0.0450237	1.2	0.2	2001	531	2532	86	28	114	0.209716	0.245614	45900	0.988178	9625.95	36274.1
dn_PTV	0.0462085	1.2	0.32	2001	531	2532	90	27	117	0.209716	0.230769	46000	0.751975	9646.92	36353.1
dn_MIS	0.0450237	1.2	0.2	2001	531	2532	86	28	114	0.209716	0.245614	46000	0.988297	9646.92	36353.1
dn_PTV	0.0462085	1.2	0.32	2001	531	2532	90	27	117	0.209716	0.230769	46100	0.752684	9667.89	36432.1
dn_MIS	0.0450237	1.2	0.2	2001	531	2532	86	28	114	0.209716	0.245614	46100	0.988444	9667.89	36432.1
dn_PTV	0.0462085	1.2	0.32	2001	531	2532	90	27	117	0.209716	0.230769	46200	0.753567	9688.86	36511.1
dn_MIS	0.0450237	1.2	0.2	2001	531	2532	86	28	114	0.209716	0.245614	46200	0.98856	9688.86	36511.1
dn_PTV	0.0462085	1.2	0.32	2001	531	2532	90	27	117	0.209716	0.230769	46300	0.754272	9709.83	36590.2
dn_MIS	0.0450237	1.2	0.2	2001	531	2532	86	28	114	0.209716	0.245614	46300	0.988704	9709.83	36590.2
dn_PTV	0.0462085	1.2	0.32	2001	531	2532	90	27	117	0.209716	0.230769	46400	0.75515	9730.81	36669.2
dn_MIS	0.0450237	1.2	0.2	2001	531	2532	86	28	114	0.209716	0.245614	46400	0.988817	9730.81	36669.2
dn_PTV	0.0462085	1.2	0.32	2001	531	2532	90	27	117	0.209716	0.230769	46500	0.756025	9751.78	36748.2
dn_MIS	0.0450237	1.2	0.2	2001	531	2532	86	28	114	0.209716	0.245614	46500	0.988958	9751.78	36748.2
dn_PTV	0.0462085	1.2	0.32	2001	531	2532	90	27	117	0.209716	0.230769	46600	0.756724	9772.75	36827.3
dn_MIS	0.0450237	1.2	0.2	2001	531	2532	86	28	114	0.209716	0.245614	46600	0.989069	9772.75	36827.3
dn_PTV	0.0462085	1.2	0.32	2001	531	2532	90	27	117	0.209716	0.230769	46700	0.757595	9793.72	36906.3
dn_MIS	0.0450237	1.2	0.2	2001	531	2532	86	28	114	0.209716	0.245614	46700	0.989207	9793.72	36906.3
dn_PTV	0.0462085	1.2	0.32	2001	531	2532	90	27	117	0.209716	0.230769	46800	0.758463	9814.69	36985.3
dn_MIS	0.0450237	1.2	0.2	2001	531	2532	86	28	114	0.209716	0.245614	46800	0.989316	9814.69	36985.3
dn_PTV	0.0462085	1.2	0.32	2001	531	2532	90	27	117	0.209716	0.230769	46900	0.759155	9835.66	37064.3
dn_MIS	0.0450237	1.2	0.2	2001	531	2532	86	28	114	0.209716	0.245614	46900	0.98945	9835.66	37064.3
dn_PTV	0.0462085	1.2	0.32	2001	531	2532	90	27	117	0.209716	0.230769	47000	0.760018	9856.64	37143.4
dn_MIS	0.0450237	1.2	0.2	2001	531	2532	86	28	114	0.209716	0.245614	47000	0.989557	9856.64	37143.4
dn_PTV	0.0462085	1.2	0.32	2001	531	2532	90	27	117	0.209716	0.230769	47100	0.760707	9877.61	37222.4
dn_MIS	0.0450237	1.2	0.2	2001	531	2532	86	28	114	0.209716	0.245614	47100	0.989688	9877.61	37222.4
dn_PTV	0.0462085	1.2	0.32	2001	531	2532	90	27	117	0.209716	0.230769	47200	0.761565	9898.58	37301.4
dn_MIS	0.0450237	1.2	0.2	2001	531	2532	86	28	114	0.209716	0.245614	47200	0.989792	9898.58	37301.4
dn_PTV	0.0462085	1.2	0.32	2001	531	2532	90	27	117	0.209716	0.230769	47300	0.762421	9919.55	37380.5
dn_MIS	0.0450237	1.2	0.2	2001	531	2532	86	28	114	0.209716	0.245614	47300	0.989921	9919.55	37380.5
dn_PTV	0.0462085	1.2	0.32	2001	531	2532	90	27	117	0.209716	0.230769	47400	0.763104	9940.52	37459.5
dn_MIS	0.0450237	1.2	0.2	2001	531	2532	86	28	114	0.209716	0.245614	47400	0.990023	9940.52	37459.5
dn_PTV	0.0462085	1.2	0.32	2001	531	2532	90	27	117	0.209716	0.230769	47500	0.763955	9961.49	37538.5
dn_MIS	0.0450237	1.2	0.2	2001	531	2532	86	28	114	0.209716	0.245614	47500	0.990149	9961.49	37538.5
dn_PTV	0.0462085	1.2	0.32	2001	531	2532	90	27	117	0.209716	0.230769	47600	0.764803	9982.46	37617.5
dn_MIS	0.0450237	1.2	0.2	2001	531	2532	86	28	114	0.209716	0.245614	47600	0.990249	9982.46	37617.5
dn_PTV	0.0462085	1.2	0.32	2001	531	2532	90	27	117	0.209716	0.230769	47700	0.765479	10003.4	37696.6
dn_MIS	0.0450237	1.2	0.2	2001	531	2532	86	28	114	0.209716	0.245614	47700	0.990372	10003.4	37696.6
dn_PTV	0.0462085	1.2	0.32	2001	531	2532	90	27	117	0.209716	0.230769	47800	0.766323	10024.4	37775.6
dn_MIS	0.0450237	1.2	0.2	2001	531	2532	86	28	114	0.209716	0.245614	47800	0.990469	10024.4	37775.6
dn_PTV	0.0462085	1.2	0.32	2001	531	2532	90	27	117	0.209716	0.230769	47900	0.766996	10045.4	37854.6
dn_MIS	0.0450237	1.2	0.2	2001	531	2532	86	28	114	0.209716	0.245614	47900	0.99059	10045.4	37854.6
dn_PTV	0.0462085	1.2	0.32	2001	531	2532	90	27	117	0.209716	0.230769	48000	0.767835	10066.4	37933.6
dn_MIS	0.0450237	1.2	0.2	2001	531	2532	86	28	114	0.209716	0.245614	48000	0.990685	10066.4	37933.6
dn_PTV	0.0462085	1.2	0.32	2001	531	2532	90	27	117	0.209716	0.230769	48100	0.768671	10087.3	38012.7
dn_MIS	0.0450237	1.2	0.2	2001	531	2532	86	28	114	0.209716	0.245614	48100	0.990803	10087.3	38012.7
dn_PTV	0.0462085	1.2	0.32	2001	531	2532	90	27	117	0.209716	0.230769	48200	0.769338	10108.3	38091.7
dn_MIS	0.0450237	1.2	0.2	2001	531	2532	86	28	114	0.209716	0.245614	48200	0.990896	10108.3	38091.7
dn_PTV	0.0462085	1.2	0.32	2001	531	2532	90	27	117	0.209716	0.230769	48300	0.770169	10129.3	38170.7
dn_MIS	0.0450237	1.2	0.2	2001	531	2532	86	28	114	0.209716	0.245614	48300	0.991011	10129.3	38170.7
dn_PTV	0.0462085	1.2	0.32	2001	531	2532	90	27	117	0.209716	0.230769	48400	0.770832	10150.2	38249.8
dn_MIS	0.0450237	1.2	0.2	2001	531	2532	86	28	114	0.209716	0.245614	48400	0.991103	10150.2	38249.8
dn_PTV	0.0462085	1.2	0.32	2001	531	2532	90	27	117	0.209716	0.230769	48500	0.771659	10171.2	38328.8
dn_MIS	0.0450237	1.2	0.2	2001	531	2532	86	28	114	0.209716	0.245614	48500	0.991215	10171.2	38328.8
dn_PTV	0.0462085	1.2	0.32	2001	531	2532	90	27	117	0.209716	0.230769	48600	0.772483	10192.2	38407.8
dn_MIS	0.0450237	1.2	0.2	2001	531	2532	86	28	114	0.209716	0.245614	48600	0.991305	10192.2	38407.8
dn_PTV	0.0462085	1.2	0.32	2001	531	2532	90	27	117	0.209716	0.230769	48700	0.773141	10213.2	38486.8
dn_MIS	0.0450237	1.2	0.2	2001	531	2532	86	28	114	0.209716	0.245614	48700	0.991415	10213.2	38486.8
dn_PTV	0.0462085	1.2	0.32	2001	531	2532	90	27	117	0.209716	0.230769	48800	0.77396	10234.1	38565.9
dn_MIS	0.0450237	1.2	0.2	2001	531	2532	86	28	114	0.209716	0.245614	48800	0.991502	10234.1	38565.9
dn_PTV	0.0462085	1.2	0.32	2001	531	2532	90	27	117	0.209716	0.230769	48900	0.774777	10255.1	38644.9
dn_MIS	0.0450237	1.2	0.2	2001	531	2532	86	28	114	0.209716	0.245614	48900	0.99161	10255.1	38644.9
dn_PTV	0.0462085	1.2	0.32	2001	531	2532	90	27	117	0.209716	0.230769	49000	0.775429	10276.1	38723.9
dn_MIS	0.0450237	1.2	0.2	2001	531	2532	86	28	114	0.209716	0.245614	49000	0.991695	10276.1	38723.9
dn_PTV	0.0462085	1.2	0.32	2001	531	2532	90	27	117	0.209716	0.230769	49100	0.776241	10297	38803
dn_MIS	0.0450237	1.2	0.2	2001	531	2532	86	28	114	0.209716	0.245614	49100	0.991801	10297	38803
dn_PTV	0.0462085	1.2	0.32	2001	531	2532	90	27	117	0.209716	0.230769	49200	0.776889	10318	38882
dn_MIS	0.0450237	1.2	0.2	2001	531	2532	86	28	114	0.209716	0.245614	49200	0.991884	10318	38882
dn_PTV	0.0462085	1.2	0.32	2001	531	2532	90	27	117	0.209716	0.230769	49300	0.777696	10339	38961
dn_MIS	0.0450237	1.2	0.2	2001	531	2532	86	28	114	0.209716	0.245614	49300	0.991987	10339	38961
dn_PTV	0.0462085	1.2	0.32	2001	531	2532	90	27	117	0.209716	0.230769	49400	0.778502	10360	39040
dn_MIS	0.0450237	1.2	0.2	2001	531	2532	86	28	114	0.209716	0.245614	49400	0.992069	10360	39040
dn_PTV	0.0462085	1.2	0.32	2001	531	2532	90	27	117	0.209716	0.230769	49500	0.779144	10380.9	39119.1
dn_MIS	0.0450237	1.2	0.2	2001	531	2532	86	28	114	0.209716	0.245614	49500	0.99217	10380.9	39119.1
dn_PTV	0.0462085	1.2	0.32	2001	531	2532	90	27	117	0.209716	0.230769	49600	0.779944	10401.9	39198.1
dn_MIS	0.0450237	1.2	0.2	2001	531	2532	86	28	114	0.209716	0.245614	49600	0.99225	10401.9	39198.1
dn_PTV	0.0462085	1.2	0.32	2001	531	2532	90	27	117	0.209716	0.230769	49700	0.780742	10422.9	39277.1
dn_MIS	0.0450237	1.2	0.2	2001	531	2532	86	28	114	0.209716	0.245614	49700	0.992348	10422.9	39277.1
dn_PTV	0.0462085	1.2	0.32	2001	531	2532	90	27	117	0.209716	0.230769	49800	0.781379	10443.8	39356.2
dn_MIS	0.0450237	1.2	0.2	2001	531	2532	86	28	114	0.209716	0.245614	49800	0.992426	10443.8	39356.2
dn_PTV	0.0462085	1.2	0.32	2001	531	2532	90	27	117	0.209716	0.230769	49900	0.782172	10464.8	39435.2
dn_MIS	0.0450237	1.2	0.2	2001	531	2532	86	28	114	0.209716	0.245614	49900	0.992523	10464.8	39435.2
dn_PTV	0.0462085	1.2	0.32	2001	531	2532	90	27	117	0.209716	0.230769	50000	0.782805	10485.8	39514.2
dn_MIS	0.0450237	1.2	0.2	2001	531	2532	86	28	114	0.209716	0.245614	50000	0.992599	10485.8	39514.2
dn_PTV	0.0462085	1.2	0.32	2001	531	2532	90	27	117	0.209716	0.230769	50100	0.783594	10506.8	39593.2
dn_MIS	0.0450237	1.2	0.2	2001	531	2532	86	28	114	0.209716	0.245614	50100	0.992694	10506.8	39593.2
dn_PTV	0.0462085	1.2	0.32	2001	531	2532	90	27	117	0.209716	0.230769	50200	0.78438	10527.7	39672.3
dn_MIS	0.0450237	1.2	0.2	2001	531	2532	86	28	114	0.209716	0.245614	50200	0.992768	10527.7	39672.3
dn_PTV	0.0462085	1.2	0.32	2001	531	2532	90	27	117	0.209716	0.230769	50300	0.785008	10548.7	39751.3
dn_MIS	0.0450237	1.2	0.2	2001	531	2532	86	28	114	0.209716	0.245614	50300	0.99286	10548.7	39751.3
dn_PTV	0.0462085	1.2	0.32	2001	531	2532	90	27	117	0.209716	0.230769	50400	0.785789	10569.7	39830.3
dn_MIS	0.0450237	1.2	0.2	2001	531	2532	86	28	114	0.209716	0.245614	50400	0.992933	10569.7	39830.3
dn_PTV	0.0462085	1.2	0.32	2001	531	2532	90	27	117	0.209716	0.230769	50500	0.786569	10590.6	39909.4
dn_MIS	0.0450237	1.2	0.2	2001	531	2532	86	28	114	0.209716	0.245614	50500	0.993024	10590.6	39909.4
dn_PTV	0.0462085	1.2	0.32	2001	531	2532	90	27	117	0.209716	0.230769	50600	0.787191	10611.6	39988.4
dn_MIS	0.0450237	1.2	0.2	2001	531	2532	86	28	114	0.209716	0.245614	50600	0.993095	10611.6	39988.4
dn_PTV	0.0462085	1.2	0.32	2001	531	2532	90	27	117	0.209716	0.230769	50700	0.787965	10632.6	40067.4
dn_MIS	0.0450237	1.2	0.2	2001	531	2532	86	28	114	0.209716	0.245614	50700	0.993183	10632.6	40067.4
dn_PTV	0.0462085	1.2	0.32	2001	531	2532	90	27	117	0.209716	0.230769	50800	0.788584	10653.6	40146.4
dn_MIS	0.0450237	1.2	0.2	2001	531	2532	86	28	114	0.209716	0.245614	50800	0.993253	10653.6	40146.4
dn_PTV	0.0462085	1.2	0.32	2001	531	2532	90	27	117	0.209716	0.230769	50900	0.789354	10674.5	40225.5
dn_MIS	0.0450237	1.2	0.2	2001	531	2532	86	28	114	0.209716	0.245614	50900	0.993339	10674.5	40225.5
dn_PTV	0.0462085	1.2	0.32	2001	531	2532	90	27	117	0.209716	0.230769	51000	0.790122	10695.5	40304.5
dn_MIS	0.0450237	1.2	0.2	2001	531	2532	86	28	114	0.209716	0.245614	51000	0.993408	10695.5	40304.5
dn_PTV	0.0462085	1.2	0.32	2001	531	2532	90	27	117	0.209716	0.230769	51100	0.790735	10716.5	40383.5
dn_MIS	0.0450237	1.2	0.2	2001	531	2532	86	28	114	0.209716	0.245614	51100	0.993492	10716.5	40383.5
dn_PTV	0.0462085	1.2	0.32	2001	531	2532	90	27	117	0.209716	0.230769	51200	0.791498	10737.4	40462.6
dn_MIS	0.0450237	1.2	0.2	2001	531	2532	86	28	114	0.209716	0.245614	51200	0.993559	10737.4	40462.6
dn_PTV	0.0462085	1.2	0.32	2001	531	2532	90	27	117	0.209716	0.230769	51300	0.792107	10758.4	40541.6
dn_MIS	0.0450237	1.2	0.2	2001	531	2532	86	28	114	0.209716	0.245614	51300	0.993641	10758.4	40541.6
dn_PTV	0.0462085	1.2	0.32	2001	531	2532	90	27	117	0.209716	0.230769	51400	0.792866	10779.4	40620.6
dn_MIS	0.0450237	1.2	0.2	2001	531	2532	86	28	114	0.209716	0.245614	51400	0.993706	10779.4	40620.6
dn_PTV	0.0462085	1.2	0.32	2001	531	2532	90	27	117	0.209716	0.230769	51500	0.793623	10800.4	40699.6
dn_MIS	0.0450237	1.2	0.2	2001	531	2532	86	28	114	0.209716	0.245614	51500	0.993787	10800.4	40699.6
dn_PTV	0.0462085	1.2	0.32	2001	531	2532	90	27	117	0.209716	0.230769	51600	0.794227	10821.3	40778.7
dn_MIS	0.0450237	1.2	0.2	2001	531	2532	86	28	114	0.209716	0.245614	51600	0.993851	10821.3	40778.7
dn_PTV	0.0462085	1.2	0.32	2001	531	2532	90	27	117	0.209716	0.230769	51700	0.794979	10842.3	40857.7
dn_MIS	0.0450237	1.2	0.2	2001	531	2532	86	28	114	0.209716	0.245614	51700	0.99393	10842.3	40857.7
dn_PTV	0.0462085	1.2	0.32	2001	531	2532	90	27	117	0.209716	0.230769	51800	0.795729	10863.3	40936.7
dn_MIS	0.0450237	1.2	0.2	2001	531	2532	86	28	114	0.209716	0.245614	51800	0.993992	10863.3	40936.7
dn_PTV	0.0462085	1.2	0.32	2001	531	2532	90	27	117	0.209716	0.230769	51900	0.796327	10884.2	41015.8
dn_MIS	0.0450237	1.2	0.2	2001	531	2532	86	28	114	0.209716	0.245614	51900	0.994069	10884.2	41015.8
dn_PTV	0.0462085	1.2	0.32	2001	531	2532	90	27	117	0.209716	0.230769	52000	0.797073	10905.2	41094.8
dn_MIS	0.0450237	1.2	0.2	2001	531	2532	86	28	114	0.209716	0.245614	52000	0.99413	10905.2	41094.8
dn_PTV	0.0462085	1.2	0.32	2001	531	2532	90	27	117	0.209716	0.230769	52100	0.797668	10926.2	41173.8
dn_MIS	0.0450237	1.2	0.2	2001	531	2532	86	28	114	0.209716	0.245614	52100	0.994205	10926.2	41173.8
dn_PTV	0.0462085	1.2	0.32	2001	531	2532	90	27	117	0.209716	0.230769	52200	0.798409	10947.2	41252.8
dn_MIS	0.0450237	1.2	0.2	2001	531	2532	86	28	114	0.209716	0.245614	52200	0.994265	10947.2	41252.8
dn_PTV	0.0462085	1.2	0.32	2001	531	2532	90	27	117	0.209716	0.230769	52300	0.799148	10968.1	41331.9
dn_MIS	0.0450237	1.2	0.2	2001	531	2532	86	28	114	0.209716	0.245614	52300	0.994339	10968.1	41331.9
dn_PTV	0.0462085	1.2	0.32	2001	531	2532	90	27	117	0.209716	0.230769	52400	0.799737	10989.1	41410.9
dn_MIS	0.0450237	1.2	0.2	2001	531	2532	86	28	114	0.209716	0.245614	52400	0.994397	10989.1	41410.9
dn_PTV	0.0462085	1.2	0.32	2001	531	2532	90	27	117	0.209716	0.230769	52500	0.800472	11010.1	41489.9
dn_MIS	0.0450237	1.2	0.2	2001	531	2532	86	28	114	0.209716	0.245614	52500	0.994469	11010.1	41489.9
dn_PTV	0.0462085	1.2	0.32	2001	531	2532	90	27	117	0.209716	0.230769	52600	0.801204	11031	41569
dn_MIS	0.0450237	1.2	0.2	2001	531	2532	86	28	114	0.209716	0.245614	52600	0.994526	11031	41569
dn_PTV	0.0462085	1.2	0.32	2001	531	2532	90	27	117	0.209716	0.230769	52700	0.801788	11052	41648
dn_MIS	0.0450237	1.2	0.2	2001	531	2532	86	28	114	0.209716	0.245614	52700	0.994597	11052	41648
dn_PTV	0.0462085	1.2	0.32	2001	531	2532	90	27	117	0.209716	0.230769	52800	0.802516	11073	41727
dn_MIS	0.0450237	1.2	0.2	2001	531	2532	86	28	114	0.209716	0.245614	52800	0.994652	11073	41727
dn_PTV	0.0462085	1.2	0.32	2001	531	2532	90	27	117	0.209716	0.230769	52900	0.803096	11094	41806
dn_MIS	0.0450237	1.2	0.2	2001	531	2532	86	28	114	0.209716	0.245614	52900	0.994721	11094	41806
dn_PTV	0.0462085	1.2	0.32	2001	531	2532	90	27	117	0.209716	0.230769	53000	0.80382	11114.9	41885.1
dn_MIS	0.0450237	1.2	0.2	2001	531	2532	86	28	114	0.209716	0.245614	53000	0.994776	11114.9	41885.1
dn_PTV	0.0462085	1.2	0.32	2001	531	2532	90	27	117	0.209716	0.230769	53100	0.804541	11135.9	41964.1
dn_MIS	0.0450237	1.2	0.2	2001	531	2532	86	28	114	0.209716	0.245614	53100	0.994843	11135.9	41964.1
dn_PTV	0.0462085	1.2	0.32	2001	531	2532	90	27	117	0.209716	0.230769	53200	0.805117	11156.9	42043.1
dn_MIS	0.0450237	1.2	0.2	2001	531	2532	86	28	114	0.209716	0.245614	53200	0.994896	11156.9	42043.1
dn_PTV	0.0462085	1.2	0.32	2001	531	2532	90	27	117	0.209716	0.230769	53300	0.805834	11177.8	42122.2
dn_MIS	0.0450237	1.2	0.2	2001	531	2532	86	28	114	0.209716	0.245614	53300	0.994962	11177.8	42122.2
dn_PTV	0.0462085	1.2	0.32	2001	531	2532	90	27	117	0.209716	0.230769	53400	0.806549	11198.8	42201.2
dn_MIS	0.0450237	1.2	0.2	2001	531	2532	86	28	114	0.209716	0.245614	53400	0.995014	11198.8	42201.2
dn_PTV	0.0462085	1.2	0.32	2001	531	2532	90	27	117	0.209716	0.230769	53500	0.807119	11219.8	42280.2
dn_MIS	0.0450237	1.2	0.2	2001	531	2532	86	28	114	0.209716	0.245614	53500	0.995078	11219.8	42280.2
dn_PTV	0.0462085	1.2	0.32	2001	531	2532	90	27	117	0.209716	0.230769	53600	0.807829	11240.8	42359.2
dn_MIS	0.0450237	1.2	0.2	2001	531	2532	86	28	114	0.209716	0.245614	53600	0.995129	11240.8	42359.2
dn_PTV	0.0462085	1.2	0.32	2001	531	2532	90	27	117	0.209716	0.230769	53700	0.808396	11261.7	42438.3
dn_MIS	0.0450237	1.2	0.2	2001	531	2532	86	28	114	0.209716	0.245614	53700	0.995192	11261.7	42438.3
dn_PTV	0.0462085	1.2	0.32	2001	531	2532	90	27	117	0.209716	0.230769	53800	0.809102	11282.7	42517.3
dn_MIS	0.0450237	1.2	0.2	2001	531	2532	86	28	114	0.209716	0.245614	53800	0.995242	11282.7	42517.3
dn_PTV	0.0462085	1.2	0.32	2001	531	2532	90	27	117	0.209716	0.230769	53900	0.809807	11303.7	42596.3
dn_MIS	0.0450237	1.2	0.2	2001	531	2532	86	28	114	0.209716	0.245614	53900	0.995303	11303.7	42596.3
dn_PTV	0.0462085	1.2	0.32	2001	531	2532	90	27	117	0.209716	0.230769	54000	0.810368	11324.6	42675.4
dn_MIS	0.0450237	1.2	0.2	2001	531	2532	86	28	114	0.209716	0.245614	54000	0.995352	11324.6	42675.4
dn_PTV	0.0462085	1.2	0.32	2001	531	2532	90	27	117	0.209716	0.230769	54100	0.811068	11345.6	42754.4
dn_MIS	0.0450237	1.2	0.2	2001	531	2532	86	28	114	0.209716	0.245614	54100	0.995412	11345.6	42754.4
dn_PTV	0.0462085	1.2	0.32	2001	531	2532	90	27	117	0.209716	0.230769	54200	0.811766	11366.6	42833.4
dn_MIS	0.0450237	1.2	0.2	2001	531	2532	86	28	114	0.209716	0.245614	54200	0.99546	11366.6	42833.4
dn_PTV	0.0462085	1.2	0.32	2001	531	2532	90	27	117	0.209716	0.230769	54300	0.812322	11387.6	42912.4
dn_MIS	0.0450237	1.2	0.2	2001	531	2532	86	28	114	0.209716	0.245614	54300	0.995518	11387.6	42912.4
dn_PTV	0.0462085	1.2	0.32	2001	531	2532	90	27	117	0.209716	0.230769	54400	0.813016	11408.5	42991.5
dn_MIS	0.0450237	1.2	0.2	2001	531	2532	86	28	114	0.209716	0.245614	54400	0.995565	11408.5	42991.5
dn_PTV	0.0462085	1.2	0.32	2001	531	2532	90	27	117	0.209716	0.230769	54500	0.813569	11429.5	43070.5
dn_MIS	0.0450237	1.2	0.2	2001	531	2532	86	28	114	0.209716	0.245614	54500	0.995622	11429.5	43070.5
dn_PTV	0.0462085	1.2	0.32	2001	531	2532	90	27	117	0.209716	0.230769	54600	0.814259	11450.5	43149.5
dn_MIS	0.0450237	1.2	0.2	2001	531	2532	86	28	114	0.209716	0.245614	54600	0.995668	11450.5	43149.5
dn_PTV	0.0462085	1.2	0.32	2001	531	2532	90	27	117	0.209716	0.230769	54700	0.814946	11471.4	43228.6
dn_MIS	0.0450237	1.2	0.2	2001	531	2532	86	28	114	0.209716	0.245614	54700	0.995724	11471.4	43228.6
dn_PTV	0.0462085	1.2	0.32	2001	531	2532	90	27	117	0.209716	0.230769	54800	0.815494	11492.4	43307.6
dn_MIS	0.0450237	1.2	0.2	2001	531	2532	86	28	114	0.209716	0.245614	54800	0.995768	11492.4	43307.6
dn_PTV	0.0462085	1.2	0.32	2001	531	2532	90	27	117	0.209716	0.230769	54900	0.816177	11513.4	43386.6
dn_MIS	0.0450237	1.2	0.2	2001	531	2532	86	28	114	0.209716	0.245614	54900	0.995823	11513.4	43386.6
dn_PTV	0.0462085	1.2	0.32	2001	531	2532	90	27	117	0.209716	0.230769	55000	0.816722	11534.4	43465.6
dn_MIS	0.0450237	1.2	0.2	2001	531	2532	86	28	114	0.209716	0.245614	55000	0.995866	11534.4	43465.6
dn_PTV	0.0462085	1.2	0.32	2001	531	2532	90	27	117	0.209716	0.230769	55100	0.817401	11555.3	43544.7
dn_MIS	0.0450237	1.2	0.2	2001	531	2532	86	28	114	0.209716	0.245614	55100	0.99592	11555.3	43544.7
dn_PTV	0.0462085	1.2	0.32	2001	531	2532	90	27	117	0.209716	0.230769	55200	0.818078	11576.3	43623.7
dn_MIS	0.0450237	1.2	0.2	2001	531	2532	86	28	114	0.209716	0.245614	55200	0.995962	11576.3	43623.7
dn_PTV	0.0462085	1.2	0.32	2001	531	2532	90	27	117	0.209716	0.230769	55300	0.818618	11597.3	43702.7
dn_MIS	0.0450237	1.2	0.2	2001	531	2532	86	28	114	0.209716	0.245614	55300	0.996015	11597.3	43702.7
dn_PTV	0.0462085	1.2	0.32	2001	531	2532	90	27	117	0.209716	0.230769	55400	0.819291	11618.2	43781.8
dn_MIS	0.0450237	1.2	0.2	2001	531	2532	86	28	114	0.209716	0.245614	55400	0.996056	11618.2	43781.8
dn_PTV	0.0462085	1.2	0.32	2001	531	2532	90	27	117	0.209716	0.230769	55500	0.819961	11639.2	43860.8
dn_MIS	0.0450237	1.2	0.2	2001	531	2532	86	28	114	0.209716	0.245614	55500	0.996107	11639.2	43860.8
dn_PTV	0.0462085	1.2	0.32	2001	531	2532	90	27	117	0.209716	0.230769	55600	0.820496	11660.2	43939.8
dn_MIS	0.0450237	1.2	0.2	2001	531	2532	86	28	114	0.209716	0.245614	55600	0.996148	11660.2	43939.8
dn_PTV	0.0462085	1.2	0.32	2001	531	2532	90	27	117	0.209716	0.230769	55700	0.821163	11681.2	44018.8
dn_MIS	0.0450237	1.2	0.2	2001	531	2532	86	28	114	0.209716	0.245614	55700	0.996198	11681.2	44018.8
dn_PTV	0.0462085	1.2	0.32	2001	531	2532	90	27	117	0.209716	0.230769	55800	0.821695	11702.1	44097.9
dn_MIS	0.0450237	1.2	0.2	2001	531	2532	86	28	114	0.209716	0.245614	55800	0.996238	11702.1	44097.9
dn_PTV	0.0462085	1.2	0.32	2001	531	2532	90	27	117	0.209716	0.230769	55900	0.822357	11723.1	44176.9
dn_MIS	0.0450237	1.2	0.2	2001	531	2532	86	28	114	0.209716	0.245614	55900	0.996287	11723.1	44176.9
dn_PTV	0.0462085	1.2	0.32	2001	531	2532	90	27	117	0.209716	0.230769	56000	0.823018	11744.1	44255.9
dn_MIS	0.0450237	1.2	0.2	2001	531	2532	86	28	114	0.209716	0.245614	56000	0.996325	11744.1	44255.9
dn_PTV	0.0462085	1.2	0.32	2001	531	2532	90	27	117	0.209716	0.230769	56100	0.823545	11765	44335
dn_MIS	0.0450237	1.2	0.2	2001	531	2532	86	28	114	0.209716	0.245614	56100	0.996373	11765	44335
dn_PTV	0.0462085	1.2	0.32	2001	531	2532	90	27	117	0.209716	0.230769	56200	0.824201	11786	44414
dn_MIS	0.0450237	1.2	0.2	2001	531	2532	86	28	114	0.209716	0.245614	56200	0.996411	11786	44414
dn_PTV	0.0462085	1.2	0.32	2001	531	2532	90	27	117	0.209716	0.230769	56300	0.824856	11807	44493
dn_MIS	0.0450237	1.2	0.2	2001	531	2532	86	28	114	0.209716	0.245614	56300	0.996458	11807	44493
dn_PTV	0.0462085	1.2	0.32	2001	531	2532	90	27	117	0.209716	0.230769	56400	0.825377	11828	44572
dn_MIS	0.0450237	1.2	0.2	2001	531	2532	86	28	114	0.209716	0.245614	56400	0.996495	11828	44572
dn_PTV	0.0462085	1.2	0.32	2001	531	2532	90	27	117	0.209716	0.230769	56500	0.826028	11848.9	44651.1
dn_MIS	0.0450237	1.2	0.2	2001	531	2532	86	28	114	0.209716	0.245614	56500	0.99654	11848.9	44651.1
dn_PTV	0.0462085	1.2	0.32	2001	531	2532	90	27	117	0.209716	0.230769	56600	0.826547	11869.9	44730.1
dn_MIS	0.0450237	1.2	0.2	2001	531	2532	86	28	114	0.209716	0.245614	56600	0.996576	11869.9	44730.1
dn_PTV	0.0462085	1.2	0.32	2001	531	2532	90	27	117	0.209716	0.230769	56700	0.827193	11890.9	44809.1
dn_MIS	0.0450237	1.2	0.2	2001	531	2532	86	28	114	0.209716	0.245614	56700	0.996621	11890.9	44809.1
dn_PTV	0.0462085	1.2	0.32	2001	531	2532	90	27	117	0.209716	0.230769	56800	0.827838	11911.8	44888.2
dn_MIS	0.0450237	1.2	0.2	2001	531	2532	86	28	114	0.209716	0.245614	56800	0.996656	11911.8	44888.2
dn_PTV	0.0462085	1.2	0.32	2001	531	2532	90	27	117	0.209716	0.230769	56900	0.828352	11932.8	44967.2
dn_MIS	0.0450237	1.2	0.2	2001	531	2532	86	28	114	0.209716	0.245614	56900	0.9967	11932.8	44967.2
dn_PTV	0.0462085	1.2	0.32	2001	531	2532	90	27	117	0.209716	0.230769	57000	0.828992	11953.8	45046.2
dn_MIS	0.0450237	1.2	0.2	2001	531	2532	86	28	114	0.209716	0.245614	57000	0.996734	11953.8	45046.2
dn_PTV	0.0462085	1.2	0.32	2001	531	2532	90	27	117	0.209716	0.230769	57100	0.829631	11974.8	45125.2
dn_MIS	0.0450237	1.2	0.2	2001	531	2532	86	28	114	0.209716	0.245614	57100	0.996777	11974.8	45125.2
dn_PTV	0.0462085	1.2	0.32	2001	531	2532	90	27	117	0.209716	0.230769	57200	0.83014	11995.7	45204.3
dn_MIS	0.0450237	1.2	0.2	2001	531	2532	86	28	114	0.209716	0.245614	57200	0.996811	11995.7	45204.3
dn_PTV	0.0462085	1.2	0.32	2001	531	2532	90	27	117	0.209716	0.230769	57300	0.830775	12016.7	45283.3
dn_MIS	0.0450237	1.2	0.2	2001	531	2532	86	28	114	0.209716	0.245614	57300	0.996852	12016.7	45283.3
dn_PTV	0.0462085	1.2	0.32	2001	531	2532	90	27	117	0.209716	0.230769	57400	0.831281	12037.7	45362.3
dn_MIS	0.0450237	1.2	0.2	2001	531	2532	86	28	114	0.209716	0.245614	57400	0.996885	12037.7	45362.3
dn_PTV	0.0462085	1.2	0.32	2001	531	2532	90	27	117	0.209716	0.230769	57500	0.831911	12058.6	45441.4
dn_MIS	0.0450237	1.2	0.2	2001	531	2532	86	28	114	0.209716	0.245614	57500	0.996926	12058.6	45441.4
dn_PTV	0.0462085	1.2	0.32	2001	531	2532	90	27	117	0.209716	0.230769	57600	0.83254	12079.6	45520.4
dn_MIS	0.0450237	1.2	0.2	2001	531	2532	86	28	114	0.209716	0.245614	57600	0.996958	12079.6	45520.4
dn_PTV	0.0462085	1.2	0.32	2001	531	2532	90	27	117	0.209716	0.230769	57700	0.833042	12100.6	45599.4
dn_MIS	0.0450237	1.2	0.2	2001	531	2532	86	28	114	0.209716	0.245614	57700	0.996998	12100.6	45599.4
dn_PTV	0.0462085	1.2	0.32	2001	531	2532	90	27	117	0.209716	0.230769	57800	0.833666	12121.6	45678.4
dn_MIS	0.0450237	1.2	0.2	2001	531	2532	86	28	114	0.209716	0.245614	57800	0.997029	12121.6	45678.4
dn_PTV	0.0462085	1.2	0.32	2001	531	2532	90	27	117	0.209716	0.230769	57900	0.834165	12142.5	45757.5
dn_MIS	0.0450237	1.2	0.2	2001	531	2532	86	28	114	0.209716	0.245614	57900	0.997068	12142.5	45757.5
dn_PTV	0.0462085	1.2	0.32	2001	531	2532	90	27	117	0.209716	0.230769	58000	0.834786	12163.5	45836.5
dn_MIS	0.0450237	1.2	0.2	2001	531	2532	86	28	114	0.209716	0.245614	58000	0.997099	12163.5	45836.5
dn_PTV	0.0462085	1.2	0.32	2001	531	2532	90	27	117	0.209716	0.230769	58100	0.835405	12184.5	45915.5
dn_MIS	0.0450237	1.2	0.2	2001	531	2532	86	28	114	0.209716	0.245614	58100	0.997137	12184.5	45915.5
dn_PTV	0.0462085	1.2	0.32	2001	531	2532	90	27	117	0.209716	0.230769	58200	0.835899	12205.5	45994.5
dn_MIS	0.0450237	1.2	0.2	2001	531	2532	86	28	114	0.209716	0.245614	58200	0.997167	12205.5	45994.5
dn_PTV	0.0462085	1.2	0.32	2001	531	2532	90	27	117	0.209716	0.230769	58300	0.836514	12226.4	46073.6
dn_MIS	0.0450237	1.2	0.2	2001	531	2532	86	28	114	0.209716	0.245614	58300	0.997204	12226.4	46073.6
dn_PTV	0.0462085	1.2	0.32	2001	531	2532	90	27	117	0.209716	0.230769	58400	0.837127	12247.4	46152.6
dn_MIS	0.0450237	1.2	0.2	2001	531	2532	86	28	114	0.209716	0.245614	58400	0.997234	12247.4	46152.6
dn_PTV	0.0462085	1.2	0.32	2001	531	2532	90	27	117	0.209716	0.230769	58500	0.837616	12268.4	46231.6
dn_MIS	0.0450237	1.2	0.2	2001	531	2532	86	28	114	0.209716	0.245614	58500	0.99727	12268.4	46231.6
dn_PTV	0.0462085	1.2	0.32	2001	531	2532	90	27	117	0.209716	0.230769	58600	0.838226	12289.3	46310.7
dn_MIS	0.0450237	1.2	0.2	2001	531	2532	86	28	114	0.209716	0.245614	58600	0.997299	12289.3	46310.7
dn_PTV	0.0462085	1.2	0.32	2001	531	2532	90	27	117	0.209716	0.230769	58700	0.838712	12310.3	46389.7
dn_MIS	0.0450237	1.2	0.2	2001	531	2532	86	28	114	0.209716	0.245614	58700	0.997334	12310.3	46389.7
dn_PTV	0.0462085	1.2	0.32	2001	531	2532	90	27	117	0.209716	0.230769	58800	0.839318	12331.3	46468.7
dn_MIS	0.0450237	1.2	0.2	2001	531	2532	86	28	114	0.209716	0.245614	58800	0.997362	12331.3	46468.7
dn_PTV	0.0462085	1.2	0.32	2001	531	2532	90	27	117	0.209716	0.230769	58900	0.839922	12352.3	46547.7
dn_MIS	0.0450237	1.2	0.2	2001	531	2532	86	28	114	0.209716	0.245614	58900	0.997397	12352.3	46547.7
dn_PTV	0.0462085	1.2	0.32	2001	531	2532	90	27	117	0.209716	0.230769	59000	0.840403	12373.2	46626.8
dn_MIS	0.0450237	1.2	0.2	2001	531	2532	86	28	114	0.209716	0.245614	59000	0.997424	12373.2	46626.8
dn_PTV	0.0462085	1.2	0.32	2001	531	2532	90	27	117	0.209716	0.230769	59100	0.841003	12394.2	46705.8
dn_MIS	0.0450237	1.2	0.2	2001	531	2532	86	28	114	0.209716	0.245614	59100	0.997458	12394.2	46705.8
dn_PTV	0.0462085	1.2	0.32	2001	531	2532	90	27	117	0.209716	0.230769	59200	0.841601	12415.2	46784.8
dn_MIS	0.0450237	1.2	0.2	2001	531	2532	86	28	114	0.209716	0.245614	59200	0.997485	12415.2	46784.8
dn_PTV	0.0462085	1.2	0.32	2001	531	2532	90	27	117	0.209716	0.230769	59300	0.842078	12436.1	46863.9
dn_MIS	0.0450237	1.2	0.2	2001	531	2532	86	28	114	0.209716	0.245614	59300	0.997518	12436.1	46863.9
dn_PTV	0.0462085	1.2	0.32	2001	531	2532	90	27	117	0.209716	0.230769	59400	0.842673	12457.1	46942.9
dn_MIS	0.0450237	1.2	0.2	2001	531	2532	86	28	114	0.209716	0.245614	59400	0.997544	12457.1	46942.9
dn_PTV	0.0462085	1.2	0.32	2001	531	2532	90	27	117	0.209716	0.230769	59500	0.843147	12478.1	47021.9
dn_MIS	0.0450237	1.2	0.2	2001	531	2532	86	28	114	0.209716	0.245614	59500	0.997576	12478.1	47021.9
dn_PTV	0.0462085	1.2	0.32	2001	531	2532	90	27	117	0.209716	0.230769	59600	0.843738	12499.1	47100.9
dn_MIS	0.0450237	1.2	0.2	2001	531	2532	86	28	114	0.209716	0.245614	59600	0.997602	12499.1	47100.9
dn_PTV	0.0462085	1.2	0.32	2001	531	2532	90	27	117	0.209716	0.230769	59700	0.844327	12520	47180
dn_MIS	0.0450237	1.2	0.2	2001	531	2532	86	28	114	0.209716	0.245614	59700	0.997633	12520	47180
dn_PTV	0.0462085	1.2	0.32	2001	531	2532	90	27	117	0.209716	0.230769	59800	0.844796	12541	47259
dn_MIS	0.0450237	1.2	0.2	2001	531	2532	86	28	114	0.209716	0.245614	59800	0.997658	12541	47259
dn_PTV	0.0462085	1.2	0.32	2001	531	2532	90	27	117	0.209716	0.230769	59900	0.845381	12562	47338
dn_MIS	0.0450237	1.2	0.2	2001	531	2532	86	28	114	0.209716	0.245614	59900	0.997689	12562	47338
dn_PTV	0.0462085	1.2	0.32	2001	531	2532	90	27	117	0.209716	0.230769	60000	0.845965	12582.9	47417.1
dn_MIS	0.0450237	1.2	0.2	2001	531	2532	86	28	114	0.209716	0.245614	60000	0.997713	12582.9	47417.1
dn_PTV	0.0462085	1.2	0.32	2001	531	2532	90	27	117	0.209716	0.230769	60100	0.84643	12603.9	47496.1
dn_MIS	0.0450237	1.2	0.2	2001	531	2532	86	28	114	0.209716	0.245614	60100	0.997743	12603.9	47496.1
dn_PTV	0.0462085	1.2	0.32	2001	531	2532	90	27	117	0.209716	0.230769	60200	0.84701	12624.9	47575.1
dn_MIS	0.0450237	1.2	0.2	2001	531	2532	86	28	114	0.209716	0.245614	60200	0.997767	12624.9	47575.1
dn_PTV	0.0462085	1.2	0.32	2001	531	2532	90	27	117	0.209716	0.230769	60300	0.847472	12645.9	47654.1
dn_MIS	0.0450237	1.2	0.2	2001	531	2532	86	28	114	0.209716	0.245614	60300	0.997797	12645.9	47654.1
dn_PTV	0.0462085	1.2	0.32	2001	531	2532	90	27	117	0.209716	0.230769	60400	0.848048	12666.8	47733.2
dn_MIS	0.0450237	1.2	0.2	2001	531	2532	86	28	114	0.209716	0.245614	60400	0.99782	12666.8	47733.2
dn_PTV	0.0462085	1.2	0.32	2001	531	2532	90	27	117	0.209716	0.230769	60500	0.848622	12687.8	47812.2
dn_MIS	0.0450237	1.2	0.2	2001	531	2532	86	28	114	0.209716	0.245614	60500	0.997849	12687.8	47812.2
dn_PTV	0.0462085	1.2	0.32	2001	531	2532	90	27	117	0.209716	0.230769	60600	0.84908	12708.8	47891.2
dn_MIS	0.0450237	1.2	0.2	2001	531	2532	86	28	114	0.209716	0.245614	60600	0.997871	12708.8	47891.2
dn_PTV	0.0462085	1.2	0.32	2001	531	2532	90	27	117	0.209716	0.230769	60700	0.849651	12729.7	47970.3
dn_MIS	0.0450237	1.2	0.2	2001	531	2532	86	28	114	0.209716	0.245614	60700	0.9979	12729.7	47970.3
dn_PTV	0.0462085	1.2	0.32	2001	531	2532	90	27	117	0.209716	0.230769	60800	0.850106	12750.7	48049.3
dn_MIS	0.0450237	1.2	0.2	2001	531	2532	86	28	114	0.209716	0.245614	60800	0.997922	12750.7	48049.3
dn_PTV	0.0462085	1.2	0.32	2001	531	2532	90	27	117	0.209716	0.230769	60900	0.850673	12771.7	48128.3
dn_MIS	0.0450237	1.2	0.2	2001	531	2532	86	28	114	0.209716	0.245614	60900	0.997949	12771.7	48128.3
dn_PTV	0.0462085	1.2	0.32	2001	531	2532	90	27	117	0.209716	0.230769	61000	0.851238	12792.7	48207.3
dn_MIS	0.0450237	1.2	0.2	2001	531	2532	86	28	114	0.209716	0.245614	61000	0.997971	12792.7	48207.3
dn_PTV	0.0462085	1.2	0.32	2001	531	2532	90	27	117	0.209716	0.230769	61100	0.851689	12813.6	48286.4
dn_MIS	0.0450237	1.2	0.2	2001	531	2532	86	28	114	0.209716	0.245614	61100	0.997998	12813.6	48286.4
dn_PTV	0.0462085	1.2	0.32	2001	531	2532	90	27	117	0.209716	0.230769	61200	0.852251	12834.6	48365.4
dn_MIS	0.0450237	1.2	0.2	2001	531	2532	86	28	114	0.209716	0.245614	61200	0.998019	12834.6	48365.4
dn_PTV	0.0462085	1.2	0.32	2001	531	2532	90	27	117	0.209716	0.230769	61300	0.852811	12855.6	48444.4
dn_MIS	0.0450237	1.2	0.2	2001	531	2532	86	28	114	0.209716	0.245614	61300	0.998045	12855.6	48444.4
dn_PTV	0.0462085	1.2	0.32	2001	531	2532	90	27	117	0.209716	0.230769	61400	0.853257	12876.5	48523.5
dn_MIS	0.0450237	1.2	0.2	2001	531	2532	86	28	114	0.209716	0.245614	61400	0.998066	12876.5	48523.5
dn_PTV	0.0462085	1.2	0.32	2001	531	2532	90	27	117	0.209716	0.230769	61500	0.853814	12897.5	48602.5
dn_MIS	0.0450237	1.2	0.2	2001	531	2532	86	28	114	0.209716	0.245614	61500	0.998091	12897.5	48602.5
dn_PTV	0.0462085	1.2	0.32	2001	531	2532	90	27	117	0.209716	0.230769	61600	0.854257	12918.5	48681.5
dn_MIS	0.0450237	1.2	0.2	2001	531	2532	86	28	114	0.209716	0.245614	61600	0.998112	12918.5	48681.5
dn_PTV	0.0462085	1.2	0.32	2001	531	2532	90	27	117	0.209716	0.230769	61700	0.85481	12939.5	48760.5
dn_MIS	0.0450237	1.2	0.2	2001	531	2532	86	28	114	0.209716	0.245614	61700	0.998137	12939.5	48760.5
dn_PTV	0.0462085	1.2	0.32	2001	531	2532	90	27	117	0.209716	0.230769	61800	0.855362	12960.4	48839.6
dn_MIS	0.0450237	1.2	0.2	2001	531	2532	86	28	114	0.209716	0.245614	61800	0.998156	12960.4	48839.6
dn_PTV	0.0462085	1.2	0.32	2001	531	2532	90	27	117	0.209716	0.230769	61900	0.855801	12981.4	48918.6
dn_MIS	0.0450237	1.2	0.2	2001	531	2532	86	28	114	0.209716	0.245614	61900	0.998181	12981.4	48918.6
dn_PTV	0.0462085	1.2	0.32	2001	531	2532	90	27	117	0.209716	0.230769	62000	0.856349	13002.4	48997.6
dn_MIS	0.0450237	1.2	0.2	2001	531	2532	86	28	114	0.209716	0.245614	62000	0.9982	13002.4	48997.6
dn_PTV	0.0462085	1.2	0.32	2001	531	2532	90	27	117	0.209716	0.230769	62100	0.856894	13023.3	49076.7
dn_MIS	0.0450237	1.2	0.2	2001	531	2532	86	28	114	0.209716	0.245614	62100	0.998224	13023.3	49076.7
dn_PTV	0.0462085	1.2	0.32	2001	531	2532	90	27	117	0.209716	0.230769	62200	0.85733	13044.3	49155.7
dn_MIS	0.0450237	1.2	0.2	2001	531	2532	86	28	114	0.209716	0.245614	62200	0.998243	13044.3	49155.7
dn_PTV	0.0462085	1.2	0.32	2001	531	2532	90	27	117	0.209716	0.230769	62300	0.857872	13065.3	49234.7
dn_MIS	0.0450237	1.2	0.2	2001	531	2532	86	28	114	0.209716	0.245614	62300	0.998266	13065.3	49234.7
dn_PTV	0.0462085	1.2	0.32	2001	531	2532	90	27	117	0.209716	0.230769	62400	0.858305	13086.3	49313.7
dn_MIS	0.0450237	1.2	0.2	2001	531	2532	86	28	114	0.209716	0.245614	62400	0.998284	13086.3	49313.7
dn_PTV	0.0462085	1.2	0.32	2001	531	2532	90	27	117	0.209716	0.230769	62500	0.858844	13107.2	49392.8
dn_MIS	0.0450237	1.2	0.2	2001	531	2532	86	28	114	0.209716	0.245614	62500	0.998307	13107.2	49392.8
dn_PTV	0.0462085	1.2	0.32	2001	531	2532	90	27	117	0.209716	0.230769	62600	0.859381	13128.2	49471.8
dn_MIS	0.0450237	1.2	0.2	2001	531	2532	86	28	114	0.209716	0.245614	62600	0.998325	13128.2	49471.8
dn_PTV	0.0462085	1.2	0.32	2001	531	2532	90	27	117	0.209716	0.230769	62700	0.859809	13149.2	49550.8
dn_MIS	0.0450237	1.2	0.2	2001	531	2532	86	28	114	0.209716	0.245614	62700	0.998347	13149.2	49550.8
dn_PTV	0.0462085	1.2	0.32	2001	531	2532	90	27	117	0.209716	0.230769	62800	0.860343	13170.1	49629.9
dn_MIS	0.0450237	1.2	0.2	2001	531	2532	86	28	114	0.209716	0.245614	62800	0.998365	13170.1	49629.9
dn_PTV	0.0462085	1.2	0.32	2001	531	2532	90	27	117	0.209716	0.230769	62900	0.860875	13191.1	49708.9
dn_MIS	0.0450237	1.2	0.2	2001	531	2532	86	28	114	0.209716	0.245614	62900	0.998387	13191.1	49708.9
dn_PTV	0.0462085	1.2	0.32	2001	531	2532	90	27	117	0.209716	0.230769	63000	0.8613	13212.1	49787.9
dn_MIS	0.0450237	1.2	0.2	2001	531	2532	86	28	114	0.209716	0.245614	63000	0.998404	13212.1	49787.9
dn_PTV	0.0462085	1.2	0.32	2001	531	2532	90	27	117	0.209716	0.230769	63100	0.861828	13233.1	49866.9
dn_MIS	0.0450237	1.2	0.2	2001	531	2532	86	28	114	0.209716	0.245614	63100	0.998425	13233.1	49866.9
dn_PTV	0.0462085	1.2	0.32	2001	531	2532	90	27	117	0.209716	0.230769	63200	0.86225	13254	49946
dn_MIS	0.0450237	1.2	0.2	2001	531	2532	86	28	114	0.209716	0.245614	63200	0.998442	13254	49946
dn_PTV	0.0462085	1.2	0.32	2001	531	2532	90	27	117	0.209716	0.230769	63300	0.862776	13275	50025
dn_MIS	0.0450237	1.2	0.2	2001	531	2532	86	28	114	0.209716	0.245614	63300	0.998462	13275	50025
dn_PTV	0.0462085	1.2	0.32	2001	531	2532	90	27	117	0.209716	0.230769	63400	0.863299	13296	50104
dn_MIS	0.0450237	1.2	0.2	2001	531	2532	86	28	114	0.209716	0.245614	63400	0.998483	13296	50104
dn_PTV	0.0462085	1.2	0.32	2001	531	2532	90	27	117	0.209716	0.230769	63500	0.863717	13316.9	50183.1
dn_MIS	0.0450237	1.2	0.2	2001	531	2532	86	28	114	0.209716	0.245614	63500	0.998499	13316.9	50183.1
dn_PTV	0.0462085	1.2	0.32	2001	531	2532	90	27	117	0.209716	0.230769	63600	0.864237	13337.9	50262.1
dn_MIS	0.0450237	1.2	0.2	2001	531	2532	86	28	114	0.209716	0.245614	63600	0.998519	13337.9	50262.1
dn_PTV	0.0462085	1.2	0.32	2001	531	2532	90	27	117	0.209716	0.230769	63700	0.864652	13358.9	50341.1
dn_MIS	0.0450237	1.2	0.2	2001	531	2532	86	28	114	0.209716	0.245614	63700	0.998535	13358.9	50341.1
dn_PTV	0.0462085	1.2	0.32	2001	531	2532	90	27	117	0.209716	0.230769	63800	0.865169	13379.9	50420.1
dn_MIS	0.0450237	1.2	0.2	2001	531	2532	86	28	114	0.209716	0.245614	63800	0.998554	13379.9	50420.1
dn_PTV	0.0462085	1.2	0.32	2001	531	2532	90	27	117	0.209716	0.230769	63900	0.865685	13400.8	50499.2
dn_MIS	0.0450237	1.2	0.2	2001	531	2532	86	28	114	0.209716	0.245614	63900	0.99857	13400.8	50499.2
dn_PTV	0.0462085	1.2	0.32	2001	531	2532	90	27	117	0.209716	0.230769	64000	0.866096	13421.8	50578.2
dn_MIS	0.0450237	1.2	0.2	2001	531	2532	86	28	114	0.209716	0.245614	64000	0.998589	13421.8	50578.2
dn_PTV	0.0462085	1.2	0.32	2001	531	2532	90	27	117	0.209716	0.230769	64100	0.866608	13442.8	50657.2
dn_MIS	0.0450237	1.2	0.2	2001	531	2532	86	28	114	0.209716	0.245614	64100	0.998604	13442.8	50657.2
dn_PTV	0.0462085	1.2	0.32	2001	531	2532	90	27	117	0.209716	0.230769	64200	0.867118	13463.7	50736.3
dn_MIS	0.0450237	1.2	0.2	2001	531	2532	86	28	114	0.209716	0.245614	64200	0.998622	13463.7	50736.3
dn_PTV	0.0462085	1.2	0.32	2001	531	2532	90	27	117	0.209716	0.230769	64300	0.867525	13484.7	50815.3
dn_MIS	0.0450237	1.2	0.2	2001	531	2532	86	28	114	0.209716	0.245614	64300	0.998637	13484.7	50815.3
dn_PTV	0.0462085	1.2	0.32	2001	531	2532	90	27	117	0.209716	0.230769	64400	0.868032	13505.7	50894.3
dn_MIS	0.0450237	1.2	0.2	2001	531	2532	86	28	114	0.209716	0.245614	64400	0.998655	13505.7	50894.3
dn_PTV	0.0462085	1.2	0.32	2001	531	2532	90	27	117	0.209716	0.230769	64500	0.868437	13526.7	50973.3
dn_MIS	0.0450237	1.2	0.2	2001	531	2532	86	28	114	0.209716	0.245614	64500	0.99867	13526.7	50973.3
dn_PTV	0.0462085	1.2	0.32	2001	531	2532	90	27	117	0.209716	0.230769	64600	0.868941	13547.6	51052.4
dn_MIS	0.0450237	1.2	0.2	2001	531	2532	86	28	114	0.209716	0.245614	64600	0.998687	13547.6	51052.4
dn_PTV	0.0462085	1.2	0.32	2001	531	2532	90	27	117	0.209716	0.230769	64700	0.869443	13568.6	51131.4
dn_MIS	0.0450237	1.2	0.2	2001	531	2532	86	28	114	0.209716	0.245614	64700	0.998701	13568.6	51131.4
dn_PTV	0.0462085	1.2	0.32	2001	531	2532	90	27	117	0.209716	0.230769	64800	0.869843	13589.6	51210.4
dn_MIS	0.0450237	1.2	0.2	2001	531	2532	86	28	114	0.209716	0.245614	64800	0.998719	13589.6	51210.4
dn_PTV	0.0462085	1.2	0.32	2001	531	2532	90	27	117	0.209716	0.230769	64900	0.870342	13610.5	51289.5
dn_MIS	0.0450237	1.2	0.2	2001	531	2532	86	28	114	0.209716	0.245614	64900	0.998732	13610.5	51289.5
dn_PTV	0.0462085	1.2	0.32	2001	531	2532	90	27	117	0.209716	0.230769	65000	0.87084	13631.5	51368.5
dn_MIS	0.0450237	1.2	0.2	2001	531	2532	86	28	114	0.209716	0.245614	65000	0.998749	13631.5	51368.5
dn_PTV	0.0462085	1.2	0.32	2001	531	2532	90	27	117	0.209716	0.230769	65100	0.871236	13652.5	51447.5
dn_MIS	0.0450237	1.2	0.2	2001	531	2532	86	28	114	0.209716	0.245614	65100	0.998763	13652.5	51447.5
dn_PTV	0.0462085	1.2	0.32	2001	531	2532	90	27	117	0.209716	0.230769	65200	0.871731	13673.5	51526.5
dn_MIS	0.0450237	1.2	0.2	2001	531	2532	86	28	114	0.209716	0.245614	65200	0.998779	13673.5	51526.5
dn_PTV	0.0462085	1.2	0.32	2001	531	2532	90	27	117	0.209716	0.230769	65300	0.872125	13694.4	51605.6
dn_MIS	0.0450237	1.2	0.2	2001	531	2532	86	28	114	0.209716	0.245614	65300	0.998792	13694.4	51605.6
dn_PTV	0.0462085	1.2	0.32	2001	531	2532	90	27	117	0.209716	0.230769	65400	0.872616	13715.4	51684.6
dn_MIS	0.0450237	1.2	0.2	2001	531	2532	86	28	114	0.209716	0.245614	65400	0.998808	13715.4	51684.6
dn_PTV	0.0462085	1.2	0.32	2001	531	2532	90	27	117	0.209716	0.230769	65500	0.873105	13736.4	51763.6
dn_MIS	0.0450237	1.2	0.2	2001	531	2532	86	28	114	0.209716	0.245614	65500	0.998821	13736.4	51763.6
dn_PTV	0.0462085	1.2	0.32	2001	531	2532	90	27	117	0.209716	0.230769	65600	0.873496	13757.3	51842.7
dn_MIS	0.0450237	1.2	0.2	2001	531	2532	86	28	114	0.209716	0.245614	65600	0.998837	13757.3	51842.7
dn_PTV	0.0462085	1.2	0.32	2001	531	2532	90	27	117	0.209716	0.230769	65700	0.873982	13778.3	51921.7
dn_MIS	0.0450237	1.2	0.2	2001	531	2532	86	28	114	0.209716	0.245614	65700	0.998849	13778.3	51921.7
dn_PTV	0.0462085	1.2	0.32	2001	531	2532	90	27	117	0.209716	0.230769	65800	0.874466	13799.3	52000.7
dn_MIS	0.0450237	1.2	0.2	2001	531	2532	86	28	114	0.209716	0.245614	65800	0.998865	13799.3	52000.7
dn_PTV	0.0462085	1.2	0.32	2001	531	2532	90	27	117	0.209716	0.230769	65900	0.874853	13820.3	52079.7
dn_MIS	0.0450237	1.2	0.2	2001	531	2532	86	28	114	0.209716	0.245614	65900	0.998877	13820.3	52079.7
dn_PTV	0.0462085	1.2	0.32	2001	531	2532	90	27	117	0.209716	0.230769	66000	0.875335	13841.2	52158.8
dn_MIS	0.0450237	1.2	0.2	2001	531	2532	86	28	114	0.209716	0.245614	66000	0.998892	13841.2	52158.8
dn_PTV	0.0462085	1.2	0.32	2001	531	2532	90	27	117	0.209716	0.230769	66100	0.875719	13862.2	52237.8
dn_MIS	0.0450237	1.2	0.2	2001	531	2532	86	28	114	0.209716	0.245614	66100	0.998904	13862.2	52237.8
dn_PTV	0.0462085	1.2	0.32	2001	531	2532	90	27	117	0.209716	0.230769	66200	0.876197	13883.2	52316.8
dn_MIS	0.0450237	1.2	0.2	2001	531	2532	86	28	114	0.209716	0.245614	66200	0.998919	13883.2	52316.8
dn_PTV	0.0462085	1.2	0.32	2001	531	2532	90	27	117	0.209716	0.230769	66300	0.876674	13904.1	52395.9
dn_MIS	0.0450237	1.2	0.2	2001	531	2532	86	28	114	0.209716	0.245614	66300	0.99893	13904.1	52395.9
dn_PTV	0.0462085	1.2	0.32	2001	531	2532	90	27	117	0.209716	0.230769	66400	0.877054	13925.1	52474.9
dn_MIS	0.0450237	1.2	0.2	2001	531	2532	86	28	114	0.209716	0.245614	66400	0.998945	13925.1	52474.9
dn_PTV	0.0462085	1.2	0.32	2001	531	2532	90	27	117	0.209716	0.230769	66500	0.877528	13946.1	52553.9
dn_MIS	0.0450237	1.2	0.2	2001	531	2532	86	28	114	0.209716	0.245614	66500	0.998956	13946.1	52553.9
dn_PTV	0.0462085	1.2	0.32	2001	531	2532	90	27	117	0.209716	0.230769	66600	0.877906	13967.1	52632.9
dn_MIS	0.0450237	1.2	0.2	2001	531	2532	86	28	114	0.209716	0.245614	66600	0.99897	13967.1	52632.9
dn_PTV	0.0462085	1.2	0.32	2001	531	2532	90	27	117	0.209716	0.230769	66700	0.878377	13988	52712
dn_MIS	0.0450237	1.2	0.2	2001	531	2532	86	28	114	0.209716	0.245614	66700	0.998981	13988	52712
dn_PTV	0.0462085	1.2	0.32	2001	531	2532	90	27	117	0.209716	0.230769	66800	0.878846	14009	52791
dn_MIS	0.0450237	1.2	0.2	2001	531	2532	86	28	114	0.209716	0.245614	66800	0.998995	14009	52791
dn_PTV	0.0462085	1.2	0.32	2001	531	2532	90	27	117	0.209716	0.230769	66900	0.87922	14030	52870
dn_MIS	0.0450237	1.2	0.2	2001	531	2532	86	28	114	0.209716	0.245614	66900	0.999005	14030	52870
dn_PTV	0.0462085	1.2	0.32	2001	531	2532	90	27	117	0.209716	0.230769	67000	0.879686	14050.9	52949.1
dn_MIS	0.0450237	1.2	0.2	2001	531	2532	86	28	114	0.209716	0.245614	67000	0.999019	14050.9	52949.1
dn_PTV	0.0462085	1.2	0.32	2001	531	2532	90	27	117	0.209716	0.230769	67100	0.880151	14071.9	53028.1
dn_MIS	0.0450237	1.2	0.2	2001	531	2532	86	28	114	0.209716	0.245614	67100	0.999029	14071.9	53028.1
dn_PTV	0.0462085	1.2	0.32	2001	531	2532	90	27	117	0.209716	0.230769	67200	0.880521	14092.9	53107.1
dn_MIS	0.0450237	1.2	0.2	2001	531	2532	86	28	114	0.209716	0.245614	67200	0.999042	14092.9	53107.1
dn_PTV	0.0462085	1.2	0.32	2001	531	2532	90	27	117	0.209716	0.230769	67300	0.880983	14113.9	53186.1
dn_MIS	0.0450237	1.2	0.2	2001	531	2532	86	28	114	0.209716	0.245614	67300	0.999053	14113.9	53186.1
dn_PTV	0.0462085	1.2	0.32	2001	531	2532	90	27	117	0.209716	0.230769	67400	0.881351	14134.8	53265.2
dn_MIS	0.0450237	1.2	0.2	2001	531	2532	86	28	114	0.209716	0.245614	67400	0.999065	14134.8	53265.2
dn_PTV	0.0462085	1.2	0.32	2001	531	2532	90	27	117	0.209716	0.230769	67500	0.88181	14155.8	53344.2
dn_MIS	0.0450237	1.2	0.2	2001	531	2532	86	28	114	0.209716	0.245614	67500	0.999075	14155.8	53344.2
dn_PTV	0.0462085	1.2	0.32	2001	531	2532	90	27	117	0.209716	0.230769	67600	0.882267	14176.8	53423.2
dn_MIS	0.0450237	1.2	0.2	2001	531	2532	86	28	114	0.209716	0.245614	67600	0.999088	14176.8	53423.2
dn_PTV	0.0462085	1.2	0.32	2001	531	2532	90	27	117	0.209716	0.230769	67700	0.882631	14197.7	53502.3
dn_MIS	0.0450237	1.2	0.2	2001	531	2532	86	28	114	0.209716	0.245614	67700	0.999098	14197.7	53502.3
dn_PTV	0.0462085	1.2	0.32	2001	531	2532	90	27	117	0.209716	0.230769	67800	0.883085	14218.7	53581.3
dn_MIS	0.0450237	1.2	0.2	2001	531	2532	86	28	114	0.209716	0.245614	67800	0.99911	14218.7	53581.3
dn_PTV	0.0462085	1.2	0.32	2001	531	2532	90	27	117	0.209716	0.230769	67900	0.883538	14239.7	53660.3
dn_MIS	0.0450237	1.2	0.2	2001	531	2532	86	28	114	0.209716	0.245614	67900	0.999119	14239.7	53660.3
dn_PTV	0.0462085	1.2	0.32	2001	531	2532	90	27	117	0.209716	0.230769	68000	0.883899	14260.7	53739.3
dn_MIS	0.0450237	1.2	0.2	2001	531	2532	86	28	114	0.209716	0.245614	68000	0.999131	14260.7	53739.3
[truncated: 40 more rows]

## Sheet: 3E
Cohort	genetic_risk	Female	Male	p.value	SD
[truncated: 3 more rows]

## Sheet: 3F
Cohort	Category	phenotype	group1	group2	n1	n2	mean_1	mean_2	p.value	effsize
[truncated: 45 more rows]
