# Supplementary material for: Whole genome sequencing analysis identifies sex differences of familial pattern contributing to phenotypic diversity in autism
Source: Genome Med. 2024 Sep 27;16:114. doi: 10.1186/s13073-024-01385-6 (PMC11429951; doi:10.1186/s13073-024-01385-6)
Supplement: Supplementary file 5 — Additional file 5: Table S4. This table contains the results of TADA gene discovery in females and males and downstream GO functional analysis: the number of autistic individuals used in TADA analysis (Table S4A), results of TADA in females (Table S4B) and males (Table S4C), and GO results for identified genes (Table S4D) [file 13073_2024_1385_MOESM5_ESM.xlsx]

## Sheet: Key
Table S4
TableS4A: Number of cases used in TADA analysis
Column	Description
Cohort	Cohort (Korean WGS, SSC WGS, SPARK WGS, SPARK WES)
Females	Number of female cases
Male	Number of male cases
Total	Number of cases
TableS4B: TADA result in female cases
TableS4C: TADA result in male cases
Column	Description
gene	Gene name
BF.cls1	Bayes factor for de novo PTVs calculated by TADA
BF.cls2	Bayes factor for de novo missense calculated by TADA
qval	TADA FDR for gene discovery
pval	TADA p-value for gene discovery
TableS4D: GO results for TADA genes
Column	Description
Cluster	Both genes | Female only genes | Male only genes
ID	Enriched Gene Ontology (GO) ID
Description	Enriched GO term
GeneRatio	Ratio of genes overlapping with GO genes
BgRatio	Ratio of GO genes overlapping with background genes
pvalue	clusterProfiler p-value for GO analysis
p.adust	Adjusted p-value for GO analysis
qvalue	FDR for GO analysis
geneID	Overlapped gene name
Count	TADA p-value for gene discovery

## Sheet: 4A
Cohort	Females	Males	Total
Korean (WGS)	106	590	696
SSC (WGS)	323	2057	2380
SPARK (WGS)	707	2789	3496
SPARK (WES)	3749	13724	17473
	4885	19160	24045

## Sheet: 4B
gene	BF.cls1	BF.cls2	BF.total	qval	pval
SCN2A	5.7142e+10	9.56986e+08	5.4684e+19	0	1.98334e-06
CHD8	4.54364e+10	86.4645	3.92863e+12	2.41818e-12	1.98334e-06
PTEN	365.317	1.13565e+08	4.14872e+10	1.5427e-10	1.98334e-06
GRIN2B	169739	37086	6.29495e+09	8.70276e-10	1.98334e-06
SHANK3	3.9625e+06	2.26092	8.95889e+06	4.24855e-07	1.98334e-06
ADNP	169936	19.4182	3.29984e+06	1.31368e-06	1.98334e-06
TSC2	151165	15.9013	2.40371e+06	2.25521e-06	1.98334e-06
TCF20	153774	3.11811	479483	6.92636e-06	1.98334e-06
ASXL3	148353	0.691031	102517	2.67458e-05	1.98334e-06
POGZ	136109	0.696121	94748.3	4.41204e-05	1.98334e-06
SHANK2	144414	0.640404	92483.3	5.87822e-05	1.98334e-06
RAI1	148264	0.55754	82663.4	7.30332e-05	1.98334e-06
TAOK1	301.324	114.359	34459.2	0.000109806	1.98334e-06
CHD2	283.09	98.8696	27989	0.000150418	1.98334e-06
BRSK2	7723.29	2.73328	21109.9	0.000200339	1.98334e-06
EP300	6110.87	3.12301	19084.3	0.00024998	1.98334e-06
SRCAP	5910.02	2.91251	17213	0.000300134	1.98334e-06
ASH1L	5348.92	3.01826	16144.4	0.000348765	1.98334e-06
GABBR2	17.1379	825.302	14143.9	0.000401016	1.98334e-06
SYNGAP1	5381.06	2.15318	11586.4	0.000462824	1.98334e-06
DNMT3A	15.1429	705.706	10686.4	0.000525299	1.98334e-06
CREBBP	14.0295	561.868	7882.71	0.000610719	1.98334e-06
TCF12	7842.12	0.835273	6550.31	0.000709915	1.98334e-06
SEMA3B	7300.46	0.759362	5543.69	0.000822653	1.98334e-06
TSC1	7290.54	0.754434	5500.23	0.000927447	1.98334e-06
KMT2C	11.1441	457.534	5098.82	0.00103456	1.98334e-06
EHMT1	292.152	14.8855	4348.83	0.00115736	1.98334e-06
FBN1	0.673149	4997.12	3363.81	0.00131662	1.98334e-06
CACNA1B	0.678834	3597.45	2442.07	0.00153743	1.98334e-06
TLK2	15.5876	142.077	2214.65	0.00176973	1.98334e-06
DNAH1	0.59069	3345.88	1976.38	0.0020198	1.98334e-06
KDM5B	13.6499	114.075	1557.12	0.0023334	1.98334e-06
PUF60	380.005	3.49512	1328.16	0.00269007	1.98334e-06
CTCF	352.31	3.70921	1306.79	0.00303246	1.98334e-06
UNC13B	13.0836	97.297	1273	0.00336598	1.98334e-06
PHIP	329.487	3.7417	1232.84	0.00369408	1.98334e-06
PPP2R5D	343.227	3.50389	1202.63	0.00401459	1.98334e-06
CSDE1	326.232	3.66754	1196.47	0.00432031	1.98334e-06
NF1	12.5014	92.8518	1160.78	0.00462248	1.98334e-06
PHF3	325.611	3.48428	1134.52	0.0049187	3.96668e-06
SETD5	314.356	3.57091	1122.54	0.00520469	3.96668e-06
TNPO3	309.939	3.53461	1095.51	0.00548667	3.96668e-06
TNRC6B	310.585	3.38685	1051.9	0.00577167	3.96668e-06
NOTCH1	14.4345	68.1704	984.009	0.00607102	3.96668e-06
NSD2	301.664	3.00694	907.085	0.00639203	1.19e-05
CACNA1C	280.478	3.04131	853.018	0.00672674	1.19e-05
DYNC1H1	255.099	2.98045	760.309	0.00710235	1.19e-05
SETD2	261.864	2.8921	757.335	0.00746426	1.19e-05
NFAT5	0.810791	839.037	680.283	0.00786643	1.98334e-05
ADAMTS9	245.051	2.74244	672.036	0.008259	1.98334e-05
BSN	12.48	53.1681	663.537	0.00864289	1.98334e-05
KMT2D	9.8446	43.3035	426.306	0.00929721	1.98334e-05
FUBP3	18.2008	21.8628	397.921	0.00998164	1.98334e-05
TMEM179	400.309	0.882829	353.404	0.0107416	1.98334e-05
NAA15	383.899	0.91082	349.663	0.0114834	1.98334e-05
SATB2	17.6768	19.3803	342.582	0.0122166	1.98334e-05
CSNK2B	386.878	0.875298	338.634	0.0129344	1.98334e-05
MARCHF11	379.973	0.877032	333.249	0.0136413	1.98334e-05
NEB	0.577879	563.868	325.847	0.014344	2.38001e-05
TCTN1	360.111	0.868428	312.73	0.0150595	2.77668e-05
NFIA	16.1163	19.3524	311.889	0.0157539	2.77668e-05
PHF21A	357.595	0.837262	299.4	0.0164623	3.57001e-05
WAC	344.431	0.868688	299.203	0.0171488	3.57001e-05
CSF3R	360.062	0.79748	287.142	0.0178506	3.96668e-05
MIB1	324.899	0.85253	276.987	0.0185635	3.96668e-05
UBR3	14.9509	18.4946	276.511	0.0192564	3.96668e-05
CTNNB1	328.847	0.834219	274.33	0.0199358	3.96668e-05
ADAMTS3	14.9138	18.3595	273.81	0.0205969	3.96668e-05
DNAJC13	14.4415	18.0522	260.7	0.0212828	3.96668e-05
CACNA1A	0.65093	385.777	251.114	0.0219837	4.36335e-05
TANC2	309.369	0.795903	246.228	0.022683	4.36335e-05
PTPRQ	14.2887	17.1575	245.158	0.0233669	4.36335e-05
TLE3	328.653	0.693999	228.085	0.0241002	4.76002e-05
DNAH7	13.303	17.0931	227.39	0.0248166	5.15668e-05
DICER1	13.4721	16.6652	224.515	0.0255261	5.15668e-05
SORL1	296.955	0.743538	220.797	0.0262327	5.55335e-05
ARID1B	315.477	0.677577	213.76	0.0269522	5.95002e-05
USP34	12.6443	16.4834	208.42	0.0276777	5.95002e-05
ROBO1	281.868	0.731577	206.208	0.0283953	5.95002e-05
KIF21B	291.728	0.705145	205.711	0.0290973	5.95002e-05
NOTCH3	0.672783	282.275	189.909	0.0298609	7.93336e-05
MYH7	13.8337	13.1246	181.561	0.030652	8.33003e-05
RYR2	11.9557	13.9561	166.855	0.0315144	9.12336e-05
COL17A1	11.2492	12.6981	142.844	0.0325368	0.0001071
RBM15B	0.918551	150.817	138.533	0.033573	0.000111067
ZNF735	0.968171	141.704	137.194	0.034597	0.000111067
ITGB1	0.929704	132.769	123.436	0.0357326	0.000111067
ACTG1	0.928488	128.604	119.408	0.0368865	0.000111067
ZNF521	0.877538	135.617	119.01	0.0380189	0.000111067
UGT2B10	0.867305	134.659	116.79	0.0391512	0.000111067
ETV6	0.835131	135.993	113.572	0.0402959	0.000111067
TLE4	0.832546	131.617	109.578	0.0414641	0.000115034
RTF1	0.857051	126.418	108.347	0.0426225	0.000115034
GRAMD1B	0.867808	121.338	105.298	0.0437953	0.000119
KCTD1	0.878802	109.948	96.6228	0.045064	0.0001309
DEAF1	0.831216	111.311	92.5237	0.0463693	0.000150734
CDK13	0.789491	114.953	90.7544	0.0476759	0.000150734
LRP1	9.55758	9.46719	90.4834	0.0489603	0.000150734
CBL	0.742285	114.884	85.2767	0.0503062	0.000166601
CTNND2	0.789014	107.46	84.7874	0.0516338	0.000166601
HECW2	0.764294	109.2	83.4611	0.0529586	0.000166601
SCN3A	0.722694	114.003	82.3896	0.0542766	0.000166601
ATP12A	0.809216	100.418	81.2595	0.0555895	0.000170567
ZNF236	0.79746	100.535	80.1723	0.0568972	0.000170567
FBLN1	0.794862	97.1854	77.249	0.0582353	0.000186434
PDCD2L	18.6554	4.1295	77.0376	0.0595523	0.000186434
CDKN2AIP	18.7024	4.02774	75.3284	0.0608783	0.000194367
ELAVL2	18.166	4.12712	74.9731	0.0621867	0.000194367
TBR1	18.4771	4.00158	73.9375	0.0634917	0.000206267
ZNF281	18.4533	4.00016	73.8161	0.0647755	0.000206267
MACROD1	18.6297	3.94945	73.5769	0.0660409	0.000206267
CHD7	0.688802	105.737	72.8319	0.0672986	0.000206267
SRSF1	17.9181	4.04273	72.4382	0.0685418	0.000210234
NR4A2	18.1061	3.93824	71.3062	0.0697862	0.000210234
S1PR2	18.9671	3.74653	71.061	0.0710138	0.000214201
CACNA1D	0.705392	100.542	70.9218	0.0722232	0.000214201
QRICH1	17.5558	3.97068	69.7087	0.0734365	0.000222134
COL25A1	17.6008	3.93684	69.2916	0.0746379	0.000222134
EIF2A	17.3553	3.98051	69.0828	0.0758233	0.000222134
CHN2	17.8966	3.82577	68.4681	0.0770016	0.000226101
INTS7	17.9555	3.80531	68.3262	0.0781634	0.000226101
DGKE	17.1468	3.95273	67.7768	0.0793174	0.000238001
SLC46A2	17.731	3.81105	67.5737	0.0804568	0.000238001
RO60	17.0493	3.93779	67.1366	0.0815868	0.000241967
PGAM2	18.537	3.60898	66.8996	0.0827037	0.000245934
PAX5	18.0282	3.67839	66.3147	0.0838148	0.000253868
SRSF11	17.2959	3.83033	66.2489	0.0849098	0.000253868
ARRDC2	17.8972	3.6896	66.0333	0.085992	0.000253868
TRIM46	17.6817	3.69187	65.2787	0.087073	0.000265768
DST	0.574404	113.136	64.9858	0.0881435	0.000265768
FBXL16	18.5183	3.50019	64.8174	0.089201	0.000269734
SEC24A	16.8168	3.8081	64.0401	0.0902586	0.000273701
INSYN2A	18.268	3.47586	63.4969	0.0913117	0.000277668
PLXNB1	0.723485	84.9799	61.4817	0.092392	0.000297501
KALRN	0.692722	88.2905	61.1608	0.0934634	0.000301468
ZBTB21	18.2806	3.30629	60.441	0.0945347	0.000305434
EML6	0.686664	87.5537	60.12	0.0955976	0.000305434
TNFRSF8	16.3605	3.61258	59.1036	0.0966676	0.000313368
EFTUD2	16.5736	3.55748	58.9603	0.0977255	0.000313368
U2SURP	16.0703	3.65064	58.6669	0.0987749	0.000313368
PIGT	16.7514	3.48785	58.4265	0.0998147	0.000313368
ZMYM2	15.5231	3.75382	58.2711	0.100843	0.000313368
PIK3R4	16.7403	3.47159	58.1154	0.101861	0.000313368
XPO4	15.5291	3.7406	58.0883	0.102865	0.000313368
NOP56	15.8396	3.6018	57.0509	0.103879	0.000325268
NLRP9	16.4356	3.46667	56.977	0.10488	0.000325268
ASXL2	16.8788	3.36603	56.8145	0.105872	0.000329234
FAM120A	16.8266	3.35026	56.3734	0.10686	0.000341134
CDH13	17.1157	3.29105	56.3286	0.107835	0.000345101
STAT6	15.763	3.56006	56.1173	0.108803	0.000349068
STRIP1	15.9057	3.47726	55.3085	0.109775	0.000372868
PSD3	16.518	3.27217	54.0495	0.110764	0.000400635
ORC1	15.0531	3.51194	52.8655	0.111768	0.000416501
MED13	15.4063	3.39733	52.3402	0.112772	0.000424435
NBEA	14.3969	3.59548	51.7637	0.113777	0.000432368
CNOT3	15.4592	3.27951	50.6987	0.114795	0.000456168
SMG7	14.7566	3.43246	50.6514	0.115801	0.000456168
TCF7L2	15.5555	3.23003	50.2448	0.116805	0.000464102
ZNF638	14.9632	3.33096	49.842	0.117806	0.000476002
MAPK8IP1	16.2084	3.06107	49.6153	0.1188	0.000491868
RUSC2	15.1528	3.18758	48.3009	0.119816	0.000515668
TRIP12	13.9495	3.44261	48.0228	0.120826	0.000523602
HEATR5B	14.554	3.23135	47.0291	0.12185	0.000535502
ATXN1	17.6407	2.63752	46.5277	0.122875	0.000547402
ADGRV1	0.628744	73.9302	46.4832	0.123889	0.000547402
ERCC2	16.1126	2.82977	45.5948	0.124915	0.000563269
TEP1	0.625262	72.3876	45.2612	0.125937	0.000563269
DNAH11	0.582036	77.1725	44.9172	0.126957	0.000563269
DNAH10	0.565818	75.4778	42.7067	0.128028	0.000622769
UBR5	12.5726	3.29762	41.4598	0.129123	0.000630702
LRP2	0.525967	78.7916	41.4417	0.130206	0.000630702
ANK2	0.577494	71.7164	41.4158	0.131278	0.000630702
CNOT1	13.4964	3.05868	41.281	0.132341	0.000642602
PTPRD	13.6931	2.97633	40.7553	0.133408	0.000658469
HECW1	14.3147	2.82284	40.4083	0.134473	0.000670369
CASZ1	15.5438	2.56404	39.8549	0.135543	0.000682269
YLPM1	13.136	3.01456	39.5992	0.136609	0.000694169
MYH14	0.591052	63.9006	37.7686	0.137722	0.000737802
C3	0.621351	60.7647	37.7562	0.138823	0.000737802
MYH10	12.9185	2.90099	37.4764	0.139921	0.000741769
CSPG4	0.711093	52.5188	37.3457	0.141011	0.000741769
COL12A1	12.0564	3.03	36.531	0.142116	0.000769536
PCNX1	12.1243	2.89175	35.0604	0.14326	0.000781436
HERC1	11.4483	2.95066	33.78	0.144438	0.000789369
SCAF1	15.1879	2.20977	33.5617	0.145611	0.000789369
SYNE2	0.570807	58.1511	33.193	0.146785	0.000789369
KMT2A	11.4004	2.75448	31.4021	0.148016	0.000817136
USH2A	11.4903	2.59189	29.7816	0.1493	0.000852836
ACAN	14.5238	2.01268	29.2319	0.150595	0.00087267
PTPRS	13.1969	2.20373	29.0824	0.151882	0.000876636
STARD9	10.9024	2.59291	28.269	0.153191	0.000888536
AHDC1	15.3018	1.82033	27.8544	0.154505	0.000892503
MDN1	10.5467	2.38649	25.1697	0.155934	0.000940103
NEUROD2	0.985463	24.4087	24.0538	0.157405	0.000940103
AMER3	0.995952	23.9077	23.811	0.158873	0.00094407
KCNK12	0.976421	23.7679	23.2075	0.16036	0.00095597
HECTD2	0.96712	23.9115	23.1253	0.161835	0.000959937
C2orf72	0.977843	23.6128	23.0896	0.163298	0.000959937
CXCL12	0.955405	24.005	22.9345	0.164754	0.000959937
ZNF605	0.978878	23.1537	22.6646	0.16621	0.000963903
B3GNT4	0.992218	22.5248	22.3495	0.167669	0.00096787
IL6	0.96253	23.1615	22.2937	0.169117	0.00096787
CCDC71L	0.986235	22.106	21.8017	0.170578	0.000987703
ARF1	0.964113	22.584	21.7736	0.172026	0.000987703
LGALS13	0.926849	23.3856	21.6749	0.173465	0.00099167
BMI1	0.920498	23.4342	21.5711	0.174897	0.000995637
OR2M4	0.949937	22.6695	21.5346	0.176316	0.000999603
ZNF264	0.973531	22.0936	21.5088	0.177724	0.000999603
MEX3D	0.988935	21.4836	21.2459	0.179132	0.00100754
ARF3	0.922421	22.7944	21.026	0.18054	0.00101547
GSG1	0.927022	22.5686	20.9216	0.181939	0.00101944
ZBTB25	0.904848	23.0447	20.852	0.18333	0.0010234
DBF4	0.884737	23.5659	20.8496	0.184708	0.0010234
KDM6B	11.8253	1.76052	20.8187	0.186075	0.00102737
TBL1XR1	0.905272	22.897	20.7281	0.187434	0.00102737
RPL7A	0.905862	22.7024	20.5653	0.188789	0.0010353
PRCP	0.9172	22.4157	20.5597	0.190132	0.00103927
TNIP3	0.91149	22.5164	20.5235	0.191465	0.00103927
LTA4H	0.89959	22.7263	20.4443	0.192791	0.0010472
ZNF174	0.907158	22.4444	20.3606	0.194108	0.00105117
ABHD17C	0.931406	21.6835	20.1961	0.195423	0.00105514
DOC2B	0.948923	21.2561	20.1704	0.196728	0.00105514
MOGAT2	0.923852	21.8247	20.1628	0.198022	0.00105514
YIF1B	0.917412	21.7535	19.9569	0.199315	0.0010591
NABP2	0.909413	21.7368	19.7677	0.200607	0.001071
LRRC14	0.914498	21.5286	19.6878	0.201893	0.0010829
AMD1	0.923195	21.0987	19.4782	0.203178	0.0010948
ABHD2	0.911451	21.2882	19.4032	0.204457	0.00109877
EIF3F	0.922815	20.9995	19.3786	0.205726	0.00110274
PCYOX1	0.909309	21.3007	19.3689	0.206985	0.00110274
LDB2	0.903169	21.3585	19.2903	0.208237	0.00111464
GABRA1	0.917264	21.0049	19.2671	0.20948	0.00111464
SCARA3	0.905503	21.2491	19.2411	0.210713	0.0011186
FAM72A	19.658	0.972735	19.122	0.211942	0.00112654
GTPBP8	19.6374	0.966834	18.9861	0.213169	0.0011424
RABGAP1L	0.83276	22.6591	18.8696	0.214392	0.00114637
DPAGT1	0.902352	20.8227	18.7894	0.215608	0.00115827
ATOH1	19.6304	0.956703	18.7804	0.216815	0.00115827
NUP107	0.875493	21.4173	18.7507	0.218014	0.0011662
MAFB	19.5936	0.955315	18.718	0.219205	0.00117414
PEX13	0.907833	20.5298	18.6376	0.22039	0.00117414
SOX11	19.7472	0.94227	18.6072	0.221567	0.00118207
ATMIN	0.938568	19.8148	18.5975	0.222735	0.00118604
TEKT1	0.897731	20.7077	18.5899	0.223893	0.00119
AMER2	19.6696	0.929903	18.2908	0.225059	0.00124157
RDH8	0.933307	19.4332	18.1372	0.226224	0.00125347
RHOV	19.2456	0.94123	18.1145	0.227381	0.00125347
BMP7	0.896353	20.206	18.1117	0.228528	0.00125347
OVCA2	19.3676	0.934475	18.0985	0.229667	0.00125744
KLF7	0.915976	19.7071	18.0513	0.2308	0.00125744
MACC1	0.884525	20.4024	18.0464	0.231924	0.00125744
GCAT	0.909892	19.8056	18.021	0.23304	0.00126934
IFITM1	19.7095	0.91365	18.0076	0.234148	0.0012733
DBR1	0.881083	20.4349	18.0048	0.235248	0.00127727
ZNF337	19.4019	0.923647	17.9205	0.236343	0.00128124
ZNF366	0.902619	19.8528	17.9195	0.23743	0.00128124
INTS6	0.871801	20.4672	17.8433	0.238513	0.0012852
TAX1BP1	0.858415	20.7563	17.8175	0.239589	0.0012852
SSBP2	18.8766	0.939323	17.7312	0.240661	0.00130107
LY6E	19.0884	0.928832	17.7299	0.241725	0.00130107
SLCO5A1	0.879211	20.1398	17.7072	0.242782	0.001309
FDFT1	0.887847	19.8865	17.6562	0.243834	0.00133677
ARHGAP35	0.86501	20.3401	17.5944	0.244881	0.00136454
SDC2	19.1781	0.917146	17.5891	0.24592	0.0013685
TTC14	0.880677	19.9696	17.5868	0.246952	0.0013685
METTL26	19.1824	0.916711	17.5847	0.247976	0.0013685
BACE2	0.903961	19.4213	17.5561	0.248994	0.00137644
RNF187	19.2847	0.910161	17.5522	0.250004	0.00137644
ZNF446	0.917915	19.1126	17.5437	0.251008	0.00138834
NUS1	19.2908	0.909104	17.5374	0.252004	0.00138834
FIGLA	19.3249	0.905429	17.4973	0.252995	0.00139627
WARS1	0.897428	19.4575	17.4617	0.253981	0.00139627
PPP2R1A	0.873203	19.9384	17.4103	0.254962	0.00140024
GIPC3	0.934681	18.5845	17.3706	0.255938	0.00140817
SLC18A3	19.2578	0.901393	17.3589	0.256907	0.00141214
NR2C2AP	19.0259	0.911295	17.3382	0.257871	0.0014161
EFCAB2	18.7188	0.925446	17.3233	0.258828	0.0014161
SPICE1	0.846599	20.4486	17.3118	0.25978	0.00142404
NKIRAS1	18.9449	0.913161	17.2997	0.260724	0.00142404
ARL1	18.47	0.935859	17.2853	0.261663	0.001428
STAG1	0.826177	20.8799	17.2505	0.262597	0.00143197
ZNF516	0.903316	19.0173	17.1787	0.263529	0.0014399
ZNF567	0.877112	19.5781	17.1722	0.264453	0.00144387
RCHY1	18.5913	0.923667	17.1721	0.265372	0.00144387
GSTA2	18.9406	0.903704	17.1167	0.266287	0.0014518
TRAIP	0.846281	20.2162	17.1086	0.267195	0.00145974
FAS	18.8168	0.908125	17.088	0.268099	0.00146767
PCGF6	18.5355	0.920423	17.0605	0.268997	0.00147957
NDUFV2	18.4497	0.922897	17.0272	0.269891	0.00150337
KPNA3	18.7759	0.906793	17.0259	0.270779	0.00150337
OR9K2	19.4593	0.874284	17.013	0.271662	0.00150337
RPL35	18.6339	0.912982	17.0124	0.272538	0.00150337
TRIM25	0.864265	19.6834	17.0116	0.273409	0.00150337
TPPP3	19.279	0.880872	16.9823	0.274275	0.00150337
DUSP14	18.5942	0.913308	16.9822	0.275135	0.00150337
MSX2	18.8733	0.897356	16.9361	0.275992	0.00150734
MPHOSPH8	0.834571	20.2484	16.8987	0.276845	0.00150734
VAMP3	18.3107	0.922064	16.8836	0.277692	0.00151924
CCDC34	18.7464	0.899199	16.8568	0.278536	0.00152321
RPL24	17.9056	0.939247	16.8178	0.279376	0.00154304
TLCD4	18.9223	0.888511	16.8127	0.28021	0.00154304
RINT1	0.806016	20.8547	16.8092	0.281039	0.00154304
UQCRFS1	19.0268	0.882199	16.7854	0.281864	0.00155891
LPGAT1	18.0455	0.930064	16.7835	0.282683	0.00155891
CDK19	18.8842	0.886783	16.7462	0.283499	0.00157477
CARD8	0.887883	18.8551	16.7411	0.28431	0.00157477
FEZ2	18.6473	0.896972	16.7261	0.285116	0.00157477
RBCK1	0.853511	19.5275	16.6669	0.28592	0.00160254
MYOZ2	18.4523	0.901072	16.6269	0.286721	0.00162237
CSNK1D	0.853321	19.38	16.5374	0.287521	0.00168187
CEP68	0.910657	18.1108	16.4927	0.288317	0.00169377
WASHC4	0.809305	20.3397	16.461	0.289111	0.00170567
AOPEP	0.851744	19.2965	16.4357	0.2899	0.00173344
SLC6A1	0.908569	18.0881	16.4343	0.290684	0.00173741
LDLRAD2	18.8699	0.870569	16.4276	0.291464	0.00174137
SMG8	0.804716	20.4099	16.4242	0.292239	0.00174137
FANCL	18.4324	0.890669	16.4172	0.293009	0.00175327
SETD7	18.8254	0.871016	16.3972	0.293776	0.00176914
TDRD12	18.0604	0.900764	16.2682	0.294544	0.00180484
NR2F6	19.0027	0.854861	16.2447	0.295308	0.00183261
TCF4	0.867107	18.73	16.2409	0.296068	0.00183657
GAL3ST1	18.3912	0.88201	16.2212	0.296823	0.00185244
MSL2	18.1589	0.891415	16.1871	0.297576	0.00190004
ZC2HC1A	17.8051	0.909094	16.1865	0.298324	0.00191194
NDUFS3	18.5303	0.869667	16.1152	0.299071	0.00193574
MIDN	0.898824	17.862	16.0548	0.299817	0.00199921
TRIM28	0.841106	19.0787	16.0472	0.300558	0.00200317
HNRNPK	18.3791	0.872886	16.0429	0.301294	0.00200714
ETFB	18.6086	0.861808	16.0371	0.302027	0.00201507
PRKAR1B	0.894138	17.9159	16.0193	0.302756	0.00201507
CDK15	18.0961	0.885113	16.0171	0.30348	0.00201507
GORASP2	18.1169	0.88393	16.0141	0.304201	0.00201904
NXPE3	18.0617	0.886488	16.0115	0.304917	0.00201904
TSSK4	18.0617	0.885607	15.9956	0.305629	0.00203094
NAP1L1	17.9903	0.887959	15.9747	0.306339	0.00207854
FAP	17.7832	0.894833	15.913	0.307047	0.00212217
PHC2	0.888471	17.8983	15.9021	0.307751	0.00212217
MEX3C	18.0633	0.879871	15.8934	0.308451	0.00212614
STRAP	17.9272	0.885886	15.8814	0.309148	0.00213407
GBE1	17.8975	0.88499	15.8391	0.309843	0.00216184
ASIC5	18.2548	0.866446	15.8168	0.310535	0.00217374
LMNTD1	18.0701	0.874483	15.802	0.311223	0.00219357
MFSD14A	17.766	0.889223	15.7979	0.311908	0.00219357
GOLGA5	17.5912	0.897994	15.7968	0.312588	0.00220547
FADS3	0.874902	18.035	15.7788	0.313266	0.00221737
NNT	0.790301	19.9285	15.7495	0.31394	0.00223324
KCNV2	0.928124	16.9684	15.7488	0.314611	0.00223324
ZNF865	19.8695	0.789711	15.6911	0.315281	0.00226894
MUC12	0.689629	22.7272	15.6733	0.315948	0.00229274
PCYT1A	17.7389	0.88333	15.6693	0.316611	0.00229274
CCDC27	0.829614	18.8827	15.6654	0.317271	0.00229274
LHX2	18.4171	0.845493	15.5716	0.317931	0.00236017
PDLIM5	18.2133	0.854162	15.5571	0.318587	0.00236017
IPO11	17.0328	0.912183	15.537	0.319242	0.00238001
UBA6	17.5239	0.886359	15.5325	0.319892	0.00239191
EBI3	18.5341	0.837894	15.5296	0.320539	0.00239191
VASN	0.964944	16.0583	15.4954	0.321184	0.00241967
NAXD	18.6424	0.830995	15.4917	0.321826	0.00241967
COG7	0.839204	18.3823	15.4265	0.322467	0.00247521
KATNAL2	17.7238	0.86914	15.4045	0.323105	0.00248314
GPHN	17.9091	0.859048	15.3848	0.323741	0.00249504
NOP53	0.883896	17.4032	15.3826	0.324373	0.00249504
NDE1	18.2231	0.843766	15.3761	0.325002	0.00249504
LPXN	18.0433	0.851586	15.3654	0.325628	0.00250694
MTUS2	0.868968	17.6782	15.3618	0.326251	0.00251091
KCNQ5	0.812012	18.8882	15.3375	0.326871	0.00253471
TTC26	17.3202	0.883639	15.3048	0.32749	0.00255851
LRRC4	18.2787	0.836929	15.298	0.328105	0.00256644
BEND3	0.90496	16.8795	15.2753	0.328718	0.00257438
LANCL1	17.6956	0.860343	15.2242	0.32933	0.00263784
FBXO30	0.82274	18.4848	15.2082	0.32994	0.00264578
ILF2	17.5442	0.865827	15.1903	0.330546	0.00264578
MYNN	17.6158	0.860481	15.1581	0.331151	0.00265371
KCNN4	17.7339	0.853519	15.1363	0.331754	0.00266164
CCDC42	17.9032	0.845375	15.135	0.332354	0.00266164
RBM12	18.483	0.818158	15.122	0.332951	0.00266561
EBF3	0.839453	18.0009	15.1109	0.333545	0.00266561
GRK7	18.1521	0.832035	15.1031	0.334137	0.00268544
CLCA1	0.832026	18.1352	15.089	0.334726	0.00269734
DUS1L	0.827468	18.181	15.0442	0.335314	0.00274891
ACSM6	18.1009	0.830595	15.0345	0.335899	0.00275684
SPATA6	16.9278	0.888141	15.0343	0.336481	0.00276081
TMEM237	17.213	0.872786	15.0233	0.33706	0.00277271
SCNM1	16.6234	0.902544	15.0034	0.337638	0.00278858
KIF9	0.864414	17.3516	14.9989	0.338212	0.00279254
FAM98B	18.1067	0.828154	14.9951	0.338784	0.00279254
KCNQ3	0.827924	18.0996	14.9851	0.339353	0.00280048
NPRL3	18.1713	0.824188	14.9766	0.33992	0.00280841
PLEKHO1	17.6652	0.846365	14.9512	0.340485	0.00282824
NCCRP1	17.9744	0.831671	14.9488	0.341047	0.00282824
INTS10	17.7399	0.841934	14.9359	0.341606	0.00283618
TP53I13	17.777	0.838207	14.9008	0.342165	0.00288378
HPX	17.4051	0.855034	14.8819	0.342721	0.00289171
PCDHGA6	18.2452	0.815288	14.8751	0.343275	0.00289964
SMC3	0.770738	19.2232	14.816	0.343828	0.00293931
NPLOC4	17.8169	0.830415	14.7954	0.344379	0.00297104
FAM20C	0.916458	16.1365	14.7885	0.344928	0.00297104
RP1	0.946221	15.6281	14.7877	0.345475	0.00297501
PDCD6IP	17.5299	0.842075	14.7615	0.346019	0.00298691
HNRNPL	17.9165	0.823902	14.7614	0.346561	0.00298691
PSMD6	17.5049	0.843257	14.7611	0.3471	0.00299088
PLD1	17.5042	0.842938	14.755	0.347637	0.00299484
APBB1	17.369	0.84938	14.7529	0.348171	0.00299881
LARP7	16.921	0.870956	14.7374	0.348703	0.00303451
PCDHB9	0.999083	14.7052	14.6917	0.349235	0.00306228
OR5A1	17.7006	0.828844	14.671	0.349765	0.00308211
DISC1	0.827818	17.6975	14.6503	0.350292	0.00312574
HELLS	16.5382	0.885739	14.6485	0.350818	0.00312574
NKD2	17.878	0.818991	14.642	0.351341	0.00313368
KLHL32	17.5485	0.83418	14.6386	0.351862	0.00314954
TTBK2	0.783498	18.6572	14.6179	0.352381	0.00316541
SCNN1D	0.837681	17.35	14.5338	0.352901	0.00324474
RIC1	0.761392	19.0874	14.533	0.353418	0.00324474
PCBP4	17.572	0.82665	14.5259	0.353933	0.00326061
EEF1G	17.2013	0.841995	14.4834	0.354448	0.00331218
PPP4R4	16.7508	0.864102	14.4744	0.35496	0.00332011
SMAP2	16.8164	0.860593	14.4721	0.35547	0.00332408
TBXT	17.9551	0.80599	14.4717	0.355978	0.00332804
CPN1	18.0962	0.797765	14.4365	0.356484	0.00337961
ADRM1	18.334	0.787285	14.4341	0.356989	0.00339548
CTNNA3	17.0846	0.844802	14.4331	0.357491	0.00339548
EFR3B	0.834919	17.2767	14.4246	0.357991	0.00340341
NCKAP1	16.5878	0.864595	14.3417	0.358491	0.00350655
ACBD5	17.4735	0.819781	14.3244	0.358991	0.00353828
SYNCRIP	17.0549	0.839628	14.3198	0.359488	0.00355018
SNX29	0.849829	16.8031	14.2798	0.359984	0.00356605
NPAS1	18.3989	0.775536	14.269	0.360478	0.00357795
SLC35F3	17.5512	0.812676	14.2635	0.360971	0.00360175
INTS4	17.0465	0.836383	14.2574	0.361461	0.00360175
ERF	17.8926	0.79508	14.226	0.36195	0.00363348
PHACTR1	17.0993	0.83151	14.2182	0.362438	0.00366125
PDE1C	17.1092	0.829911	14.1991	0.362923	0.00367315
MYB	16.3861	0.866324	14.1957	0.363407	0.00368108
TTC31	17.1367	0.82819	14.1925	0.363889	0.00368901
BBS2	0.780777	18.177	14.1922	0.364368	0.00368901
PNLIPRP1	17.011	0.83291	14.1687	0.364846	0.00370488
SPTY2D1	16.4137	0.862451	14.156	0.365323	0.00372471
PPP3CA	17.2675	0.819674	14.1537	0.365797	0.00372471
WEE1	16.623	0.850876	14.1441	0.366269	0.00374455
NCAPG	16.7443	0.842775	14.1116	0.366741	0.00378025
UBC	18.8763	0.746063	14.0829	0.367212	0.00380008
SMARCAL1	17.2346	0.817047	14.0814	0.36768	0.00380405
ICE2	16.8547	0.835166	14.0765	0.368147	0.00380801
RPN1	17.6631	0.796894	14.0756	0.368612	0.00380801
GFRA2	17.9318	0.784879	14.0743	0.369074	0.00381198
STXBP1	16.9237	0.831513	14.0723	0.369535	0.00381991
KBTBD2	16.9572	0.829029	14.058	0.369994	0.00383578
KHNYN	0.810137	17.3288	14.0387	0.370452	0.00385561
USP33	16.5273	0.848126	14.0172	0.370908	0.00391908
ARGLU1	15.9864	0.876245	14.008	0.371363	0.00393098
SRC	17.3058	0.808865	13.9981	0.371817	0.00394685
FANK1	16.7238	0.834219	13.9513	0.37227	0.00400238
AVIL	0.748533	18.5724	13.9021	0.372723	0.00409758
NF2	16.9781	0.818003	13.8882	0.373174	0.00411345
TCOF1	0.81983	16.9247	13.8754	0.373624	0.00411741
ZNF526	17.402	0.797107	13.8713	0.374072	0.00412138
MSH6	0.776287	17.8607	13.865	0.374519	0.00412535
LRCH4	0.819799	16.8693	13.8294	0.374965	0.00415708
MPDZ	0.740349	18.6612	13.8158	0.375409	0.00417295
TASOR	0.768373	17.9643	13.8033	0.375852	0.00418881
DZIP3	16.9393	0.810061	13.7219	0.376297	0.00428798
KCNB1	16.7281	0.817001	13.6669	0.376741	0.00434351
KIAA0232	16.4627	0.830108	13.6658	0.377184	0.00435145
SLC6A9	17.5092	0.77926	13.6442	0.377625	0.00436335
ETV4	16.6654	0.817843	13.6297	0.378065	0.00438318
NPEPPS	16.6514	0.816918	13.6028	0.378505	0.00440698
FAH	16.8522	0.807043	13.6004	0.378942	0.00440698
CEP295	0.748725	18.1599	13.5968	0.379378	0.00441491
AGGF1	16.2059	0.836051	13.549	0.379814	0.00443871
PABPC4	17.2942	0.783436	13.5489	0.380247	0.00443871
SOX5	16.834	0.804277	13.5392	0.38068	0.00445855
ABCA5	16.1653	0.83731	13.5354	0.381111	0.00446251
PCDHA1	17.5801	0.769701	13.5314	0.38154	0.00447045
TACC1	16.5239	0.818323	13.5219	0.381967	0.00449028
HTRA1	16.9015	0.799829	13.5183	0.382393	0.00449425
POU2F2	17.9618	0.751401	13.4965	0.382818	0.00452995
ZNF362	17.5777	0.767683	13.4941	0.383241	0.00454185
FOXP1	0.788927	17.0905	13.4832	0.383663	0.00454582
MTMR10	16.6488	0.808072	13.4535	0.384085	0.00456565
PLCD4	16.548	0.811941	13.436	0.384505	0.00456962
SLC22A14	17.2605	0.778032	13.4292	0.384923	0.00456962
GRIA1	0.851737	15.7602	13.4235	0.385341	0.00458945
ZNF644	0.741946	18.0891	13.4212	0.385756	0.00459342
NFIB	16.1145	0.832715	13.4187	0.38617	0.00459342
SOX6	16.8565	0.795329	13.4065	0.386583	0.00461722
ZMYND8	0.790678	16.9481	13.4005	0.386994	0.00461722
TRPC1	15.809	0.847223	13.3938	0.387404	0.00465292
SSRP1	16.8898	0.792013	13.3769	0.387812	0.00466878
ARHGAP22	0.861767	15.4905	13.3492	0.38822	0.00469258
NFKBIL1	16.6597	0.801141	13.3468	0.388627	0.00469258
E2F8	0.742407	17.9703	13.3412	0.389032	0.00470052
OSBPL8	16.1872	0.823426	13.3289	0.389436	0.00471638
ZC3H14	15.9125	0.836406	13.3093	0.389838	0.00475208
BCAT2	16.6653	0.798509	13.3074	0.39024	0.00475605
PSD2	16.6696	0.798018	13.3027	0.39064	0.00476795
TRAF3IP1	16.6158	0.799668	13.2871	0.391039	0.00477985
GABBR1	0.781277	16.988	13.2724	0.391436	0.00478382
DARS2	15.9676	0.829608	13.2468	0.391833	0.00480762
IQGAP2	16.5066	0.800573	13.2147	0.39223	0.00483538
USP24	0.728529	18.0685	13.1634	0.392627	0.00491868
EMSY	16.2917	0.806591	13.1407	0.393023	0.00493852
BRD1	0.812519	16.1471	13.1199	0.393419	0.00496232
ASH2L	16.1828	0.810564	13.1172	0.393813	0.00498215
STIM1	17.2807	0.757222	13.0853	0.394206	0.00501785
MELTF	0.817065	15.9896	13.0645	0.394599	0.00503768
SECISBP2L	15.4649	0.844687	13.063	0.39499	0.00504562
KDM4A	0.74579	17.5015	13.0524	0.395381	0.00505752
GGA3	16.8947	0.770722	13.0211	0.39577	0.00509322
TXNRD2	16.5658	0.785077	13.0054	0.396159	0.00510512
POTEE	17.3681	0.7487	13.0035	0.396546	0.00510512
FAM171A1	17.1169	0.757709	12.9696	0.396933	0.00516462
DDX42	15.9208	0.813819	12.9566	0.397319	0.00518048
MYBPHL	16.9429	0.763706	12.9394	0.397704	0.00520428
RFX3	16.1659	0.799316	12.9217	0.398089	0.00521222
WDR36	15.7566	0.818558	12.8977	0.398472	0.00523998
KMT5B	15.5312	0.829858	12.8887	0.398855	0.00526378
DMPK	0.854259	15.0671	12.8712	0.399236	0.00529155
PACSIN2	16.2332	0.791541	12.8492	0.399617	0.00533915
PPFIA3	0.782222	16.4007	12.829	0.399998	0.00535898
USP54	0.733436	17.4628	12.8079	0.400377	0.00536295
ARHGEF16	0.824101	15.5236	12.793	0.400756	0.00539865
PRODH2	16.248	0.785578	12.764	0.401134	0.00543038
PRDM10	0.730538	17.458	12.7538	0.401511	0.00545815
ROCK1	15.2251	0.836992	12.7433	0.401887	0.00547798
ZMYND11	15.8389	0.804536	12.743	0.402262	0.00548195
ZNF106	0.697311	18.2591	12.7323	0.402635	0.00552559
NAA25	15.3287	0.830586	12.7318	0.403007	0.00552955
DHX15	15.5004	0.820025	12.7107	0.403379	0.00556922
COL26A1	16.1409	0.783566	12.6475	0.403751	0.00562079
KIRREL1	0.764951	16.5322	12.6463	0.404122	0.00562079
MX1	16.7095	0.756495	12.6407	0.404492	0.00564062
GRB7	16.4001	0.76823	12.599	0.404862	0.00570012
GREB1L	0.765665	16.4261	12.5769	0.405231	0.00572392
SYT3	17.2868	0.726343	12.5562	0.4056	0.00575565
PPFIA2	15.0888	0.831665	12.5488	0.405967	0.00576755
RSF1	0.725202	17.2891	12.538	0.406334	0.00576755
DYRK1A	16.0942	0.7787	12.5326	0.406699	0.00579929
PIK3CG	17.0473	0.732817	12.4926	0.407065	0.00584292
PC	0.775336	16.0665	12.4569	0.40743	0.00588259
ENC1	17.0637	0.729562	12.449	0.407795	0.00589845
VLDLR	15.331	0.811117	12.4353	0.408158	0.00592622
ROS1	15.2783	0.811245	12.3944	0.408522	0.00596985
CDH17	16.2778	0.761249	12.3915	0.408884	0.00596985
DLGAP4	16.7576	0.739313	12.3891	0.409245	0.00597779
BCL9	15.8925	0.777818	12.3615	0.409606	0.00603332
DCBLD1	16.1039	0.766556	12.3445	0.409966	0.00604522
TOGARAM1	15.0856	0.818045	12.3407	0.410324	0.00605315
CC2D1B	16.0031	0.770361	12.3282	0.410682	0.00608885
PHLDB1	0.797577	15.3925	12.2767	0.411041	0.00615629
ZNF217	16.4271	0.746962	12.2704	0.411398	0.00616422
PXK	15.767	0.778058	12.2676	0.411754	0.00617612
C10orf71	0.996945	12.3036	12.266	0.412109	0.00618009
SLCO4A1	16.555	0.739568	12.2436	0.412464	0.00619595
GOLGA2	16.9388	0.722313	12.2351	0.412817	0.00622769
BCR	16.5733	0.737028	12.215	0.41317	0.00625149
ANKRD30B	15.9815	0.76354	12.2025	0.413522	0.00628322
HCN2	18.1569	0.671447	12.1914	0.413874	0.00628322
UBASH3B	16.2273	0.751219	12.1902	0.414224	0.00629512
RLF	15.7417	0.773925	12.1829	0.414573	0.00630305
AP4M1	15.6739	0.776311	12.1678	0.414921	0.00634272
GGNBP2	15.2694	0.796078	12.1557	0.415268	0.00635859
ARID4A	14.8511	0.818436	12.1547	0.415614	0.00637445
NISCH	0.828305	14.6368	12.1237	0.415961	0.00641412
FBRSL1	17.0217	0.710309	12.0906	0.416307	0.00643792
SCAF4	15.9005	0.759601	12.0781	0.416652	0.00645379
MAN2A2	0.769737	15.6678	12.0601	0.416996	0.00647759
CAMSAP1	0.739957	16.2889	12.0531	0.41734	0.00648552
PPARGC1B	16.0843	0.749072	12.0483	0.417683	0.00651329
GTF3C1	0.737449	16.3157	12.032	0.418025	0.00653312
DNM1	0.779605	15.4139	12.0167	0.418366	0.00656089
ZNF827	16.1837	0.742087	12.0097	0.418706	0.00656089
ERN2	15.9707	0.745086	11.8995	0.419049	0.00669972
MOV10	0.740471	15.9597	11.8177	0.419394	0.00679492
PTCH1	0.760947	15.5267	11.815	0.419738	0.00679492
WDFY3	0.671501	17.5851	11.8084	0.42008	0.00680286
FBXO38	14.8932	0.791222	11.7838	0.420422	0.00683062
NALCN	0.690658	17.0122	11.7496	0.420765	0.00684649
CDH4	0.808533	14.5019	11.7253	0.421107	0.00686236
MAP3K21	16.0498	0.730117	11.7183	0.421447	0.00686632
PNPLA7	0.75218	15.509	11.6656	0.421789	0.00694962
MCM7	0.757906	15.3475	11.632	0.422131	0.00697739
HDGFL2	16.6064	0.698585	11.6009	0.422472	0.00700516
MFRP	15.8631	0.731245	11.5998	0.422813	0.00700912
HNRNPUL2	15.4464	0.750664	11.5951	0.423152	0.00701706
KMT2E	15.8549	0.72985	11.5717	0.423491	0.00710432
SYNJ2	0.778137	14.8606	11.5636	0.423829	0.00711622
MYO1A	14.6458	0.788055	11.5417	0.424167	0.00712019
ECPAS	14.3936	0.799671	11.5101	0.424505	0.00716382
NAPRT	15.7178	0.731186	11.4926	0.424842	0.00720349
CYP2D6	16.7679	0.682682	11.4471	0.425179	0.00727092
SPG11	0.703366	16.2734	11.4462	0.425516	0.00727092
ATP13A1	0.763316	14.9782	11.4331	0.425852	0.00729472
SORCS1	14.7398	0.774332	11.4135	0.426187	0.00735422
SPTBN1	0.716098	15.8381	11.3417	0.426524	0.00741372
P2RX7	16.1403	0.702471	11.3381	0.42686	0.00741372
POLG	0.752207	15.0693	11.3352	0.427194	0.00741372
MAST1	0.777183	14.5324	11.2944	0.427529	0.00748116
LONP1	16.1934	0.696586	11.2801	0.427864	0.00752876
SCN8A	0.707836	15.9265	11.2734	0.428197	0.00753669
MYO19	14.7696	0.761905	11.2531	0.42853	0.00754859
FAN1	15.2865	0.735543	11.2439	0.428862	0.00756843
CLPTM1	16.0967	0.697829	11.2327	0.429194	0.00760413
NID1	15.3796	0.729307	11.2164	0.429525	0.00763189
DENND3	16.0387	0.697784	11.1915	0.429856	0.00767156
RBM33	15.8659	0.705213	11.1888	0.430186	0.00767949
COL24A1	15.4461	0.72374	11.179	0.430515	0.00770329
ERAP1	15.7831	0.707812	11.1715	0.430843	0.00771519
DIAPH1	0.717509	15.5692	11.171	0.43117	0.00771916
BTAF1	14.2574	0.779691	11.1164	0.431498	0.00782626
CUL9	0.702023	15.8066	11.0966	0.431825	0.00786593
RHBDF1	0.772418	14.3264	11.066	0.432153	0.00788576
DSCAM	0.694197	15.914	11.0475	0.43248	0.00788973
CDC42BPB	0.706677	15.5893	11.0166	0.432807	0.00792543
EPS15L1	15.4476	0.70965	10.9624	0.433135	0.00802063
INSR	0.705867	15.4951	10.9375	0.433463	0.00804839
ATP8B1	14.4069	0.758361	10.9256	0.43379	0.00805236
CHPF	16.5975	0.65689	10.9027	0.434116	0.00809203
TAF1L	0.775903	14.02	10.8781	0.434443	0.00811979
DPP6	0.758863	14.1929	10.7705	0.434772	0.00814359
ANKRD36	15.1926	0.707993	10.7562	0.435101	0.00816343
WWC1	15.5705	0.688953	10.7273	0.435429	0.00822689
FBXL19	15.4694	0.6909	10.6878	0.435758	0.00829433
PKHD1L1	0.700147	15.2634	10.6866	0.436086	0.00829433
BICRA	18.1353	0.587691	10.6579	0.436414	0.00832606
ANKRD17	14.5579	0.731148	10.644	0.436741	0.00834193
INTS3	13.6769	0.777422	10.6327	0.437068	0.00834986
SLC6A19	0.762632	13.9345	10.6269	0.437394	0.00834986
POLQ	14.0324	0.754041	10.581	0.43772	0.00841729
TIAM2	0.707154	14.9354	10.5617	0.438046	0.00844109
EIF3A	13.8576	0.76011	10.5333	0.438372	0.00848473
AUTS2	14.832	0.708106	10.5026	0.438697	0.00850853
FAM184B	15.7396	0.665643	10.477	0.439023	0.00852043
NDST1	15.1613	0.690177	10.464	0.439348	0.00852043
SEMA6B	15.2741	0.682855	10.43	0.439674	0.0085482
NCKAP5L	0.727918	14.2978	10.4076	0.439999	0.0086196
BOD1L1	0.74658	13.8456	10.3368	0.440325	0.00864736
VSIG10L2	15.7654	0.655114	10.3282	0.440651	0.0086672
JARID2	15.2641	0.676043	10.3192	0.440976	0.00867513
TRPM6	0.655704	15.6795	10.2811	0.441301	0.00870686
VPS13D	13.4427	0.763741	10.2668	0.441626	0.00875446
COL9A3	0.676065	15.0463	10.1723	0.441953	0.00882983
ZZEF1	0.651568	15.5105	10.1062	0.442282	0.00887346
CHD6	0.647706	15.4583	10.0124	0.442612	0.00900436
SCN1A	0.638815	15.6072	9.9701	0.442944	0.0090361
MYO5A	0.621452	16.0058	9.94685	0.443275	0.0090956
GRM6	15.9744	0.620488	9.91191	0.443606	0.00917493
USH1C	0.716215	13.8147	9.89432	0.443936	0.00920666
MROH2B	13.7549	0.719074	9.89081	0.444266	0.0092146
LRRN2	16.8717	0.585553	9.87927	0.444595	0.00921856
BIRC6	13.6437	0.722024	9.85105	0.444924	0.00924236
KDM3B	13.426	0.733169	9.84354	0.445253	0.0092503
PDZD2	0.716921	13.7068	9.82672	0.445581	0.00925823
ABCC5	13.6311	0.719829	9.81208	0.445908	0.009286
USP31	15.4995	0.630725	9.77593	0.446236	0.00931773
FRAS1	0.659018	14.7602	9.7272	0.446565	0.00939706
ATP2C2	0.758502	12.7757	9.69042	0.446893	0.00942483
SLC12A7	15.2389	0.632412	9.63724	0.447223	0.00947243
OSBPL7	14.511	0.653466	9.48244	0.447557	0.00967473
RERE	14.9563	0.62999	9.42235	0.447892	0.00972233
NLRC5	14.591	0.644871	9.40929	0.448227	0.00973423
SLC45A1	15.8984	0.590315	9.38506	0.448562	0.009762
HDAC4	15.5702	0.601956	9.37257	0.448896	0.009762
UNC80	12.4515	0.751379	9.35576	0.449229	0.00979373
DNAH3	13.3763	0.696076	9.31091	0.449563	0.00983737
MICAL1	13.6876	0.673835	9.2232	0.4499	0.00991273
EIF4G2	13.139	0.700792	9.2077	0.450236	0.0099167
LAMC1	14.0626	0.654665	9.20631	0.450571	0.00993653
LENG8	13.3145	0.688844	9.17161	0.450906	0.00994843
ADCY9	0.784029	11.6546	9.13753	0.451241	0.00998017
BDP1	13.4646	0.678624	9.13741	0.451575	0.0099881
CACNA1I	0.7143	12.7241	9.08885	0.45191	0.0100555
ABCC1	0.711546	12.7636	9.08187	0.452245	0.0100674
SALL1	16.0697	0.564891	9.07762	0.452578	0.0100714
ANO9	14.888	0.605235	9.01074	0.452913	0.0101388
HMCN1	0.578743	15.4698	8.95303	0.453249	0.0101904
ABCC6	14.5241	0.597083	8.6721	0.453594	0.0104284
KCNH2	15.4804	0.558767	8.64993	0.453939	0.0104601
SON	14.2012	0.598845	8.5043	0.454289	0.0105355
TRIO	0.652738	13.0095	8.49179	0.454638	0.0105434
CTBP2	0.777695	10.9098	8.48446	0.454986	0.0105553
SCN4A	0.705019	11.8747	8.37189	0.455337	0.0106426
PRPF8	0.614205	13.4358	8.25232	0.455691	0.010714
PHRF1	0.664686	12.3187	8.18805	0.456047	0.0107973
DIP2C	12.9521	0.628602	8.14169	0.456404	0.010833
MYH6	14.1077	0.570517	8.04871	0.456763	0.0109242
CUBN	12.3407	0.650186	8.02374	0.457122	0.0109679
PNPLA6	14.5868	0.548591	8.00218	0.457481	0.0109877
SYNM	15.0914	0.529648	7.99312	0.457839	0.0109917
NSD1	0.611482	13.0275	7.96611	0.458197	0.0110115
TRRAP	0.573495	13.6757	7.84296	0.458559	0.01119
COL1A1	0.664408	11.4671	7.61884	0.458929	0.0112812
TNXB	14.1367	0.536077	7.57838	0.459298	0.0113209
TRPM3	12.3353	0.609	7.51218	0.45967	0.0113487
APC	0.585855	12.7096	7.44599	0.460043	0.0114478
PIEZO2	0.590105	12.4405	7.34118	0.460419	0.0115232
CACNA1G	0.706806	10.2129	7.21854	0.460798	0.0115827
DCHS2	0.737005	9.78161	7.2091	0.461177	0.0115906
SPTBN2	0.58577	12.1754	7.13196	0.461558	0.0116382
F5	0.641528	11.0219	7.07085	0.46194	0.0116858
ARHGEF40	0.571249	12.2554	7.0009	0.462324	0.0117255
GIGYF1	12.3233	0.567527	6.9938	0.462708	0.0117374
MYOM2	0.62015	10.9278	6.77691	0.463099	0.0118485
SH3TC1	0.762855	8.72173	6.65342	0.463493	0.011908
MACF1	0.504554	12.6014	6.35806	0.463899	0.0120349
TRANK1	0.601745	9.70857	5.84209	0.464326	0.0122134
ZNF462	11.4772	0.481338	5.52441	0.464766	0.0123324
CACNA1H	0.658994	8.30473	5.47277	0.465207	0.0124038
TUBGCP6	12.5805	0.43319	5.44977	0.465647	0.0124078
TACC2	0.624844	8.46007	5.28622	0.466094	0.0124514
DCHS1	0.598065	8.7935	5.25908	0.46654	0.0124593
RNF213	0.53129	9.80273	5.20809	0.466988	0.0124673
SRRM2	0.528337	9.70552	5.12779	0.467438	0.0124712
GOLGA8Q	0.997476	4.66628	4.6545	0.467909	0.0126299
PHF11	0.995881	4.64485	4.62572	0.46838	0.0126299
HSBP1L1	0.996482	4.61289	4.59666	0.468851	0.0126299
SRGAP2B	0.992051	4.58659	4.55013	0.469323	0.0126339
BAHCC1	0.996596	4.47691	4.46167	0.469798	0.0126537
SNAPC5	0.98857	4.50424	4.45275	0.470272	0.0126537
FAM86B1	0.98805	4.50633	4.45248	0.470745	0.0126735
PITHD1	0.990969	4.48677	4.44625	0.471217	0.0126815
SPTSSA	0.987565	4.50109	4.44512	0.471687	0.0126815
GLRX	0.982898	4.49167	4.41485	0.472158	0.0126934
SCAND1	0.995105	4.43147	4.40977	0.472627	0.0126934
NHLRC4	0.998095	4.4181	4.40969	0.473095	0.0126934
ENHO	0.991617	4.44524	4.40798	0.473562	0.0127013
FAM24B	0.995828	4.42486	4.4064	0.474028	0.0127092
IFNA4	0.999236	4.40969	4.40632	0.474493	0.0127211
CDK2AP1	0.985592	4.45473	4.39055	0.474957	0.0127211
EIF3C	0.979743	4.47764	4.38694	0.47542	0.0127211
H2AC12	0.987389	4.43763	4.38166	0.475882	0.0127251
TNFSF18	0.986117	4.42054	4.35917	0.476343	0.012733
POLR2H	0.984538	4.42326	4.35487	0.476804	0.0127449
PTTG2	0.997308	4.36656	4.3548	0.477263	0.0127449
OCIAD1	0.956924	4.54831	4.35238	0.477722	0.0127529
RNF138	0.979993	4.43951	4.35069	0.478179	0.0127568
LCE1E	0.989657	4.39528	4.34982	0.478635	0.0127608
PFDN1	0.951435	4.5625	4.34092	0.47909	0.0127608
AMIGO3	0.986882	4.39847	4.34077	0.479543	0.0127727
CTXN2	0.965902	4.48801	4.33498	0.479996	0.0127806
GLOD4	0.982227	4.40973	4.33136	0.480448	0.0128005
POTEM	0.97863	4.42138	4.3269	0.480899	0.0128005
RIPPLY2	0.965307	4.48238	4.32687	0.481349	0.0128005
GPR62	0.999164	4.32553	4.32191	0.481797	0.0128084
OR11H1	0.98392	4.38425	4.31375	0.482245	0.0128163
TRAM1L1	0.997318	4.3148	4.30322	0.482692	0.0128322
EID1	0.983747	4.37408	4.30299	0.483138	0.0128322
MANBAL	0.985238	4.36581	4.30136	0.483583	0.0128401
HIGD2A	0.977399	4.39601	4.29666	0.484027	0.0128401
H3C1	0.981768	4.36567	4.28608	0.48447	0.012856
H2BC12	0.985871	4.33957	4.27826	0.484912	0.0128758
GAPT	0.995648	4.29397	4.27528	0.485353	0.0128838
RPS12	0.978077	4.36955	4.27375	0.485794	0.0128877
FOXL2	0.993209	4.29636	4.26718	0.486233	0.0128957
GHITM	0.983397	4.33234	4.26041	0.486671	0.0129115
MIXL1	0.985999	4.31689	4.25645	0.487109	0.0129234
CALML3	0.993525	4.28412	4.25638	0.487545	0.0129274
MEIG1	0.970125	4.38666	4.25561	0.48798	0.0129274
RAP2A	0.974296	4.3676	4.25534	0.488415	0.0129274
LECT2	0.96124	4.42478	4.25328	0.488848	0.0129314
MBD3L1	0.9998	4.25043	4.24958	0.48928	0.0129393
TRAT1	0.981143	4.33105	4.24938	0.489711	0.0129433
RSPH10B2	0.971739	4.3714	4.24786	0.49014	0.0129472
HNRNPA0	0.994752	4.27013	4.24772	0.490569	0.0129552
CBFB	0.976748	4.34545	4.24441	0.490997	0.0129671
MPLKIP	0.970303	4.36569	4.23604	0.491424	0.012971
FAM89B	0.978058	4.3127	4.21808	0.491851	0.0129909
SYNGR3	0.9769	4.30918	4.20964	0.492277	0.0130067
TMEM273	0.969896	4.33959	4.20896	0.492702	0.0130147
OR5C1	0.997461	4.21965	4.20894	0.493126	0.0130226
KRTAP10-12	0.997717	4.21845	4.20882	0.493548	0.0130305
PINLYP	0.981099	4.28816	4.20711	0.49397	0.0130345
COA6	0.962279	4.3674	4.20266	0.494391	0.0130345
DTD2	0.964738	4.35281	4.19933	0.494811	0.0130385
MTX2	0.961352	4.36788	4.19907	0.49523	0.0130385
OR5AN1	0.999584	4.1957	4.19395	0.495648	0.0130543
CCT6B	0.975892	4.29507	4.19152	0.496065	0.0130543
GJA10	0.99815	4.19635	4.18859	0.496481	0.0130623
PRKAG3	0.966042	4.32893	4.18193	0.496896	0.0130821
CMTM3	0.974782	4.2828	4.17479	0.497311	0.013094
GPR152	0.9995	4.17496	4.17287	0.497724	0.0131059
ZNF551	0.980032	4.25203	4.16712	0.498137	0.0131099
PGA5	0.949297	4.3884	4.1659	0.498549	0.0131178
TMEM121	0.976632	4.25944	4.1599	0.49896	0.0131218
ZNF497	0.998572	4.16149	4.15555	0.49937	0.0131376
CCDC28A	0.956249	4.34467	4.15459	0.499779	0.0131495
MOS	0.999617	4.15223	4.15063	0.500188	0.0131495
ORC5	0.955056	4.3452	4.14991	0.500595	0.0131614
TEDDM1	0.997271	4.16056	4.14921	0.501001	0.0131733
TSPAN31	0.943567	4.39649	4.14838	0.501407	0.0131852
C4orf19	0.99319	4.1754	4.14697	0.501811	0.013209
SNRNP27	0.951408	4.35687	4.14516	0.502214	0.013217
UBE2QL1	0.973693	4.25068	4.13885	0.502617	0.0132289
CCDC54	0.970038	4.26646	4.13863	0.503019	0.0132328
GALP	0.95012	4.34817	4.13129	0.50342	0.0132368
FUT4	0.984859	4.19211	4.12863	0.50382	0.0132566
FOXL1	0.993244	4.1532	4.12514	0.504219	0.0132646
OR5V1	0.999145	4.12813	4.1246	0.504617	0.0132725
CDS1	0.945347	4.36257	4.12414	0.505015	0.0132725
ISCU	0.976156	4.22393	4.12322	0.505411	0.0133003
CCDC90B	0.9428	4.36947	4.11954	0.505806	0.0133082
OR1J1	0.998061	4.12752	4.11952	0.506201	0.0133241
VPS26A	0.939909	4.37895	4.11582	0.506595	0.0133241
JUND	0.988987	4.16028	4.11447	0.506987	0.0133439
KDELR2	0.946054	4.34751	4.11298	0.507379	0.0133479
GPR148	0.998748	4.11669	4.11154	0.50777	0.0133518
DAND5	0.963272	4.26694	4.11022	0.50816	0.0133558
TIPRL	0.9657	4.24807	4.10236	0.50855	0.0133677
EMX1	0.969219	4.22971	4.09952	0.508938	0.0133955
UQCRB	0.928045	4.41609	4.09833	0.509326	0.0134034
SPATA33	0.975379	4.20156	4.09811	0.509713	0.0134113
MARCKS	0.986623	4.15045	4.09493	0.510099	0.0134351
LYNX1	0.971919	4.20842	4.09024	0.510484	0.013455
TAF12	0.960964	4.2506	4.08467	0.510868	0.013455
DIO3	0.976269	4.18274	4.08348	0.511252	0.0134708
FABP6	0.970013	4.20955	4.08332	0.511635	0.0134788
GDI2	0.947007	4.31069	4.08225	0.512016	0.0134827
OR4B1	0.999515	4.08362	4.08164	0.512397	0.0134867
UBALD1	0.980552	4.16091	4.07999	0.512777	0.0135026
RAB28	0.946678	4.30792	4.07822	0.513156	0.0135502
RASD1	0.972168	4.19323	4.07652	0.513535	0.0135581
GSKIP	0.958197	4.25364	4.07583	0.513912	0.013566
SLC35G1	0.956752	4.25782	4.07367	0.514289	0.013574
REG1A	0.955746	4.26148	4.07289	0.514664	0.0135859
SWI5	0.940461	4.32895	4.07121	0.515039	0.0135859
C3AR1	0.993089	4.0993	4.07097	0.515413	0.0136017
CCDC96	0.974672	4.17665	4.07086	0.515786	0.0136017
FZD7	0.963925	4.22288	4.07054	0.516158	0.0136136
DPH6	0.947297	4.29611	4.06969	0.516529	0.0136216
ZNF232	0.943888	4.311	4.0691	0.5169	0.0136374
HOXB9	0.961147	4.23071	4.06634	0.51727	0.0136493
KCNG3	0.946895	4.29337	4.06537	0.517638	0.0136533
OR2Z1	0.997727	4.0731	4.06384	0.518006	0.0136573
ZNF547	0.978594	4.149	4.06018	0.518374	0.0136692
CLDN23	0.992062	4.09178	4.0593	0.51874	0.0136771
CABS1	0.997387	4.0675	4.05687	0.519106	0.0137088
PRR23C	0.983725	4.1239	4.05678	0.51947	0.0137287
MEMO1	0.95015	4.26858	4.05579	0.519834	0.0137287
PLAC9	0.946844	4.28305	4.05538	0.520197	0.0137485
CNBD1	0.932862	4.33832	4.04706	0.52056	0.0137683
ERICH5	0.949783	4.26077	4.04681	0.520922	0.0137723
SLURP1	0.965024	4.19218	4.04556	0.521283	0.0137961
OR2T7	0.999081	4.04822	4.04449	0.521643	0.0138239
SP5	0.968553	4.17078	4.03962	0.522002	0.0138358
SLC25A21	0.929929	4.34373	4.03937	0.522361	0.0138397
FITM2	0.947246	4.26008	4.03535	0.522719	0.0138516
ZNF823	0.97471	4.13598	4.03138	0.523076	0.0138596
DUSP11	0.941406	4.278	4.02733	0.523433	0.0138754
SDF2	0.928268	4.33821	4.02702	0.523788	0.0138754
DDX28	0.946552	4.25349	4.02615	0.524143	0.0138913
GTF3A	0.952522	4.21963	4.01929	0.524498	0.0139032
TAC3	0.938098	4.28088	4.01588	0.524852	0.0139072
PTGR2	0.957425	4.19315	4.01463	0.525204	0.0139111
UBE2T	0.929895	4.31487	4.01238	0.525557	0.0139349
UQCC2	0.930962	4.30612	4.00884	0.525908	0.0139468
ZNF35	0.941711	4.25681	4.00868	0.526259	0.0139508
ZNF181	0.968887	4.13624	4.00755	0.526609	0.0139667
THAP1	0.928797	4.31179	4.00478	0.526958	0.0140063
CTSO	0.946471	4.2298	4.00339	0.527307	0.0140143
DMRTA2	0.977252	4.09547	4.0023	0.527654	0.0140222
HAUS1	0.962648	4.15738	4.00209	0.528001	0.0140381
RPAP2	0.964726	4.14664	4.00037	0.528347	0.014042
RPS11	0.9449	4.23347	4.00021	0.528693	0.0140579
STEAP1B	0.924935	4.32201	3.99758	0.529038	0.0140857
PPP1R27	0.959687	4.16538	3.99746	0.529381	0.0140976
TPBG	0.969108	4.12342	3.99604	0.529725	0.0141055
CD160	0.940918	4.24598	3.99512	0.530067	0.0141055
ESM1	0.952998	4.189	3.99212	0.530409	0.0141095
BORCS8	0.960099	4.15542	3.98962	0.53075	0.0141214
ZNHIT2	0.956573	4.16616	3.98523	0.53109	0.0141333
BOD1	0.926092	4.29933	3.98157	0.53143	0.0141452
SLC30A4	0.939676	4.23533	3.97984	0.531769	0.0141491
FOXF1	0.949408	4.18734	3.9755	0.532108	0.0141729
GPR65	0.992726	4.00454	3.97541	0.532446	0.0141848
TMEM185B	0.950676	4.17795	3.97188	0.532783	0.0141967
UBE2Q2	0.932623	4.2529	3.96635	0.533119	0.0142086
TSPYL4	0.968375	4.09459	3.9651	0.533455	0.0142245
CD274	0.937797	4.22786	3.96487	0.53379	0.0142245
CAST	0.95761	4.13767	3.96227	0.534125	0.0142285
SDR42E1	0.958153	4.13396	3.96097	0.534459	0.0142324
GLT8D1	0.930289	4.25532	3.95868	0.534792	0.0142523
MAPK1	0.942033	4.20201	3.95843	0.535124	0.0142562
BMF	0.908911	4.35464	3.95798	0.535456	0.0142642
STX12	0.938917	4.21468	3.95724	0.535786	0.0142681
RASL10B	0.94866	4.17	3.95591	0.536117	0.014284
LIPN	0.955897	4.13809	3.95559	0.536446	0.014288
BTBD18	0.982993	4.02399	3.95555	0.536775	0.0142999
TCF15	0.972928	4.06546	3.95541	0.537103	0.0143197
SEC62	0.921412	4.28902	3.95196	0.53743	0.0143316
SFR1	0.939443	4.20367	3.94911	0.537757	0.0143475
CRX	0.964976	4.09175	3.94844	0.538083	0.0143673
C2orf49	0.941636	4.19285	3.94814	0.538408	0.0143713
ZNF408	0.96019	4.10411	3.94073	0.538733	0.0143792
PAEP	0.95297	4.13357	3.93917	0.539057	0.0143871
ZNF669	0.971645	4.05384	3.93889	0.539381	0.0143911
GLYATL1	0.95775	4.11231	3.93857	0.539704	0.014403
CFAP99	0.955994	4.11813	3.93691	0.540026	0.0144149
UBE2R2	0.949962	4.14229	3.93502	0.540347	0.0144427
UBE2H	0.937863	4.19265	3.93213	0.540668	0.0144506
TCF23	0.958092	4.10306	3.93111	0.540989	0.0144665
METTL6	0.93372	4.20934	3.93035	0.541308	0.0144903
OPA3	0.979071	4.01274	3.92876	0.541627	0.0145061
FAM180B	0.95128	4.12637	3.92533	0.541945	0.0145141
PIBF1	0.921305	4.25917	3.92399	0.542263	0.0145339
BECN2	0.994753	3.94451	3.92382	0.54258	0.0145537
ATG3	0.944977	4.15213	3.92367	0.542896	0.0145617
ING1	0.962198	4.07472	3.92069	0.543212	0.0145775
CH25H	0.962186	4.07448	3.92041	0.543527	0.0145894
GFOD1	0.946531	4.14019	3.91882	0.543842	0.0146013
RAB32	0.919067	4.26377	3.91869	0.544155	0.0146053
DDN	0.968813	4.04387	3.91776	0.544468	0.0146132
C2orf78	0.964645	4.06083	3.91726	0.544781	0.0146291
NMNAT3	0.949616	4.1245	3.91669	0.545093	0.014637
ZFAND5	0.927051	4.22306	3.915	0.545404	0.0146608
IFNL3	0.943565	4.14568	3.91171	0.545714	0.0146648
DYRK3	0.948697	4.12163	3.91017	0.546024	0.0146846
CENPV	0.959596	4.07355	3.90896	0.546334	0.0147124
MAP9	0.948663	4.1193	3.90783	0.546642	0.0147322
NHLRC2	0.941293	4.14841	3.90486	0.54695	0.0147441
ZBTB5	0.957136	4.07755	3.90277	0.547258	0.0147679
ZNF483	0.959877	4.06228	3.89929	0.547565	0.0147798
EIF5A	0.935014	4.16253	3.89202	0.547872	0.0148155
SYNGR2	0.964375	4.03544	3.89168	0.548178	0.0148314
N4BP2L2	0.927673	4.19414	3.89079	0.548483	0.0148433
GABRA2	0.944538	4.11857	3.89015	0.548788	0.0148631
MFAP3L	0.928838	4.18632	3.88841	0.549092	0.014879
GPR17	0.992433	3.91767	3.88802	0.549395	0.0149068
RANBP3L	0.907178	4.28214	3.88466	0.549698	0.0149266
ACBD6	0.914501	4.24594	3.88292	0.550001	0.0149306
GCNT3	0.988036	3.92958	3.88257	0.550302	0.0149425
SULT1B1	0.934027	4.15662	3.8824	0.550604	0.0149464
NODAL	0.945853	4.10302	3.88086	0.550904	0.0149583
NUDT5	0.938073	4.13622	3.88008	0.551204	0.0149663
ARF5	0.955923	4.05792	3.87906	0.551503	0.0149782
RAB2B	0.956371	4.0548	3.8779	0.551802	0.0149901
SPEM1	0.951144	4.07301	3.87402	0.5521	0.0150536
ZNF773	0.964399	4.01488	3.87194	0.552398	0.0150575
MESP2	0.948156	4.08035	3.86881	0.552695	0.0150734
ARMT1	0.95261	4.0609	3.86846	0.552992	0.0150774
DERL2	0.929849	4.15742	3.86577	0.553288	0.0150813
OSCAR	0.937969	4.11739	3.86198	0.553583	0.0151091
LY6H	0.928838	4.15638	3.86061	0.553878	0.0151448
TSPAN14	0.925086	4.17208	3.85953	0.554172	0.0151646
EEF1B2	0.938446	4.10641	3.85364	0.554466	0.0152043
IL20RB	0.937499	4.11051	3.8536	0.55476	0.0152162
TUBA4A	0.940523	4.09706	3.85338	0.555052	0.01524
UGT2B17	0.961171	4.00816	3.85253	0.555345	0.015244
ZNF577	0.968361	3.97739	3.85155	0.555636	0.0152638
EIF3E	0.94462	4.07097	3.84552	0.555927	0.0152995
CBR1	0.959676	4.00698	3.8454	0.556218	0.0153114
AGMO	0.922295	4.16675	3.84297	0.556508	0.0153233
MAF	0.96233	3.99303	3.84261	0.556797	0.0153273
AKIRIN2	0.921787	4.1677	3.84173	0.557086	0.0153392
RBM38	0.954231	4.02468	3.84047	0.557375	0.0153669
RGS8	0.925933	4.14711	3.83995	0.557662	0.0153828
FEZF2	0.94706	4.0543	3.83967	0.557949	0.0153828
FAM227B	0.92145	4.16697	3.83966	0.558236	0.0153907
PSMD7	0.95141	4.03328	3.83731	0.558522	0.0153987
TEX36	0.926193	4.14023	3.83465	0.558808	0.0154264
NKX6-1	0.961949	3.98476	3.83314	0.559093	0.0154423
TMX3	0.909185	4.21135	3.8289	0.559377	0.015474
ZNF286A	0.930791	4.11248	3.82786	0.559661	0.015482
PRSS33	0.941718	4.06313	3.82632	0.559945	0.0155058
ENDOD1	0.953309	4.01276	3.8254	0.560228	0.0155256
SMAD7	0.957057	3.99632	3.8247	0.56051	0.0155454
RNF152	0.972483	3.93111	3.82294	0.560792	0.0155494
CCKAR	0.947193	4.03515	3.82207	0.561073	0.0155613
SLC9B2	0.916204	4.16963	3.82023	0.561354	0.0155851
STPG4	0.913833	4.18032	3.82011	0.561634	0.015593
AAGAB	0.917102	4.16506	3.81979	0.561914	0.0156168
PLPP5	0.940365	4.06038	3.81824	0.562193	0.0156406
FBXO4	0.904838	4.21752	3.81617	0.562472	0.0156446
ACTR6	0.903007	4.22593	3.81605	0.56275	0.0156525
GPR151	0.944214	4.04139	3.81594	0.563027	0.0156644
AMN1	0.925123	4.12406	3.81527	0.563304	0.0156803
YWHAG	0.921777	4.13725	3.81362	0.56358	0.015712
LIPT2	0.971285	3.92419	3.81151	0.563856	0.01572
CANX	0.916531	4.15755	3.81052	0.564132	0.0157279
TMED1	0.940993	4.04915	3.81022	0.564407	0.0157319
CD200R1L	0.951556	4.00282	3.80891	0.564681	0.0157557
TIMM17A	0.890968	4.27317	3.80726	0.564955	0.0157596
ZNF786	0.927732	4.10306	3.80654	0.565228	0.0157755
STX17	0.924233	4.1129	3.80127	0.565501	0.0157914
CDCA5	0.953404	3.98432	3.79867	0.565774	0.0157993
HNRNPF	0.953886	3.97981	3.79628	0.566046	0.0158033
PON2	0.926475	4.09596	3.7948	0.566317	0.015835
METAP1D	0.94169	4.02894	3.79402	0.566588	0.015839
SLC7A13	0.9359	4.05219	3.79244	0.566859	0.0158509
HOXA4	0.936594	4.0468	3.79021	0.567129	0.0158628
GNPDA1	0.94436	4.01164	3.78843	0.567399	0.0158707
SP9	0.968458	3.90881	3.78552	0.567668	0.0158866
INHBA	0.956182	3.95309	3.77987	0.567937	0.0159143
DDAH1	0.917535	4.11795	3.77837	0.568205	0.0159381
TEPP	0.933359	4.04271	3.7733	0.568473	0.015954
P2RY11	0.988786	3.81536	3.77258	0.56874	0.0159619
SPHK1	0.978136	3.85406	3.76979	0.569007	0.0159738
PUS1	0.948393	3.97444	3.76933	0.569274	0.0159818
PPID	0.920876	4.09284	3.76899	0.56954	0.0159857
ZNF615	0.944657	3.98692	3.76627	0.569805	0.0160214
CDK2	0.92253	4.08123	3.76506	0.570071	0.0160373
MAL2	0.913328	4.1217	3.76446	0.570335	0.0160413
PPIB	0.949053	3.96622	3.76415	0.570599	0.0160413
IFT74	0.894016	4.21023	3.76401	0.570863	0.0160413
DPY19L1	0.900235	4.17965	3.76266	0.571126	0.0160492
INO80B	0.937503	4.01285	3.76205	0.571388	0.0160532
ANTKMT	0.948848	3.96347	3.76073	0.57165	0.016069
EYA3	0.915531	4.10694	3.76003	0.571912	0.0160889
KLF6	0.933501	4.02637	3.75862	0.572173	0.0161127
FNDC8	0.949297	3.95674	3.75612	0.572434	0.0161444
HAUS3	0.929273	4.04055	3.75478	0.572694	0.0161682
MYBL1	0.906244	4.14231	3.75394	0.572954	0.0161999
WDR82	0.931418	4.02886	3.75255	0.573213	0.0162198
LYPD6B	0.902492	4.1572	3.75184	0.573472	0.0162198
CHP1	0.913138	4.1085	3.75163	0.57373	0.0162436
STYXL1	0.931089	4.02754	3.75	0.573988	0.0162475
RER1	0.928885	4.03706	3.74996	0.574245	0.0162555
DGUOK	0.916661	4.08943	3.74862	0.574502	0.0162594
GSAP	0.936004	4.0041	3.74786	0.574758	0.0162713
FICD	0.966253	3.87825	3.74737	0.575014	0.0162872
MIPOL1	0.908371	4.12285	3.74508	0.57527	0.016307
ETFBKMT	0.916101	4.08803	3.74505	0.575525	0.0163229
IRGQ	0.936092	3.99982	3.7442	0.575779	0.0163427
THAP3	0.963784	3.88425	3.74358	0.576033	0.0163427
YWHAZ	0.907829	4.12331	3.74326	0.576287	0.0163507
PTAR1	0.930595	4.02057	3.74152	0.57654	0.0163586
CCDC71	0.96693	3.86947	3.74151	0.576793	0.0163705
FOXO1	0.925484	4.03975	3.73873	0.577045	0.0164062
ATAD1	0.913856	4.09041	3.73804	0.577297	0.0164221
CYB5D2	0.922578	4.05029	3.73671	0.577548	0.016426
GDF2	0.942935	3.96218	3.73608	0.577799	0.016434
TAS2R31	0.999043	3.73459	3.73102	0.578049	0.0164538
TMEM165	0.931091	4.00611	3.73006	0.578299	0.0164697
CNOT9	0.91515	4.07494	3.72918	0.578549	0.0164736
TMOD3	0.925412	4.02745	3.72705	0.578798	0.0165093
METAP1	0.912805	4.08147	3.72559	0.579047	0.0165331
SP8	0.961062	3.87639	3.72545	0.579295	0.016545
VPS36	0.913087	4.07889	3.72438	0.579543	0.016549
CABP7	0.934307	3.9859	3.72406	0.579791	0.0165768
C8orf34	0.917127	4.05658	3.7204	0.580038	0.0165966
OXGR1	0.935395	3.97605	3.71917	0.580284	0.0166125
ADSS2	0.895746	4.14966	3.71704	0.580531	0.0166204
IL6ST	0.931868	3.98676	3.71513	0.580776	0.0166323
LRRCC1	0.912696	4.0685	3.71331	0.581022	0.0166561
CCT4	0.910267	4.07847	3.7125	0.581267	0.0166759
CHST1	0.936875	3.95816	3.7083	0.581512	0.0167116
SLC18B1	0.913799	4.05353	3.70411	0.581756	0.0167513
TBC1D15	0.897816	4.12097	3.69987	0.582	0.0167791
USP46	0.926208	3.9941	3.69937	0.582243	0.0168029
MINDY2	0.9098	4.06277	3.69631	0.582487	0.0168148
FAIM2	0.893112	4.1376	3.69534	0.582729	0.0168227
OR4D2	0.949364	3.89129	3.69425	0.582972	0.0168346
SP7	0.948075	3.89034	3.68833	0.583214	0.0168624
ADAM18	0.924742	3.98836	3.6882	0.583456	0.0168743
NALF1	0.937035	3.93544	3.68764	0.583697	0.0168862
ACMSD	0.904203	4.07818	3.68751	0.583938	0.0168901
NBPF15	0.916368	4.01892	3.68281	0.584178	0.0169417
USP50	0.926743	3.97075	3.67987	0.584418	0.0169536
ZNF709	0.971026	3.78837	3.67861	0.584658	0.0169734
EIF4A2	0.916064	4.01536	3.67832	0.584897	0.0170091
TMEM222	0.935613	3.92991	3.67687	0.585136	0.0170448
CPQ	0.908284	4.0473	3.6761	0.585375	0.0170488
DNAJB6	0.915449	4.01235	3.6731	0.585613	0.0170726
CIR1	0.897481	4.08986	3.67058	0.58585	0.0170845
HSF5	0.921918	3.97781	3.66722	0.586088	0.0171202
HSF2BP	0.932	3.93415	3.66662	0.586325	0.0171202
SLC25A36	0.900173	4.07048	3.66414	0.586561	0.0171361
AMBP	0.913004	4.01322	3.66408	0.586798	0.0171361
PIM1	0.920155	3.98124	3.66336	0.587033	0.01714
COL8A1	0.918358	3.98748	3.66193	0.587269	0.0171519
RDH16	0.931699	3.9232	3.65524	0.587504	0.0172154
ELOVL6	0.896639	4.07546	3.65421	0.587739	0.0172313
OR11L1	0.999305	3.65496	3.65242	0.587973	0.0172749
MGAT4A	0.893188	4.08894	3.65219	0.588207	0.0172947
HS3ST1	0.959264	3.80613	3.65109	0.58844	0.0173225
CCDC138	0.897935	4.06487	3.64999	0.588674	0.0173225
KLK1	0.947931	3.84506	3.64485	0.588907	0.017378
TANK	0.915527	3.98075	3.64449	0.589139	0.0174058
TMEM202	0.884262	4.12024	3.64337	0.589371	0.0174256
APOL3	0.968655	3.75986	3.64201	0.589603	0.0174574
DPT	0.923683	3.93969	3.63902	0.589834	0.0174653
HERC5	0.920672	3.95042	3.63704	0.590065	0.0174851
ZFP69	0.906669	4.01023	3.63595	0.590296	0.017505
AGK	0.89108	4.07905	3.63476	0.590526	0.0175248
SPRY2	0.917579	3.9612	3.63472	0.590756	0.0175446
CAMLG	0.909632	3.99387	3.63295	0.590985	0.0175843
TRIM4	0.921201	3.9427	3.63202	0.591214	0.0176002
RASSF9	0.892618	4.06649	3.62982	0.591443	0.0176557
ZNF622	0.895858	4.04938	3.62767	0.591672	0.0176874
NSMCE4A	0.902971	4.01722	3.62743	0.591899	0.0176954
XKR7	0.952201	3.80671	3.62476	0.592127	0.0177152
ZNF587B	0.984387	3.68202	3.62453	0.592354	0.017739
RXYLT1	0.888805	4.07714	3.62378	0.592581	0.0177469
IKZF5	0.915409	3.95707	3.62233	0.592808	0.0177707
PLA1A	0.931356	3.88497	3.61829	0.593034	0.0178064
PCDH8	0.93902	3.84771	3.61307	0.59326	0.017854
ASB4	0.917703	3.93511	3.61126	0.593485	0.0178699
YTHDF2	0.924235	3.90729	3.61125	0.593711	0.0178778
TSC22D1	0.942464	3.8311	3.61067	0.593935	0.0178937
DMRT1	0.939115	3.84377	3.60974	0.59416	0.0179215
SCO2	0.983212	3.67102	3.60939	0.594384	0.0179453
CPB2	0.901322	4.00343	3.60838	0.594607	0.0179611
IRX4	0.939332	3.84124	3.6082	0.594831	0.017981
ATF7	0.901805	4.00079	3.60793	0.595054	0.0179889
PCBP2	0.931735	3.87221	3.60787	0.595276	0.0180008
HTATIP2	0.921233	3.91604	3.60758	0.595498	0.0180048
OR10A2	0.965874	3.73461	3.60716	0.59572	0.0180206
MCHR2	0.908379	3.97037	3.6066	0.595941	0.0180286
GAS2	0.900406	4.00532	3.60641	0.596162	0.0180444
STK35	0.92041	3.91732	3.60554	0.596382	0.0180484
BMP4	0.91264	3.94974	3.60469	0.596603	0.0180563
SSTR3	0.996969	3.61519	3.60423	0.596822	0.0180682
POU2AF1	0.930182	3.87382	3.60335	0.597042	0.0180722
ZNF467	0.933957	3.85759	3.60282	0.597261	0.0180801
NIPA2	0.90987	3.95861	3.60182	0.597479	0.018096
KRIT1	0.8913	4.03998	3.60084	0.597698	0.0181119
ZNF324B	0.949892	3.79074	3.60079	0.597916	0.0181396
TSPAN5	0.898253	4.00737	3.59963	0.598133	0.0181595
UST	0.935666	3.84707	3.59958	0.59835	0.0181753
ZNF764	0.964417	3.73126	3.59849	0.598567	0.018219
MARCHF9	0.920124	3.91045	3.5981	0.598784	0.0182388
CERT1	0.884499	4.0657	3.59611	0.599	0.0182785
KCNS1	0.923251	3.89447	3.59558	0.599216	0.0182983
SP3	0.912367	3.93945	3.59422	0.599431	0.0183261
SYCP1	0.879395	4.08671	3.59384	0.599646	0.0183459
SCYL2	0.894552	4.01615	3.59266	0.599861	0.0183657
TARDBP	0.90003	3.99152	3.59249	0.600075	0.0183697
GRAMD2A	0.895049	4.01293	3.59177	0.600289	0.0183776
ZNF714	0.922823	3.8904	3.59015	0.600503	0.0184133
NEU2	0.975321	3.68075	3.58992	0.600716	0.0184371
GDAP1	0.89349	4.01308	3.58564	0.600929	0.0184649
TOR3A	0.939212	3.81571	3.58376	0.601142	0.0184728
OLFM4	0.920948	3.89124	3.58363	0.601354	0.0184847
CENPC	0.916853	3.90797	3.58303	0.601566	0.0185125
LDLRAD4	0.933521	3.83688	3.58181	0.601778	0.0185284
MTCH1	0.91115	3.93059	3.58136	0.601989	0.0185641
SUDS3	0.882354	4.05834	3.58089	0.6022	0.018572
GALNT1	0.880626	4.06507	3.57981	0.602411	0.0185958
RPS16	0.912726	3.92208	3.57978	0.602621	0.0186117
TIAL1	0.878194	4.07548	3.57906	0.602831	0.0186196
STXBP4	0.905279	3.95248	3.5781	0.60304	0.0186394
TRAF3	0.901088	3.97065	3.5779	0.60325	0.0186712
CCDC39	0.902009	3.96526	3.5767	0.603458	0.0186831
OR13J1	0.965085	3.70472	3.57537	0.603667	0.0187108
ENPP2	0.895539	3.99226	3.57522	0.603875	0.0187346
ZNF517	0.966155	3.69999	3.57476	0.604083	0.0187584
ZNF555	0.965555	3.70147	3.57398	0.604291	0.0187783
LRRC4B	0.99093	3.60593	3.57323	0.604498	0.0187981
IZUMO1	0.894933	3.99136	3.572	0.604705	0.0188179
RNF5	0.912986	3.91132	3.57098	0.604911	0.0188378
PAK1	0.901147	3.96261	3.5709	0.605117	0.0188417
SGK2	0.913046	3.91096	3.57089	0.605323	0.0188536
MLX	0.924397	3.86255	3.57053	0.605529	0.0188814
SF3B4	0.900431	3.96331	3.56869	0.605734	0.0188893
SEPTIN2	0.896912	3.97832	3.5682	0.605939	0.0188973
PLAG1	0.905108	3.94169	3.56766	0.606143	0.0189131
YY1	0.895794	3.98247	3.56747	0.606347	0.018933
TAGAP	0.929144	3.83893	3.56692	0.606551	0.0189568
LRP10	0.879196	4.05697	3.56687	0.606754	0.0189726
CKAP4	0.968087	3.68386	3.5663	0.606957	0.0189845
UGT3A2	0.894867	3.98427	3.56539	0.60716	0.0190123
PIGS	0.909469	3.91878	3.56401	0.607363	0.019044
GRIK2	0.897342	3.97168	3.56395	0.607565	0.0190559
CERS1	0.94441	3.77357	3.5638	0.607767	0.0190837
AKR7A2	0.939174	3.79197	3.56132	0.607968	0.0191194
HAPLN1	0.880667	4.03797	3.55611	0.60817	0.0191353
ACTL7B	0.965115	3.67975	3.55139	0.608371	0.0191829
GSR	0.901964	3.93499	3.54922	0.608572	0.0191948
FAT1	0.502332	7.06519	3.54907	0.608772	0.0191987
PRMT3	0.914993	3.87808	3.54842	0.608972	0.0192384
SLC14A1	0.915564	3.87512	3.54792	0.609172	0.0192622
ZNF267	0.878927	4.03508	3.54654	0.609372	0.0192701
ZNF197	0.951428	3.7272	3.54616	0.609571	0.0193019
VSTM4	0.938431	3.77872	3.54606	0.60977	0.0193138
STX4	0.919764	3.8554	3.54606	0.609969	0.0193376
KCNK17	0.929084	3.81603	3.54541	0.610167	0.0193534
ICA1	0.870389	4.07106	3.54341	0.610365	0.0193891
THOC1	0.899431	3.93875	3.54264	0.610563	0.0193971
PRKACA	0.915274	3.86773	3.54003	0.61076	0.019409
TP53TG5	0.916451	3.86193	3.53927	0.610957	0.0194328
GZMB	0.905386	3.90906	3.53921	0.611154	0.0194526
KCNK16	0.948839	3.72717	3.53648	0.611351	0.0194724
CHKB	0.906299	3.90149	3.53592	0.611547	0.0194883
HSPG2	8.75505	0.403846	3.53569	0.611743	0.0194962
TEFM	0.914915	3.86427	3.53548	0.611938	0.0195161
SLC25A17	0.899841	3.92684	3.53353	0.612134	0.0195399
GABPB2	0.895594	3.94358	3.53184	0.612329	0.0195399
NFIX	0.926234	3.81301	3.53174	0.612523	0.0195478
CCDC149	0.877978	4.0223	3.5315	0.612718	0.0195518
CIBAR2	0.918334	3.8453	3.53127	0.612912	0.0195637
MAB21L3	0.907486	3.89066	3.53072	0.613106	0.0195716
MIEF1	0.902471	3.9118	3.53029	0.613299	0.0195994
GPR61	0.904659	3.90095	3.52903	0.613492	0.0196232
DCTN2	0.928648	3.79957	3.52847	0.613685	0.019639
SLC30A5	0.922746	3.82364	3.52825	0.613878	0.0196747
TBX3	0.903076	3.90638	3.52776	0.61407	0.0197303
LHX9	0.893699	3.94597	3.52651	0.614262	0.019758
GNB1L	0.92608	3.80645	3.52508	0.614453	0.0197779
ELAVL4	0.931595	3.78272	3.52396	0.614645	0.0197937
NEFM	0.959916	3.66925	3.52217	0.614836	0.0198175
DYRK2	0.910068	3.8701	3.52205	0.615027	0.0198413
FAM53B	0.901495	3.90676	3.52192	0.615217	0.0198612
STX10	0.922929	3.81503	3.521	0.615407	0.019877
CAP2	0.916563	3.84097	3.5205	0.615597	0.019885
FNBP1L	0.867097	4.05948	3.51997	0.615787	0.0198929
CERS6	0.885096	3.97542	3.51862	0.615976	0.0199207
ZBED6	0.906729	3.88017	3.51826	0.616165	0.0199286
DDX39A	0.917747	3.83113	3.51601	0.616354	0.0199643
LAX1	0.930857	3.77595	3.51487	0.616543	0.0199762
MAP2K1	0.892386	3.9377	3.51395	0.616731	0.0199921
LRRC37A2	0.932357	3.7632	3.50865	0.616919	0.0200159
CYP4B1	0.926778	3.78418	3.5071	0.617107	0.0200516
MED27	0.881383	3.9783	3.50641	0.617294	0.0200595
MRGPRX3	0.957988	3.65776	3.50409	0.617482	0.0200992
WFDC1	0.882866	3.96728	3.50258	0.617669	0.0201269
PPP3CB	0.873999	4.00472	3.50012	0.617855	0.0201349
GRIA2	0.902906	3.87206	3.4961	0.618042	0.0201468
NDUFS8	0.915749	3.81732	3.49571	0.618228	0.0201706
AHSG	0.945837	3.69504	3.49491	0.618414	0.0201944
TYMP	0.913345	3.826	3.49446	0.6186	0.0202102
OR2T33	0.961986	3.63201	3.49394	0.618786	0.0202221
GPT2	0.900823	3.87617	3.49174	0.618971	0.0202539
ASB18	0.942802	3.70071	3.48903	0.619156	0.0203054
NAE1	0.855494	4.07809	3.48878	0.619341	0.0203134
FMOD	0.936447	3.72461	3.4879	0.619525	0.020353
FAXC	0.927221	3.76131	3.48756	0.619709	0.0203649
TCN1	0.907742	3.83955	3.48532	0.619893	0.0204046
ZNF283	0.98183	3.54815	3.48368	0.620077	0.0204403
AMACR	0.933568	3.72786	3.48021	0.62026	0.0204641
ECHS1	0.911535	3.81591	3.47834	0.620443	0.0205038
OR52R1	0.966273	3.59736	3.47603	0.620626	0.0205276
RORB	0.888987	3.90835	3.47447	0.620809	0.0205355
MRPL10	0.913974	3.80134	3.47433	0.620992	0.0205831
GFPT1	0.907774	3.82718	3.47422	0.621174	0.020595
CAMK1D	0.933057	3.72228	3.4731	0.621356	0.0206505
FAM20B	0.882783	3.93401	3.47288	0.621537	0.0206664
LGALS3BP	0.946953	3.66555	3.47111	0.621719	0.0206981
ERFE	0.929857	3.73291	3.47107	0.6219	0.0207061
CDK3	0.886777	3.91403	3.47087	0.62208	0.020714
FGA	0.933713	3.71513	3.46886	0.622261	0.020718
PCDHB15	0.998927	3.47051	3.46679	0.622441	0.0207656
NIPAL3	0.89286	3.88174	3.46585	0.622621	0.0208052
ADIPOR2	0.866885	3.99776	3.4656	0.622801	0.0208132
CCNJL	0.913509	3.7927	3.46466	0.622981	0.0208409
ENPP6	0.931559	3.71892	3.46439	0.62316	0.0208608
LUC7L2	0.86345	4.01214	3.46428	0.623339	0.0208687
TFDP1	0.919492	3.76635	3.46313	0.623518	0.0208885
ZIC5	0.936832	3.69256	3.45931	0.623696	0.0209322
CASP14	0.891846	3.87757	3.4582	0.623874	0.0209917
CCDC30	0.854419	4.04566	3.45669	0.624052	0.0210155
SGMS2	0.860543	4.01612	3.45604	0.62423	0.0210234
PCDH7	0.921717	3.74939	3.45587	0.624408	0.0210432
BABAM2	0.859629	4.01731	3.45339	0.624585	0.0211265
PLOD2	0.879992	3.92421	3.45327	0.624762	0.0211424
TRIM58	0.934947	3.69289	3.45266	0.624939	0.0211622
CWC25	0.895625	3.85483	3.45248	0.625115	0.0211781
TCFL5	0.881804	3.91049	3.44828	0.625292	0.021186
NDUFS7	0.917274	3.75695	3.44615	0.625468	0.0212178
PLPP7	0.943467	3.65237	3.44589	0.625644	0.0212376
ACP2	0.911318	3.77988	3.44467	0.625819	0.0212535
BICRAL	0.903836	3.80754	3.44139	0.625995	0.0213011
HSPA4	0.837643	4.10734	3.44048	0.62617	0.0213288
GNB2	0.913161	3.76664	3.43955	0.626345	0.0213407
STK32B	0.88806	3.87202	3.43859	0.626519	0.0213487
PPP1R16A	0.903859	3.80417	3.43843	0.626694	0.0213526
PLPPR4	0.878223	3.9142	3.43754	0.626868	0.0213606
DUSP12	0.871822	3.94219	3.43689	0.627042	0.0213804
SFXN4	0.862003	3.98652	3.43639	0.627215	0.0213844
MRPS30	0.865819	3.96507	3.43303	0.627389	0.0214359
ZNF143	0.910791	3.76738	3.4313	0.627562	0.0214478
TBXA2R	0.968296	3.54336	3.43102	0.627735	0.0214796
GNAO1	0.901761	3.80365	3.42999	0.627908	0.0214835
HARBI1	0.876338	3.9099	3.4264	0.62808	0.0215946
AHNAK	0.900605	3.80398	3.42588	0.628252	0.0216224
API5	0.857163	3.99489	3.42427	0.628424	0.0216263
SBK3	0.967131	3.54061	3.42423	0.628596	0.0216581
COG6	0.906995	3.77452	3.42347	0.628768	0.0216739
NTN3	0.910485	3.75908	3.42258	0.628939	0.0216938
SLC16A3	0.940596	3.63807	3.42195	0.62911	0.0217017
NCF4	0.924399	3.70115	3.42134	0.629281	0.0217334
ZNF880	0.970083	3.52639	3.4209	0.629452	0.0217731
SDCBP2	0.9299	3.67491	3.4173	0.629622	0.0218207
UNC5CL	0.905479	3.77334	3.41669	0.629792	0.0218405
SESTD1	0.863479	3.95651	3.41636	0.629962	0.0218643
SLC5A8	0.891702	3.83048	3.41565	0.630132	0.0218723
ZNF550	0.924506	3.69445	3.41555	0.630301	0.0218921
ZSCAN5A	0.928902	3.67674	3.41534	0.63047	0.0219
PARP15	0.891438	3.83125	3.41532	0.630639	0.021904
DDX47	0.872645	3.91191	3.4137	0.630808	0.0219397
PROS1	0.898383	3.7959	3.41017	0.630976	0.0219675
TBC1D24	0.930289	3.66477	3.40929	0.631144	0.0220071
RBBP4	0.887806	3.83979	3.40899	0.631312	0.022019
DRD1	0.919879	3.70512	3.40826	0.63148	0.0220349
TRIM64C	0.886491	3.84424	3.40788	0.631648	0.0220666
FBXL17	0.906741	3.75608	3.40579	0.631815	0.0220944
LEFTY1	0.940642	3.62035	3.40546	0.631982	0.0221103
LINGO2	0.902346	3.77277	3.40434	0.632149	0.0221341
SUCLG2	0.898061	3.78849	3.40229	0.632316	0.0221499
RNF167	0.899194	3.78292	3.40157	0.632482	0.0221737
ARSK	0.866601	3.92504	3.40144	0.632648	0.0221817
ERI3	0.886226	3.83758	3.40096	0.632814	0.0221975
CRK	0.883566	3.84898	3.40083	0.63298	0.0222174
KRT18	0.909507	3.73748	3.39927	0.633145	0.0222293
TRIM15	0.89863	3.78016	3.39696	0.633311	0.0222769
CUL3	0.881725	3.85046	3.39505	0.633476	0.0222967
SPOP	0.883037	3.84431	3.39467	0.63364	0.0223165
MRTFB	0.862705	3.93258	3.39265	0.633805	0.0223324
SPAG6	0.886206	3.82583	3.39048	0.633969	0.0223721
GPNMB	0.890216	3.80716	3.3892	0.634134	0.0223919
ADGRG7	0.903941	3.74747	3.38749	0.634298	0.0224157
SMARCA5	0.875247	3.86547	3.38324	0.634462	0.0224633
ACAD8	0.843376	4.00882	3.38094	0.634625	0.0224831
PSMD11	0.846694	3.98904	3.3775	0.634789	0.0225387
WDR88	0.908368	3.71797	3.37728	0.634952	0.0225545
PCDHA11	0.879587	3.83917	3.37688	0.635115	0.0225664
POLR1G	0.981448	3.43763	3.37386	0.635278	0.0226339
CFAP69	0.840268	4.01507	3.37374	0.635441	0.0226378
MYOC	0.874681	3.85663	3.37332	0.635603	0.0226418
AJAP1	0.92281	3.65417	3.37211	0.635766	0.0226616
UIMC1	0.858872	3.92598	3.37191	0.635928	0.0226735
RNF145	0.894828	3.76609	3.37	0.636089	0.0226894
GPRIN1	0.986089	3.41635	3.36883	0.636251	0.022733
GLCCI1	0.885968	3.80241	3.36882	0.636412	0.022741
LPL	0.899654	3.74413	3.36842	0.636574	0.0227568
ADGRE3	0.89306	3.77125	3.36795	0.636734	0.0227687
HCFC2	0.893693	3.76717	3.36669	0.636895	0.0228282
ACP6	0.906093	3.71477	3.36593	0.637056	0.0228362
SERPINE1	0.924812	3.63824	3.36469	0.637216	0.0228639
SHB	0.886917	3.79359	3.3646	0.637376	0.0228798
FBXL5	0.869688	3.86853	3.36441	0.637536	0.0229076
ISL1	0.907866	3.7056	3.36419	0.637695	0.0229314
GALNTL5	0.875953	3.84037	3.36399	0.637855	0.0229433
FSTL5	0.880104	3.81921	3.36131	0.638014	0.0229552
RFX8	0.857882	3.91533	3.3589	0.638173	0.0229988
CD151	0.887565	3.78316	3.3578	0.638331	0.0230147
GABRG2	0.858137	3.91155	3.35664	0.63849	0.0230702
CCDC15	0.871611	3.85086	3.35646	0.638648	0.0230781
RNPEP	0.870912	3.85167	3.35446	0.638806	0.0231257
SUOX	0.900778	3.72271	3.35334	0.638964	0.0231535
OAS1	0.888043	3.77593	3.35319	0.639122	0.0231892
ZDHHC11	0.918792	3.64722	3.35104	0.63928	0.023213
SOGA3	0.911981	3.67385	3.35048	0.639437	0.0232249
WDR6	0.841047	3.98362	3.35041	0.639594	0.0232328
SLC27A2	0.895044	3.74284	3.35	0.639751	0.0232447
CRYL1	0.876397	3.82084	3.34858	0.639908	0.0232606
DNAJB13	0.882009	3.79639	3.34845	0.640064	0.0232804
CBLC	0.889437	3.76437	3.34817	0.64022	0.0232923
PRELP	0.891651	3.75462	3.34781	0.640376	0.0233161
MLLT3	0.901478	3.71214	3.34642	0.640532	0.023332
ANXA4	0.846389	3.95231	3.34519	0.640688	0.0233479
VPS37B	0.962662	3.47476	3.34501	0.640843	0.0233756
DCP1A	0.889168	3.76118	3.34432	0.640998	0.0233994
SPAG1	0.884688	3.77939	3.34358	0.641153	0.0234232
UBN2	0.882992	3.78559	3.34265	0.641308	0.0234669
TBL2	0.880654	3.79372	3.34096	0.641463	0.0234827
TFAP2C	0.884277	3.77778	3.34061	0.641617	0.0234986
RAD51C	0.849896	3.92684	3.33741	0.641771	0.0235621
NT5DC3	0.889333	3.7521	3.33687	0.641925	0.0235779
ANKRD54	0.859881	3.88037	3.33665	0.642079	0.0235978
RHCE	0.87743	3.7999	3.33415	0.642233	0.0236414
FAF2	0.851951	3.91307	3.33375	0.642386	0.023689
ZSWIM9	0.954878	3.48972	3.33225	0.642539	0.0237961
SPTLC1	0.881965	3.77703	3.33121	0.642692	0.0238397
RAB40B	0.931239	3.57616	3.33026	0.642845	0.0238834
MADCAM1	0.961947	3.46061	3.32892	0.642998	0.023923
FBXO40	0.863344	3.85552	3.32864	0.64315	0.0239389
OR1A1	0.936944	3.55168	3.32773	0.643302	0.0239508
SLC4A10	0.869248	3.82788	3.32738	0.643455	0.0239786
PIP4K2B	0.937797	3.54584	3.32528	0.643606	0.0240103
KIR2DL3	0.925346	3.59258	3.32438	0.643758	0.0240301
DDX10	0.875322	3.79682	3.32344	0.64391	0.024042
SEL1L2	0.858856	3.86728	3.32143	0.644061	0.0240976
CCDC144A	0.864201	3.84277	3.32092	0.644212	0.0241134
IL1RAP	0.902994	3.67703	3.32034	0.644363	0.0241372
RBBP5	0.829325	4.00347	3.32018	0.644513	0.0241372
ITPRIPL1	0.89041	3.7283	3.31971	0.644664	0.0241809
PIWIL2	0.858911	3.86456	3.31931	0.644814	0.0241848
PIK3CB	0.843427	3.93494	3.31883	0.644964	0.0241928
ZNF579	0.992217	3.34479	3.31876	0.645114	0.0242166
BTN1A1	0.919451	3.60864	3.31797	0.645264	0.0242443
PAX2	0.87642	3.78418	3.31653	0.645413	0.0242602
FUCA1	0.893292	3.71235	3.31621	0.645563	0.024284
SNX13	0.848059	3.91025	3.31612	0.645712	0.0243038
RAD54B	0.845542	3.92163	3.31591	0.64586	0.0243197
BCL11B	0.944803	3.5065	3.31296	0.646009	0.0243792
SYT11	0.916409	3.61438	3.31225	0.646158	0.024399
HS6ST1	0.949784	3.48735	3.31223	0.646306	0.0244268
STIP1	0.81729	4.05178	3.31148	0.646454	0.0244387
TSGA10IP	0.875619	3.78178	3.3114	0.646602	0.0244585
LMNB1	0.893495	3.70569	3.31102	0.64675	0.0244823
ADPGK	0.871841	3.7958	3.30933	0.646897	0.0244942
COL6A5	0.862414	3.83708	3.30915	0.647044	0.0245061
DGKB	0.833778	3.96883	3.30913	0.647192	0.024518
KHK	0.88392	3.74318	3.30867	0.647338	0.0245537
TTLL2	0.973401	3.39754	3.30717	0.647485	0.0245855
SLC12A2	0.865422	3.82144	3.30716	0.647632	0.0245974
TTI1	0.862703	3.83117	3.30516	0.647778	0.0246172
VPS37C	0.962038	3.43481	3.30442	0.647924	0.024641
GABRR2	0.896536	3.68517	3.30388	0.64807	0.0246767
ZNF574	0.878451	3.75984	3.30284	0.648216	0.0246965
PWWP2A	0.855174	3.85929	3.30036	0.648362	0.0247005
NUMB	0.892422	3.69715	3.29942	0.648507	0.0247084
CHRNA10	0.898781	3.66966	3.29822	0.648653	0.02476
HADHA	0.903462	3.64996	3.29761	0.648798	0.0247798
CEACAM1	0.893317	3.69082	3.29708	0.648943	0.0248036
TRAPPC14	0.892757	3.69191	3.29597	0.649087	0.0248671
MBNL1	0.85854	3.83837	3.29539	0.649232	0.0249028
SOX10	0.946279	3.48236	3.29528	0.649376	0.0249345
MAP3K7	0.867688	3.79761	3.29514	0.64952	0.0249544
SHISA9	0.885406	3.72146	3.295	0.649664	0.0249782
NPAP1	0.998748	3.29759	3.29347	0.649808	0.0249861
NFE2L1	0.871308	3.77829	3.29205	0.649952	0.0250179
CPNE4	0.893951	3.68186	3.29141	0.650095	0.0250496
PRKCI	0.832159	3.95342	3.28987	0.650239	0.0250655
BPIFC	0.874083	3.76258	3.28881	0.650382	0.0250972
TMEM82	0.920306	3.57337	3.28859	0.650525	0.0251012
ZC3H6	0.894255	3.67731	3.28846	0.650667	0.025117
VAT1L	0.888438	3.70051	3.28768	0.65081	0.0251369
SLITRK6	0.874077	3.76106	3.28746	0.650952	0.0251607
P4HA3	0.858105	3.83055	3.28702	0.651094	0.0251884
ABCG1	0.913222	3.59712	3.28497	0.651236	0.0252162
ARHGAP5	0.878969	3.73632	3.28411	0.651378	0.0252321
WDR37	0.869147	3.77775	3.28342	0.65152	0.0252638
ETV3	0.888795	3.6941	3.2833	0.651661	0.0252757
ECH1	0.898084	3.65378	3.2814	0.651802	0.0253035
ASNS	0.873	3.75693	3.2798	0.651944	0.0253273
TBK1	0.835352	3.92455	3.27838	0.652085	0.0253471
MVP	0.868811	3.7729	3.27794	0.652225	0.025363
ZBTB44	0.846317	3.87202	3.27696	0.652366	0.0253987
ANKH	0.920544	3.55974	3.2769	0.652506	0.0254264
ZFP2	0.839629	3.90136	3.27569	0.652647	0.0254423
ZNF385A	0.870477	3.75782	3.2711	0.652787	0.025482
CPPED1	0.899116	3.63761	3.27063	0.652927	0.0255137
SLC2A3	0.913451	3.57953	3.26972	0.653067	0.0255613
ART5	0.889635	3.67451	3.26898	0.653206	0.025601
REXO4	0.900866	3.62864	3.26892	0.653346	0.0256327
P4HTM	0.891544	3.66585	3.26827	0.653485	0.0256406
DUSP16	0.870977	3.75138	3.26737	0.653624	0.0256565
KIAA1958	0.918103	3.55661	3.26534	0.653763	0.0257279
BEST3	0.891853	3.66015	3.26431	0.653902	0.0257795
MED1	0.84658	3.85518	3.26372	0.654041	0.0257874
LETM1	0.900479	3.62359	3.26296	0.654179	0.0258112
LRPPRC	0.869336	3.75255	3.26223	0.654318	0.0258548
RALGPS1	0.836767	3.89853	3.26216	0.654456	0.0258667
SAMHD1	0.828487	3.93717	3.26189	0.654594	0.0258707
TUBB4A	0.94334	3.45705	3.26117	0.654731	0.0258866
GALK2	0.855447	3.80733	3.25696	0.654869	0.0259223
SLC4A1AP	0.879415	3.70294	3.25642	0.655006	0.0259421
MEF2C	0.8716	3.73577	3.2561	0.655144	0.02595
STK16	0.883682	3.6842	3.25566	0.655281	0.025954
TBCCD1	0.853162	3.81586	3.25555	0.655418	0.0259699
SLC25A22	0.892064	3.64945	3.25554	0.655555	0.0259937
SMAD4	0.871255	3.73512	3.25424	0.655691	0.0259937
PCDHGB6	0.905088	3.5934	3.25234	0.655828	0.0260175
SLC44A3	0.863247	3.76695	3.25181	0.655964	0.0260333
STK31	0.840012	3.87113	3.25179	0.6561	0.0260492
ST3GAL4	0.878969	3.69775	3.25021	0.656236	0.0260889
CNGA4	0.875514	3.71155	3.24952	0.656372	0.0260968
SIGIRR	0.893495	3.63653	3.24922	0.656507	0.0261325
NEK3	0.838002	3.87624	3.24829	0.656643	0.0261404
CDCP2	0.946487	3.43089	3.2473	0.656778	0.0261603
SLFN5	0.920476	3.52702	3.24654	0.656913	0.026188
KDM1A	0.850744	3.81523	3.24578	0.657048	0.026196
WNT7B	0.89886	3.61091	3.24571	0.657183	0.0262118
AHR	0.872244	3.72057	3.24525	0.657318	0.0262237
ZNF445	0.848051	3.82592	3.24458	0.657452	0.0262396
ZNF207	0.875466	3.7028	3.24167	0.657586	0.0262832
SAMD9L	0.866649	3.74046	3.24166	0.657721	0.0263189
GATM	0.840283	3.85634	3.24042	0.657855	0.0263507
BRD9	0.899317	3.60022	3.23774	0.657989	0.0263665
TEX45	0.904006	3.58035	3.23666	0.658122	0.0263864
SYNC	0.889318	3.63647	3.23398	0.658256	0.02643
TMCO6	0.866025	3.73378	3.23355	0.658389	0.0264419
NT5E	0.888827	3.63727	3.2329	0.658523	0.0264578
SPNS1	0.905441	3.57053	3.2329	0.658656	0.0264855
LMOD1	0.903362	3.57668	3.23104	0.658789	0.0265331
PSMD1	0.830804	3.88875	3.23079	0.658921	0.026553
FRMPD2	0.885148	3.64976	3.23058	0.659054	0.026553
CA9	0.867617	3.72289	3.23004	0.659187	0.0265649
MINDY4	0.851383	3.7927	3.22904	0.659319	0.0266006
FAM171A2	0.944574	3.41796	3.22851	0.659451	0.0266244
TOR2A	0.903914	3.56976	3.22676	0.659583	0.0266601
ZNF813	0.978588	3.2962	3.22562	0.659715	0.0266918
CCDC47	0.845348	3.81296	3.22328	0.659847	0.0267196
DDX4	0.84758	3.80093	3.22159	0.659978	0.0267632
KRT80	0.893159	3.60672	3.22137	0.66011	0.0267949
PIK3CA	0.802844	4.0111	3.22028	0.660241	0.0267989
NPIPB11	0.970191	3.31851	3.21959	0.660372	0.0268227
PREP	0.846364	3.80342	3.21908	0.660503	0.0268505
SLC3A2	0.88811	3.6225	3.21718	0.660634	0.0268981
MYBL2	0.849815	3.78566	3.21711	0.660765	0.026906
WDR86	0.919343	3.49916	3.21693	0.660895	0.0269655
ABCE1	0.850029	3.78439	3.21684	0.661025	0.0269774
NANS	0.907808	3.5431	3.21646	0.661156	0.0270012
MFN1	0.861833	3.73209	3.21644	0.661286	0.0270171
TWF2	0.861218	3.7332	3.2151	0.661415	0.0270329
CERK	0.874214	3.67754	3.21495	0.661545	0.0270528
BIN3	0.880192	3.65188	3.21435	0.661675	0.0270805
MOCS1	0.874289	3.67586	3.21376	0.661804	0.0271043
USP30	0.856447	3.75215	3.21352	0.661933	0.0271242
TNFSF12	0.896323	3.58426	3.21266	0.662062	0.0271361
ICAM1	0.887611	3.61871	3.21201	0.662191	0.0271559
GPAM	0.858615	3.74083	3.21193	0.66232	0.0271678
TBC1D30	0.845972	3.79562	3.21098	0.662448	0.0272352
TUBA1C	0.914596	3.50925	3.20954	0.662577	0.0272709
NUGGC	0.901843	3.558	3.20875	0.662705	0.0272868
DPY19L3	0.841598	3.81183	3.20803	0.662833	0.0273066
FAM200B	0.89493	3.58435	3.20775	0.662961	0.0273185
POLA2	0.841491	3.8109	3.20684	0.663089	0.0273304
CHMP7	0.891779	3.59429	3.20531	0.663217	0.0273979
UGT1A8	0.862668	3.71362	3.20362	0.663344	0.0274098
SF3A3	0.800081	4.00301	3.20273	0.663472	0.0274256
KBTBD8	0.857728	3.73352	3.20235	0.663599	0.0274732
KRT3	0.920653	3.47682	3.20095	0.663726	0.0275446
NME8	0.849243	3.76885	3.20067	0.663853	0.0275803
ERG	0.911461	3.50637	3.19592	0.66398	0.0276438
MMP20	0.910146	3.51108	3.1956	0.664107	0.0276755
TTC8	0.880875	3.62772	3.19557	0.664233	0.0276835
BTBD16	0.874326	3.6548	3.19549	0.66436	0.0277112
ZSCAN29	0.873331	3.65835	3.19496	0.664486	0.0277469
CNOT4	0.893806	3.57428	3.19472	0.664612	0.0277628
DNAJC2	0.81702	3.90824	3.19311	0.664738	0.0278223
ADAM22	0.808385	3.94983	3.19298	0.664864	0.0278699
KNG1	0.924768	3.45184	3.19215	0.66499	0.0279254
BRF1	0.847582	3.76315	3.18958	0.665115	0.0279492
CACNG3	0.852382	3.73949	3.18747	0.665241	0.0280206
PAN3	0.847245	3.7604	3.18598	0.665366	0.0280365
EDEM3	0.834034	3.81843	3.18471	0.665491	0.0280603
ADD3	0.83027	3.83469	3.18383	0.665616	0.0281079
RFWD3	0.849555	3.74605	3.18247	0.665741	0.0281238
GALNTL6	0.842785	3.77559	3.18201	0.665866	0.0281555
FAM98A	0.829934	3.83028	3.17888	0.665991	0.0281912
PKN2	0.829706	3.83005	3.17781	0.666115	0.0282031
ANAPC5	0.873072	3.63791	3.17616	0.66624	0.0282428
CORO1C	0.860486	3.6906	3.17571	0.666364	0.0282626
TLR9	0.930619	3.4122	3.17546	0.666488	0.0282745
ESS2	0.880151	3.60488	3.17284	0.666612	0.0283261
FGD3	0.892926	3.55176	3.17146	0.666736	0.0283459
WDR43	0.856171	3.702	3.16955	0.66686	0.0283895
RUFY4	0.874375	3.62318	3.16802	0.666984	0.0284133
PRR36	0.888707	3.56361	3.167	0.667107	0.0284332
TIPARP	0.845807	3.74352	3.16629	0.667231	0.0284649
TRIM6	0.848584	3.72962	3.16489	0.667354	0.0285085
IRF4	0.871815	3.62958	3.16432	0.667477	0.0285363
GRINA	0.870507	3.63176	3.16147	0.6676	0.0285879
NTNG1	0.837218	3.77582	3.16118	0.667723	0.0286037
FBXW8	0.919089	3.43883	3.16059	0.667846	0.0286355
GABRB2	0.859477	3.67714	3.16042	0.667968	0.0286513
CDC37	0.910329	3.47042	3.15923	0.668091	0.0286751
TMPRSS11A	0.826435	3.82232	3.1589	0.668213	0.0286989
GRK5	0.855003	3.69337	3.15784	0.668335	0.0287426
PGAM5	0.88546	3.56484	3.15652	0.668457	0.0287703
INSYN2B	0.865432	3.64677	3.15603	0.668579	0.0287862
LRFN4	0.897708	3.51412	3.15465	0.668701	0.0288417
ATP13A3	0.832421	3.78969	3.15461	0.668823	0.0288576
EYA2	0.881531	3.57778	3.15393	0.668944	0.0289012
AGPAT2	0.893973	3.52791	3.15386	0.669066	0.0289171
ZNF398	0.882352	3.57346	3.15305	0.669187	0.0289449
ANKUB1	0.852861	3.69575	3.15196	0.669308	0.0289647
DLAT	0.883814	3.56621	3.15187	0.669429	0.0289806
PCYOX1L	0.887816	3.55	3.15175	0.66955	0.0290044
SLC22A17	0.862795	3.65252	3.15138	0.66967	0.0290321
HMGXB4	0.842234	3.74153	3.15124	0.669791	0.0290797
GUCY1A1	0.842221	3.7408	3.15058	0.669911	0.0290996
RECQL	0.87688	3.59266	3.15033	0.670031	0.0291313
USP44	0.844302	3.72712	3.14682	0.670151	0.0291987
FAM91A1	0.848153	3.70955	3.14626	0.670271	0.0292186
NRBP1	0.827346	3.80245	3.14594	0.670391	0.0292305
TBC1D5	0.848776	3.7059	3.14548	0.670511	0.0292503
GPRC6A	0.909548	3.45709	3.14439	0.670631	0.029282
ABTB1	0.873851	3.59705	3.14328	0.67075	0.0292939
SRPK1	0.851907	3.6876	3.14149	0.670869	0.0293534
PLCB1	0.867772	3.61983	3.14118	0.670989	0.0293772
CBARP	0.937626	3.34863	3.13976	0.671108	0.029401
VEZT	0.847255	3.7056	3.13958	0.671227	0.0294169
RIOX1	0.915236	3.42957	3.13887	0.671345	0.0294367
PTGES2	0.861257	3.6433	3.13782	0.671464	0.0294566
ANKAR	0.832404	3.76805	3.13654	0.671583	0.0294764
CRTC3	0.847958	3.69834	3.13604	0.671701	0.0294962
AGRN	0.578618	5.41673	3.13422	0.671819	0.0295161
MCRS1	0.866848	3.61424	3.133	0.671938	0.0295399
SLC41A3	0.863689	3.62741	3.13296	0.672056	0.0295557
OVGP1	0.911835	3.43506	3.13221	0.672173	0.0295795
NECAB3	0.877404	3.56938	3.13179	0.672291	0.0296033
TCP1	0.861928	3.63284	3.13124	0.672409	0.0296232
IWS1	0.84196	3.71778	3.13022	0.672526	0.029639
B3GNTL1	0.83841	3.73315	3.12991	0.672644	0.0296708
CLASP2	0.861283	3.63263	3.12872	0.672761	0.0297065
AP2M1	0.867728	3.60255	3.12604	0.672878	0.0297977
TBC1D31	0.81995	3.81145	3.1252	0.672995	0.0298096
PWP1	0.81798	3.81392	3.11971	0.673112	0.0298572
IKBKB	0.820492	3.80151	3.11911	0.673229	0.0298731
OTUD7B	0.840333	3.7091	3.11688	0.673346	0.029885
DGLUCY	0.884504	3.5226	3.11575	0.673463	0.0299127
SREK1	0.819243	3.80194	3.11471	0.673579	0.0299564
ACTG2	0.87398	3.56257	3.11362	0.673696	0.0299881
LRRC41	0.862219	3.60975	3.1124	0.673812	0.0300238
TDRD1	0.830499	3.74747	3.11227	0.673928	0.0300278
IL27RA	0.848894	3.6662	3.11222	0.674044	0.0300516
SLC5A2	0.885386	3.51461	3.11179	0.67416	0.0300714
SLC35G4	0.919879	3.3827	3.11167	0.674276	0.0300952
MTMR9	0.834448	3.72868	3.11139	0.674392	0.0301309
XKR6	0.840895	3.69953	3.11091	0.674507	0.0301547
EPB42	0.852571	3.64783	3.11003	0.674622	0.0301864
ARPC1A	0.836563	3.71739	3.10983	0.674738	0.0301983
KANSL1L	0.82721	3.7581	3.10874	0.674853	0.0302142
MCTP1	0.86704	3.58219	3.1059	0.674968	0.030242
KCND3	0.895521	3.46747	3.10519	0.675083	0.0302737
FBXO34	0.897084	3.4601	3.104	0.675198	0.0302935
GABRD	0.89744	3.45812	3.10345	0.675312	0.0303173
R3HCC1	0.901929	3.43724	3.10015	0.675427	0.0303768
SESN2	0.880701	3.51957	3.09969	0.675541	0.0304125
SV2B	0.859044	3.60773	3.0992	0.675656	0.0304403
USP39	0.834482	3.71339	3.09876	0.67577	0.030472
UBP1	0.850634	3.6419	3.09792	0.675884	0.0304919
RNF157	0.843174	3.67371	3.09757	0.675998	0.0305038
SLC22A18	0.933414	3.31625	3.09543	0.676112	0.0305196
SSC4D	0.877904	3.52512	3.09471	0.676226	0.0305395
NOM1	0.906809	3.41265	3.09462	0.676339	0.0305633
SLC2A8	0.901453	3.42952	3.09155	0.676453	0.0306148
SLC8A1	0.853572	3.62138	3.09111	0.676566	0.0306307
ST3GAL3	0.857901	3.60289	3.09093	0.676679	0.0306664
MAPK4	0.896866	3.44633	3.0909	0.676793	0.0306823
ASPH	0.827392	3.73344	3.08902	0.676906	0.03071
HSP90AA1	0.85307	3.62018	3.08827	0.677019	0.0307338
BNIP5	0.840527	3.67214	3.08653	0.677131	0.0307418
SDAD1	0.81675	3.77723	3.08505	0.677244	0.0307814
SLC15A2	0.843666	3.65576	3.08424	0.677357	0.0307933
AGBL2	0.820718	3.75667	3.08317	0.677469	0.0307973
PRKCA	0.8166	3.77495	3.08262	0.677582	0.030833
NR1H2	0.88336	3.48958	3.08256	0.677694	0.0308608
ARHGAP26	0.862592	3.57343	3.08241	0.677806	0.0308846
ITGB7	0.856439	3.59648	3.08016	0.677918	0.0309084
ASS1	0.854882	3.59998	3.07755	0.67803	0.030948
ZNF518A	0.830499	3.70556	3.07747	0.678142	0.0309639
HCK	0.848983	3.62149	3.07458	0.678253	0.0309837
SMC6	0.820899	3.74483	3.07413	0.678365	0.0309956
TPSG1	0.940388	3.26889	3.07402	0.678477	0.0310115
GCK	0.896771	3.4274	3.07359	0.678588	0.0310432
CHD1	0.859487	3.57546	3.07306	0.678699	0.0310472
COPG1	0.857778	3.57846	3.06952	0.67881	0.0311345
MECOM	0.864253	3.55052	3.06855	0.678921	0.0311503
STPG3	0.867412	3.5336	3.06509	0.679032	0.0312138
PACS2	0.878681	3.4877	3.06458	0.679143	0.0312495
ATE1	0.818897	3.74169	3.06406	0.679254	0.0312654
CATSPERB	0.863356	3.54843	3.06356	0.679365	0.0313011
IGFN1	0.575553	5.31951	3.06166	0.679475	0.031313
EPC2	0.820929	3.72894	3.0612	0.679586	0.0313209
HHAT	0.848673	3.60694	3.06111	0.679696	0.0313566
PAPOLG	0.807614	3.78997	3.06083	0.679806	0.0313804
POGK	0.838168	3.65163	3.06068	0.679916	0.0314121
DAPK3	0.929677	3.29097	3.05953	0.680026	0.0314954
DDX24	0.834353	3.66429	3.05732	0.680136	0.0315153
FOXP2	0.797504	3.83244	3.05638	0.680246	0.0315351
STRADA	0.843292	3.62247	3.0548	0.680355	0.0315708
MNT	0.916167	3.33393	3.05443	0.680465	0.0316065
PLEKHD1	0.878825	3.47425	3.05326	0.680574	0.0316105
ABHD4	0.817545	3.73365	3.05243	0.680684	0.0316581
RBFOX1	0.880894	3.46382	3.05126	0.680793	0.03167
SLC1A1	0.85156	3.58247	3.05068	0.680902	0.0317057
CFI	0.809587	3.76735	3.04999	0.681011	0.0317215
L1TD1	0.939016	3.24781	3.04975	0.68112	0.0317414
RMDN3	0.832581	3.66199	3.04891	0.681228	0.031781
GDF5	0.884623	3.44559	3.04804	0.681337	0.0318048
KRT73	0.893887	3.40771	3.04611	0.681446	0.0318128
ZNF821	0.817725	3.72401	3.04522	0.681554	0.0318286
RABGEF1	0.829797	3.66963	3.04505	0.681662	0.0318405
ALDH7A1	0.812668	3.74559	3.04392	0.68177	0.0318802
EPN3	0.862403	3.52887	3.04331	0.681879	0.031908
TXNRD1	0.84734	3.59102	3.04281	0.681986	0.0319199
AASS	0.863798	3.52209	3.04237	0.682094	0.0319238
NDST4	0.805499	3.77222	3.03851	0.682202	0.0319913
PSG11	0.835099	3.63849	3.0385	0.68231	0.0320071
USO1	0.837324	3.62813	3.03792	0.682417	0.0320389
SLC45A2	0.895587	3.39195	3.03779	0.682525	0.0320468
FZR1	0.892124	3.40486	3.03756	0.682632	0.0320984
SLC25A10	0.888443	3.41397	3.03312	0.682739	0.0321936
GNAS	0.8752	3.46369	3.03142	0.682847	0.032257
PTCHD4	0.865926	3.50078	3.03142	0.682954	0.0322769
GMEB2	0.89861	3.37202	3.03013	0.683061	0.0323086
BRME1	0.864424	3.50458	3.02944	0.683168	0.0323245
MCM6	0.828685	3.65361	3.02769	0.683274	0.0323562
SLC7A14	0.877703	3.4487	3.02693	0.683381	0.032384
UPF1	0.878953	3.44046	3.024	0.683488	0.0324593
EYA1	0.843365	3.58537	3.02377	0.683594	0.0324792
CBFA2T2	0.841288	3.59401	3.0236	0.6837	0.032503
EIF3G	0.897367	3.36817	3.02249	0.683807	0.0325426
TTLL1	0.83823	3.60579	3.02248	0.683913	0.0325585
GRM3	0.846537	3.56866	3.02101	0.684019	0.0326021
RBBP8NL	0.887105	3.40521	3.02078	0.684125	0.0326378
AHCYL2	0.803772	3.75506	3.01821	0.684231	0.0326497
TRIM68	0.829629	3.63719	3.01752	0.684336	0.0326775
EML4	0.793116	3.7999	3.01376	0.684442	0.0327727
CFAP91	0.844756	3.56581	3.01224	0.684548	0.0328005
EIF2AK1	0.832407	3.61779	3.01148	0.684653	0.0328362
MRE11	0.804082	3.74465	3.01101	0.684759	0.032852
EXD2	0.839065	3.58788	3.01047	0.684864	0.0328798
PCDH17	0.857409	3.51037	3.00982	0.684969	0.0328957
SYTL3	0.858849	3.50333	3.00883	0.685074	0.0329115
PLA2G6	0.866433	3.47134	3.00768	0.685179	0.0329393
PPP1R9B	0.909354	3.30708	3.0073	0.685284	0.032975
CARNS1	0.859882	3.4973	3.00727	0.685389	0.0329909
ZNF316	0.916192	3.28016	3.00525	0.685493	0.0330186
MEAK7	0.88087	3.40993	3.0037	0.685598	0.0330781
CEP85	0.856697	3.50495	3.00268	0.685703	0.0330861
RPL4	0.811267	3.70112	3.0026	0.685807	0.0331138
TTF1	0.821457	3.65343	3.00114	0.685911	0.0331456
DPYS	0.824919	3.63792	3.00099	0.686015	0.0331694
ZYG11B	0.818386	3.6668	3.00086	0.686119	0.0331852
ZNF224	0.952318	3.14839	2.99826	0.686223	0.0332368
SLC9C1	0.845821	3.54223	2.99609	0.686327	0.0332685
CCNT1	0.878992	3.40689	2.99463	0.686431	0.0333439
INPP4A	0.834349	3.58778	2.99346	0.686535	0.0333915
GAS2L2	0.893963	3.34712	2.99221	0.686638	0.0333955
CENPE	0.816375	3.6635	2.9908	0.686742	0.0334312
ITGA8	0.807481	3.70222	2.98947	0.686845	0.033451
FAM171B	0.852107	3.50758	2.98883	0.686949	0.0334946
MAEA	0.877166	3.40649	2.98806	0.687052	0.0335105
PREX2	0.847489	3.52327	2.98593	0.687155	0.0335303
STAP2	0.872125	3.4218	2.98424	0.687258	0.033574
DMKN	0.85367	3.49369	2.98246	0.687361	0.0335819
PPP4R3A	0.815028	3.65856	2.98183	0.687464	0.0336136
ATG4D	0.870658	3.42476	2.9818	0.687567	0.0336295
SORCS3	0.853073	3.49486	2.98137	0.68767	0.0336493
SLC2A11	0.876189	3.40238	2.98113	0.687772	0.033685
FUT10	0.816555	3.65025	2.98063	0.687875	0.0337049
TAF5	0.830194	3.58962	2.98008	0.687977	0.0337406
CPEB2	0.883563	3.3707	2.97822	0.688079	0.0338397
WDR18	0.901357	3.30322	2.97738	0.688181	0.0338715
APOBEC3F	0.844009	3.5265	2.9764	0.688283	0.0338873
CARS1	0.867955	3.42898	2.9762	0.688385	0.0339349
XYLB	0.848134	3.50835	2.97555	0.688487	0.0340341
APBA2	0.885884	3.35823	2.975	0.688589	0.0340698
GAN	0.831601	3.57739	2.97496	0.688691	0.0341372
CCDC51	0.811461	3.6625	2.97197	0.688792	0.0341729
LIPE	0.85229	3.48532	2.9705	0.688894	0.0342126
TROAP	0.821593	3.61506	2.97011	0.688995	0.0342166
ZNF609	0.808192	3.67496	2.97007	0.689096	0.0342364
ANAPC7	0.84348	3.52023	2.96924	0.689198	0.0343395
GFUS	0.866086	3.42781	2.96877	0.689299	0.0343514
FYN	0.804819	3.68747	2.96775	0.6894	0.0344427
CHDH	0.903334	3.2853	2.96772	0.6895	0.0344863
ADAM10	0.80058	3.70553	2.96657	0.689601	0.0344982
LPO	0.826572	3.58897	2.96654	0.689702	0.0345379
FCN1	0.857614	3.45765	2.96533	0.689802	0.0346132
AKT2	0.885412	3.34871	2.96499	0.689903	0.0346608
PCDHB7	0.998759	2.96617	2.96249	0.690003	0.0346846
GAS6	0.858344	3.45118	2.9623	0.690104	0.0347124
BRDT	0.81986	3.61003	2.95972	0.690204	0.0347402
WTIP	0.863263	3.42524	2.95688	0.690304	0.0347719
SUCO	0.839474	3.52159	2.95629	0.690404	0.0347957
RAB11FIP1	0.857832	3.44608	2.95616	0.690504	0.0348235
ACAD10	0.778806	3.79491	2.9555	0.690604	0.0348552
PSG1	0.856461	3.45007	2.95485	0.690704	0.034875
ANKRD26	0.810628	3.64467	2.95447	0.690803	0.0348909
ATP6V0A1	0.791504	3.73143	2.95344	0.690903	0.0349226
CLIP3	0.875332	3.37383	2.95323	0.691003	0.0349385
CFAP43	0.8042	3.66806	2.94986	0.691102	0.0349901
KPNB1	0.814833	3.61913	2.94899	0.691201	0.0350218
MMP25	0.858636	3.43378	2.94837	0.691301	0.0350417
KDM4C	0.82765	3.56167	2.94782	0.6914	0.0350575
RUFY1	0.83813	3.51553	2.94647	0.691499	0.0351131
ALG9	0.794032	3.70947	2.94544	0.691598	0.0351329
C8B	0.831751	3.54088	2.94513	0.691697	0.0351448
ZFP64	0.889373	3.30764	2.94173	0.691795	0.0352281
BLM	0.823254	3.57082	2.93969	0.691894	0.0352678
PRAMEF19	0.88786	3.31003	2.93884	0.691993	0.0352995
CFAP53	0.822982	3.56985	2.93793	0.692091	0.0353035
TRIM41	0.837286	3.50841	2.93754	0.69219	0.0353233
KIAA0825	0.809082	3.63001	2.93698	0.692288	0.0353431
MARCHF10	0.842254	3.48675	2.93673	0.692387	0.035355
PLBD2	0.839521	3.49635	2.93526	0.692485	0.0353828
NECTIN4	0.858388	3.41941	2.93518	0.692583	0.0353868
GMPPA	0.849403	3.45453	2.93429	0.692681	0.0354145
FOXP4	0.899449	3.26222	2.93421	0.692779	0.0354383
SLC6A3	0.847961	3.44655	2.92254	0.692877	0.0355335
HNRNPU	0.812713	3.59551	2.92212	0.692975	0.0355573
USP49	0.834028	3.50212	2.92087	0.693072	0.0355811
SLC22A1	0.885186	3.29699	2.91845	0.69317	0.0356367
SLC23A1	0.860266	3.39172	2.91778	0.693268	0.0356843
ZP1	0.814056	3.5814	2.91546	0.693366	0.0357398
NARS1	0.782193	3.72633	2.91471	0.693463	0.0357438
TRPC3	0.819273	3.55666	2.91387	0.693561	0.0357596
LIPC	0.866114	3.3619	2.91179	0.693658	0.0358271
ZNF536	0.901083	3.23081	2.91123	0.693755	0.0358429
TF	0.849924	3.42446	2.91053	0.693853	0.0358707
CALD1	0.818762	3.55461	2.91038	0.69395	0.0359143
TTC39A	0.84189	3.45659	2.91007	0.694047	0.0359619
NSD3	0.771274	3.76952	2.90733	0.694144	0.0360056
CAMKV	0.837284	3.47162	2.90673	0.69424	0.0360571
INAVA	0.873441	3.32371	2.90306	0.694337	0.0360968
SHMT2	0.786517	3.68923	2.90165	0.694434	0.0361127
PHC3	0.812459	3.56764	2.89856	0.694531	0.0361642
APBB3	0.860237	3.36785	2.89715	0.694627	0.036196
VANGL1	0.856324	3.38213	2.8962	0.694724	0.0362158
GLDC	0.814699	3.55434	2.89571	0.69482	0.0362356
NOL8	0.829919	3.48329	2.89085	0.694917	0.0363031
CRTC2	0.793232	3.64355	2.89018	0.695013	0.036315
ARCN1	0.786287	3.6757	2.89015	0.695109	0.0363507
PLIN3	0.901585	3.20554	2.89007	0.695205	0.0363903
KIF5C	0.853249	3.38583	2.88896	0.695302	0.0364102
PRPF38B	0.790403	3.6549	2.88884	0.695398	0.0364379
OSBPL3	0.799143	3.61488	2.8888	0.695493	0.0364657
CSK	0.81319	3.55074	2.88743	0.695589	0.0364935
CCDC188	0.880514	3.27687	2.88533	0.695685	0.0365926
KRT81	0.916458	3.14571	2.88291	0.695781	0.0366244
R3HDM1	0.813907	3.5407	2.8818	0.695876	0.0366601
SLC1A3	0.81158	3.55079	2.88175	0.695972	0.0366759
KRT15	0.842742	3.41888	2.88123	0.696067	0.0366958
TOP2B	0.800125	3.59783	2.87872	0.696162	0.0367116
KLHL14	0.831781	3.45867	2.87686	0.696258	0.0367711
ATAD2	0.779834	3.68656	2.87491	0.696353	0.0367989
TESK1	0.808192	3.55596	2.8739	0.696448	0.0368703
CDK10	0.848016	3.38739	2.87256	0.696543	0.0369139
MARCHF7	0.817875	3.51141	2.8719	0.696638	0.0369338
DDX39B	0.845626	3.39558	2.87139	0.696733	0.0369576
UBE3A	0.829995	3.45944	2.87132	0.696827	0.0369734
SLC26A9	0.870908	3.29468	2.86937	0.696922	0.0370171
CNGB3	0.821035	3.49326	2.86809	0.697017	0.0370488
WAPL	0.795197	3.60604	2.86751	0.697111	0.0370607
ZNF76	0.843257	3.39952	2.86667	0.697206	0.0370845
PCDHB8	0.998141	2.87117	2.86583	0.6973	0.0372035
STIL	0.807362	3.54941	2.86566	0.697394	0.0372313
BBS9	0.763135	3.75439	2.86511	0.697489	0.0372471
MUSK	0.800301	3.57989	2.86499	0.697583	0.037267
BCAS3	0.771754	3.71214	2.86486	0.697677	0.0373185
UNC45B	0.812444	3.52567	2.86441	0.69777	0.0373423
MMP15	0.829294	3.45263	2.86324	0.697864	0.0373661
PAMR1	0.789751	3.62146	2.86005	0.697958	0.0374613
ERBIN	0.782294	3.65501	2.85929	0.698052	0.0374931
PLCL2	0.849435	3.3623	2.85605	0.698145	0.0375288
MAP2K7	0.882806	3.23403	2.85502	0.698239	0.0375684
RFC1	0.816705	3.49066	2.85084	0.698332	0.0376081
FGD2	0.866834	3.28809	2.85023	0.698426	0.0376478
FHIP2A	0.808326	3.52578	2.84998	0.698519	0.0376755
LIMK1	0.832586	3.4228	2.84977	0.698613	0.0376874
EARS2	0.863466	3.30026	2.84966	0.698706	0.0377112
NEDD4	0.802432	3.54962	2.84833	0.698799	0.0377668
EFCAB8	0.847417	3.36062	2.84784	0.698892	0.0377866
PAK4	0.848466	3.35443	2.84612	0.698985	0.0378461
TSPEAR	0.840257	3.38592	2.84504	0.699078	0.0378699
PLXNC1	0.866224	3.28365	2.84438	0.69917	0.0379294
RAB11FIP4	0.869918	3.26506	2.84033	0.699263	0.0380801
ITCH	0.813295	3.49133	2.83948	0.699356	0.0381079
CDCA2	0.884879	3.20881	2.8394	0.699448	0.0381714
ARHGEF25	0.834332	3.40288	2.83913	0.699541	0.038211
KDM3A	0.806267	3.52099	2.83886	0.699633	0.0382467
ADAP1	0.811506	3.49746	2.83821	0.699726	0.0382864
SRSF4	0.834775	3.39992	2.83817	0.699818	0.0383023
MAML2	0.866585	3.27341	2.83669	0.69991	0.0383776
DDX60L	0.816765	3.47098	2.83498	0.700002	0.0384213
IVNS1ABP	0.764699	3.70713	2.83484	0.700094	0.038457
LRRC7	0.827727	3.42384	2.834	0.700186	0.0384768
CTTNBP2	0.847552	3.34259	2.83302	0.700278	0.0384966
RHOBTB2	0.8228	3.44108	2.83133	0.70037	0.0385363
SEMA4D	0.850698	3.32649	2.82984	0.700461	0.038572
TMC6	0.854624	3.30978	2.82861	0.700553	0.0386156
DLG2	0.760418	3.71909	2.82807	0.700644	0.0386434
ESPN	0.886213	3.19094	2.82785	0.700736	0.0386672
PCDH1	0.864949	3.26918	2.82767	0.700827	0.0386989
TMF1	0.798513	3.53848	2.82552	0.700918	0.0387188
TNKS	0.832263	3.39369	2.82445	0.70101	0.0387426
ARHGEF33	0.811267	3.48059	2.82369	0.701101	0.0387624
COLEC12	0.897859	3.14395	2.82283	0.701192	0.0388021
MCF2L2	0.804952	3.5057	2.82192	0.701283	0.0388298
L3MBTL1	0.809424	3.48294	2.81917	0.701374	0.0388536
ERC1	0.789245	3.57158	2.81885	0.701465	0.0388854
ELP3	0.786532	3.5831	2.81822	0.701555	0.0389012
PRPF4	0.808993	3.48347	2.8181	0.701646	0.0389211
HJURP	0.837563	3.36439	2.81789	0.701737	0.0389449
PCDHGC4	0.843381	3.338	2.81521	0.701827	0.0389925
ARID2	0.809884	3.47567	2.81489	0.701918	0.0390163
NCOA2	0.807644	3.48481	2.81449	0.702008	0.0390321
VWA7	0.801417	3.51095	2.81374	0.702098	0.039052
EIF2B5	0.786877	3.57578	2.8137	0.702188	0.0390639
VASP	0.866992	3.24443	2.81289	0.702279	0.0390996
USP10	0.860971	3.26379	2.81003	0.702369	0.039171
SIN3A	0.784417	3.58092	2.80893	0.702459	0.0391948
MTMR2	0.765371	3.66961	2.80861	0.702549	0.0392106
PANK4	0.846643	3.31527	2.80685	0.702638	0.0392344
DNAJC16	0.786791	3.56738	2.80679	0.702728	0.0392503
SYK	0.837746	3.34957	2.80609	0.702818	0.0392701
DDR2	0.789853	3.55243	2.80589	0.702907	0.0392939
WDR64	0.790881	3.54582	2.80432	0.702997	0.0393217
KLHL31	0.861487	3.25377	2.80308	0.703086	0.0393534
C2CD6	0.813533	3.44495	2.80258	0.703176	0.0393891
MYORG	0.894402	3.1327	2.8019	0.703265	0.039405
USP4	0.812564	3.44538	2.79959	0.703354	0.0394248
PCSK1	0.790924	3.53942	2.79941	0.703443	0.0394486
RBM20	0.838944	3.33484	2.79774	0.703532	0.0394804
ZNF839	0.848858	3.29558	2.79748	0.703621	0.0395161
SLC26A11	0.890359	3.14166	2.7972	0.70371	0.0395994
RPH3A	0.772814	3.61381	2.7928	0.703799	0.0396668
ACTB	0.920498	3.0331	2.79196	0.703888	0.0396866
POLR3E	0.858405	3.25094	2.79062	0.703977	0.0397184
TUFM	0.844349	3.30259	2.78854	0.704066	0.039766
FRMD4A	0.888088	3.13988	2.78849	0.704154	0.0397937
AP1B1	0.826633	3.3731	2.78831	0.704243	0.0398255
RIMS2	0.800022	3.484	2.78728	0.704331	0.0398374
HIRA	0.806785	3.45447	2.78702	0.70442	0.0398691
UMOD	0.843337	3.3045	2.78681	0.704508	0.0398929
DDX56	0.844278	3.30024	2.78632	0.704596	0.0399167
PTGFRN	0.852149	3.26751	2.78441	0.704684	0.0399643
CLSPN	0.769259	3.61626	2.78184	0.704772	0.0400159
DDX60	0.73432	3.78512	2.77949	0.704861	0.0400476
BLK	0.833878	3.33117	2.77779	0.704949	0.0400674
KIF3B	0.82342	3.37258	2.77705	0.705036	0.0401071
PNLDC1	0.800257	3.46954	2.77652	0.705124	0.040123
AGXT2	0.815073	3.40607	2.77619	0.705212	0.0401626
BMPR2	0.769597	3.60709	2.77601	0.7053	0.0401864
ZNF618	0.832151	3.3346	2.77489	0.705387	0.0401983
FCRL5	0.874777	3.17083	2.77377	0.705475	0.040234
BRPF3	0.7912	3.50561	2.77364	0.705562	0.0402499
NCOA5	0.801873	3.45812	2.77297	0.70565	0.0402697
SLC9A4	0.836314	3.31515	2.7725	0.705737	0.0403094
KCNH8	0.778422	3.56166	2.77247	0.705824	0.0403491
RNF216	0.78132	3.54712	2.77144	0.705911	0.0403729
NGEF	0.87287	3.17422	2.77068	0.705999	0.0404006
TMC5	0.785322	3.52555	2.7687	0.706086	0.0404165
RAPH1	0.859914	3.2179	2.76712	0.706173	0.040472
GRB10	0.835341	3.31189	2.76656	0.706259	0.0404998
CNKSR1	0.78884	3.50662	2.76616	0.706346	0.0405157
SMPD4	0.81039	3.41183	2.76491	0.706433	0.0405633
CPD	0.768443	3.59782	2.76472	0.70652	0.0405871
TMC8	0.859079	3.21674	2.76343	0.706606	0.0406109
ZBTB48	0.820342	3.36639	2.76159	0.706693	0.0406307
RBM27	0.760794	3.62961	2.76138	0.706779	0.0406585
HPS4	0.864172	3.18826	2.7552	0.706866	0.040718
FHIP1A	0.845045	3.2602	2.75501	0.706952	0.0407378
WBP11	0.748478	3.68052	2.75479	0.707038	0.0407656
ASIC4	0.846358	3.25149	2.75193	0.707125	0.040829
ABL1	0.842034	3.26507	2.7493	0.707211	0.0408409
CACHD1	0.811997	3.38561	2.7491	0.707297	0.0408608
RANBP10	0.855908	3.21027	2.7477	0.707383	0.0408925
PDE4C	0.851538	3.22257	2.74414	0.707469	0.0409718
SCAPER	0.759779	3.60954	2.74245	0.707555	0.0410353
CNTN5	0.777225	3.52702	2.74129	0.707641	0.0410472
TMEM132D	0.892925	3.06925	2.74061	0.707727	0.0410869
ARHGAP17	0.804524	3.40506	2.73946	0.707813	0.0411067
PGLYRP2	0.827043	3.31123	2.73853	0.707899	0.0411345
XYLT1	0.829965	3.29868	2.73779	0.707984	0.0411741
DNAI4	0.7539	3.63123	2.73758	0.70807	0.0411979
GBP1	0.812936	3.36537	2.73583	0.708156	0.0412178
VWCE	0.782422	3.49338	2.7333	0.708241	0.041305
ECE1	0.832135	3.28294	2.73185	0.708327	0.0413368
ARRB2	0.820236	3.33019	2.73155	0.708412	0.0413685
PRKAG2	0.795139	3.43527	2.73151	0.708497	0.0413923
HNRNPM	0.815417	3.34969	2.73139	0.708582	0.0414002
TRMT2A	0.829721	3.2886	2.72862	0.708668	0.0414558
TMEM201	0.862965	3.16057	2.72746	0.708753	0.041551
NOP14	0.788898	3.45579	2.72626	0.708838	0.0416105
TUBGCP3	0.762618	3.57001	2.72255	0.708923	0.0416858
IL16	0.827255	3.28916	2.72098	0.709008	0.0417215
HNF4A	0.830514	3.27576	2.72057	0.709093	0.0417652
CNTRL	0.761671	3.56967	2.71891	0.709178	0.0418207
ANKS3	0.809201	3.35768	2.71704	0.709262	0.0419
PRTG	0.807466	3.36286	2.7154	0.709347	0.0419476
BRAF	0.766225	3.5422	2.71412	0.709432	0.0419595
DAB2IP	0.878459	3.08786	2.71256	0.709517	0.0419913
TBC1D2	0.843948	3.2135	2.71203	0.709601	0.0420428
COL15A1	0.799011	3.39409	2.71192	0.709686	0.0420627
ZYX	0.819243	3.30917	2.71101	0.70977	0.0420825
CEP152	0.751616	3.60589	2.71024	0.709854	0.0421222
ALOX12	0.818626	3.30907	2.70889	0.709939	0.0421539
STK36	0.790779	3.42317	2.70697	0.710023	0.0421817
CYP4F12	0.861778	3.13994	2.70593	0.710107	0.0422412
ROR1	0.84746	3.19215	2.70522	0.710191	0.0422927
MTHFD1	0.80714	3.35098	2.70471	0.710275	0.0423681
BRD3	0.882699	3.06344	2.70409	0.710359	0.0424316
ZBTB40	0.824676	3.2786	2.70378	0.710443	0.0424673
ZC3HAV1	0.815327	3.31408	2.70206	0.710527	0.042499
PES1	0.802594	3.36523	2.70091	0.710611	0.0425942
ZBTB11	0.756522	3.56761	2.69898	0.710694	0.0426021
IMPDH1	0.827438	3.26039	2.69777	0.710778	0.0426378
CHERP	0.830896	3.24321	2.69477	0.710862	0.0426577
EPHB1	0.824585	3.26802	2.69476	0.710945	0.0426894
GAL3ST4	0.809973	3.32684	2.69465	0.711029	0.042737
SLC22A12	0.843331	3.19212	2.69201	0.711112	0.0428005
TRIM42	0.79863	3.36737	2.68928	0.711195	0.0428163
CTIF	0.824813	3.25387	2.68383	0.711279	0.0428877
SEMA6D	0.802859	3.34153	2.68278	0.711362	0.0429274
AP3B2	0.830163	3.23126	2.68247	0.711446	0.0429552
TET3	0.837825	3.2003	2.68129	0.711529	0.0429909
ENGASE	0.813041	3.2965	2.68019	0.711612	0.0430424
SF3B2	0.804716	3.33021	2.67987	0.711695	0.043094
PSMD2	0.769442	3.4827	2.67973	0.711778	0.0431416
BAZ2B	0.743926	3.60138	2.67916	0.711861	0.0431694
DDX17	0.80978	3.30443	2.67586	0.711944	0.0432447
MED23	0.772319	3.46437	2.6756	0.712027	0.0432527
DNAJC11	0.778992	3.43343	2.67462	0.71211	0.0433122
LRRC8A	0.905255	2.95342	2.6736	0.712192	0.0433836
LMNA	0.820989	3.25655	2.6736	0.712275	0.0434153
FLYWCH1	0.850517	3.14267	2.67289	0.712357	0.0434431
CYP2W1	0.880602	3.03236	2.6703	0.71244	0.0434748
CHAT	0.796204	3.35239	2.66918	0.712522	0.0435065
SLC6A5	0.837452	3.18686	2.66884	0.712605	0.0435502
BRIP1	0.799011	3.33953	2.66832	0.712687	0.04357
FGFRL1	0.871687	3.05998	2.66735	0.712769	0.0436057
MLPH	0.81684	3.265	2.66698	0.712852	0.0436374
SH2D3C	0.853209	3.12582	2.66698	0.712934	0.0436811
PXN	0.790939	3.36712	2.66319	0.713016	0.0438437
[truncated: 522 more rows]

## Sheet: 4C
gene	BF.cls1	BF.cls2	BF.total	qval	pval
CHD2	9.09204e+12	3.66952e+06	3.33635e+19	0	6.78887e-07
CHD8	1.00051e+23	15.7041	1.57121e+24	0	6.78887e-07
KDM5B	4.98939e+08	1.07195e+09	5.3484e+17	0	6.78887e-07
SCN2A	323279119469571	434969415764985	1.40617e+29	0	6.78887e-07
PTEN	6.69106e+07	2.74453e+06	183638316472598	2.06724e-14	6.78887e-07
FOXP1	9.50667e+08	64565.8	6.13806e+13	6.88338e-14	6.78887e-07
KMT2C	8.16792e+06	4.19063e+06	3.42288e+13	1.38302e-13	6.78887e-07
ADNP	1.24779e+09	16145	2.01455e+13	2.38906e-13	6.78887e-07
NF1	3.2742e+08	34067.8	1.11545e+13	4.01617e-13	6.78887e-07
SHANK3	2.98963e+10	30.6938	9.17631e+11	2.432e-12	6.78887e-07
SRCAP	797454	247697	1.97527e+11	1.09554e-11	6.78887e-07
ANKRD11	1.98237e+07	4740.28	9.39699e+10	2.68918e-11	6.78887e-07
DYNC1H1	26861.8	2.66603e+06	7.16142e+10	4.52317e-11	6.78887e-07
WDFY3	4.17173e+08	31.704	1.32261e+10	1.44612e-10	6.78887e-07
ASH1L	7.07558e+09	1.0563	7.4739e+09	3.0445e-10	6.78887e-07
SH2D4A	1.33762e+09	2.27803	3.04715e+09	6.7513e-10	6.78887e-07
KMT5B	3.7769e+07	52.6357	1.988e+09	1.19761e-09	6.78887e-07
NAA15	8.40363e+07	15.5838	1.30961e+09	1.93709e-09	6.78887e-07
CUL3	1.69827e+09	0.565411	9.60219e+08	2.87657e-09	6.78887e-07
KDM6B	1.06835e+07	50.3771	5.38205e+08	4.49787e-09	6.78887e-07
TANC2	3.15391e+07	7.65191	2.41335e+08	8.03268e-09	6.78887e-07
GRIN2B	2.06015e+06	68.5264	1.41175e+08	1.37851e-08	6.78887e-07
BRD4	8.39832	1.42362e+07	1.1956e+08	2.00951e-08	6.78887e-07
HMCN2	98.3422	1.13907e+06	1.12019e+08	2.63251e-08	6.78887e-07
TRIP12	99.0662	913808	9.05274e+07	3.36673e-08	6.78887e-07
MACF1	1.37136	5.94926e+07	8.15856e+07	4.13295e-08	6.78887e-07
CIC	4192.56	8957.64	3.75554e+07	5.85365e-08	6.78887e-07
FSIP2	0.255242	1.35308e+08	3.45364e+07	7.60939e-08	6.78887e-07
KMT2A	402528	74.2151	2.98737e+07	9.54014e-08	6.78887e-07
MED13L	1.03783e+06	23.3979	2.4283e+07	1.18303e-07	6.78887e-07
EP300	4.76979	3.93578e+06	1.87728e+07	1.47135e-07	6.78887e-07
ANK2	8.42385e+06	2.21622	1.86691e+07	1.74341e-07	6.78887e-07
SMAD6	152222	63.1671	9.61539e+06	2.28936e-07	6.78887e-07
STXBP1	100999	53.28	5.38121e+06	3.2605e-07	6.78887e-07
SYNGAP1	1195.37	4406.3	5.26717e+06	4.19798e-07	6.78887e-07
UBR4	2.68652	1.85771e+06	4.99078e+06	5.13887e-07	6.78887e-07
GIGYF1	565333	6.88869	3.8944e+06	6.31857e-07	6.78887e-07
DST	17053.1	211.963	3.61463e+06	7.53555e-07	6.78887e-07
MUC16	0.0256215	1.02843e+08	2.63499e+06	9.19121e-07	6.78887e-07
PKD1	94.0011	24072.6	2.26285e+06	1.10605e-06	6.78887e-07
BRSK2	102799	13.8146	1.42013e+06	1.40539e-06	6.78887e-07
LRP1	9037.67	89.2347	806474	1.93285e-06	6.78887e-07
NBEA	2315.45	284.591	658954	2.55843e-06	6.78887e-07
TLK2	153.359	3891.01	596721	3.22391e-06	6.78887e-07
SPTBN1	102.517	5352.85	548758	3.92166e-06	6.78887e-07
DNAH10	39.5492	13056	516355	4.6363e-06	6.78887e-07
ARID1B	139.849	3611.55	505070	5.33802e-06	6.78887e-07
PCLO	1509.46	212.185	320284	6.46262e-06	6.78887e-07
OBSCN	0.0548302	5.78223e+06	317041	7.5537e-06	6.78887e-07
CPT1B	205.144	1294.99	265659	8.83293e-06	6.78887e-07
FCRL3	4124.65	61.3626	253100	1.01316e-05	6.78887e-07
PSMD12	98632.2	2.48545	245145	1.14271e-05	6.78887e-07
LRP1B	4.55731	47405.4	216041	1.28707e-05	6.78887e-07
TET3	197.132	1004.49	198018	1.44091e-05	6.78887e-07
DOCK4	129.926	1378.87	179151	1.60752e-05	6.78887e-07
ZMYM2	3160.75	55.8883	176649	1.77086e-05	6.78887e-07
NRXN1	120.376	1286.98	154922	1.95492e-05	6.78887e-07
HECTD4	1416.31	106.154	150347	2.13908e-05	6.78887e-07
SHANK2	48477.1	2.80673	136062	2.33947e-05	6.78887e-07
TCF20	135.069	865.301	116875	2.57138e-05	6.78887e-07
TSC2	127.37	776.943	98959.3	2.84392e-05	6.78887e-07
MINK1	0.311451	316310	98515.3	3.10906e-05	6.78887e-07
NALCN	88.3744	1067.24	94316.5	3.3794e-05	6.78887e-07
KMT2E	75904.4	1.19455	90671.6	3.65395e-05	6.78887e-07
RIMS1	2590	34.2289	88652.8	3.92739e-05	6.78887e-07
MAPK8IP3	6.65365	12738.7	84758.6	4.20745e-05	6.78887e-07
AKAP9	2.28897	30896	70719.8	4.54554e-05	6.78887e-07
ZNF532	9.30473	7235.43	67323.7	4.8936e-05	6.78887e-07
POGZ	89.121	649.076	57846.2	5.29855e-05	6.78887e-07
MYCBP2	1735.41	32.2799	56018.8	5.70722e-05	6.78887e-07
FBN1	79.5741	612.823	48764.8	6.17539e-05	6.78887e-07
ZNF292	27986.7	1.66155	46501.3	6.65688e-05	6.78887e-07
CSMD1	2.52169	14955.2	37712.4	7.2555e-05	6.78887e-07
PNN	4839.11	7.29147	35284.2	7.88474e-05	6.78887e-07
DLL1	5155.39	6.84233	35274.9	8.49739e-05	6.78887e-07
SYNE1	14.0647	2093.44	29443.8	9.23411e-05	6.78887e-07
EBF3	4219.37	6.63254	27985.2	9.99532e-05	6.78887e-07
GRIN2A	8.2527	3350.01	27646.7	0.000107477	6.78887e-07
RREB1	3448.38	7.87626	27160.3	0.000114965	6.78887e-07
ARHGEF28	0.300236	80331.3	24118.4	0.000123367	6.78887e-07
ATXN7	10.9094	1574.96	17181.9	0.000135481	6.78887e-07
ADGRB1	119.443	141.298	16877.1	0.000147543	6.78887e-07
CYFIP2	2461.52	6.05206	14897.3	0.000161112	1.35777e-06
SLC4A10	230.334	61.4488	14153.7	0.000175153	1.35777e-06
LRFN2	297.512	46.9485	13967.7	0.000189074	1.35777e-06
DNAH14	50.3006	262.079	13182.7	0.000203611	1.35777e-06
MEF2C	232.989	54.6049	12722.3	0.000218411	1.35777e-06
SATB2	253.78	45.7763	11617.1	0.000234484	1.35777e-06
PPP3CA	230.887	48.8328	11274.8	0.000250752	1.35777e-06
HERC1	2.44918	4357.1	10671.3	0.000267714	1.35777e-06
RYR3	784.093	11.3376	8889.76	0.000288208	1.35777e-06
YTHDC1	5.37551	1612.35	8667.21	0.000308851	1.35777e-06
DSCAM	1844.92	4.55207	8398.22	0.000329802	1.35777e-06
TBL1XR1	13.3046	623.062	8289.61	0.000350621	1.35777e-06
SORBS1	5.87943	1317.32	7745.07	0.00037269	1.35777e-06
NR3C2	2123.62	3.63532	7720.06	0.000394382	1.35777e-06
CRYBG3	6.95362	1034.63	7194.41	0.00041747	1.35777e-06
KCNMA1	7.86306	902.965	7100.06	0.000440444	1.35777e-06
CTNNB1	3440.62	2.04355	7031.07	0.000463217	1.35777e-06
CACNA1E	1657.72	3.96906	6579.59	0.000487379	1.35777e-06
RB1CC1	154.585	40.1534	6207.1	0.000512768	1.35777e-06
NSD1	2.83259	2025.18	5736.52	0.000540106	1.35777e-06
CDK13	153.629	37.1074	5700.78	0.000567112	1.35777e-06
DYRK1A	3674.09	1.53842	5652.29	0.000593873	1.35777e-06
ADGRV1	3.15174	1737.31	5475.53	0.00062115	1.35777e-06
IFT88	308.801	17.5407	5416.6	0.000648267	1.35777e-06
SETD2	1413.15	3.7201	5257.05	0.000675864	1.35777e-06
CLEC16A	3304.6	1.51251	4998.23	0.00070467	2.71555e-06
PPP1R12A	11.9963	413.024	4954.74	0.000733252	2.71555e-06
EP400	3.4731	1424.98	4949.1	0.000761353	2.71555e-06
SPEN	14.4332	325.024	4691.14	0.000790835	2.71555e-06
SLTM	106.27	42.7102	4538.8	0.000820994	2.71555e-06
MUC2	0.53052	7979.69	4233.38	0.000853269	2.71555e-06
SMARCC2	2962.95	1.42464	4221.12	0.000885092	2.71555e-06
RAPGEF1	141.899	28.5768	4055.02	0.000917949	4.07332e-06
MBD5	163.381	24.2743	3965.96	0.000951139	4.07332e-06
ZBTB39	0.780429	5058.33	3947.67	0.000983949	4.07332e-06
HYDIN	130.381	30.2358	3942.18	0.00101626	4.07332e-06
VPS13A	4.30245	884.883	3807.16	0.00104945	4.07332e-06
TAOK1	2437.29	1.55226	3783.31	0.00108234	4.07332e-06
PCDHGA8	4694.84	0.764839	3590.8	0.0011169	4.07332e-06
CACNA1I	0.276635	12461	3447.16	0.00115268	4.07332e-06
IRF2BPL	321.489	10.1505	3263.27	0.00119037	4.07332e-06
USP34	3.51659	918.92	3231.46	0.00122791	4.07332e-06
RYR2	0.157973	20432.7	3227.81	0.0012649	4.07332e-06
PSMC5	12.9585	246.154	3189.79	0.00130185	4.07332e-06
RAPGEF2	2488.36	1.25675	3127.25	0.00133915	4.07332e-06
FAT2	1.37611	2173.65	2991.17	0.001378	4.07332e-06
MTR	0.429983	6884.95	2960.41	0.00141676	4.07332e-06
SRRM2	30.1597	98.046	2957.04	0.00145497	4.07332e-06
UBA3	230.797	12.6725	2924.77	0.00149313	4.07332e-06
PTPN11	8.84385	329.086	2910.39	0.00153096	4.07332e-06
MYT1L	146.306	19.8597	2905.59	0.00156829	4.07332e-06
SLC6A1	13.5027	211.521	2856.11	0.0016059	4.07332e-06
MYO7A	0.214967	13278	2854.34	0.00164299	4.07332e-06
ZNF143	280.954	10.1007	2837.83	0.00167981	4.07332e-06
LEMD3	246.029	10.9859	2702.84	0.0017185	4.07332e-06
PRPF8	0.158753	16637.5	2641.25	0.00175781	4.07332e-06
THSD7A	4.11849	637.204	2624.31	0.00179687	4.07332e-06
EXT1	5003.82	0.518074	2592.35	0.00183601	4.07332e-06
ARVCF	3724.54	0.688173	2563.13	0.00187517	4.07332e-06
ZEB1	240.614	10.6513	2562.85	0.00191379	4.07332e-06
TCF12	4890.91	0.523197	2558.91	0.00195195	4.07332e-06
ASXL3	2474.8	0.974505	2411.71	0.00199268	4.07332e-06
UNC79	4.35047	547.879	2383.53	0.00203347	4.07332e-06
INTS6	233.216	10.0762	2349.93	0.00207448	4.07332e-06
TCF7L1	257.351	8.7142	2242.61	0.00211752	5.43109e-06
ARHGAP35	225.612	9.86746	2226.21	0.00216039	5.43109e-06
CHD9	74.9987	29.2522	2193.87	0.00220352	5.43109e-06
GAPVD1	7.12519	302.622	2156.24	0.00224706	5.43109e-06
CAPRIN1	4237.92	0.506511	2146.55	0.00229028	5.43109e-06
SLC4A2	2619.98	0.818408	2144.21	0.002333	5.43109e-06
PCK1	5774.8	0.363805	2100.9	0.00237633	5.43109e-06
CFAP70	204.357	10.0985	2063.7	0.00242014	5.43109e-06
PKHD1	0.180887	11161.8	2019.04	0.00246467	5.43109e-06
CDAN1	129.907	15.3678	1996.38	0.0025093	5.43109e-06
SOCS7	210.846	9.4683	1996.36	0.00255337	5.43109e-06
HBS1L	0.638439	3081	1967.03	0.00259776	5.43109e-06
TRAPPC11	7.17919	269.453	1934.46	0.00264259	5.43109e-06
ACTG1	0.748798	2489.58	1864.19	0.00268913	5.43109e-06
EHMT1	104.882	17.5505	1840.74	0.00273589	6.78887e-06
CELF4	194.036	9.39003	1822	0.0027827	6.78887e-06
PCDH15	75.6885	23.9414	1812.09	0.00282929	6.78887e-06
STAB2	3.82458	468.824	1793.06	0.00287597	6.78887e-06
TNRC18	7.21526	239.934	1731.18	0.00292434	6.78887e-06
CHD3	3.15942	542.484	1713.93	0.00297277	6.78887e-06
TNPO3	6.58663	259.52	1709.36	0.0030208	6.78887e-06
FN1	2.90241	571.851	1659.75	0.00307018	6.78887e-06
ZNF574	0.604685	2656.53	1606.37	0.00312119	8.14664e-06
WDR5	0.63535	2523.94	1603.58	0.00317171	8.14664e-06
ZBTB7A	16.2575	97.9911	1593.09	0.00322208	8.14664e-06
AFDN	79.8751	19.6323	1568.13	0.00327295	8.14664e-06
FBXO38	6.45379	241.979	1561.68	0.00332351	8.14664e-06
TENM3	4.29	363.805	1560.73	0.00337353	8.14664e-06
U2SURP	173.131	8.89098	1539.3	0.00342393	8.14664e-06
ABCA7	0.175142	8550.76	1497.6	0.00347566	9.50441e-06
EMSY	182.843	8.18212	1496.05	0.00352687	9.50441e-06
CARD11	0.282648	5216.56	1474.45	0.00357853	9.50441e-06
ATXN2	206.057	7.14289	1471.84	0.00362974	9.50441e-06
FAM168B	15.5923	93.5014	1457.9	0.00368105	9.50441e-06
FGD4	161.239	8.88301	1432.29	0.00373304	9.50441e-06
MPRIP	7.67946	185.151	1421.86	0.00378498	9.50441e-06
LMTK3	11.2066	125.006	1400.9	0.00383742	9.50441e-06
TG	48.4486	28.7182	1391.36	0.00388978	9.50441e-06
PRKDC	5.91886	232.455	1375.87	0.00394238	9.50441e-06
DNAH5	1.23982	1073.63	1331.11	0.00399685	1.08622e-05
CTCF	0.54023	2439.38	1317.83	0.00405148	1.08622e-05
PCDHGB3	0.68183	1922.34	1310.71	0.00410593	1.08622e-05
DBX2	16.5439	74.6747	1235.41	0.00416435	1.35777e-05
ADAMTS9	2.881	426.552	1228.9	0.00422257	1.35777e-05
APAF1	0.485161	2468.68	1197.71	0.00428222	1.35777e-05
COL12A1	56.3862	21.17	1193.69	0.00434152	1.35777e-05
BROX	320.744	3.7156	1191.76	0.00440033	1.35777e-05
NPAS3	219.565	5.38051	1181.37	0.00445924	1.35777e-05
CHAMP1	15.7556	74.3206	1170.97	0.00451825	1.35777e-05
TPR	5.25509	219.557	1153.79	0.00457786	1.35777e-05
TNXB	0.283782	4015.53	1139.53	0.00463787	1.35777e-05
MSL2	13.732	82.4595	1132.33	0.00469779	1.49355e-05
TBR1	14.6869	76.5535	1124.33	0.00475769	1.49355e-05
EMP1	348.552	3.19199	1112.57	0.00481786	1.49355e-05
HACE1	14.8253	73.4534	1088.97	0.0048792	1.49355e-05
RAD9B	313.901	3.45273	1083.81	0.00494034	1.49355e-05
PRICKLE2	3297.44	0.319949	1055.01	0.00500315	1.62933e-05
LTBP3	0.404861	2555.44	1034.6	0.00506702	1.62933e-05
CACNA1B	4.23849	242.805	1029.13	0.00513073	1.62933e-05
PHRF1	3.9058	253.268	989.215	0.00519731	1.90088e-05
NR2F1	14.5779	67.2908	980.957	0.00526399	1.90088e-05
GSE1	9.38524	103.476	971.143	0.00533094	1.90088e-05
ZNF814	18.0962	53.3375	965.208	0.0053978	1.90088e-05
EPB41L1	0.519376	1850.26	960.981	0.00546442	1.90088e-05
DVL3	192.703	4.9766	959.008	0.00553059	1.90088e-05
GNAS	0.596136	1601.51	954.715	0.00559655	1.90088e-05
ACHE	0.476489	1974.59	940.87	0.00566321	1.90088e-05
EML5	108.579	8.49556	922.438	0.00573105	2.03666e-05
ECPAS	111.99	7.835	877.442	0.00580297	2.03666e-05
TNRC6B	131.864	6.62612	873.747	0.00587464	2.03666e-05
FRY	55.1172	15.8469	873.434	0.00594568	2.03666e-05
MORN4	312.522	2.78468	870.273	0.00601641	2.03666e-05
SEMA5A	8.1776	104.587	855.272	0.00608818	2.30821e-05
ATP12A	170.343	4.93822	841.189	0.0061609	2.44399e-05
ABR	7.55627	111.2	840.256	0.00623308	2.44399e-05
LZTR1	7.78657	107.47	836.825	0.00630501	2.44399e-05
ATIC	0.492846	1658.52	817.397	0.0063786	2.44399e-05
MGA	5.92396	133.349	789.954	0.00645498	2.57977e-05
GNAO1	13.0963	59.5759	780.222	0.00653195	2.57977e-05
KCTD1	0.605615	1278.53	774.295	0.00660902	2.57977e-05
IFT140	6.6234	116.832	773.827	0.00668548	2.57977e-05
CLTC	5.88788	129.46	762.245	0.00676282	2.57977e-05
CHD7	4.48586	165.902	744.215	0.006842	2.57977e-05
DSPP	317.928	2.28253	725.682	0.00692319	2.85132e-05
ZNF536	0.666891	1061.2	707.703	0.0070064	3.25866e-05
HSPA2	322.671	2.13175	687.854	0.00709206	3.53021e-05
CFAP54	111.704	6.08711	679.952	0.00717829	3.53021e-05
HPS6	12.1369	54.4869	661.303	0.00726697	3.53021e-05
NCKAP1	9.70207	67.8696	658.475	0.00735539	3.80177e-05
ATN1	7.06392	91.1892	644.154	0.00744562	3.80177e-05
USP19	5.91333	104.982	620.791	0.00753951	4.07332e-05
KCNU1	243.788	2.53519	618.049	0.00763315	4.07332e-05
FBXO11	11.4693	51.6352	592.22	0.00773127	4.2091e-05
ITSN1	1772.84	0.330008	585.051	0.00783012	4.2091e-05
AUTS2	126.007	4.37544	551.335	0.00793586	4.61643e-05
BCL11B	328.729	1.6675	548.154	0.0080415	4.61643e-05
TBCEL	208.493	2.57246	536.341	0.0081492	4.61643e-05
USH2A	46.9414	11.187	525.132	0.00825891	4.75221e-05
PALS1	224.516	2.31675	520.148	0.00836904	4.75221e-05
MOGS	238.126	2.15748	513.752	0.00848	5.02376e-05
ZBTB10	205.645	2.48077	510.157	0.00859103	5.02376e-05
ARHGAP5	241.465	2.05119	495.289	0.00870536	5.02376e-05
PCNX2	3.96504	122.754	486.726	0.00882128	5.02376e-05
PBX1	236.447	2.05329	485.493	0.00893664	5.02376e-05
MIB1	7.80078	62.1511	484.827	0.00905128	5.02376e-05
SH3RF3	13.0885	36.9174	483.194	0.0091655	5.02376e-05
DHX29	221.468	2.17749	482.246	0.0092791	5.15954e-05
MAN1A1	241.015	1.95568	471.348	0.00939512	5.43109e-05
PHF21A	225.118	2.0754	467.209	0.00951152	5.43109e-05
ROBO1	91.8037	5.08903	467.192	0.00962702	5.43109e-05
PALS2	201.946	2.29161	462.782	0.00974301	5.70265e-05
NAV1	0.366365	1244.8	456.052	0.00986027	5.83842e-05
ZBTB18	0.729212	618.85	451.272	0.00997819	5.9742e-05
RABL6	0.509965	883.197	450.399	0.0100955	5.9742e-05
AGO1	0.337651	1319.02	445.369	0.0102136	5.9742e-05
KDM2A	0.301733	1452.35	438.222	0.0103332	5.9742e-05
SECISBP2L	7.43678	58.6858	436.434	0.0104525	5.9742e-05
DNAJC13	0.306061	1421.93	435.197	0.0105714	5.9742e-05
DYRK1B	11.5896	37.472	434.287	0.0106897	5.9742e-05
TROAP	8.99783	46.6965	420.167	0.0108121	6.38153e-05
FAM222B	246.405	1.69791	418.373	0.0109343	6.38153e-05
CYP26C1	0.760073	549.399	417.583	0.0110559	6.38153e-05
PHF2	142.778	2.89098	412.768	0.0111784	6.51731e-05
CEP85L	232.99	1.76079	410.248	0.011301	6.65309e-05
TRIO	0.198276	2011.8	398.891	0.011427	7.06042e-05
PITPNB	410.414	0.96785	397.219	0.0115528	7.06042e-05
CEMIP2	0.325216	1121.76	364.815	0.0116919	7.87508e-05
ATP2C1	170.618	2.12534	362.621	0.0118309	8.01086e-05
ZNF598	183.99	1.90682	350.836	0.0119747	8.14664e-05
NLRX1	8.13824	42.528	346.103	0.0121199	8.14664e-05
DSCAML1	117.368	2.93156	344.072	0.012265	8.28242e-05
PHIP	164.792	2.06106	339.647	0.0124115	8.41819e-05
CASKIN1	7.47367	45.2901	338.483	0.0125575	8.41819e-05
TLN2	4.56605	73.9933	337.857	0.0127028	8.41819e-05
NPHP1	0.659782	509.461	336.133	0.012848	8.55397e-05
NCL	172.386	1.91665	330.403	0.0129952	8.9613e-05
AKAP11	7.73564	42.7043	330.345	0.0131415	8.9613e-05
APOBEC2	0.788873	407.085	321.138	0.0132919	9.50441e-05
ARHGEF18	5.72323	55.9197	320.042	0.0134419	9.50441e-05
H2AC1	19.3836	16.3783	317.47	0.0135924	9.64019e-05
TRRAP	0.123862	2560.26	317.12	0.013742	9.64019e-05
DNAH8	3.48355	89.1846	310.68	0.0138944	0.000103191
SNX21	283.519	1.08731	308.273	0.0140472	0.000103191
BSN	3.35208	91.9055	308.075	0.014199	0.000103191
VPS13D	0.23764	1277.55	303.596	0.0143526	0.000107264
ATP10A	5.46392	54.5236	297.913	0.0145088	0.000108622
INPP5D	0.43987	675.879	297.299	0.0146643	0.000108622
UBB	401.526	0.738554	296.549	0.0148192	0.000108622
RUBCN	178.77	1.63272	291.882	0.0149762	0.000108622
ZNF555	0.87189	333.652	290.907	0.0151327	0.000108622
SMARCD2	141.877	2.00128	283.937	0.0152929	0.000111337
CYB561D1	16.0001	17.6643	282.632	0.015453	0.000115411
STK36	7.72493	36.2548	280.066	0.0156138	0.000116768
SEMA3G	8.22317	33.8801	278.602	0.0157745	0.000119484
RLF	7.95252	34.7631	276.454	0.0159358	0.000119484
IGSF10	133.944	2.03892	273.101	0.0160984	0.000120842
TERF1	17.2317	15.7776	271.875	0.0162609	0.000120842
DNAH11	0.130641	2065.46	269.834	0.0164237	0.000120842
ZNF211	17.1837	15.5108	266.534	0.0165881	0.000120842
GRIN1	0.424877	621.108	263.895	0.0167533	0.000120842
PTPN13	6.97533	37.6976	262.953	0.0169183	0.000120842
VPS13C	6.83473	37.3819	255.495	0.0170881	0.0001222
BCR	9.6697	26.3235	254.541	0.0172576	0.000123557
ASF1A	334.049	0.758015	253.214	0.0174271	0.000126273
MEMO1	336.799	0.751066	252.958	0.0175957	0.000126273
CEP350	0.271878	928.172	252.35	0.0177637	0.000126273
MYBPC1	176.429	1.41774	250.131	0.0179325	0.000127631
DNAH7	0.229086	1091.69	250.09	0.0181002	0.000127631
KCNA4	0.719267	346.652	249.336	0.0182676	0.000127631
B3GAT2	0.716291	343.398	245.973	0.0184367	0.000127631
WDFY4	0.332304	739.278	245.665	0.018605	0.000127631
CPLANE1	6.36221	37.7731	240.321	0.0187769	0.000131704
TRAPPC8	136.193	1.72897	235.474	0.0189521	0.000133062
PHF12	136.691	1.72036	235.158	0.0191265	0.00013442
PI16	0.677606	345.095	233.838	0.019301	0.00013442
TAF4	9.5448	23.8187	227.345	0.0194806	0.000135777
PIK3CA	0.428969	525.574	225.455	0.0196609	0.000135777
NOTCH1	5.7405	39.0916	224.405	0.0198411	0.000135777
ALDH9A1	0.598413	374.831	224.304	0.0200204	0.000135777
ATP6V0B	16.0837	13.9201	223.887	0.0201989	0.000137135
G3BP1	289.399	0.764439	221.228	0.020379	0.000139851
RNF212B	271.14	0.815111	221.009	0.0205582	0.000139851
RFX7	197.649	1.11638	220.651	0.0207367	0.000139851
PDE3B	0.62389	351.669	219.403	0.0209154	0.000142566
DIP2C	3.84128	56.8263	218.286	0.0210941	0.000143924
RBM15B	14.1166	15.3631	216.875	0.0212732	0.000145282
MYO5C	0.273949	789.981	216.414	0.0214517	0.000145282
LAMA3	3.23775	66.3775	214.914	0.0216306	0.000149355
SUPT16H	0.252911	845.775	213.906	0.0218096	0.000149355
EMC9	306.772	0.686095	210.475	0.0219911	0.000157502
TMC4	9.02233	23.1834	209.168	0.0221729	0.000160217
XIRP2	0.280736	742.51	208.449	0.0223545	0.000162933
CYB5D1	318.709	0.654011	208.439	0.022535	0.000162933
CACNA2D3	145.882	1.41684	206.693	0.0227163	0.000164291
MGAM	64.911	3.1463	204.23	0.0228993	0.000168364
ABCC8	0.334542	608.049	203.418	0.0230821	0.000169722
FLG2	0.953015	208.188	198.407	0.0232696	0.000180584
TCF7L2	152.109	1.29157	196.459	0.0234583	0.000184657
MAPK8IP1	8.8842	22.113	196.457	0.0236459	0.000184657
TMEM165	308.74	0.628989	194.194	0.0238352	0.000184657
MYOF	0.212966	910.612	193.929	0.0240236	0.000186015
TRPM5	7.07213	27.3775	193.617	0.0242114	0.00018873
PCSK5	7.26206	26.393	191.668	0.0244004	0.000194162
RAI1	119.199	1.59708	190.371	0.02459	0.000194162
NBEAL2	51.8989	3.6305	188.419	0.0247809	0.000196877
NOTCH4	4.66095	40.1579	187.174	0.0249723	0.00020095
CEMIP	136.515	1.36972	186.986	0.0251629	0.000203666
ZIC2	16.6343	11.0909	184.489	0.0253555	0.000206382
TENM4	0.382021	482.779	184.432	0.0255472	0.000206382
UPP2	13.685	13.3036	182.06	0.0257409	0.000209097
CELF2	0.632407	287.043	181.528	0.0259342	0.000211813
C7	0.521118	348.277	181.493	0.0261265	0.000211813
ZNF644	118.669	1.51443	179.716	0.02632	0.00021317
MAP4	8.29204	21.089	174.871	0.0265191	0.000221317
GRM1	9.89321	17.6541	174.656	0.0267175	0.000221317
PUF60	0.702904	244.361	171.762	0.0269188	0.000228106
CUL5	11.9406	14.0562	167.84	0.0271248	0.00023761
PPP1CC	268.688	0.623988	167.658	0.0273299	0.00023761
SMC6	0.466741	355.887	166.107	0.0275362	0.000238968
ANKHD1	4.76572	34.7671	165.69	0.0277421	0.000240326
DNMT3A	6.86997	24.1095	165.632	0.0279469	0.000241684
OPCML	303.474	0.537461	163.105	0.0281545	0.000248473
ADCY1	7.95252	20.497	163.003	0.0283611	0.00024983
CTTNBP2NL	303.661	0.536318	162.859	0.0285668	0.000251188
NUDT17	254.698	0.632785	161.169	0.0287741	0.000263408
UBA6	11.9716	13.4142	160.59	0.0289811	0.000263408
VIRMA	5.99898	26.506	159.009	0.0291896	0.000266124
STRIP2	0.521375	296.809	154.749	0.0294039	0.000272912
POLQ	5.16655	29.9393	154.683	0.0296172	0.000272912
ICE1	142.81	1.08239	154.577	0.0298296	0.000272912
DZIP3	0.542745	284.366	154.338	0.0300412	0.000272912
TECTB	13.2763	11.5839	153.792	0.0302526	0.000272912
GOPC	11.9282	12.8399	153.157	0.030464	0.000275628
ALKBH5	272.192	0.559755	152.361	0.0306756	0.000275628
ANKRD17	5.92609	25.1733	149.179	0.0308916	0.000279701
ZNFX1	0.27641	535.737	148.083	0.0311084	0.000281059
ZNF410	12.6101	11.7351	147.981	0.0313243	0.000281059
PPM1B	11.4399	12.884	147.391	0.0315401	0.000281059
UBASH3A	0.58026	249.28	144.647	0.0317597	0.000285132
CENPE	0.457043	315.244	144.08	0.0319793	0.000287848
KAT6B	6.77952	20.7761	140.852	0.0322038	0.000295995
TMEM8B	12.082	11.6266	140.472	0.0324279	0.000300068
XRCC3	284.772	0.491138	139.863	0.032652	0.000301426
INTS7	13.1475	10.5249	138.376	0.0328778	0.000308215
SCN7A	0.554036	247.551	137.152	0.0331049	0.000309572
DPP10	11.6725	11.7407	137.043	0.0333311	0.000309572
DGKZ	0.269824	504.174	136.038	0.0335581	0.000316361
PRMT2	256.576	0.529708	135.91	0.0337842	0.000316361
MRTFB	10.9479	12.07	132.141	0.0340169	0.000331297
PSMD6	243.958	0.539973	131.731	0.0342493	0.00033537
IGF2R	6.23818	21.1074	131.672	0.0344807	0.00033537
PDS5A	11.2224	11.6469	130.705	0.034713	0.000336728
ZFHX3	1.88098	69.3459	130.438	0.0349446	0.000338086
L1TD1	0.782276	166.47	130.225	0.0351756	0.000339443
BDP1	0.239002	542.723	129.712	0.0354065	0.000340801
RBM12	14.7053	8.79546	129.34	0.035637	0.000342159
TRIM8	13.1821	9.79895	129.17	0.0358668	0.000342159
LARP7	10.4676	12.2014	127.719	0.0360985	0.000344874
H2AC13	0.956472	131.83	126.092	0.0363327	0.000344874
ABTB2	0.506909	246.271	124.837	0.0365686	0.000353021
H2AC14	0.956571	130.054	124.406	0.0368043	0.000355737
ATOH1	0.932946	131.856	123.014	0.037042	0.00035981
WDR26	0.547696	224.414	122.911	0.0372788	0.000362525
SDK1	6.72138	18.2477	122.65	0.037515	0.000365241
CLCA2	0.429655	285.233	122.552	0.0377503	0.000366599
PPP2R5D	0.493636	247.658	122.253	0.0379852	0.000366599
OTOG	0.165341	736.561	121.783	0.03822	0.000367957
CHAF1B	12.5015	9.65619	120.717	0.0384561	0.000367957
PRMT9	12.424	9.57787	118.996	0.0386952	0.000376103
KIAA0586	13.1338	9.05756	118.96	0.0389333	0.000376103
SLC12A2	11.0876	10.7102	118.751	0.0391707	0.000376103
TMEM266	14.6024	8.09788	118.248	0.0394082	0.000381534
MADD	4.57415	25.8318	118.158	0.0396447	0.00038425
ZNF692	12.1054	9.74902	118.016	0.0398805	0.000385608
LAMC1	0.278555	423.575	117.989	0.0401152	0.000385608
SYNCRIP	219.659	0.532283	116.921	0.0403514	0.000388323
MAST1	7.21054	16.1771	116.645	0.0405871	0.000389681
WAC	195.049	0.596982	116.441	0.0408223	0.000391039
CHD5	3.53137	32.5969	115.112	0.0410596	0.000395112
ZBTB45	13.1464	8.72917	114.757	0.0412966	0.000399185
DMXL2	4.882	23.4432	114.45	0.0415333	0.000400543
FRAS1	0.205373	553.336	113.64	0.041771	0.000407332
CREBBP	0.276242	409.042	112.995	0.0420092	0.000411405
LONRF1	10.6945	10.532	112.634	0.0422471	0.000414121
CSPP1	9.66371	11.4594	110.74	0.0424889	0.000423625
SCN8A	4.98952	22.1847	110.691	0.0427297	0.000424983
PIDD1	169.064	0.652884	110.379	0.0429701	0.000427699
SCIN	10.61	10.3096	109.385	0.0432121	0.000430414
CLIP1	0.473238	230.559	109.109	0.0434537	0.000434487
KLHDC10	11.1846	9.72503	108.771	0.0436951	0.000435845
RYR1	0.0505251	2141.76	108.213	0.0439369	0.000442634
GNAI1	0.915324	117.512	107.562	0.0441794	0.000446707
IFNG	0.80554	133.069	107.193	0.0444217	0.000448065
DNAJB5	11.486	9.22862	106	0.0446662	0.000458927
RBM27	0.35018	299.608	104.917	0.0449126	0.000468432
PPM1D	182.308	0.574905	104.809	0.0451582	0.000468432
ITPR3	0.167578	624.358	104.629	0.0454032	0.000468432
ZNF516	13.1882	7.90487	104.251	0.0456481	0.00046979
KRTAP5-9	0.975098	106.745	104.087	0.0458924	0.000471147
SLX4	0.32047	324.072	103.855	0.0461363	0.000472505
ZFP28	11.8965	8.61169	102.449	0.046383	0.00048201
RNF216	0.387092	264.503	102.387	0.0466289	0.00048201
SLC27A3	233.764	0.437395	102.247	0.046874	0.00048201
SKOR1	12.4757	7.97698	99.5184	0.0471261	0.000498303
SKI	13.4056	7.36299	98.7055	0.0473796	0.000503734
HPD	230.352	0.424299	97.7381	0.0476348	0.000517312
DYNC2H1	4.03545	24.0107	96.894	0.0478916	0.000521385
SLC6A15	10.2927	9.31677	95.8944	0.0481503	0.000528174
GLS	0.820568	116.07	95.2436	0.04841	0.000533605
SHISA8	0.9019	105.511	95.1607	0.0486688	0.000533605
ATR	3.95557	24.0463	95.1167	0.0489267	0.000533605
SLC5A4	202.171	0.468354	94.6874	0.0491847	0.000533605
TACC1	193.488	0.489245	94.6632	0.0494418	0.000533605
ZBTB26	0.847761	111.267	94.3275	0.0496988	0.00053632
PPP4R1	166.293	0.56704	94.2947	0.0499547	0.00053632
PLEKHG7	10.2102	9.21307	94.0674	0.0502103	0.000539036
CCPG1	11.0882	8.47745	93.9997	0.050465	0.000539036
ZNF549	0.878601	106.925	93.9449	0.0507188	0.000539036
ARHGAP1	11.9509	7.81663	93.4157	0.0509732	0.000540394
RBPJ	8.36396	11.0986	92.8278	0.0512285	0.000544467
MUC5AC	9.12506	10.17	92.8016	0.0514827	0.000544467
RP1	0.805853	114.803	92.5145	0.0517367	0.000547183
SHE	10.7668	8.58813	92.4667	0.0519899	0.000547183
MANBA	0.451315	204.568	92.3245	0.0522424	0.000547183
ULK1	140.822	0.652951	91.9495	0.052495	0.000549898
KANSL1	5.55346	16.4472	91.3386	0.0527486	0.000556687
POLR1A	4.3947	20.7149	91.0357	0.0530022	0.000556687
PCM1	9.40253	9.67998	91.0163	0.0532547	0.000556687
INTS2	167.254	0.542864	90.7961	0.0535069	0.00056076
STRN	9.12707	9.86101	90.0022	0.0537607	0.000574338
WFS1	0.538564	166.732	89.7956	0.0540141	0.000575696
TAPBP	10.64	8.4171	89.5576	0.0542673	0.000575696
FOXP2	160.253	0.558436	89.4909	0.0545196	0.000575696
FBXL4	176.443	0.505597	89.2089	0.0547718	0.000577054
NDNF	13.3287	6.67716	88.9979	0.0550237	0.000579769
TSKS	11.9584	7.44029	88.9738	0.0552746	0.000581127
MEGF8	0.185142	477.594	88.4229	0.0555264	0.000587916
MPHOSPH10	9.42195	9.36058	88.1948	0.0557779	0.000587916
TUT7	10.3229	8.54125	88.1703	0.0560284	0.000589274
C2orf68	0.798514	110.325	88.0959	0.0562782	0.000589274
RICTOR	0.329156	267.008	87.8872	0.0565276	0.000589274
CAD	85.5293	1.02232	87.4387	0.0567776	0.000593347
VANGL2	0.473469	184.553	87.38	0.0570267	0.000594705
ABCA5	8.79464	9.90902	87.1463	0.0572756	0.000594705
EPC2	8.96879	9.68679	86.8787	0.0575244	0.000594705
ADCY5	118.052	0.73297	86.5289	0.0577735	0.00059742
ABCC3	5.92183	14.5476	86.1483	0.0580228	0.000601494
RBFOX1	11.9106	7.22604	86.0663	0.0582714	0.000601494
ATAD2B	9.16474	9.38577	86.0182	0.0585192	0.000601494
PGGT1B	0.822041	104.243	85.6923	0.0587671	0.000605567
JAK1	0.390314	219.112	85.5224	0.0590146	0.000605567
COMTD1	0.82168	103.903	85.3751	0.0592616	0.000608282
DRAP1	0.854955	99.6584	85.2034	0.0595083	0.000610998
SYNE2	0.121786	689.455	83.9658	0.0597583	0.00062186
ZFYVE9	191.128	0.437789	83.6735	0.0600084	0.000624576
SBNO1	0.40545	204.446	82.8927	0.0602603	0.000632722
RELN	0.186881	442.934	82.7761	0.0605117	0.000632722
EML4	7.81616	10.4635	81.7841	0.0607657	0.000643585
TSPEAR	199.556	0.408427	81.5042	0.0610197	0.0006463
ZNF791	0.911169	89.2579	81.3291	0.0612734	0.0006463
ZNF431	0.693165	116.22	80.5593	0.0615289	0.000651731
OSBPL8	8.83995	9.08916	80.3478	0.0617843	0.000655804
ABCB9	12.7278	6.24381	79.4702	0.062042	0.000662593
HOXB8	0.77299	101.945	78.8029	0.0623012	0.000672098
EIF3B	0.396817	197.643	78.4282	0.0625609	0.000674813
SHANK1	0.324771	240.726	78.1807	0.0628206	0.000676171
AMIGO1	0.889958	87.8191	78.1553	0.0630794	0.000676171
BAHCC1	19.7205	3.89718	76.8543	0.0633423	0.000691107
PAXIP1	10.3933	7.36043	76.499	0.0636056	0.000693822
PHLDA1	0.857136	88.823	76.1334	0.0638694	0.000697895
PLA2G7	0.733918	103.369	75.864	0.0641333	0.000700611
KIF2C	158.445	0.469599	74.4055	0.0644021	0.000710115
ENTPD2	200.943	0.369167	74.1817	0.0646709	0.000711473
CSMD2	5.29126	13.7748	72.8861	0.0649442	0.00073184
MAP4K5	0.735448	99.0049	72.813	0.0652168	0.00073184
CCDC171	145.205	0.498119	72.3294	0.0654904	0.000737271
TALDO1	10.4153	6.94098	72.2925	0.0657631	0.000737271
HEY1	0.789911	91.4727	72.2553	0.0660349	0.000738629
DDN	0.883423	80.7184	71.3085	0.0663099	0.000752206
H2AC17	18.7384	3.80175	71.2389	0.0665841	0.000752206
H4C6	18.7983	3.77389	70.9427	0.0668586	0.000758995
DHRS7	0.833474	85.0647	70.8992	0.0671323	0.000758995
FIGNL2	0.990855	71.2922	70.6402	0.067406	0.000760353
COPB2	8.60007	8.1716	70.2763	0.0676804	0.000761711
HDAC4	7.62982	9.13787	69.7203	0.0679563	0.000767142
TMPRSS9	0.454154	150.958	68.5582	0.0682364	0.00078072
FANCE	9.70078	7.0482	68.373	0.0685164	0.000783435
PAK2	17.4754	3.87062	67.6408	0.0687987	0.000790224
ATAD2	7.30865	9.24839	67.5933	0.0690803	0.000791582
PAQR8	0.842026	80.1013	67.4474	0.0693614	0.000791582
ASXL2	10.3681	6.47179	67.0999	0.0696432	0.000798371
MYH10	3.80476	17.6274	67.068	0.0699241	0.000798371
MDN1	33.9644	1.96994	66.9078	0.0702047	0.000798371
WAPL	7.89814	8.46473	66.8556	0.0704845	0.000798371
ZNF43	0.741135	89.9406	66.6582	0.0707642	0.000798371
KDR	0.381573	174.477	66.5757	0.0710433	0.000801086
LRBA	0.271106	245.194	66.4736	0.0713218	0.000801086
ZNF569	0.696979	94.7279	66.0234	0.0716015	0.00080516
ZMYND11	8.14002	8.07753	65.7512	0.0718815	0.000807875
SNRNP200	4.27004	15.2153	64.97	0.0721643	0.000822811
NECTIN1	207.79	0.309195	64.2476	0.0724496	0.000839104
AP2S1	0.780923	82.1166	64.1267	0.0727345	0.000840462
LHX6	0.742809	85.9617	63.8531	0.0730197	0.000849966
SGSM1	0.405197	157.422	63.787	0.0733042	0.000849966
ZNF18	0.738466	85.8104	63.3681	0.0735898	0.000851324
SCN3A	0.288936	218.001	62.9881	0.0738763	0.000858113
MTHFD1L	8.89399	7.0653	62.8387	0.0741625	0.00085947
NCOA2	8.40263	7.3979	62.1618	0.0744512	0.000870333
CDK12	0.350493	177.055	62.0565	0.0747394	0.000870333
MAP3K12	7.4114	8.37193	62.0477	0.0750267	0.000870333
LRRK2	2.74004	22.6219	61.9848	0.0753132	0.00087169
DYNAP	18.0421	3.42607	61.8136	0.0755995	0.000879837
HDAC5	0.476855	129.356	61.6842	0.0758856	0.000881195
UBE2K	16.7556	3.68075	61.6731	0.0761706	0.000881195
RBM20	9.7841	6.2465	61.1164	0.0764576	0.000889341
NUAK1	8.79013	6.93159	60.9296	0.0767445	0.000889341
GRIK5	0.429177	141.887	60.8946	0.0770306	0.000890699
GTF2A1	17.621	3.45434	60.8689	0.0773158	0.000893415
SLC4A8	7.02661	8.6086	60.4893	0.077602	0.000894773
MED13	146.407	0.411763	60.2848	0.0778883	0.000898846
NUP155	6.74965	8.92711	60.2549	0.0781737	0.000898846
AP1B1	9.22088	6.52378	60.155	0.0784587	0.000906993
DLGAP2	0.484957	123.999	60.1343	0.0787428	0.000906993
FARP2	10.0982	5.95074	60.0921	0.0790261	0.000906993
PFN2	17.8023	3.36209	59.8529	0.0793097	0.000912424
IZUMO1R	0.77494	76.9986	59.6694	0.0795933	0.000912424
SNRPA	0.817843	72.6253	59.3961	0.0798773	0.000917855
KIF14	7.05624	8.38747	59.184	0.0801615	0.000924644
SMG6	0.221611	265.986	58.9453	0.0804461	0.000928717
LLPH	16.8711	3.49213	58.9161	0.0807297	0.000928717
BRD1	0.448901	131.142	58.8699	0.0810127	0.000928717
DLG4	140.596	0.41763	58.7173	0.0812955	0.000934148
PPP1R17	17.6958	3.31607	58.6804	0.0815775	0.000934148
POLR3B	7.17502	8.1611	58.5561	0.0818593	0.000936864
ELMOD3	0.680185	86.0005	58.4962	0.0821404	0.000936864
TAOK3	8.05246	7.26196	58.4766	0.0824206	0.000936864
CCT4	0.693516	84.2811	58.4503	0.0827	0.000936864
ZNF3	0.715897	81.5324	58.3688	0.0829789	0.000940937
TMEM214	8.44705	6.90892	58.36	0.0832569	0.000940937
FAT3	3.15196	18.4045	58.0102	0.0835359	0.00094501
P2RY11	0.95677	60.4743	57.86	0.0838147	0.000950441
ADGRF3	0.420156	137.323	57.6972	0.0840934	0.000955872
ZNF559	17.1905	3.35395	57.6561	0.0843715	0.000955872
UBAP2L	8.94838	6.43658	57.597	0.0846489	0.000955872
CCDC168	0.932944	61.259	57.1512	0.0849278	0.000965377
ASAH2	7.85617	7.25514	56.9976	0.0852067	0.000972166
NOL4L	10.4471	5.45228	56.9607	0.0854848	0.000973523
RPS15	17.7789	3.14905	55.9866	0.0857675	0.00099389
SIK3	9.50163	5.88605	55.9271	0.0860495	0.000996606
DOT1L	191.185	0.292085	55.8423	0.0863311	0.000996606
BCAT1	0.70559	79.0644	55.7871	0.086612	0.000996606
ILF3	8.79658	6.31499	55.5503	0.0868934	0.00100339
HOXD1	17.0334	3.25482	55.4407	0.0871744	0.00100611
PRRT1	17.1504	3.23251	55.439	0.0874545	0.00100611
TGFBR3L	16.8751	3.27712	55.3016	0.0877345	0.00101018
HNRNPUL2	147.924	0.37375	55.2865	0.0880136	0.00101154
LINGO1	0.656243	83.9835	55.1136	0.0882928	0.0010129
MAP10	0.937409	58.5499	54.8852	0.0885724	0.00101969
SPEG	0.113774	480.671	54.6879	0.0888522	0.00102376
BCL11A	13.2073	4.11908	54.4019	0.0891327	0.00102783
DCAF4L2	0.716332	75.6473	54.1886	0.0894135	0.00103055
CCDC82	0.651366	82.7577	53.9055	0.0896951	0.00104005
SRSF1	0.666213	80.6032	53.6989	0.089977	0.00104684
PYCR1	0.755054	71.0731	53.664	0.0902581	0.0010482
ZNF571	0.822918	64.4371	53.0264	0.0905421	0.00106449
PCIF1	8.42604	6.28163	52.9293	0.0908258	0.00106721
ZBTB14	18.0208	2.93579	52.9054	0.0911087	0.00106721
SPATA6L	0.625734	84.2147	52.696	0.0913919	0.00107536
ITGB3	8.0713	6.52641	52.6766	0.0916743	0.00107536
NEB	0.127307	413.735	52.6715	0.0919559	0.00107536
ALDH18A1	0.279293	188.285	52.5867	0.092237	0.00107807
CTDSPL2	16.607	3.15903	52.462	0.092518	0.0010835
GBE1	0.663411	78.7101	52.2172	0.0927995	0.00109301
ITGA2	6.5933	7.91524	52.1875	0.0930803	0.00109301
CNBD1	15.0352	3.4648	52.0941	0.0933608	0.00109572
KCNA3	15.4929	3.36037	52.0617	0.0936405	0.00109572
PSME4	0.247631	209.659	51.9181	0.0939203	0.00110387
PPM1A	0.652501	78.8362	51.4407	0.094202	0.00112152
ADAT3	0.953471	53.8007	51.2974	0.0944837	0.00112559
SNRK	0.63595	80.4486	51.1613	0.0947654	0.00112695
BAZ2B	6.06539	8.42126	51.0782	0.0950467	0.00112831
HEATR5B	0.314614	162.198	51.0297	0.0953274	0.00112831
ANKRD36C	0.409061	124.587	50.9635	0.0956076	0.00112831
PPP1R10	0.284998	178.667	50.9198	0.0958871	0.00112967
SYT1	0.664986	76.2697	50.7183	0.0961671	0.0011351
TCERG1	7.03732	7.20325	50.6916	0.0964463	0.0011351
MASP1	0.429118	117.946	50.6126	0.0967251	0.0011351
DIPK1C	0.819157	61.7252	50.5626	0.0970034	0.00113781
RPP30	15.9235	3.162	50.3501	0.097282	0.00114325
ODF3B	15.5011	3.24298	50.2696	0.0975604	0.00114325
MKRN2OS	15.6494	3.18717	49.8772	0.0978403	0.00115411
CNTNAP2	0.390233	127.745	49.8504	0.0981194	0.00115411
ARHGEF4	0.318854	156.299	49.8365	0.0983978	0.00115411
ZNF689	14.9462	3.29852	49.3003	0.0986788	0.00116768
VKORC1L1	16.1048	3.05467	49.1949	0.0989595	0.00116768
FAT1	24.7445	1.98266	49.06	0.0992402	0.00117312
TRAF7	0.43088	113.724	49.0015	0.0995204	0.00117312
MAP1B	5.12542	9.55564	48.9767	0.0997998	0.00117312
AMBRA1	0.3116	156.966	48.9108	0.100079	0.00117583
CCDC18	0.590495	82.8134	48.9009	0.100357	0.00117583
ARHGAP44	7.59876	6.39997	48.6318	0.100636	0.00118398
EPG5	0.263279	184.113	48.473	0.100915	0.00118805
LRRC40	15.6355	3.08452	48.228	0.101195	0.00119077
SIN3B	0.539687	89.3224	48.2061	0.101475	0.00119077
PLCH1	8.20095	5.87027	48.1418	0.101754	0.00119212
ZBTB20	16.2358	2.9637	48.1182	0.102032	0.00119348
NCOA3	6.17156	7.77485	47.983	0.10231	0.0011962
CCAR2	0.43118	111.267	47.9759	0.102587	0.00119756
NBPF8	15.6698	3.05919	47.9368	0.102864	0.00120027
PINX1	17.6307	2.71464	47.861	0.10314	0.00120163
F2	7.88662	6.06749	47.852	0.103416	0.00120163
FAAH	9.3109	5.13074	47.7717	0.103691	0.0012057
TYRO3	0.467621	102.136	47.7607	0.103966	0.0012057
APOA1	15.9815	2.98059	47.6342	0.10424	0.00120978
FBRSL1	10.7079	4.43819	47.5235	0.104515	0.00121521
TRIM31	0.729723	64.941	47.3889	0.104789	0.00121792
KPNA5	14.3305	3.30362	47.3423	0.105063	0.00121792
GOLGA4	7.10814	6.62516	47.0926	0.105338	0.00122335
ACACA	0.21365	219.283	46.8497	0.105613	0.00123286
JMJD8	15.9257	2.94065	46.8319	0.105888	0.00123286
ZSCAN25	0.677548	68.9116	46.691	0.106163	0.00123422
MSH6	7.17763	6.47148	46.4498	0.106438	0.00125051
GRIK3	8.34622	5.56311	46.4309	0.106713	0.00125051
DNASE1L2	0.693927	66.8648	46.3993	0.106988	0.00125187
AKR1B15	0.722752	64.1257	46.347	0.107262	0.00125322
RBM14	0.767535	60.2517	46.2453	0.107535	0.00125594
ADGRL1	5.42379	8.51579	46.1879	0.107809	0.0012573
SDK2	0.213807	215.138	45.9979	0.108082	0.00126137
HID1	9.77833	4.69014	45.8618	0.108356	0.00126816
ARFGAP2	7.90217	5.77954	45.6709	0.10863	0.00127902
CBX2	0.836941	54.3014	45.4471	0.108906	0.00128988
CPSF3	0.64326	69.9026	44.9655	0.109183	0.00130754
TOR1AIP1	15.1526	2.96498	44.9272	0.10946	0.00130889
PPP6R2	9.33836	4.80828	44.9014	0.109736	0.00130889
PCGF3	16.7237	2.6786	44.7959	0.110012	0.00131432
NT5M	16.211	2.75648	44.6853	0.110289	0.00131568
MROH9	0.635765	70.2565	44.6667	0.110564	0.00131704
ABI2	0.610339	73.082	44.6048	0.110839	0.00131976
HCN4	0.53058	83.5516	44.3308	0.111115	0.00133198
CLEC4F	0.667475	66.3147	44.2634	0.111391	0.00133333
CCR7	15.6377	2.81639	44.0417	0.111668	0.0013442
MBTD1	0.617031	71.3701	44.0376	0.111943	0.0013442
CNOT3	7.42651	5.86419	43.5505	0.112222	0.00135506
PLCG2	0.339322	128.332	43.5459	0.112499	0.00135506
NACC1	0.76201	56.9978	43.4329	0.112777	0.00136185
RPS19	14.3283	3.02295	43.3138	0.113055	0.0013632
EPDR1	15.9349	2.71786	43.3089	0.113332	0.00136592
DIS3L2	0.344292	125.62	43.2499	0.113608	0.00136999
WRN	114.077	0.378906	43.2243	0.113884	0.00136999
NUP214	0.331826	130.112	43.1746	0.114159	0.00137271
RORB	0.633054	68.0653	43.089	0.114435	0.00137814
RBM17	0.593728	72.4362	43.0074	0.11471	0.00138221
SLC26A1	0.822053	52.3017	42.9947	0.114984	0.00138221
ZNF2	16.7517	2.55928	42.8724	0.115258	0.00138629
AGAP2	0.258782	164.802	42.6477	0.115534	0.00139172
RANBP2	2.69245	15.7974	42.5336	0.115809	0.00139308
ALOX15B	0.433554	97.3729	42.2164	0.116086	0.00140258
ARHGAP32	6.2815	6.68126	41.9684	0.116363	0.00140937
SKIL	14.4896	2.89231	41.9084	0.116641	0.00141344
CTNNA2	6.94254	6.01527	41.7612	0.116919	0.00141752
LRRTM3	13.4391	3.08984	41.5246	0.117197	0.00142702
NAPA	0.61224	67.5371	41.3489	0.117476	0.00143517
MYNN	0.625996	65.8648	41.2311	0.117756	0.00144467
NKIRAS2	14.4173	2.84991	41.0879	0.118035	0.0014501
FOXN3	0.672183	61.0661	41.0476	0.118314	0.00145282
NPR3	0.640364	63.1779	40.4569	0.118597	0.00147997
MDC1	0.390665	103.067	40.2648	0.11888	0.00148812
ANKRD12	5.32388	7.55656	40.2302	0.119163	0.00148812
GRIN3A	0.3835	104.712	40.1569	0.119445	0.00149084
FLNC	0.258345	155.357	40.1359	0.119727	0.00149355
ACTN1	117.616	0.337158	39.6553	0.120012	0.00152342
TACC2	3.0773	12.8498	39.5426	0.120297	0.00152614
UBA5	13.5709	2.9025	39.3895	0.120582	0.00153293
TM7SF3	0.530125	74.1589	39.3135	0.120867	0.00153564
SRRM1	5.58618	6.99594	39.0806	0.121153	0.0015465
TAF6	0.365181	106.577	38.9198	0.12144	0.00155329
ABCA13	0.144871	267.832	38.8012	0.121727	0.00156415
CATSPERE	0.661483	58.6129	38.7714	0.122013	0.00156687
ITPR1	0.263778	146.431	38.6253	0.122299	0.00156959
TMEM62	0.657014	58.7502	38.5997	0.122585	0.00156959
DVL2	9.0909	4.23161	38.4692	0.122871	0.00157366
PRRC2A	1.29274	29.7389	38.4446	0.123157	0.00157502
RPL5	13.4724	2.8421	38.2899	0.123443	0.00158452
ADAMTS17	0.206609	184.732	38.1674	0.123729	0.00159674
PRPF18	15.3955	2.47862	38.1596	0.124014	0.00159674
KIF5A	6.50198	5.86355	38.1247	0.124299	0.00159946
ZNF227	0.752553	50.6416	38.1105	0.124584	0.00160081
TSHZ1	228.491	0.166484	38.0401	0.124868	0.00160353
CD63	13.3748	2.83641	37.9364	0.125152	0.00160896
HAUS6	14.8576	2.54798	37.8568	0.125436	0.00161711
PCDHA8	10.2968	3.67328	37.8229	0.125719	0.00161982
INHBB	15.2827	2.46643	37.6936	0.126003	0.00163612
COL14A1	5.55983	6.77059	37.6433	0.126287	0.00164426
METRNL	0.855239	43.9424	37.5812	0.12657	0.00164562
USP24	5.58618	6.71138	37.491	0.126853	0.00165241
C6orf47	16.7124	2.23664	37.3795	0.127136	0.00165784
HMG20B	15.0951	2.4668	37.2365	0.12742	0.00166327
SHTN1	0.571396	65.1394	37.2204	0.127703	0.00166327
NTN1	0.745004	49.6543	36.9927	0.127987	0.00168092
ZWILCH	14.6402	2.52198	36.9224	0.128271	0.00168907
NFE2L2	13.635	2.69173	36.7018	0.128555	0.00170401
TXNDC16	14.2553	2.54588	36.2923	0.128843	0.00173116
MBD6	8.3054	4.33211	35.9799	0.129132	0.00175289
LONP1	8.85294	4.0607	35.9491	0.129421	0.00175424
NSD2	0.317636	113.087	35.9204	0.12971	0.00175696
PCP2	13.1259	2.73431	35.8904	0.129997	0.00175696
CEP41	14.6358	2.45052	35.8653	0.130285	0.00175832
IL1R2	15.4407	2.31817	35.7941	0.130572	0.00176103
N4BP2L1	14.2042	2.49842	35.4881	0.130861	0.00178004
PDE4B	0.605264	58.5043	35.4105	0.131149	0.00178547
CLHC1	12.397	2.85567	35.4016	0.131438	0.00178683
ANO2	0.321809	109.984	35.3939	0.131725	0.00178819
ZNF836	0.931028	37.9883	35.3682	0.132012	0.0017909
CSTF2T	15.8324	2.22312	35.1972	0.132299	0.00180855
SPRY2	14.0559	2.50196	35.1672	0.132587	0.00181399
OSER1	12.7806	2.7429	35.056	0.132874	0.00181942
SEMA4B	8.44272	4.14896	35.0285	0.133161	0.00182077
MAN1A2	13.5946	2.56758	34.9053	0.133448	0.00183164
CMPK2	15.8666	2.19288	34.7934	0.133735	0.0018425
VSIG2	13.9483	2.48405	34.6482	0.134023	0.00185336
ABCD2	13.2037	2.6137	34.5106	0.134311	0.00186422
GOLGA5	12.1492	2.82122	34.2757	0.1346	0.00188052
SLF2	0.56113	61.0778	34.2726	0.134889	0.00188052
CYLD	0.666773	51.2667	34.1832	0.135178	0.00188323
MTUS1	0.381573	89.4777	34.1422	0.135466	0.00188323
C2orf42	0.643877	53.0104	34.1322	0.135754	0.00188323
MAPT	10.9394	3.10116	33.9248	0.136043	0.00189681
SMARCA4	0.293249	115.545	33.8834	0.136331	0.00189817
EYA4	13.2822	2.54572	33.8127	0.13662	0.00191039
LRRC14	13.8647	2.42413	33.6099	0.136909	0.00192261
TARDBP	12.9945	2.56915	33.3848	0.137199	0.00193754
ZNF462	2.47163	13.4424	33.2247	0.137491	0.00194297
NEDD9	7.38289	4.47643	33.049	0.137783	0.00196062
MYH4	3.08501	10.5917	32.6756	0.138078	0.00197828
NEFM	16.9013	1.93176	32.6492	0.138372	0.00197963
GPR26	14.5516	2.23604	32.5381	0.138666	0.00198371
ABCC5	0.249557	129.853	32.4059	0.138961	0.00199457
DOCK10	6.10305	5.29364	32.3074	0.139256	0.002
SPAST	14.4139	2.24077	32.2983	0.139551	0.002
SLC19A3	14.6538	2.20146	32.2598	0.139845	0.00200272
DOP1A	4.22355	7.61337	32.1554	0.140139	0.00200815
NKD2	0.660768	48.5876	32.1051	0.140433	0.0020095
DXO	14.8016	2.16329	32.0202	0.140727	0.00201765
CLASRP	7.73902	4.12146	31.8961	0.141021	0.00202987
TRIM17	15.176	2.09794	31.8384	0.141316	0.00203394
CEP162	13.9184	2.28634	31.8221	0.141609	0.0020353
WDR33	4.51424	7.0445	31.8006	0.141902	0.00203666
THOC1	12.9594	2.45323	31.7924	0.142195	0.00203802
KIAA2026	7.42435	4.28118	31.785	0.142486	0.00204209
SEC24A	0.528622	59.9159	31.6728	0.142778	0.00204888
GBF1	85.1489	0.371721	31.6517	0.14307	0.0020516
PARD3B	5.7748	5.4623	31.5437	0.143362	0.0020611
SLC5A1	0.600038	52.5194	31.5136	0.143653	0.00206653
MBOAT2	12.5766	2.4931	31.3546	0.143945	0.00207604
ZNF507	12.5905	2.48647	31.3059	0.144237	0.00208011
ANK3	4.33972	7.2114	31.2954	0.144528	0.00208011
BOC	7.50365	4.09064	30.6947	0.144824	0.00213035
DEPDC7	11.8211	2.59453	30.6703	0.14512	0.00213442
GRTP1	0.699845	43.7968	30.651	0.145415	0.00213985
NXPE4	14.7759	2.06971	30.5817	0.14571	0.002148
PTPN14	0.215831	141.58	30.5574	0.146005	0.002148
L3MBTL3	12.7245	2.38828	30.3897	0.1463	0.00216836
RMND5A	12.6363	2.40349	30.3712	0.146595	0.00216836
VAV3	0.453996	66.8461	30.3478	0.146889	0.00217515
JMJD1C	0.273096	110.734	30.241	0.147184	0.00217787
ARMC8	0.515352	58.5006	30.1484	0.147479	0.00219009
MFSD8	12.3681	2.43592	30.1276	0.147773	0.00219823
NCAPH	0.495187	60.7043	30.06	0.148067	0.00220367
EFCC1	0.703663	42.6788	30.0315	0.148361	0.00220367
DIP2A	126.332	0.237579	30.0138	0.148654	0.00220367
GIPC3	0.76835	38.9848	29.954	0.148947	0.00220774
PDCD1	16.1534	1.85352	29.9407	0.14924	0.0022091
GALNT7	12.3072	2.42501	29.8452	0.149533	0.00222539
BRF1	0.527245	56.5622	29.8222	0.149825	0.00222811
CSNK2A1	10.9392	2.72498	29.8091	0.150117	0.00223218
DOCK7	4.26311	6.97392	29.7306	0.150408	0.00223761
STARD10	12.4245	2.3881	29.671	0.1507	0.00224168
CNOT1	0.240987	123.024	29.6472	0.150991	0.00224576
MTF2	0.578737	51.0311	29.5336	0.151282	0.00224983
UGT2A2	11.3971	2.58617	29.4747	0.151574	0.00225119
GPBP1L1	11.5373	2.54685	29.3838	0.151865	0.00225933
SULT2B1	0.754654	38.8531	29.3207	0.152157	0.00226069
SPRED2	12.5412	2.32332	29.1372	0.152449	0.00227563
LOXL1	15.3103	1.90176	29.1165	0.152741	0.00227699
RTN1	14.7708	1.96679	29.0511	0.153034	0.00228377
SCAMP4	12.6338	2.28664	28.889	0.153326	0.00229871
ZNF214	13.3399	2.13014	28.4158	0.153623	0.00234352
POGLUT2	12.3555	2.29413	28.3452	0.15392	0.00234895
THEGL	12.8837	2.1981	28.3197	0.154217	0.00235031
MUC15	13.5834	2.08428	28.3116	0.154513	0.00235166
CNNM2	0.591331	47.8432	28.2912	0.154808	0.00235166
KCNN4	12.5331	2.25386	28.2478	0.155103	0.00235845
RNF123	7.13036	3.94133	28.1031	0.155399	0.00236931
ARSG	14.9414	1.87958	28.0837	0.155695	0.00237203
CEP76	0.488977	57.3288	28.0325	0.15599	0.00237746
NPIPB11	0.888337	31.5025	27.9849	0.156285	0.00238153
DEPDC5	4.98135	5.60122	27.9016	0.15658	0.00238832
LANCL2	12.7009	2.18918	27.8046	0.156876	0.00239919
NUP107	11.618	2.38882	27.7533	0.157171	0.00241005
TRIOBP	0.575594	48.1396	27.7088	0.157466	0.00241412
PLD4	12.4319	2.226	27.6735	0.157761	0.00242363
PCOLCE	14.1517	1.95007	27.5969	0.158055	0.00243449
CELF3	0.561158	48.9824	27.4869	0.158351	0.00244671
SLC39A11	12.6194	2.17093	27.396	0.158646	0.00245893
RPS6KA1	0.594708	45.865	27.2762	0.158942	0.00246979
LARP4B	0.574856	47.3026	27.1922	0.159238	0.00247522
SLC25A11	12.591	2.15376	27.1179	0.159535	0.00248337
KCNN2	0.603727	44.757	27.021	0.159831	0.00249016
ZNF675	10.6859	2.52545	26.9867	0.160128	0.00249559
COL3A1	0.219515	122.874	26.9726	0.160423	0.0024983
GASK1B	11.1389	2.42011	26.9574	0.160719	0.00250102
GREB1	7.37162	3.65475	26.9415	0.161013	0.00250238
SLCO2B1	0.545537	49.3427	26.9183	0.161308	0.00250509
PTPN3	4.78813	5.60174	26.8218	0.161602	0.00251595
SLC12A8	0.606181	44.2379	26.8162	0.161896	0.00251731
NRXN3	6.24718	4.2681	26.6636	0.162191	0.00254039
ACTR3B	13.1214	2.0239	26.5565	0.162486	0.00256483
ZNF335	8.23401	3.20444	26.3854	0.162783	0.00258384
VCAM1	12.6287	2.0822	26.2954	0.16308	0.00260014
LRRC41	0.562933	46.3739	26.1054	0.163378	0.00262458
CLCN3	0.512791	50.778	26.0385	0.163676	0.00263272
JADE1	0.429028	60.523	25.9661	0.163974	0.00263544
AHI1	0.424877	61.0298	25.9302	0.164272	0.00263815
ATL2	10.6912	2.42029	25.8758	0.16457	0.00264494
ACVR1B	0.482724	53.5324	25.8414	0.164867	0.0026463
MCTP1	0.575091	44.7327	25.7254	0.165165	0.00266395
PLCH2	0.337767	76.118	25.7101	0.165463	0.00266667
BTNL9	0.687674	37.3848	25.7085	0.16576	0.00266802
PAPOLG	0.438709	58.5413	25.6826	0.166056	0.00266802
C6orf132	0.458831	55.8002	25.6029	0.166353	0.0026816
TIAM2	0.266486	95.7496	25.5159	0.16665	0.00269111
HELLS	9.59199	2.65237	25.4415	0.166947	0.00270061
CPE	12.398	2.04871	25.3998	0.167244	0.00270468
UBR5	66.2234	0.383405	25.3903	0.16754	0.00270604
ST3GAL3	0.552216	45.9603	25.38	0.167836	0.0027074
OSTF1	0.979851	25.8456	25.3249	0.168132	0.00271555
OSGIN1	13.6553	1.85319	25.3059	0.168427	0.00271555
HNRNPL	13.0376	1.939	25.28	0.168722	0.00271962
NOCT	11.8594	2.1307	25.2689	0.169016	0.00272369
FBXO46	13.1725	1.91237	25.1907	0.169311	0.00272912
TNRC6A	5.63767	4.46175	25.1539	0.169605	0.00274406
SCRIB	5.81851	4.30602	25.0546	0.1699	0.00275221
KCND3	0.651162	38.4553	25.0407	0.170194	0.00275356
SOX8	0.855918	29.1283	24.9315	0.170489	0.00276578
AVL9	12.3337	2.01382	24.8378	0.170784	0.002778
KIAA1958	14.0886	1.74519	24.5873	0.171081	0.0028038
CEP68	0.694665	35.3717	24.5714	0.171378	0.0028038
ITGB8	11.5159	2.11098	24.3099	0.171677	0.00285132
CSTF3	0.473469	51.1445	24.2153	0.171976	0.00287169
GABRB3	0.545948	43.7557	23.8883	0.172279	0.00291921
UHRF2	0.416182	57.0444	23.7409	0.172582	0.00294365
SYMPK	7.57059	3.0999	23.4681	0.172888	0.00297352
CYP27B1	0.531326	44.0427	23.401	0.173194	0.00298439
RPL4	0.446283	52.2177	23.3039	0.173501	0.00299661
MYH14	0.138101	168.438	23.2615	0.173807	0.00300883
CAMTA1	7.60651	3.0564	23.2486	0.174113	0.00301018
TLK1	10.8488	2.14153	23.233	0.174419	0.0030129
GDF5	0.621179	37.3536	23.2033	0.174724	0.0030129
PRDM1	12.0538	1.92319	23.1817	0.175028	0.00301969
NOS1	5.5158	4.19855	23.1584	0.175333	0.00302512
AHR	11.4447	2.02257	23.1477	0.175636	0.00302648
PIK3C2A	0.450875	51.2941	23.1272	0.17594	0.00303055
ARHGAP42	0.422114	54.7677	23.1182	0.176242	0.00303191
B4GALNT4	8.4489	2.73623	23.1181	0.176544	0.00303191
CHRD	5.57978	4.12802	23.0334	0.176847	0.00304413
ACSBG2	0.506895	45.306	22.9654	0.177149	0.00305363
CAPRIN2	0.489926	46.8744	22.965	0.177451	0.00305499
DDB1	0.492739	46.4292	22.8775	0.177753	0.00306178
HPS5	0.525721	43.4258	22.8299	0.178056	0.00306857
ADAM21	0.993018	22.9298	22.7697	0.178358	0.00308079
SPHKAP	6.6575	3.41945	22.765	0.178659	0.00308215
CA12	12.4916	1.82078	22.7444	0.178961	0.0030835
MAP3K11	7.11795	3.19141	22.7163	0.179262	0.00308893
DCC	3.99868	5.65274	22.6035	0.179563	0.00311609
DDX43	10.2416	2.20568	22.5897	0.179864	0.00312152
PHF24	10.6996	2.10535	22.5264	0.180165	0.00312288
NCOR2	0.241523	93.0153	22.4653	0.180467	0.00313917
GRAMD1C	0.90339	24.6137	22.2358	0.18077	0.0031609
PLCG1	0.191184	116.221	22.2196	0.181073	0.0031609
CABIN1	0.272819	81.4308	22.2159	0.181375	0.0031609
CACNB3	10.9571	2.02126	22.1472	0.181678	0.00317312
SLC4A4	0.55821	39.6145	22.1132	0.18198	0.00317719
EIF3G	0.65635	33.682	22.1072	0.182281	0.00317855
CEP164	0.255036	86.5136	22.0641	0.182583	0.00319348
BPI	11.6486	1.89358	22.0575	0.182884	0.00319484
GATAD2A	0.517901	42.5153	22.0188	0.183185	0.0031962
MCUB	0.956964	22.9931	22.0036	0.183485	0.00320163
KALRN	0.246865	89.0299	21.9784	0.183785	0.00320706
SYT17	0.583236	37.6602	21.9648	0.184084	0.00320978
SUPV3L1	10.3988	2.11108	21.9527	0.184383	0.00321249
ZZEF1	0.196974	111.356	21.9342	0.184682	0.00321385
MYO3A	5.02269	4.33084	21.7525	0.184982	0.00324779
KRT36	12.8104	1.69539	21.7186	0.185282	0.00324915
P2RX6	0.562441	38.605	21.713	0.185581	0.00324915
PRR36	12.3441	1.75628	21.6797	0.185881	0.00325458
TNNT2	10.0832	2.14463	21.6247	0.18618	0.00325866
LRFN4	12.8589	1.6791	21.5915	0.186479	0.00326273
CFAP97	12.4424	1.72672	21.4846	0.186778	0.00328038
PCSK2	12.0235	1.77769	21.374	0.187079	0.00330075
TBCC	0.961205	22.2047	21.3433	0.187379	0.00330482
CLUH	8.08311	2.64004	21.3397	0.187678	0.00330482
AAK1	0.544034	39.1813	21.316	0.187977	0.00331025
ARHGAP20	10.5348	2.01278	21.2043	0.188277	0.00333741
PPP1R3A	13.4223	1.57942	21.1995	0.188577	0.00334012
HIVEP2	6.38659	3.30796	21.1266	0.188876	0.00335506
DCDC1	9.07688	2.32253	21.0813	0.189176	0.00336592
MAST4	6.1476	3.42418	21.0505	0.189475	0.00337135
ATP1B1	9.03029	2.32784	21.021	0.189774	0.00337542
PRKD1	0.4988	42.0661	20.9826	0.190073	0.00338764
CRIM1	0.558549	37.5652	20.982	0.190371	0.00338764
MYO5A	0.165679	126.505	20.9592	0.190669	0.003389
SCN1A	0.183214	114.182	20.9197	0.190967	0.00339579
ATXN7L3B	0.947563	22.0508	20.8945	0.191264	0.00340258
VPS18	10.4584	1.98944	20.8063	0.191562	0.00341208
ALS2	0.20488	101.433	20.7817	0.19186	0.0034148
TTLL7	8.75279	2.36664	20.7147	0.192158	0.00342566
CTBP1	0.582466	35.5584	20.7115	0.192455	0.00342702
RUFY1	0.505153	40.9799	20.7011	0.192752	0.00342974
AOC3	0.483433	42.8046	20.6932	0.193048	0.00343109
EML6	0.23897	86.5801	20.69	0.193344	0.00343109
KANK1	0.344481	59.953	20.6527	0.19364	0.00343517
NNT	0.404161	51.0342	20.626	0.193935	0.0034406
GIGYF2	4.6005	4.48092	20.6145	0.19423	0.00344196
IMMT	10.0737	2.03463	20.4963	0.194525	0.00346775
FAM83G	0.651769	31.4144	20.475	0.194821	0.00347997
FAM91A1	10.2229	2.00275	20.4739	0.195116	0.00347997
STAG1	9.20055	2.2243	20.4648	0.19541	0.00348405
SMARCD3	12.3505	1.65391	20.4267	0.195704	0.00348948
ATP13A3	9.4824	2.15093	20.396	0.195998	0.00349084
AP2M1	11.2073	1.81923	20.3888	0.196291	0.00349355
H3C8	0.943602	21.6062	20.3877	0.196584	0.00349491
POLR2B	9.32393	2.18216	20.3463	0.196877	0.00349627
RNF220	9.54776	2.12834	20.3209	0.197169	0.00350034
TLE4	9.48813	2.13635	20.27	0.197462	0.00351256
RIC8A	11.5493	1.75306	20.2467	0.197754	0.00351935
WDR48	9.32187	2.16937	20.2226	0.198046	0.00352478
MYH2	69.5587	0.28878	20.0872	0.198339	0.00355193
OR2A7	0.998042	20.1201	20.0807	0.198632	0.00355465
SSBP3	9.98218	2.00863	20.0506	0.198924	0.00355872
CCDC65	9.62821	2.05916	19.826	0.199218	0.00359403
EPB42	10.4389	1.89496	19.7813	0.199513	0.0036076
H1-4	0.977977	20.1292	19.6859	0.199808	0.00363476
ZFP64	0.634111	31.0429	19.6847	0.200103	0.00363612
SELP	0.512389	38.3101	19.6297	0.200397	0.00364562
TM9SF1	0.46531	42.1789	19.6263	0.200691	0.00364562
MPHOSPH8	9.58104	2.04328	19.5768	0.200986	0.00365784
H3C2	0.939727	20.6959	19.4485	0.201281	0.00368092
RILPL1	10.2583	1.89574	19.4471	0.201576	0.00368092
TUBGCP4	9.16407	2.1216	19.4425	0.20187	0.00368364
PTPRD	4.71755	4.11551	19.4151	0.202164	0.00369043
ARHGAP26	10.9421	1.77197	19.389	0.202457	0.0036945
MAP1LC3B2	0.997091	19.4428	19.3862	0.20275	0.0036945
CCDC14	0.505086	38.3812	19.3858	0.203043	0.0036945
LRP2	1.60152	12.1041	19.3849	0.203335	0.0036945
SREK1	8.8953	2.17443	19.3422	0.203627	0.00370808
SOX2	0.92811	20.8366	19.3386	0.203918	0.00370944
COL5A3	3.60756	5.35966	19.3353	0.204209	0.00371079
TRIM24	8.97076	2.15011	19.2882	0.2045	0.00371351
C3orf80	0.926772	20.753	19.2333	0.204791	0.00372573
UNC80	3.32415	5.77512	19.1974	0.205082	0.00373388
PLEK2	9.71575	1.97558	19.1942	0.205372	0.00373388
OGA	9.60048	1.99497	19.1527	0.205662	0.00374474
CR1L	0.410936	46.5213	19.1172	0.205953	0.00374881
IFNA21	0.99511	19.207	19.1131	0.206242	0.00374881
AP1M1	10.3694	1.84251	19.1058	0.206531	0.00375153
NET1	9.44829	2.01709	19.058	0.206821	0.00376646
QSOX1	10.6701	1.78072	19.0004	0.20711	0.00377461
PALM3	13.5513	1.39617	18.92	0.2074	0.00379226
BLCAP	0.949344	19.9074	18.899	0.20769	0.00379362
LTO1	19.6811	0.959723	18.8884	0.207979	0.00379362
SEL1L3	0.483839	39.0245	18.8816	0.208267	0.00379362
DTNA	0.42535	44.2964	18.8415	0.208556	0.00380312
PTPRU	5.22664	3.59534	18.7916	0.208845	0.00381534
CASZ1	7.58107	2.47826	18.7879	0.209133	0.00382077
STIL	0.43819	42.8498	18.7764	0.209421	0.00382349
AMIGO3	0.949579	19.6874	18.6947	0.209709	0.00383435
PIK3CD	0.323685	57.6155	18.6493	0.209997	0.003852
TCF4	11.175	1.65788	18.5268	0.210287	0.00388595
SCAMP3	9.40115	1.97018	18.5219	0.210576	0.00388595
SYNE3	7.81274	2.3674	18.4959	0.210864	0.00388866
KCNAB3	0.397339	46.5025	18.4772	0.211152	0.00389002
CFTR	0.41815	44.1521	18.4622	0.21144	0.00389409
TRIM2	0.516051	35.5946	18.3686	0.211729	0.00391039
HIVEP1	0.32353	56.674	18.3357	0.212018	0.00391446
COL21A1	0.357991	51.1782	18.3213	0.212306	0.00391718
CAMK2A	11.0775	1.63756	18.1401	0.212596	0.00395384
TNS2	5.73063	3.15954	18.1061	0.212886	0.00395791
WDR27	0.42001	43.0929	18.0994	0.213175	0.00395927
MUC5B	0.0854363	211.837	18.0986	0.213464	0.00396062
ERCC6L2	0.430432	42.0111	18.0829	0.213752	0.00396334
USO1	9.70851	1.86167	18.0741	0.21404	0.00396334
SOX11	0.953748	18.8793	18.0061	0.214329	0.00397963
KDM3A	0.435941	41.2764	17.9941	0.214617	0.00398506
FAM177B	0.929986	19.2953	17.9444	0.214905	0.00399728
LIMK1	0.492535	36.2366	17.8478	0.215194	0.00401765
NDRG1	9.74332	1.83073	17.8374	0.215482	0.00402037
ZNF142	0.264171	67.4357	17.8146	0.215771	0.00402308
SOX1	0.99008	17.9796	17.8013	0.216059	0.00402444
PCDHA1	12.1197	1.46872	17.8005	0.216346	0.00402444
RETN	0.93128	19.0671	17.7568	0.216633	0.00403259
USP15	0.34776	50.9556	17.7203	0.21692	0.00403938
ACSM3	8.20515	2.1456	17.605	0.217209	0.00408011
PHACTR2	9.2842	1.89502	17.5937	0.217497	0.00408147
HSF1	13.4155	1.31123	17.5908	0.217784	0.00408282
DNAH3	4.32593	4.04728	17.5083	0.218072	0.00409776
PTPRB	0.192483	90.872	17.4913	0.21836	0.00409912
YLPM1	4.04598	4.30687	17.4255	0.218648	0.00411948
MMS22L	8.66971	2.00858	17.4138	0.218935	0.00412492
RARA	0.561661	31.0005	17.4118	0.219222	0.00412492
OSTN	0.849163	20.4691	17.3816	0.219509	0.00413714
TCF24	0.870109	19.9226	17.3348	0.219796	0.00414664
SMG8	8.28173	2.08835	17.2952	0.220083	0.00416158
RBP3	0.687747	25.1221	17.2777	0.22037	0.00416565
SORCS3	10.4636	1.6499	17.264	0.220656	0.00416701
CARMIL2	0.263297	65.231	17.1751	0.220944	0.00420367
ARAP3	79.3505	0.216193	17.1551	0.22123	0.00420638
SEMA4C	0.516743	33.1946	17.1531	0.221517	0.00420638
ZC3H14	8.28415	2.06639	17.1183	0.221803	0.00421589
SEMA4D	0.534691	31.844	17.0267	0.22209	0.00423354
ANO3	0.457171	37.2155	17.0138	0.222376	0.00423354
GTF3C2	0.356272	47.5778	16.9506	0.222663	0.00424847
HMGN3	18.4185	0.920109	16.947	0.22295	0.00424983
HCN3	0.60803	27.631	16.8005	0.223238	0.0042797
MME	7.81274	2.14952	16.7936	0.223525	0.00428513
SLC12A4	0.475059	35.2516	16.7466	0.223813	0.00429328
ANAPC1	9.45978	1.75919	16.6416	0.224101	0.00431908
EPAS1	0.474927	35.0184	16.6312	0.224389	0.00432043
HCAR1	0.988817	16.7804	16.5928	0.224677	0.0043313
TRPS1	9.59341	1.71284	16.4319	0.224967	0.00438561
FRAT1	19.08	0.85694	16.3504	0.225258	0.00441005
MFN2	0.439839	37.1232	16.3283	0.225548	0.00441819
MSH3	0.476189	34.2799	16.3237	0.225838	0.00441955
COLEC12	0.657738	24.8154	16.3221	0.226127	0.00441955
SLC23A1	10.8236	1.50104	16.2466	0.226416	0.00444942
PTPRA	8.05716	2.01515	16.2364	0.226706	0.0044535
FABP4	0.843004	19.2325	16.2131	0.226995	0.00445621
MIS18A	0.877998	18.3918	16.1479	0.227285	0.00447251
FGFBP1	0.916498	17.547	16.0818	0.227574	0.00449016
CNTNAP4	0.422319	37.6595	15.9043	0.227866	0.00455261
CRY2	0.475391	33.3202	15.8401	0.228159	0.00457298
FSHB	0.833071	18.9758	15.8082	0.228451	0.00458248
CFH	9.90366	1.59425	15.7889	0.228743	0.00458384
GATC	0.906154	17.372	15.7417	0.229035	0.00458656
GPATCH8	0.513126	30.6337	15.7189	0.229327	0.00459335
USP7	3.95724	3.96622	15.6953	0.229619	0.00460828
CUX2	7.30069	2.14675	15.6728	0.22991	0.00461371
CNTN1	0.32783	47.6841	15.6323	0.230202	0.00462458
ZNF551	0.924055	16.913	15.6285	0.230493	0.00462593
NUP205	0.409798	38.1321	15.6265	0.230784	0.00462593
EPHA8	6.04795	2.58169	15.6139	0.231074	0.00462865
MAP3K14	9.51593	1.64077	15.6135	0.231364	0.00463136
HNRNPU	8.61521	1.8077	15.5737	0.231654	0.00464766
SOX12	0.905302	17.1878	15.5601	0.231943	0.00465309
XPO4	7.55407	2.05904	15.5541	0.232232	0.0046558
SOCS1	19.0298	0.816306	15.5342	0.232521	0.00466124
KMT2D	1.42735	10.8788	15.5278	0.232809	0.00466395
TRPC3	8.89661	1.74526	15.5269	0.233097	0.00466395
ACAP2	7.49219	2.06821	15.4954	0.233385	0.0046721
SUFU	9.63211	1.60742	15.4829	0.233672	0.00467889
ACTRT3	0.878944	17.592	15.4624	0.233959	0.00468975
MYO7B	0.260589	59.2435	15.4382	0.234246	0.00469246
CAPZA2	17.483	0.881486	15.411	0.234533	0.00470061
MGAT4B	0.49337	31.2239	15.405	0.23482	0.00470061
ZNF619	0.868783	17.7182	15.3933	0.235106	0.00470468
CAMK2D	0.902586	16.9954	15.3398	0.235392	0.00471283
CORO1B	10.9356	1.40204	15.3321	0.235678	0.00471419
ELP2	7.79452	1.96334	15.3033	0.235964	0.00472098
CSDE1	7.9166	1.92881	15.2696	0.23625	0.0047332
EPRS1	7.78657	1.96008	15.2623	0.236536	0.00473863
FOXD1	0.97435	15.6496	15.2482	0.236821	0.00474813
H1-1	19.9273	0.764854	15.2415	0.237106	0.00475221
ZNF20	0.907336	16.654	15.1108	0.237392	0.00478887
TSHZ2	0.560213	26.8995	15.0695	0.237678	0.00480923
FPR2	0.882925	17.0472	15.0514	0.237964	0.00481602
SMIM22	18.4133	0.815046	15.0077	0.23825	0.00482417
GALR2	18.841	0.796266	15.0024	0.238536	0.00482553
TAAR1	0.94053	15.9442	14.996	0.238821	0.00482824
FXYD3	0.817849	18.2664	14.9391	0.239107	0.00484997
PUM1	0.390557	38.2266	14.9297	0.239392	0.00485404
ARPC3	0.85443	17.4638	14.9216	0.239677	0.00486083
PSMG4	0.882357	16.8992	14.9112	0.239961	0.0048649
SPRY4	0.915463	16.2444	14.8711	0.240246	0.00487576
SLC24A1	0.439197	33.7378	14.8176	0.24053	0.00489613
NOP56	8.14121	1.81799	14.8007	0.240815	0.00490292
SOWAHC	0.892427	16.5697	14.7872	0.241099	0.00490971
FOXL3	0.917109	16.1216	14.7853	0.241383	0.00491242
SCN5A	0.258468	57.0096	14.7351	0.241667	0.00493686
ASCC2	9.77313	1.50747	14.7327	0.241951	0.00493822
YOD1	0.867253	16.9823	14.7279	0.242234	0.00493958
SLC25A47	0.517847	28.4061	14.71	0.242517	0.00494908
CILK1	7.47693	1.96617	14.7009	0.242799	0.0049518
SELENOO	12.3399	1.18934	14.6764	0.243082	0.00496673
EEF1A2	0.661413	22.1586	14.656	0.243364	0.00498031
RAB2A	18.4214	0.795099	14.6469	0.243646	0.00498574
GINM1	17.646	0.829387	14.6354	0.243927	0.00498846
CLDN11	0.886168	16.5112	14.6317	0.244209	0.00499117
EIF3J	0.794951	18.3736	14.6061	0.24449	0.00499661
FRMD4A	12.3093	1.18633	14.6029	0.24477	0.00500204
KCNQ5	8.58558	1.69497	14.5523	0.245051	0.00502105
SLITRK5	0.863865	16.8127	14.5239	0.245332	0.00502919
GSK3B	17.3884	0.83331	14.49	0.245612	0.00504005
LILRB4	0.929086	15.5762	14.4717	0.245893	0.00504956
LYNX1	0.894528	16.16	14.4555	0.246173	0.00505635
SALL1	8.5988	1.68079	14.4528	0.246453	0.00505771
NAA25	7.19276	2.00613	14.4296	0.246733	0.00506585
MARCKS	0.948605	15.207	14.4254	0.247012	0.00506857
SLC11A1	10.7595	1.33778	14.3939	0.247291	0.00509029
ANKFN1	0.465634	30.8228	14.3521	0.24757	0.00510794
USP5	0.430402	33.3354	14.3476	0.247849	0.00511066
RETREG2	11.2208	1.27699	14.3288	0.248128	0.00511881
RPA1	8.24244	1.73201	14.276	0.248407	0.0051351
PRKD3	0.450749	31.5861	14.2374	0.248686	0.00515411
DUS1L	9.25827	1.53434	14.2054	0.248965	0.00517312
TP53INP1	0.866665	16.3737	14.1905	0.249244	0.00518398
MAB21L1	0.819334	17.3028	14.1768	0.249523	0.00519077
ZBTB40	0.47496	29.8442	14.1748	0.249801	0.00519348
HEMGN	0.766165	18.4603	14.1436	0.250079	0.00520434
ANKRD30B	0.439686	32.1583	14.1395	0.250357	0.00520706
PPL	4.40155	3.20675	14.1147	0.250635	0.00521792
ERBIN	7.40063	1.90722	14.1146	0.250912	0.00521792
FAM43B	18.1085	0.779058	14.1076	0.251188	0.00521792
ONECUT3	0.927027	15.2161	14.1057	0.251465	0.00522064
SYCP3	0.81552	17.2873	14.0982	0.251741	0.00522064
BBX	7.90852	1.78126	14.0871	0.252016	0.00522607
RAG2	0.857836	16.4203	14.0859	0.252291	0.00522743
LRRC8C	8.7406	1.60939	14.0671	0.252566	0.00523965
HIC1	0.921139	15.264	14.0603	0.252841	0.00524372
CD96	0.842628	16.6514	14.0309	0.253116	0.00524779
GOLGA6L6	18.2268	0.769403	14.0238	0.25339	0.00525187
NLRC3	12.0478	1.16399	14.0235	0.253664	0.00525322
OR6C74	0.97966	14.3024	14.0115	0.253937	0.00526273
MRPL47	0.769216	18.141	13.9543	0.254211	0.00529124
NUDT15	17.4539	0.796892	13.9089	0.254485	0.00531025
SCAF8	8.35233	1.66514	13.9078	0.254759	0.00531161
CCDC150	7.57114	1.83588	13.8997	0.255032	0.0053184
DUSP10	11.0965	1.25078	13.8793	0.255305	0.00532654
SAMD13	16.928	0.818835	13.8612	0.255578	0.00533333
MFHAS1	0.507613	27.3055	13.8606	0.255851	0.00533333
HDAC2	16.2844	0.847998	13.8092	0.256123	0.00536049
DEAF1	9.4275	1.46331	13.7954	0.256396	0.0053632
OR6C3	0.99685	13.8327	13.7891	0.256668	0.00536864
IHO1	0.849794	16.2179	13.7818	0.25694	0.00537135
S100A3	17.9694	0.765733	13.7597	0.257212	0.005389
ZSWIM4	10.9604	1.25389	13.7432	0.257483	0.00540258
LSM1	15.7737	0.869171	13.7101	0.257755	0.0054148
ABI3BP	0.376318	36.393	13.6953	0.258026	0.00542838
DDX28	0.80695	16.9388	13.6688	0.258297	0.00544196
GNPDA2	17.4901	0.781107	13.6616	0.258568	0.00544739
MORC3	7.22522	1.89056	13.6598	0.258838	0.00544874
COX7A1	16.7578	0.814745	13.6534	0.259109	0.00545418
DNAJC6	0.399737	34.0829	13.6242	0.259379	0.00546368
MYO18A	5.20504	2.60544	13.5614	0.259649	0.00549762
ZNF251	0.942658	14.3851	13.5602	0.259919	0.00549762
PTGER3	0.802342	16.8835	13.5463	0.260189	0.00550577
ZNF423	10.7809	1.25619	13.5429	0.260459	0.00550713
ZBTB17	10.2774	1.31753	13.5407	0.260728	0.00550984
FARP1	8.88942	1.52306	13.5391	0.260996	0.00551392
NBR1	8.39095	1.61214	13.5274	0.261265	0.00552206
AGTRAP	0.81033	16.66	13.5001	0.261533	0.00552749
UBIAD1	0.812702	16.5949	13.4867	0.261801	0.00553021
NCK2	0.87497	15.4049	13.4788	0.262069	0.00553971
ACSBG1	10.1843	1.32118	13.4552	0.262337	0.00554922
EBAG9	17.3203	0.775386	13.4299	0.262604	0.00555737
TMEM14C	16.911	0.793126	13.4126	0.262872	0.00557094
ADAMTS19	6.77462	1.97924	13.4086	0.263139	0.00557094
C2orf72	18.2359	0.734596	13.396	0.263406	0.00558181
TXNDC9	17.4586	0.766921	13.3893	0.263672	0.00558588
DDR2	7.68898	1.73857	13.3678	0.263938	0.00559131
SIN3A	7.48074	1.78402	13.3458	0.264205	0.00560625
FAM110B	17.3125	0.769533	13.3226	0.264471	0.00562797
RFPL1	0.933827	14.2317	13.29	0.264737	0.00564426
TNNI3K	7.4552	1.78067	13.2752	0.265003	0.0056592
PTAFR	0.878792	15.1033	13.2726	0.265268	0.00566056
GOLGA6L7	16.9365	0.783162	13.264	0.265534	0.00566735
C1orf167	0.214164	61.8603	13.2483	0.265799	0.00568228
A2M	7.33207	1.80376	13.2253	0.266064	0.00569586
ARL14EP	0.83629	15.7637	13.183	0.266329	0.00570944
GEMIN4	0.440268	29.8773	13.154	0.266594	0.00571894
PTPRZ1	0.413049	31.8242	13.1449	0.266859	0.00572166
KIF26A	0.241458	54.3907	13.133	0.267124	0.00572573
POU3F2	0.88265	14.8772	13.1314	0.267388	0.00572845
MTMR2	6.78591	1.93239	13.113	0.267652	0.00573659
WDR89	16.433	0.797341	13.1027	0.267916	0.0057461
UBALD2	0.914661	14.3197	13.0977	0.268179	0.00574881
GIMAP4	0.920765	14.2111	13.0851	0.268442	0.0057556
LEKR1	0.893693	14.6221	13.0676	0.268705	0.00578004
PIK3CG	10.7698	1.21317	13.0655	0.268968	0.0057814
ZNRF1	0.8681	15.026	13.0441	0.269231	0.0057909
CRISP2	0.736976	17.698	13.043	0.269493	0.00579633
LSM10	17.2481	0.753517	12.9968	0.269755	0.00581534
TMEM249	0.892324	14.5584	12.9908	0.270017	0.00582213
CSF2RB	0.542905	23.9239	12.9884	0.270279	0.00582213
JKAMP	0.765742	16.9261	12.961	0.27054	0.00583571
UPF2	7.52114	1.71749	12.9175	0.270802	0.00585743
PLEKHM1	11.7122	1.10041	12.8882	0.271064	0.00586965
ARHGEF12	7.63649	1.68745	12.8862	0.271326	0.00587644
ZNF605	18.3155	0.701738	12.8527	0.271587	0.00589274
ECE1	9.46934	1.35707	12.8506	0.271849	0.00589545
NMS	0.716742	17.909	12.8361	0.27211	0.00590767
UBE2E3	17.0408	0.752474	12.8227	0.27237	0.00591039
FGFR2	0.348333	36.8033	12.8198	0.272631	0.00591174
ULK4	8.88485	1.44061	12.7996	0.272891	0.00592668
DCLK1	9.14656	1.39657	12.7738	0.273151	0.0059484
CLDN9	18.3072	0.696992	12.76	0.273411	0.00595519
KCNJ1	0.842567	15.105	12.727	0.273672	0.00597828
RAB43	0.853549	14.8876	12.7073	0.273932	0.00599457
CDH17	9.02963	1.40601	12.6958	0.274191	0.00600407
PLA2G4A	0.80363	15.7822	12.6831	0.274451	0.0060095
PRMT5	0.394709	32.0989	12.6697	0.27471	0.00602172
SLC30A10	0.856938	14.7569	12.6458	0.27497	0.00603802
SOST	17.5865	0.715277	12.5792	0.27523	0.00609233
PCDHA10	0.574434	21.8937	12.5765	0.275489	0.00609504
MXD4	0.7996	15.7231	12.5722	0.275748	0.0060964
MEX3A	0.818927	15.307	12.5354	0.276008	0.00611541
CAPN5	0.453332	27.5738	12.5001	0.276267	0.00613035
TMEM241	15.952	0.783376	12.4964	0.276526	0.00613306
CPD	6.8944	1.81148	12.489	0.276785	0.00614121
MYRFL	6.86997	1.81466	12.4666	0.277044	0.00615207
ZNF732	0.872533	14.2705	12.4514	0.277302	0.00615886
PPA2	16.8064	0.740742	12.4492	0.27756	0.00615886
JPT1	17.1722	0.724707	12.4448	0.277818	0.00616293
IDI1	0.788323	15.7751	12.4359	0.278076	0.00616701
TOP3B	0.491406	25.2915	12.4284	0.278333	0.00616972
KLRC1	0.775324	16.0185	12.4195	0.27859	0.00617244
PRPS1L1	0.804249	15.4364	12.4147	0.278847	0.00617379
TMEM145	8.82893	1.40578	12.4115	0.279103	0.00617651
TPT1	16.179	0.764607	12.3706	0.279359	0.00621317
FAM135A	7.21736	1.71309	12.364	0.279616	0.00621996
TRANK1	2.66402	4.63681	12.3526	0.279872	0.00622675
TBC1D17	0.494335	24.9882	12.3525	0.280127	0.00622675
DDX60	5.7628	2.14222	12.3452	0.280383	0.00623897
LNPK	0.737974	16.727	12.3441	0.280638	0.00624168
MATK	0.456661	27.0092	12.3341	0.280892	0.00624711
NFRKB	0.39924	30.8811	12.329	0.281147	0.00624847
KAT6A	4.62635	2.66446	12.3267	0.281401	0.00625119
SLURP1	17.2733	0.713469	12.324	0.281654	0.0062539
ANKS4B	0.812193	15.1725	12.323	0.281907	0.0062539
ZNF717	0.908526	13.5585	12.3183	0.28216	0.00626205
SOX21	0.953924	12.9059	12.3113	0.282413	0.00626612
PAK1IP1	16.8673	0.729545	12.3054	0.282665	0.00627563
GTPBP2	7.89987	1.55632	12.2947	0.282917	0.00627834
MYH3	1.34983	9.09441	12.2759	0.283169	0.00629328
GJD4	0.875261	13.9617	12.2201	0.283422	0.00633265
GSTA2	0.817137	14.9198	12.1915	0.283674	0.00635981
CENPL	0.713349	17.0882	12.1899	0.283927	0.00636253
TPRX1	0.99262	12.272	12.1815	0.284178	0.00637339
MLLT6	0.559613	21.7621	12.1783	0.28443	0.00637475
SERPINI1	16.5625	0.734848	12.1709	0.284681	0.00637746
ZNHIT3	16.4595	0.739392	12.17	0.284932	0.00637746
IRS2	0.741204	16.3927	12.1503	0.285183	0.0064019
LOXL4	10.701	1.13393	12.1342	0.285433	0.00641005
CALHM2	0.877877	13.8091	12.1227	0.285684	0.00642363
NKX2-5	0.80941	14.9767	12.1223	0.285934	0.00642363
MICAL3	0.198804	60.9539	12.1179	0.286184	0.00643449
PRM2	0.778543	15.5444	12.102	0.286433	0.00644807
KIAA0319	9.19919	1.31381	12.086	0.286683	0.00646029
DNAJB9	15.9002	0.759548	12.077	0.286932	0.006463
FMNL3	0.361654	33.3373	12.0566	0.287181	0.00647522
TPCN1	8.30661	1.4461	12.0122	0.28743	0.00651324
DYRK3	0.814083	14.7527	12.0099	0.28768	0.00651731
ZNF25	0.744386	16.1267	12.0045	0.287928	0.00652546
ZBTB3	0.775859	15.4626	11.9968	0.288177	0.00653632
CAV1	16.6797	0.718813	11.9895	0.288425	0.00653768
HFM1	0.716855	16.6837	11.9598	0.288673	0.00655533
C6orf163	0.762508	15.667	11.9462	0.288921	0.00656483
SPAG9	7.40871	1.61076	11.9336	0.289169	0.00657705
G3BP2	0.741847	16.0663	11.9187	0.289417	0.0065852
ANKRD37	16.1293	0.738093	11.9049	0.289665	0.00658792
PICALM	16.4774	0.72219	11.8998	0.289912	0.00659335
FAM177A1	16.5808	0.717662	11.8994	0.290159	0.00659606
SND1	0.336473	35.3621	11.8984	0.290406	0.00659606
STT3A	0.350204	33.8982	11.8713	0.290652	0.00661914
PIGW	0.67779	17.4638	11.8368	0.290899	0.00665173
HOXC9	16.5765	0.713639	11.8297	0.291146	0.0066558
AADAT	0.808286	14.6094	11.8086	0.291392	0.00667481
ZNF483	0.852072	13.8567	11.8069	0.291638	0.00667481
CEP290	7.03171	1.66924	11.7376	0.291885	0.00673456
ZNF330	0.721905	16.2147	11.7055	0.292132	0.00676035
NOTCH2	0.354099	33.0362	11.6981	0.292378	0.00676035
RAB5IF	14.6535	0.798125	11.6953	0.292625	0.00676578
SAC3D1	18.5764	0.629533	11.6945	0.292871	0.00676578
ECRG4	16.3027	0.716712	11.6843	0.293116	0.00676986
PRR23A	0.974787	11.9825	11.6803	0.293362	0.00677257
INSIG1	16.76	0.69627	11.6695	0.293607	0.00678072
RAB15	0.815315	14.3087	11.6661	0.293852	0.00678208
HNRNPD	16.4774	0.707193	11.6527	0.294097	0.00679022
CARHSP1	17.7764	0.655217	11.6474	0.294341	0.00679158
ELMO2	0.327202	35.4792	11.6089	0.294586	0.00681195
ZNF473	0.900621	12.8856	11.6051	0.29483	0.00681738
ZNF253	0.90428	12.8164	11.5896	0.295074	0.00683232
SEC11A	13.6462	0.847964	11.5715	0.295319	0.00684861
STON2	11.5548	1.00089	11.5652	0.295562	0.00685132
RASIP1	0.506263	22.8338	11.5599	0.295806	0.00686219
MFSD3	17.309	0.666723	11.5403	0.29605	0.00687712
VPREB3	15.85	0.726858	11.5207	0.296293	0.00688934
VGF	17.3497	0.663475	11.5111	0.296536	0.00690699
ANAPC2	11.1149	1.03479	11.5016	0.296779	0.0069165
ADAL	15.6474	0.734624	11.4949	0.297022	0.00693007
SORCS1	0.329134	34.8691	11.4766	0.297265	0.00696402
TOR1AIP2	0.710054	16.1346	11.4564	0.297507	0.00697217
DCAF11	7.5739	1.50934	11.4316	0.29775	0.00698846
ZBTB11	6.48088	1.76267	11.4236	0.297992	0.00699932
SCP2	16.4517	0.693956	11.4168	0.298235	0.00700339
CASP8AP2	15.1028	0.75531	11.4073	0.298477	0.00702512
FCGR2B	0.803879	14.1807	11.3996	0.298718	0.00702919
OR4C6	17.6477	0.645411	11.3901	0.29896	0.00704413
DOLK	0.775759	14.6815	11.3893	0.299201	0.00704413
PPIC	0.828551	13.7453	11.3886	0.299442	0.00704413
HP	0.768631	14.7541	11.3405	0.299683	0.00708622
ZNF71	0.971645	11.6626	11.332	0.299924	0.00709572
MARS1	0.301507	37.5397	11.3185	0.300165	0.00710659
KRTAP9-1	0.848226	13.339	11.3145	0.300405	0.00711337
MED23	7.03324	1.60458	11.2854	0.300646	0.00713781
BBS1	7.69066	1.46694	11.2817	0.300886	0.00713917
ATP2B4	0.345736	32.5223	11.2441	0.301126	0.00718534
ZNF611	0.903141	12.4439	11.2386	0.301367	0.00718805
MPP2	9.14118	1.22729	11.2189	0.301607	0.00721521
MDFI	17.3805	0.645341	11.2163	0.301847	0.00722064
VCPKMT	15.969	0.701571	11.2034	0.302086	0.00723014
IQCC	0.777789	14.3818	11.186	0.302326	0.00724372
AFG1L	0.745843	14.9871	11.178	0.302566	0.00725051
UBE2R2	16.1944	0.689856	11.1718	0.302805	0.00726137
GPSM1	0.580252	19.2327	11.1598	0.303044	0.00726816
SSTR1	0.8466	13.1783	11.1567	0.303282	0.00726816
BST2	16.8007	0.663711	11.1508	0.303521	0.00727631
PAM	0.779382	14.28	11.1296	0.303759	0.00729124
CARMIL1	6.85754	1.62245	11.126	0.303997	0.00729803
TBC1D23	15.4893	0.717852	11.119	0.304235	0.00730618
CLSTN2	0.533711	20.8303	11.1173	0.304473	0.00730754
DENND1C	0.52598	21.1295	11.1137	0.30471	0.00731704
TIGD4	0.747683	14.8443	11.0988	0.304947	0.00732926
CCSAP	16.0223	0.692022	11.0878	0.305184	0.00733876
DNM2	0.432651	25.5853	11.0695	0.305421	0.00735642
RPP40	0.763181	14.4606	11.0361	0.305658	0.00739851
RAN	0.685862	16.0751	11.0253	0.305895	0.00740801
CXXC5	16.4305	0.670157	11.0111	0.306132	0.0074243
SAMD7	0.764529	14.3758	10.9907	0.306368	0.00745146
E2F8	0.319486	34.3573	10.9767	0.306605	0.00745961
NKX6-1	0.859261	12.7617	10.9656	0.306841	0.00746911
PAK6	8.27931	1.3238	10.9601	0.307078	0.0074759
TTC28	0.319792	34.195	10.9353	0.307314	0.00749627
EDF1	15.4975	0.705288	10.9302	0.30755	0.0075112
TTC1	0.719931	15.139	10.899	0.307786	0.00754922
BTBD2	10.711	1.01599	10.8823	0.308022	0.00756959
NUP98	0.327897	33.1838	10.8809	0.308258	0.00757502
GBX1	0.741406	14.6319	10.8482	0.308493	0.0076076
RPA2	14.4449	0.749239	10.8227	0.308729	0.00763069
BNIP1	15.4428	0.699634	10.8043	0.308965	0.00765784
ZNF786	0.746436	14.4667	10.7985	0.309201	0.00766056
TRADD	16.5506	0.650982	10.7742	0.309436	0.00767685
CALHM5	15.1949	0.707042	10.7435	0.309672	0.00769314
GABRA2	15.8193	0.678884	10.7395	0.309908	0.00769586
FAM114A2	0.770509	13.9362	10.738	0.310143	0.00769586
FOXH1	16.3086	0.657236	10.7186	0.310378	0.00771758
ABCA9	0.313135	34.227	10.7177	0.310613	0.00771758
SYT14	0.770636	13.905	10.7157	0.310847	0.00771894
PTGES	0.900999	11.8906	10.7135	0.311081	0.00772437
CGREF1	16.6879	0.641985	10.7134	0.311315	0.00772573
LMBR1	14.8285	0.722381	10.7118	0.311549	0.00773795
KCNK6	0.836073	12.7887	10.6923	0.311782	0.00775289
ARF3	0.730021	14.6384	10.6863	0.312016	0.00776375
ZNF558	0.801287	13.3199	10.6731	0.312249	0.00778547
TMEM151A	0.848636	12.5536	10.6534	0.312482	0.00779226
TNFSF13B	14.1451	0.752493	10.6441	0.312715	0.00780448
CEP57L1	0.672068	15.8156	10.6291	0.312948	0.00781534
LIG3	7.40224	1.43364	10.6121	0.313181	0.00783164
MTHFS	15.4471	0.68676	10.6085	0.313413	0.00783435
ZBTB34	0.706104	15.0135	10.6011	0.313645	0.00783978
WDR7	0.296479	35.6851	10.5799	0.313878	0.00785472
APOB	0.130218	81.1776	10.5707	0.31411	0.00786422
ATP23	15.3111	0.689539	10.5576	0.314342	0.00788459
ZNF699	15.7275	0.671107	10.5548	0.314573	0.0078873
PITX1	0.835784	12.6223	10.5495	0.314805	0.00789138
P2RY1	15.8072	0.665651	10.5221	0.315036	0.00792261
NRSN2	17.2224	0.610621	10.5164	0.315268	0.00792804
PRAMEF14	0.824793	12.75	10.5161	0.315499	0.0079294
GRSF1	0.685828	15.3243	10.5098	0.315729	0.0079294
SAFB2	0.405254	25.9321	10.5091	0.31596	0.0079294
DENND4A	0.29313	35.7883	10.4906	0.31619	0.0079484
CTR9	7.54418	1.38946	10.4823	0.31642	0.00795655
WBP1	0.631914	16.5775	10.4756	0.31665	0.00796062
MAPK8IP2	10.8159	0.967548	10.4649	0.31688	0.00796741
ZFAND1	0.636321	16.4378	10.4597	0.31711	0.00796877
MEPE	0.85866	12.1759	10.455	0.317339	0.00796877
TPD52	14.323	0.729749	10.4522	0.317568	0.00797692
CCDC43	14.0086	0.745946	10.4497	0.317797	0.00798371
NAA30	15.1449	0.689813	10.4471	0.318025	0.00798778
DDX1	0.729332	14.2473	10.391	0.318254	0.00805024
NFE2L3	0.866264	11.9913	10.3876	0.318483	0.00805703
CTNND2	7.65655	1.35647	10.3859	0.318712	0.00805974
CHST3	0.85679	12.0923	10.3606	0.31894	0.00809776
ACACB	3.56513	2.90559	10.3588	0.319169	0.00810048
VMP1	15.0324	0.68816	10.3447	0.319397	0.00811813
CAVIN4	0.81106	12.7512	10.342	0.319625	0.0081222
PAN2	0.29511	34.9842	10.3242	0.319852	0.00813442
RBP5	0.707083	14.5853	10.313	0.32008	0.00814528
GPR4	0.861267	11.9611	10.3017	0.320308	0.00816429
PCCA	0.815755	12.603	10.281	0.320535	0.00818466
MYBL1	0.681753	15.0773	10.279	0.320762	0.00818737
NLRP1	0.413708	24.7816	10.2523	0.32099	0.0082091
DNAJC5	16.8912	0.606906	10.2514	0.321217	0.00821181
RAB14	13.8417	0.740336	10.2475	0.321444	0.00821589
EFNB2	0.809794	12.6486	10.2428	0.32167	0.00821996
ZNF615	0.800688	12.7911	10.2416	0.321896	0.00822403
ZNF346	15.9312	0.64246	10.2352	0.322123	0.00822946
LIN7A	0.681451	14.9921	10.2164	0.322349	0.00824576
ETFDH	15.8142	0.645357	10.2058	0.322574	0.0082702
SLC25A30	0.6466	15.7566	10.1882	0.3228	0.0082702
FANCL	0.739159	13.774	10.1812	0.323026	0.00827834
UVSSA	10.9233	0.930955	10.1691	0.323251	0.00830143
SPN	17.0624	0.595991	10.1691	0.323477	0.00830278
RBM23	0.338578	30.0264	10.1663	0.323702	0.00830686
AP3D1	0.469289	21.6598	10.1647	0.323926	0.00830957
PARM1	16.5442	0.613952	10.1574	0.324151	0.00832587
TM2D2	14.3431	0.707264	10.1443	0.324375	0.00833944
THADA	0.356223	28.4443	10.1325	0.324599	0.00836117
MAGI2	0.304998	33.182	10.1204	0.324823	0.00837746
FCRLA	0.727779	13.9052	10.1199	0.325047	0.00837746
THOC7	14.5697	0.694371	10.1168	0.325271	0.00838018
HYAL1	17.1927	0.587343	10.098	0.325494	0.00841276
ZMAT5	0.641927	15.698	10.0769	0.325718	0.00843992
ZNF286A	14.8994	0.676089	10.0734	0.325941	0.00844263
ZFP36L2	17.0977	0.586641	10.0302	0.326165	0.00851188
JRKL	13.8725	0.721095	10.0034	0.326389	0.00854718
TMEM184C	14.7681	0.676281	9.98736	0.326612	0.00856755
FBH1	7.53649	1.32413	9.97932	0.326836	0.00858113
ZNF33A	0.843613	11.8101	9.96312	0.327059	0.00860692
ADAMTSL1	4.8436	2.05683	9.96246	0.327282	0.00860828
DUOXA1	16.5893	0.598823	9.93403	0.327506	0.00865037
RNF146	13.8718	0.715989	9.93207	0.327729	0.00865173
ING3	0.621849	15.9599	9.92464	0.327952	0.00865309
LYSMD4	0.934011	10.6225	9.9215	0.328174	0.0086558
RNF149	0.770376	12.8726	9.91677	0.328397	0.00865988
HDGFL2	0.505029	19.6154	9.90635	0.328619	0.00867481
MKS1	6.85059	1.44268	9.8832	0.328841	0.00869246
BARX2	0.755959	13.002	9.82899	0.329064	0.00876171
CLSTN3	9.23174	1.06448	9.82701	0.329286	0.00876578
ABCB6	0.345452	28.3967	9.80967	0.329509	0.00878887
FGD5	0.455422	21.5088	9.79559	0.329731	0.00881331
PEX7	0.728466	13.4442	9.79361	0.329954	0.00881874
AJUBA	0.663959	14.6688	9.7395	0.330176	0.00887848
GPR139	0.832969	11.686	9.73404	0.330399	0.00889341
OR2M7	0.997774	9.75142	9.72971	0.330621	0.0089002
VARS1	6.53542	1.48786	9.72381	0.330843	0.00891514
PTPRM	0.32093	30.237	9.70397	0.331065	0.00894094
OR2D3	18.3139	0.529857	9.70376	0.331287	0.00894094
CALHM4	15.1438	0.640131	9.69403	0.331508	0.00895587
OVOL1	0.720518	13.452	9.69243	0.33173	0.00895723
MDM2	0.660806	14.6629	9.68933	0.331951	0.00895995
MGAT4C	0.701275	13.7745	9.65972	0.332172	0.00899253
KCNH1	10.424	0.925666	9.6491	0.332393	0.00902105
MED12L	0.266323	36.2178	9.64564	0.332614	0.00902648
LIN9	0.686625	14.0447	9.64344	0.332835	0.00902783
DUSP6	0.806045	11.9604	9.64063	0.333055	0.00903191
CUBN	3.21731	2.99517	9.63638	0.333275	0.00904005
TERF2IP	13.7806	0.699162	9.63485	0.333495	0.00904141
ZSWIM2	0.716696	13.4272	9.62319	0.333715	0.00905499
HMCN1	2.29665	4.18821	9.61884	0.333934	0.00906857
ANO7	0.396789	24.211	9.60666	0.334154	0.00907943
KCNQ2	10.4525	0.918745	9.60316	0.334373	0.00908215
PROSER3	0.698493	13.7348	9.59368	0.334592	0.00908758
BCL2L14	0.780923	12.2807	9.59027	0.334811	0.00908758
CPTP	0.905492	10.5869	9.58635	0.33503	0.00910387
HELZ2	4.90882	1.95239	9.58392	0.335248	0.00910387
CKMT1A	0.711862	13.45	9.57454	0.335466	0.00912152
STK19	0.667951	14.3153	9.56192	0.335684	0.0091351
ACTN4	9.38524	1.01766	9.55094	0.335902	0.00914732
HMG20A	0.714395	13.3675	9.54966	0.33612	0.00914732
FKBP5	15.208	0.627411	9.54169	0.336337	0.0091704
ZSCAN31	0.664399	14.3488	9.53332	0.336555	0.0091799
SPDYC	14.5778	0.653867	9.53192	0.336772	0.00918126
NLRP10	0.924242	10.307	9.52616	0.336989	0.00918669
SH2B2	0.814746	11.6776	9.51428	0.337206	0.00920434
TYW5	13.2779	0.71645	9.51295	0.337422	0.00920706
KCNC1	0.767397	12.3144	9.45004	0.337639	0.00927359
ADAM18	0.737161	12.8107	9.44353	0.337856	0.00927766
DLGAP1	0.360611	26.154	9.4314	0.338073	0.0092926
KCNG2	0.956773	9.8478	9.42211	0.33829	0.00930482
RPL15	0.667656	14.1091	9.42005	0.338507	0.00930889
YRDC	15.9294	0.590354	9.40399	0.338723	0.00932926
SH2B1	8.65955	1.08485	9.39434	0.33894	0.00934827
ME2	13.0592	0.718949	9.38891	0.339156	0.0093632
RSPH9	14.6472	0.640518	9.38177	0.339372	0.00937678
GRIP1	0.332281	28.1971	9.36934	0.339588	0.00941616
TENM2	0.229455	40.8072	9.3634	0.339804	0.00942566
FNBP4	5.85919	1.59725	9.35856	0.340019	0.00943788
IGFBP2	15.2522	0.61344	9.35632	0.340234	0.00944196
TERT	0.426118	21.9083	9.33551	0.34045	0.00947318
OSR2	14.7809	0.631088	9.32803	0.340665	0.00948676
E2F6	13.5834	0.686572	9.326	0.34088	0.00949219
ZNF638	6.56857	1.41905	9.32112	0.341094	0.0095112
HERC2	0.160685	57.9681	9.3146	0.341309	0.00952206
ZDHHC4	0.720425	12.9262	9.31238	0.341523	0.009537
AXIN1	8.08311	1.15073	9.30151	0.341737	0.00955601
C10orf71	0.988073	9.40922	9.29699	0.341951	0.00956415
SLC35A5	14.3363	0.64625	9.26483	0.342166	0.00961303
CDC34	0.838669	11.0446	9.26279	0.342379	0.00961439
CCN5	0.78957	11.7228	9.25601	0.342593	0.00962254
ZDHHC24	0.810447	11.3898	9.23084	0.342807	0.00966056
ZNF195	0.766935	12.0329	9.22846	0.343021	0.00966735
CHRM3	12.928	0.713316	9.22174	0.343234	0.00967821
MOGAT2	0.734417	12.5564	9.22163	0.343447	0.00968092
ZBTB25	13.2793	0.694129	9.21754	0.34366	0.00969857
RGS20	0.679909	13.5511	9.21348	0.343873	0.00970129
ZNF709	0.891324	10.3335	9.21048	0.344086	0.00971894
MEGF6	3.67516	2.50403	9.2027	0.344298	0.00973659
PLEKHA3	13.1883	0.69687	9.19052	0.34451	0.00975967
LAP3	0.754951	12.1649	9.18392	0.344722	0.00977461
DARS1	13.4344	0.683446	9.1817	0.344934	0.00978004
MAML3	8.47432	1.08343	9.18131	0.345146	0.00978276
OR10H3	17.6075	0.520822	9.17037	0.345357	0.00980041
YKT6	0.654481	14.0035	9.16504	0.345569	0.00982213
FAP	0.648022	14.1304	9.15683	0.34578	0.00982892
CCDC138	0.657954	13.8947	9.14204	0.345991	0.00985472
RIPOR1	0.354148	25.8051	9.13883	0.346202	0.00985743
MSANTD2	0.688096	13.2781	9.1366	0.346413	0.00986286
STARD4	0.639524	14.2664	9.12367	0.346623	0.00989409
TDRD12	13.4466	0.677351	9.10809	0.346834	0.00991039
FBXO47	13.7601	0.661818	9.10666	0.347044	0.00992396
ATP1A1	6.3393	1.43642	9.1059	0.347254	0.00992396
PEAK1	5.9163	1.53626	9.08896	0.347464	0.0099389
PGPEP1	14.2462	0.637882	9.08741	0.347674	0.00994705
SLC16A4	0.675437	13.4327	9.07297	0.347884	0.00997149
KCTD16	15.316	0.591242	9.05545	0.348094	0.0099905
ABHD17C	14.9396	0.604694	9.03391	0.348304	0.0100258
CSNK2B	14.7421	0.612739	9.03308	0.348513	0.0100285
HNRNPK	0.731333	12.3473	9.03	0.348722	0.0100353
TBCB	0.772153	11.6842	9.02202	0.348932	0.0100448
ACER1	0.801495	11.2035	8.97954	0.349141	0.0101059
DNAH9	2.87622	3.11668	8.96424	0.349351	0.0101412
PCDHGB5	15.4086	0.581098	8.95393	0.34956	0.0101643
GPR176	0.779796	11.4793	8.95148	0.34977	0.0101697
MSANTD3	0.69945	12.7868	8.9437	0.349979	0.0101887
ZKSCAN4	0.723869	12.3338	8.92807	0.350188	0.0102118
F2RL3	0.879275	10.1472	8.9222	0.350397	0.0102267
ZFR	5.42069	1.64593	8.92208	0.350605	0.0102281
TLR5	0.994294	8.97194	8.92075	0.350814	0.0102322
PUM3	15.6536	0.569329	8.91206	0.351022	0.0102417
PDP2	13.4519	0.662005	8.90521	0.35123	0.0102593
MARCHF11	0.702699	12.6666	8.90078	0.351438	0.010277
ASRGL1	0.798951	11.1267	8.88972	0.351646	0.0102987
ADNP2	0.82022	10.8298	8.88279	0.351853	0.0103082
PYGL	0.330873	26.8368	8.87957	0.352061	0.0103136
GREB1L	0.358681	24.7527	8.87831	0.352268	0.0103136
THPO	0.779891	11.3641	8.86278	0.352475	0.0103462
ZDBF2	0.934657	9.48068	8.86118	0.352682	0.0103544
RBPMS2	14.3687	0.6166	8.85975	0.352889	0.0103639
MPZL3	14.6313	0.605368	8.8573	0.353096	0.010368
SNRNP35	12.0996	0.731567	8.85164	0.353302	0.0103775
UBAP1	0.778476	11.3699	8.85121	0.353508	0.0103788
PLEKHA8	0.662308	13.3594	8.84804	0.353714	0.0103856
EIF4A2	13.9616	0.63296	8.83713	0.35392	0.0104236
PSMD8	0.70939	12.4516	8.833	0.354125	0.0104386
NEO1	5.49648	1.60639	8.82948	0.354331	0.0104413
YY1AP1	0.755975	11.6757	8.82652	0.354536	0.0104494
CASQ1	14.216	0.620576	8.82211	0.354741	0.0104657
LLGL1	0.43088	20.4651	8.81801	0.354945	0.0104684
ZNF853	15.6006	0.565078	8.81553	0.35515	0.0104711
WNT10A	0.685828	12.8406	8.80647	0.355354	0.0104861
BAZ1A	5.4843	1.59864	8.76741	0.355559	0.0105322
TC2N	0.680854	12.8681	8.76127	0.355764	0.0105485
HOXA1	0.745933	11.7452	8.76115	0.355968	0.010554
IRF2BP1	0.792014	11.035	8.73991	0.356173	0.0105906
ABCB8	7.78771	1.11979	8.72062	0.356377	0.0106286
ASXL1	7.43733	1.17236	8.71923	0.356582	0.01063
LRRN3	0.658919	13.2307	8.71793	0.356786	0.0106395
DCUN1D3	0.723336	12.0367	8.70658	0.356989	0.0106721
AMBP	13.7728	0.632038	8.70493	0.357193	0.0106762
IPO11	0.553709	15.7142	8.70109	0.357397	0.0106762
IDI2	0.739767	11.728	8.676	0.3576	0.0107251
SPTAN1	0.176176	49.1771	8.66382	0.357804	0.0107495
MELK	14.0245	0.617565	8.66106	0.358007	0.010759
PLEKHG2	0.228548	37.8618	8.65326	0.358211	0.0107739
CBY2	0.838488	10.32	8.65323	0.358414	0.0107739
ZNF587B	0.940218	9.20251	8.65237	0.358616	0.0107807
MAP3K10	0.551734	15.6706	8.64602	0.358819	0.0107902
ZNF729	0.87218	9.91164	8.64473	0.359021	0.0107929
CELSR3	3.21194	2.69092	8.64307	0.359224	0.0107929
LAMB2	3.07966	2.80562	8.64036	0.359426	0.0108038
FCGR2A	0.760427	11.3565	8.63577	0.359627	0.0108052
CERT1	0.620845	13.9068	8.63397	0.359829	0.0108106
KLHL35	15.724	0.547767	8.6131	0.36003	0.0108649
MUC1	0.67792	12.7042	8.61243	0.360232	0.0108744
LRP6	5.44635	1.57832	8.59607	0.360433	0.0109192
JAK2	0.615446	13.9484	8.58451	0.360635	0.0109355
GTF3C3	0.681009	12.6002	8.58085	0.360836	0.0109437
DENND2B	7.01236	1.22305	8.57645	0.361037	0.0109599
IRX4	0.783299	10.9417	8.57062	0.361237	0.010983
ADGRD1	8.88942	0.96376	8.56727	0.361438	0.0109885
MTDH	13.4276	0.637944	8.56604	0.361638	0.0109939
EPS8L2	8.32548	1.02593	8.54139	0.361839	0.011036
XXYLT1	15.8421	0.538339	8.52841	0.362039	0.0110672
KCNAB1	13.3209	0.640084	8.5265	0.36224	0.0110781
SYCE1L	0.633958	13.4424	8.5219	0.36244	0.0110821
NINL	8.18538	1.04079	8.51922	0.36264	0.0110889
SUDS3	0.615075	13.7989	8.48734	0.36284	0.0111446
ZNF841	0.906109	9.3658	8.48643	0.36304	0.011146
KIAA1614	0.435668	19.4779	8.48592	0.363239	0.011146
SCAMP2	13.6266	0.62251	8.48271	0.363439	0.0111568
LIG4	0.779953	10.8657	8.47477	0.363638	0.0111799
LAMA1	3.36028	2.52107	8.47148	0.363837	0.0111908
NPDC1	15.2284	0.554513	8.44434	0.364037	0.0112424
HMGCS1	13.6496	0.618052	8.43615	0.364236	0.0112546
FER1L6	5.9129	1.42602	8.43194	0.364435	0.0112641
SPATA2L	0.927135	9.08649	8.4244	0.364634	0.0112804
ALDH2	15.1435	0.55608	8.421	0.364832	0.0112912
GID8	13.0354	0.644996	8.40776	0.365031	0.0113198
MED26	0.663666	12.6567	8.3998	0.36523	0.0113401
ADCY4	0.383871	21.8756	8.39742	0.365428	0.0113469
AEBP2	0.707214	11.8629	8.38961	0.365626	0.0113714
AGPAT5	0.600853	13.9522	8.3832	0.365824	0.0113904
ENPP2	0.651213	12.864	8.37718	0.366022	0.0114148
SLC17A5	0.664413	12.5908	8.3655	0.36622	0.0114338
BDKRB2	0.929383	8.99726	8.3619	0.366418	0.0114501
RPUSD4	0.682316	12.2478	8.35685	0.366615	0.011461
UBQLN3	0.977227	8.55119	8.35645	0.366813	0.011465
SNAPC2	0.793239	10.5162	8.34186	0.36701	0.0114895
TMPRSS11D	0.666303	12.5188	8.34134	0.367207	0.0114908
ZNF800	12.5708	0.663345	8.33879	0.367404	0.0114949
CCN2	14.5297	0.573364	8.33081	0.367601	0.0115275
RCOR3	0.733461	11.353	8.32695	0.367797	0.0115397
NAT10	6.27426	1.32538	8.31577	0.367994	0.0115614
BCDIN3D	13.336	0.623039	8.30885	0.36819	0.0115777
YY1	0.651926	12.7305	8.29937	0.368386	0.0115859
HEXB	0.64252	12.912	8.29619	0.368582	0.0115886
PRAMEF12	0.689614	12.0276	8.2944	0.368778	0.0115954
LDHA	0.725045	11.4366	8.29207	0.368974	0.0116022
TMEM168	0.781254	10.6097	8.28887	0.369169	0.0116062
TEK	0.319989	25.8	8.2557	0.369365	0.0116755
ZNF354B	12.7602	0.646957	8.25528	0.369561	0.0116836
CNNM4	14.4167	0.572472	8.25319	0.369756	0.0116891
HOMER1	12.3659	0.665553	8.23014	0.369952	0.0117244
FAM47E	14.618	0.561957	8.21471	0.370147	0.0117597
MRTFA	0.447465	18.3406	8.20679	0.370342	0.0117909
ELK3	0.705021	11.6258	8.1964	0.370538	0.0118086
CIB1	0.674951	12.1357	8.19103	0.370733	0.0118316
AGFG2	0.758956	10.7881	8.18771	0.370928	0.0118384
SRP54	12.4457	0.657228	8.17966	0.371123	0.011852
FGG	0.665919	12.2745	8.17385	0.371317	0.0118642
RCAN3	13.7863	0.592662	8.17058	0.371512	0.0118751
GSPT1	0.707068	11.5514	8.16761	0.371706	0.0118832
LRRC4B	0.96492	8.46372	8.16682	0.3719	0.0118887
ZNF44	0.83994	9.7187	8.16312	0.372094	0.0118914
DAPK1	8.83865	0.923141	8.15933	0.372288	0.0118982
RXYLT1	12.3496	0.660095	8.15191	0.372482	0.0119145
CFAP410	0.759365	10.7156	8.13703	0.372675	0.0119484
ITGB1	14.8286	0.548023	8.1264	0.372869	0.0119633
SLC26A7	0.633306	12.8296	8.12506	0.373062	0.0119647
FBXW7	0.562382	14.4321	8.11634	0.373256	0.0119946
CEP97	0.712931	11.3693	8.10552	0.373449	0.0120244
MR1	0.687198	11.7594	8.08108	0.373642	0.0120855
BMPR1B	0.636072	12.7021	8.07942	0.373835	0.0120896
ROBO4	0.361008	22.2934	8.0481	0.374029	0.0121684
PC	7.1428	1.12655	8.04674	0.374222	0.0121724
EIF3F	0.731228	10.9928	8.03826	0.374415	0.0121874
CD68	0.611425	13.1328	8.02969	0.374608	0.0122132
TRMO	0.753967	10.6429	8.02438	0.374801	0.0122281
CRHBP	12.1767	0.658498	8.01832	0.374994	0.0122458
TM4SF19	12.9579	0.617941	8.00725	0.375187	0.0122634
NISCH	0.48296	16.5732	8.00421	0.375379	0.0122661
PEX11B	12.2101	0.653835	7.98339	0.375572	0.0123218
COL27A1	0.204812	38.9541	7.97827	0.375764	0.0123218
PRKACA	0.708377	11.2586	7.97531	0.375956	0.0123272
ITPKA	0.736871	10.8114	7.96664	0.376148	0.0123476
VCP	0.316315	25.1506	7.95553	0.376341	0.0123639
B9D1	0.708109	11.2334	7.9545	0.376533	0.012372
CALB2	13.72	0.579717	7.95372	0.376724	0.0123761
TOMM34	0.581828	13.6554	7.94508	0.376916	0.0124155
PER2	7.11434	1.11677	7.94508	0.377107	0.0124168
TM4SF1	13.0763	0.607129	7.93897	0.377298	0.0124263
TRIM38	13.7417	0.577344	7.93368	0.37749	0.0124345
CEACAM8	0.620361	12.7839	7.93062	0.377681	0.0124426
RNF213	1.6631	4.76612	7.92653	0.377871	0.0124562
ZNF493	0.856035	9.23633	7.90663	0.378062	0.0125132
KLF12	0.747217	10.5755	7.90221	0.378253	0.0125132
RHPN1	8.356	0.945002	7.89644	0.378443	0.0125187
NAA40	12.5142	0.629269	7.87478	0.378634	0.0125648
SYNM	0.357991	21.9687	7.8646	0.378825	0.0125988
CEACAM3	0.603266	13.0311	7.8612	0.379015	0.012611
CAP2	13.9926	0.561731	7.86007	0.379205	0.0126124
GABRA1	0.714354	11.0026	7.85972	0.379395	0.0126178
ZNF215	0.662039	11.8625	7.85342	0.379585	0.0126327
TRMU	0.669904	11.714	7.84728	0.379775	0.0126544
LDB2	0.672868	11.6509	7.83952	0.379965	0.0126816
XAF1	0.73375	10.6816	7.83759	0.380154	0.0126925
GLIS3	7.97287	0.982781	7.83558	0.380344	0.0126993
C16orf78	0.639655	12.2369	7.82739	0.380533	0.0127196
SLC35F5	0.624355	12.484	7.79444	0.380722	0.0127766
BPIFB1	0.684724	11.3819	7.79348	0.380912	0.0127834
ZBTB7C	0.85648	9.09247	7.78752	0.381101	0.0127957
PDLIM5	0.707371	10.9998	7.78092	0.38129	0.012816
ELMOD1	0.692448	11.2188	7.76841	0.381479	0.0128364
IQUB	0.664801	11.6586	7.75064	0.381668	0.0128703
ASPHD1	13.8086	0.560948	7.74588	0.381857	0.0128961
TRAK2	5.96842	1.29234	7.71321	0.382046	0.0129627
ASPM	1.30687	5.8825	7.68769	0.382235	0.0130251
HSPD1	0.70725	10.865	7.68424	0.382425	0.0130251
FYCO1	5.11337	1.49829	7.66133	0.382614	0.0130876
ZNF213	0.726047	10.5519	7.66114	0.382803	0.0130889
REPS1	12.9317	0.591235	7.64566	0.382992	0.0131174
BICRA	13.6632	0.558876	7.63605	0.383181	0.0131297
CDK9	0.78575	9.71665	7.63486	0.38337	0.0131351
AKR1D1	0.655879	11.6351	7.63124	0.383559	0.0131378
SEC14L6	0.735406	10.3765	7.63096	0.383747	0.0131432
RPTN	0.939081	8.12474	7.62979	0.383936	0.0131487
CLDN19	0.739302	10.3147	7.62568	0.384124	0.0131677
TLR6	0.849972	8.96853	7.62299	0.384312	0.0131772
WDR77	12.9383	0.589019	7.62088	0.3845	0.0131881
ZNF84	0.818367	9.30266	7.61299	0.384687	0.0132084
SBK2	0.800653	9.50681	7.61166	0.384875	0.0132138
BTBD19	12.1269	0.626914	7.60251	0.385062	0.0132369
DTX3L	12.8459	0.591791	7.60207	0.38525	0.013241
CDH19	0.707674	10.7061	7.57646	0.385437	0.0132994
GRK3	0.652887	11.6009	7.57408	0.385624	0.0133089
VTI1A	11.9836	0.63162	7.56905	0.385811	0.013336
PDE5A	0.710373	10.644	7.56123	0.385998	0.0133537
KHSRP	0.484313	15.5987	7.55467	0.386185	0.0133646
GRIA2	13.1639	0.57387	7.55436	0.386372	0.01337
GPAT4	0.662256	11.3629	7.52513	0.386559	0.0134352
PLIN4	0.65837	11.4196	7.51833	0.386746	0.0134637
BRSK1	0.401095	18.7404	7.51669	0.386932	0.0134691
PPP4R3B	0.624364	12.0382	7.51624	0.387119	0.0134759
DPP4	0.615983	12.2012	7.51571	0.387305	0.0134773
PEX5L	0.676873	11.0971	7.51136	0.387491	0.0134881
MTMR4	6.08725	1.23357	7.50907	0.387677	0.0134922
TRIML1	14.8732	0.503878	7.49425	0.387863	0.0135356
ODC1	0.750969	9.9767	7.49219	0.388049	0.0135411
DHX40	11.9195	0.628113	7.48682	0.388234	0.0135492
BRD8	5.1991	1.43953	7.48424	0.38842	0.013556
GPHN	13.017	0.574711	7.48102	0.388605	0.0135587
KATNAL2	12.5055	0.598047	7.47886	0.38879	0.0135764
RRM2	13.0358	0.573464	7.47553	0.388975	0.0135832
MANSC1	0.813258	9.18334	7.46842	0.38916	0.0136049
ELOVL2	0.647341	11.5362	7.46785	0.389345	0.0136049
CRACR2B	0.685275	10.8946	7.4658	0.389529	0.013613
PDCD7	0.661403	11.2823	7.46217	0.389713	0.0136185
ATRN	0.256971	29.0115	7.45513	0.389898	0.0136375
SLCO1C1	0.617911	12.0649	7.45505	0.390082	0.0136402
ITIH5	8.91099	0.835026	7.44091	0.390266	0.0136782
NDUFS7	14.0369	0.53006	7.44039	0.39045	0.0136823
MAP3K6	7.59544	0.979142	7.43701	0.390633	0.0136877
MAPKAPK5	0.552384	13.4528	7.4311	0.390817	0.0137067
DPP3	0.384295	19.3151	7.42271	0.391	0.0137271
KIFBP	0.702914	10.5469	7.4136	0.391184	0.0137515
RSF1	5.48665	1.34979	7.40583	0.391367	0.0137733
QRICH1	12.0556	0.613974	7.4018	0.39155	0.0137936
PALM2AKAP2	0.474297	15.5962	7.39721	0.391733	0.0138045
GFPT1	0.686209	10.7769	7.39518	0.391916	0.0138058
GDF10	0.734701	10.0471	7.38161	0.392099	0.0138303
HSPH1	0.560588	13.1656	7.3805	0.392282	0.0138398
MADCAM1	17.0484	0.430701	7.34278	0.392465	0.0139321
RNF2	11.8621	0.617498	7.32482	0.392648	0.0139756
ZNF74	0.754362	9.70981	7.32471	0.392831	0.0139769
HSPA4	0.504035	14.5321	7.32471	0.393014	0.0139769
FDPS	0.667015	10.9763	7.32138	0.393196	0.0139783
AXIN2	8.80175	0.831539	7.319	0.393379	0.0139864
COL25A1	12.1749	0.599934	7.30412	0.393561	0.014019
DRG1	11.9148	0.612207	7.29434	0.393743	0.0140421
SPEF2	0.288563	25.2705	7.29214	0.393926	0.0140434
EFCAB14	12.4639	0.584018	7.27917	0.394108	0.0140815
RC3H1	4.67255	1.5575	7.27748	0.39429	0.0140869
TGS1	0.678075	10.716	7.26623	0.394472	0.0141113
MAPRE2	11.0383	0.658257	7.26605	0.394654	0.0141168
MFSD2B	0.614113	11.8274	7.26337	0.394835	0.0141181
FGB	13.4202	0.541078	7.26138	0.395017	0.0141208
ME3	13.1993	0.549747	7.25626	0.395198	0.0141399
GON4L	0.303134	23.8795	7.23869	0.39538	0.0141806
CAPN12	0.505996	14.3051	7.23833	0.395561	0.0141819
FBXL20	11.5806	0.624579	7.233	0.395742	0.0142064
MMP1	0.754065	9.58493	7.22766	0.395923	0.0142186
TOX2	0.748508	9.62859	7.20708	0.396104	0.0142553
TBCK	0.655431	10.9795	7.19632	0.396285	0.0142797
NEK11	12.2375	0.587729	7.19231	0.396466	0.0142865
LCLAT1	12.6858	0.566352	7.18464	0.396647	0.0142987
KCNJ6	0.717065	10.0128	7.17982	0.396828	0.0143218
CCNJ	0.68788	10.4271	7.17256	0.397008	0.014334
RAD23A	0.667732	10.7403	7.17162	0.397189	0.0143354
FAM98C	12.669	0.565953	7.17007	0.397369	0.0143422
DCAF15	7.9851	0.897574	7.16722	0.397549	0.0143517
SERPINE2	0.789894	9.06871	7.16332	0.397729	0.0143585
SUSD3	13.1543	0.5442	7.15858	0.397909	0.014368
TYMS	11.6673	0.613425	7.15704	0.398089	0.0143883
RANBP17	0.628622	11.3761	7.15128	0.398268	0.0144087
LTBP2	0.378192	18.8813	7.14077	0.398448	0.0144372
HIC2	16.6791	0.427894	7.1369	0.398627	0.014444
BICRAL	0.674788	10.5503	7.11925	0.398807	0.0144997
PXDNL	0.378113	18.8267	7.11864	0.398986	0.014501
MAPKAPK3	11.9831	0.593506	7.11204	0.399165	0.0145092
TFPT	12.6327	0.562969	7.1118	0.399344	0.0145119
SORD	0.656738	10.827	7.11053	0.399523	0.0145119
WDR24	0.490011	14.5006	7.10544	0.399702	0.0145241
NUFIP2	13.7498	0.516365	7.09993	0.39988	0.0145431
PPP1R16A	0.674855	10.5119	7.09399	0.400059	0.014554
UPK3B	0.720456	9.84328	7.09165	0.400237	0.0145743
ZFC3H1	4.85015	1.46085	7.08532	0.400415	0.0146015
DCDC2	14.0222	0.50506	7.08206	0.400594	0.0146056
RNF150	12.9363	0.54698	7.0759	0.400772	0.0146096
AFP	0.602519	11.7224	7.06298	0.40095	0.0146341
STN1	12.5671	0.561951	7.06208	0.401127	0.0146354
PA2G4	12.3821	0.569751	7.05473	0.401305	0.0146599
TTC30A	14.1855	0.497047	7.05087	0.401483	0.014668
PDE4DIP	0.675221	10.4405	7.04963	0.40166	0.0146707
ZNF701	0.948853	7.42785	7.04794	0.401837	0.0146816
SLC39A10	0.652608	10.7635	7.02434	0.402015	0.0147427
TXNDC15	0.618003	11.3621	7.02178	0.402192	0.0147522
LSM11	0.644554	10.8752	7.00963	0.402369	0.0147957
ZFTA	0.752138	9.31531	7.00639	0.402547	0.014797
IP6K1	0.661281	10.5937	7.00543	0.402723	0.0148011
SLC7A8	13.0832	0.535372	7.00439	0.4029	0.0148024
TRIM69	0.648017	10.8019	6.99983	0.403077	0.0148065
ATP2B2	0.490437	14.2705	6.99879	0.403253	0.0148065
NUDT18	0.754081	9.27854	6.99677	0.40343	0.0148201
CORO6	13.0146	0.537139	6.99063	0.403606	0.0148445
LMAN2	14.6603	0.476498	6.98561	0.403782	0.0148554
SERPINA4	0.739677	9.443	6.98477	0.403958	0.0148622
HCRTR2	12.6573	0.551611	6.98189	0.404134	0.0148703
DEDD2	0.708762	9.8478	6.97974	0.404309	0.0148826
SUCLG2	12.8795	0.541754	6.97751	0.404485	0.0148934
BRINP3	0.63247	11.0004	6.9574	0.40466	0.0149504
PELI3	13.6018	0.511493	6.95722	0.404836	0.0149504
NTN3	0.69416	10.01	6.94851	0.405011	0.0149722
PHB2	10.5222	0.660281	6.94758	0.405186	0.0149844
RHOBTB3	12.6548	0.548831	6.94535	0.405361	0.0149925
KCNJ2	0.613521	11.2813	6.92132	0.405537	0.0150563
CAMSAP1	5.93889	1.16477	6.91745	0.405712	0.0150659
KIF25	0.733676	9.42355	6.91383	0.405887	0.0150754
SLC35E1	0.69049	10.0094	6.91141	0.406061	0.0150835
PCDHB11	0.998436	6.90903	6.89823	0.406236	0.0151079
TRIM63	0.699915	9.85232	6.89578	0.406411	0.0151147
ELAVL3	0.756669	9.08869	6.87713	0.406586	0.0151853
ACP6	13.3537	0.514778	6.8742	0.40676	0.0151908
SULF2	7.10144	0.964205	6.84724	0.406935	0.0152912
UBR2	5.33759	1.28267	6.84638	0.40711	0.0152967
SRRM5	0.983094	6.96015	6.84248	0.407284	0.0153021
ANTXR2	0.581175	11.7485	6.82791	0.407459	0.0153537
ARFGAP1	0.623337	10.9435	6.82147	0.407633	0.0153768
CPZ	0.572462	11.8966	6.81034	0.407808	0.0154094
NCCRP1	13.201	0.515795	6.80898	0.407982	0.0154216
RBM25	4.14968	1.64075	6.8086	0.408156	0.0154243
ADCYAP1R1	0.581171	11.7112	6.80624	0.40833	0.0154257
ZRANB2	0.502628	13.5321	6.80161	0.408504	0.0154325
RGMA	0.787587	8.63474	6.80061	0.408678	0.0154365
SERPINA9	0.768554	8.8442	6.79725	0.408851	0.015446
ZNF496	13.1096	0.518207	6.7935	0.409025	0.0154582
UHRF1	6.74428	1.00652	6.78825	0.409198	0.0154908
ST8SIA2	13.9296	0.486455	6.77612	0.409371	0.0155343
OLFM3	11.5684	0.585687	6.77549	0.409544	0.0155397
BTN1A1	14.173	0.478043	6.77532	0.409717	0.0155411
TRIT1	0.573623	11.8049	6.77154	0.40989	0.0155519
ZNF683	0.682234	9.92076	6.76828	0.410063	0.0155655
DHX32	0.624536	10.8105	6.75154	0.410236	0.015632
DCTN1	5.70928	1.18225	6.74979	0.410408	0.0156443
PLEKHO2	13.5865	0.495411	6.73088	0.410581	0.0156836
ALDH3A2	13.2605	0.506056	6.71055	0.410754	0.0157352
MTREX	0.516471	12.9677	6.69744	0.410927	0.0157637
TMTC2	11.1907	0.596427	6.67443	0.4111	0.0158452
DAP3	0.651204	10.2324	6.66336	0.411273	0.015871
ITGAM	0.35194	18.9007	6.65191	0.411446	0.0158846
QKI	0.610213	10.9005	6.65163	0.411619	0.0158859
VWA5B1	0.320229	20.7544	6.64618	0.411791	0.0158995
CBX4	15.8098	0.420163	6.6427	0.411964	0.0158995
ANKRD27	6.36864	1.04288	6.64171	0.412136	0.0159063
PXDN	0.258119	25.7255	6.64023	0.412309	0.0159104
POLDIP3	0.570562	11.6349	6.63845	0.412481	0.0159145
PAPLN	7.03783	0.942624	6.63403	0.412653	0.0159226
TONSL	5.01982	1.31877	6.62001	0.412825	0.0159633
RUSF1	0.644463	10.2595	6.61189	0.412997	0.0159742
MUC13	0.713374	9.26708	6.6109	0.413169	0.0159742
CDYL	12.5844	0.524938	6.60602	0.41334	0.0159851
UBXN7	12.2801	0.537188	6.59674	0.413512	0.0160204
SMYD2	11.3327	0.581587	6.59096	0.413684	0.0160462
RORA	0.600654	10.9573	6.58155	0.413855	0.0160747
PACRG	11.0541	0.595276	6.58022	0.414027	0.0160788
SYCP2	11.0899	0.593073	6.57714	0.414198	0.0160991
MRPS5	11.2726	0.582505	6.56635	0.414369	0.016129
SGTA	0.644321	10.1846	6.56216	0.41454	0.0161399
PNPLA7	6.33519	1.03515	6.55789	0.414711	0.0161507
INTS10	0.642273	10.1975	6.54957	0.414882	0.0161833
PIEZO2	0.137302	47.7013	6.5495	0.415053	0.0161847
TRAK1	8.43592	0.77509	6.5386	0.415224	0.01622
DNTT	12.8592	0.50813	6.53417	0.415395	0.0162295
R3HCC1L	0.637533	10.2455	6.53184	0.415565	0.016239
SLC2A10	0.648879	10.0619	6.52895	0.415735	0.0162471
KBTBD4	13.046	0.500325	6.52724	0.415906	0.0162525
PRPF39	11.4653	0.56917	6.5257	0.416076	0.0162593
WDR6	0.511893	12.7462	6.5247	0.416246	0.0162716
MBP	13.0413	0.500032	6.52108	0.416416	0.0162974
GTF3C4	0.669546	9.72588	6.51193	0.416585	0.0163218
EFCAB12	0.619293	10.5111	6.50946	0.416755	0.0163408
WDR47	11.1865	0.581567	6.50572	0.416924	0.0163422
UQCRC2	11.4215	0.569586	6.50553	0.417094	0.0163503
UBN2	12.0257	0.540672	6.50198	0.417263	0.0163598
NGLY1	0.534458	12.1465	6.49179	0.417432	0.0163856
C9orf50	12.9025	0.50301	6.49006	0.417601	0.0163978
SEC61A1	12.1322	0.534918	6.48974	0.41777	0.0164005
GOT2	0.627352	10.3353	6.48388	0.417939	0.0164223
KRT85	0.686214	9.4468	6.48253	0.418108	0.0164291
CSPG5	0.722101	8.97613	6.48167	0.418276	0.0164358
CTDP1	0.371473	17.4331	6.47591	0.418444	0.0164562
ACOX2	12.3771	0.521897	6.45959	0.418613	0.0165268
CACNA1D	0.264028	24.4614	6.45849	0.418781	0.0165309
LMNB1	12.6159	0.511538	6.4535	0.418949	0.0165363
ANP32A	11.3795	0.566732	6.44914	0.419118	0.0165472
STRN3	12.2705	0.525292	6.44561	0.419286	0.016554
DLG1	10.6589	0.604472	6.44301	0.419453	0.0165662
SLC25A19	14.5657	0.442319	6.44268	0.419621	0.0165662
PDCD6IP	11.9873	0.537455	6.44265	0.419789	0.0165675
CSMD3	0.222175	28.9183	6.42494	0.419956	0.0166178
MICB	0.731281	8.77989	6.42056	0.420124	0.01663
RAD17	0.568793	11.2842	6.41837	0.420291	0.0166341
ZNF235	0.601939	10.6431	6.40648	0.420458	0.0166612
APBB1	11.57	0.553193	6.40043	0.420626	0.0166748
ZNF585A	13.8611	0.461446	6.39613	0.420793	0.0166897
PDE10A	0.693125	9.21692	6.38848	0.42096	0.016721
KCNJ4	0.85053	7.50812	6.38588	0.421127	0.0167305
SLMAP	11.6398	0.54838	6.38304	0.421294	0.0167386
CCS	10.8821	0.586449	6.38178	0.421461	0.0167481
AGAP1	0.34229	18.6387	6.37984	0.421627	0.0167495
CMTR2	0.636348	10.0151	6.37309	0.421794	0.0167739
GNAZ	0.756533	8.42054	6.37042	0.42196	0.0167929
NUP210	8.19196	0.777263	6.3673	0.422126	0.0168011
HTRA2	0.57877	10.9952	6.36369	0.422293	0.0168174
ANKRD54	0.55711	11.4127	6.35811	0.422459	0.0168364
C2CD3	0.23502	27.0521	6.35779	0.422624	0.0168391
SH2D7	0.6103	10.4029	6.34887	0.42279	0.0168866
ZNF710	12.6891	0.500032	6.34497	0.422956	0.0168975
CYP1A1	0.655347	9.67811	6.34252	0.423122	0.0169124
HDAC11	0.65403	9.69275	6.33935	0.423287	0.0169341
TECPR1	7.20583	0.879106	6.33469	0.423453	0.0169586
SRSF10	0.572256	11.062	6.33032	0.423618	0.0169885
XKR3	12.1924	0.519106	6.32915	0.423783	0.0169912
RFX8	10.7033	0.591166	6.3274	0.423948	0.0170048
ATP6V1A	0.539334	11.7267	6.32461	0.424113	0.0170115
UNC5D	0.633458	9.98288	6.32374	0.424278	0.0170115
USP45	0.612904	10.3066	6.31697	0.424442	0.0170346
RBBP5	0.485229	13.0184	6.31688	0.424607	0.0170346
BACE2	13.2265	0.477189	6.31155	0.424771	0.0170523
CEP192	4.67487	1.34981	6.31018	0.424936	0.0170563
BTNL8	13.0592	0.483092	6.3088	0.4251	0.0170686
PAX2	11.6678	0.540144	6.30228	0.425264	0.0170876
SHPK	11.4884	0.548543	6.30185	0.425428	0.0170889
ANXA6	0.626036	10.0551	6.29486	0.425591	0.0171093
TBX21	0.595718	10.5611	6.29145	0.425755	0.0171202
STIP1	0.458991	13.7033	6.28972	0.425919	0.0171297
SHISA9	12.1594	0.517172	6.28851	0.426082	0.017131
FRYL	0.231185	27.1318	6.27248	0.426246	0.0171881
DNAJC7	10.5015	0.596603	6.26519	0.426409	0.0172043
BTBD9	10.4209	0.600821	6.26107	0.426573	0.0172111
ADAM32	10.9233	0.573011	6.25915	0.426736	0.0172125
AGT	0.790644	7.91045	6.25435	0.426899	0.0172288
SPG11	0.261223	23.9422	6.25427	0.427062	0.0172288
CDH10	12.0678	0.517947	6.25049	0.427225	0.017241
ZNF470	0.844221	7.39937	6.24671	0.427388	0.0172559
[truncated: 5,366 more rows]

## Sheet: 4D
Cluster	ID	Description	GeneRatio	BgRatio	pvalue	p.adjust	qvalue	geneID	Count
Both genes	GO:0140993	histone modifying activity	8/57	207/18522	2.19604e-07	5.3803e-05	3.37497e-05	ASH1L/CREBBP/EHMT1/EP300/KDM5B/KMT2C/SETD2/SRCAP	8
Both genes	GO:0140938	histone H3 methyltransferase activity	4/57	42/18522	8.26725e-06	0.000978618	0.00061387	ASH1L/EHMT1/KMT2C/SETD2	4
Both genes	GO:0008276	protein methyltransferase activity	5/57	97/18522	1.19831e-05	0.000978618	0.00061387	ASH1L/DNMT3A/EHMT1/KMT2C/SETD2	5
Both genes	GO:0003713	transcription coactivator activity	7/57	271/18522	1.8803e-05	0.00115169	0.000722433	ARID1B/CREBBP/CTNNB1/EP300/KMT2C/NOTCH1/SRCAP	7
Both genes	GO:0001221	transcription coregulator binding	5/57	114/18522	2.62331e-05	0.00128542	0.000806323	CREBBP/CTCF/CTNNB1/EHMT1/EP300	5
Both genes	GO:0016279	protein-lysine N-methyltransferase activity	4/57	64/18522	4.46272e-05	0.00145551	0.000913017	ASH1L/EHMT1/KMT2C/SETD2	4
Both genes	GO:0016278	lysine N-methyltransferase activity	4/57	65/18522	4.7445e-05	0.00145551	0.000913017	ASH1L/EHMT1/KMT2C/SETD2	4
Both genes	GO:0042054	histone methyltransferase activity	4/57	66/18522	5.03907e-05	0.00145551	0.000913017	ASH1L/EHMT1/KMT2C/SETD2	4
Both genes	GO:0002039	p53 binding	4/57	67/18522	5.34678e-05	0.00145551	0.000913017	CHD8/CREBBP/EHMT1/EP300	4
Both genes	GO:0098918	structural constituent of synapse	3/57	27/18522	7.66948e-05	0.00187902	0.00117868	ACTG1/BSN/SHANK2	3
Both genes	GO:0042393	histone binding	6/57	252/18522	0.00012133	0.00270234	0.00169513	CHD2/CHD8/KDM5B/KMT2C/PHIP/SRCAP	6
Both genes	GO:0008757	S-adenosylmethionine-dependent methyltransferase activity	5/57	165/18522	0.000152076	0.00310489	0.00194764	ASH1L/DNMT3A/EHMT1/KMT2C/SETD2	5
Both genes	GO:0140658	ATP-dependent chromatin remodeler activity	3/57	36/18522	0.000183572	0.00345962	0.00217016	CHD2/CHD8/SRCAP	3
Both genes	GO:0016407	acetyltransferase activity	4/57	96/18522	0.000216887	0.00379552	0.00238087	CREBBP/EP300/NAA15/SRCAP	4
Both genes	GO:0008170	N-methyltransferase activity	4/57	100/18522	0.000253687	0.00414356	0.00259918	ASH1L/EHMT1/KMT2C/SETD2	4
Both genes	GO:0004402	histone acetyltransferase activity	3/57	43/18522	0.000312484	0.00450344	0.00282493	CREBBP/EP300/SRCAP	3
Both genes	GO:0048156	tau protein binding	3/57	43/18522	0.000312484	0.00450344	0.00282493	BRSK2/EP300/TAOK1	3
Both genes	GO:0061733	peptide-lysine-N-acetyltransferase activity	3/57	47/18522	0.000407012	0.00553989	0.00347507	CREBBP/EP300/SRCAP	3
Both genes	GO:0008168	methyltransferase activity	5/57	208/18522	0.00044354	0.00571933	0.00358764	ASH1L/DNMT3A/EHMT1/KMT2C/SETD2	5
Both genes	GO:0034212	peptide N-acetyltransferase activity	3/57	52/18522	0.000548721	0.00654205	0.00410371	CREBBP/EP300/SRCAP	3
Both genes	GO:0016741	transferase activity, transferring one-carbon groups	5/57	219/18522	0.000560747	0.00654205	0.00410371	ASH1L/DNMT3A/EHMT1/KMT2C/SETD2	5
Both genes	GO:0046974	histone H3K9 methyltransferase activity	2/57	13/18522	0.000710146	0.0075646	0.00474514	ASH1L/EHMT1	2
Both genes	GO:0046975	histone H3K36 methyltransferase activity	2/57	13/18522	0.000710146	0.0075646	0.00474514	ASH1L/SETD2	2
Both genes	GO:0010484	histone H3 acetyltransferase activity	2/57	15/18522	0.000952193	0.0097203	0.00609738	CREBBP/EP300	2
Both genes	GO:0031490	chromatin DNA binding	4/57	146/18522	0.00105825	0.0103708	0.00650544	CREBBP/CTCF/EP300/NOTCH1	4
Both genes	GO:0008569	minus-end-directed microtubule motor activity	2/57	17/18522	0.00122845	0.0113757	0.00713575	DNAH7/DYNC1H1	2
Both genes	GO:0008080	N-acetyltransferase activity	3/57	69/18522	0.00125364	0.0113757	0.00713575	CREBBP/EP300/SRCAP	3
Both genes	GO:0042800	histone H3K4 methyltransferase activity	2/57	19/18522	0.00153851	0.0134619	0.00844444	ASH1L/KMT2C	2
Both genes	GO:0099186	structural constituent of postsynapse	2/57	21/18522	0.00188195	0.0158992	0.0099733	ACTG1/SHANK2	2
Both genes	GO:0050321	tau-protein kinase activity	2/57	22/18522	0.00206606	0.0168728	0.010584	BRSK2/TAOK1	2
Both genes	GO:0035255	ionotropic glutamate receptor binding	2/57	23/18522	0.00225837	0.0174759	0.0109623	SHANK2/SHANK3	2
Both genes	GO:0001540	amyloid-beta binding	3/57	85/18522	0.00228257	0.0174759	0.0109623	CACNA1B/GRIN2B/LRP1	3
Both genes	GO:0008013	beta-catenin binding	3/57	86/18522	0.00235995	0.0175208	0.0109905	ADNP/CHD8/EP300	3
Both genes	GO:0140033	acetylation-dependent protein binding	2/57	26/18522	0.00288395	0.0207814	0.0130358	EP300/PHIP	2
Both genes	GO:0099604	ligand-gated calcium channel activity	2/57	27/18522	0.00310853	0.0212949	0.0133579	GRIN2B/RYR2	2
Both genes	GO:0016410	N-acyltransferase activity	3/57	95/18522	0.00313013	0.0212949	0.0133579	CREBBP/EP300/SRCAP	3
Both genes	GO:0003714	transcription corepressor activity	4/57	198/18522	0.00321597	0.0212949	0.0133579	CREBBP/DNMT3A/KCTD1/KDM5B	4
Both genes	GO:0051959	dynein light intermediate chain binding	2/57	28/18522	0.00334105	0.021541	0.0135123	DNAH7/DYNC1H1	2
Both genes	GO:0043425	bHLH transcription factor binding	2/57	32/18522	0.00434961	0.0273244	0.0171401	CREBBP/TCF12	2
Both genes	GO:0016747	acyltransferase activity, transferring groups other than amino-acyl groups	4/57	226/18522	0.00514271	0.0311848	0.0195617	CREBBP/EP300/NAA15/SRCAP	4
Both genes	GO:0005262	calcium channel activity	3/57	114/18522	0.00521868	0.0311848	0.0195617	CACNA1B/GRIN2B/RYR2	3
Both genes	GO:0045505	dynein intermediate chain binding	2/57	37/18522	0.0057832	0.0337353	0.0211616	DNAH7/DYNC1H1	2
Both genes	GO:0017124	SH3 domain binding	3/57	122/18522	0.00629759	0.0358652	0.0224976	SHANK2/SHANK3/SYNGAP1	3
Both genes	GO:0008094	ATP-dependent activity, acting on DNA	3/57	123/18522	0.00644109	0.0358652	0.0224976	CHD2/CHD8/SRCAP	3
Both genes	GO:0048487	beta-tubulin binding	2/57	41/18522	0.00706466	0.0378794	0.0237611	ADNP/TAOK1	2
Both genes	GO:0140097	catalytic activity, acting on DNA	4/57	248/18522	0.00711205	0.0378794	0.0237611	CHD2/CHD8/DNMT3A/SRCAP	4
Both genes	GO:0043014	alpha-tubulin binding	2/57	43/18522	0.00774922	0.0397013	0.0249039	SETD2/TAOK1	2
Both genes	GO:0015085	calcium ion transmembrane transporter activity	3/57	132/18522	0.00782089	0.0397013	0.0249039	CACNA1B/GRIN2B/RYR2	3
Both genes	GO:0001223	transcription coactivator binding	2/57	44/18522	0.0081023	0.0397013	0.0249039	CREBBP/EP300	2
Both genes	GO:0035254	glutamate receptor binding	2/57	44/18522	0.0081023	0.0397013	0.0249039	SHANK2/SHANK3	2
Both genes	GO:0033218	amide binding	5/57	409/18522	0.0083719	0.040218	0.025228	ADNP/CACNA1B/GRIN2B/LRP1/RYR2	5
Both genes	GO:0016887	ATP hydrolysis activity	5/57	417/18522	0.00905845	0.0425475	0.0266893	CHD2/CHD8/DNAH7/DYNC1H1/SRCAP	5
Both genes	GO:0001222	transcription corepressor binding	2/57	47/18522	0.00920416	0.0425475	0.0266893	CTNNB1/EHMT1	2
Both genes	GO:0030159	signaling receptor complex adaptor activity	2/57	51/18522	0.0107711	0.0488688	0.0306546	SHANK2/SHANK3	2
Female only genes	GO:0140938	histone H3 methyltransferase activity	3/38	42/18522	8.65436e-05	0.0094252	0.0067645	KMT2D/NSD2/SETD5	3
Female only genes	GO:0016279	protein-lysine N-methyltransferase activity	3/38	64/18522	0.000304464	0.0094252	0.0067645	KMT2D/NSD2/SETD5	3
Female only genes	GO:0046975	histone H3K36 methyltransferase activity	2/38	13/18522	0.000315164	0.0094252	0.0067645	NSD2/SETD5	2
Female only genes	GO:0016278	lysine N-methyltransferase activity	3/38	65/18522	0.000318746	0.0094252	0.0067645	KMT2D/NSD2/SETD5	3
Female only genes	GO:0042054	histone methyltransferase activity	3/38	66/18522	0.000333452	0.0094252	0.0067645	KMT2D/NSD2/SETD5	3
Female only genes	GO:0008331	high voltage-gated calcium channel activity	2/38	14/18522	0.000367215	0.0094252	0.0067645	CACNA1A/CACNA1C	2
Female only genes	GO:0008276	protein methyltransferase activity	3/38	97/18522	0.00102836	0.0216188	0.0155159	KMT2D/NSD2/SETD5	3
Female only genes	GO:0008170	N-methyltransferase activity	3/38	100/18522	0.00112306	0.0216188	0.0155159	KMT2D/NSD2/SETD5	3
Female only genes	GO:0003774	cytoskeletal motor activity	3/38	112/18522	0.0015564	0.0266318	0.0191137	DNAH1/KIF21B/MYH7	3
Male only genes	GO:0008569	minus-end-directed microtubule motor activity	6/388	17/18522	8.27625e-07	0.000513128	0.000436464	DNAH10/DNAH11/DNAH14/DNAH5/DNAH8/DYNC2H1	6
Male only genes	GO:0015085	calcium ion transmembrane transporter activity	13/388	132/18522	4.15279e-06	0.00127381	0.0010835	ATP2C1/CACNA1E/CACNA1I/CACNA2D3/CUL5/GRIN1/GRIN2A/ITPR3/PKD1/RYR1/RYR3/TMEM165/TRPM5	13
Male only genes	GO:0046873	metal ion transmembrane transporter activity	25/388	437/18522	6.1636e-06	0.00127381	0.0010835	ABCC8/ATP12A/ATP2C1/CACNA1E/CACNA1I/CACNA2D3/CUL5/GRIN1/GRIN2A/ITPR3/KCNA4/KCNMA1/KCNU1/NALCN/PKD1/RYR1/RYR3/SCN7A/SCN8A/SLC12A2/SLC4A10/SLC6A1/SLC6A15/TMEM165/TRPM5	25
Male only genes	GO:0099604	ligand-gated calcium channel activity	6/388	27/18522	1.65762e-05	0.0025693	0.00218544	GRIN1/GRIN2A/ITPR3/RYR1/RYR3/TRPM5	6
Male only genes	GO:0051959	dynein light intermediate chain binding	6/388	28/18522	2.07265e-05	0.00257009	0.0021861	DNAH10/DNAH11/DNAH14/DNAH5/DNAH8/DYNC2H1	6
Male only genes	GO:0005262	calcium channel activity	11/388	114/18522	2.76345e-05	0.00285556	0.00242892	CACNA1E/CACNA1I/CACNA2D3/CUL5/GRIN1/GRIN2A/ITPR3/PKD1/RYR1/RYR3/TRPM5	11
Male only genes	GO:0005085	guanyl-nucleotide exchange factor activity	15/388	226/18522	8.88357e-05	0.0078683	0.00669273	ABR/ARHGEF18/ARHGEF28/BCR/DOCK4/FGD4/GAPVD1/HERC1/ITSN1/MADD/MYCBP2/OBSCN/RAPGEF1/RAPGEF2/TRIO	15
Male only genes	GO:0045505	dynein intermediate chain binding	6/388	37/18522	0.000109084	0.00845403	0.00719095	DNAH10/DNAH11/DNAH14/DNAH5/DNAH8/DYNC2H1	6
Male only genes	GO:0016887	ATP hydrolysis activity	21/388	417/18522	0.000206067	0.013789	0.0117288	ABCA7/ABCC8/ATP10A/ATP12A/ATP2C1/CHD3/CHD5/CHD7/CHD9/DHX29/DNAH10/DNAH11/DNAH5/DNAH8/DYNC2H1/G3BP1/HSPA2/NAV1/POLQ/PSMC5/SMC6	21
Male only genes	GO:0005261	monoatomic cation channel activity	18/388	330/18522	0.000222402	0.013789	0.0117288	ABCC8/CACNA1E/CACNA1I/CACNA2D3/CUL5/GRIN1/GRIN2A/ITPR3/KCNA4/KCNMA1/KCNU1/NALCN/PKD1/RYR1/RYR3/SCN7A/SCN8A/TRPM5	18
Male only genes	GO:0003777	microtubule motor activity	7/388	68/18522	0.000541841	0.0301117	0.0256129	CENPE/DNAH10/DNAH11/DNAH14/DNAH5/DNAH8/DYNC2H1	7
Male only genes	GO:0003774	cytoskeletal motor activity	9/388	112/18522	0.000582807	0.0301117	0.0256129	CENPE/DNAH10/DNAH11/DNAH14/DNAH5/DNAH8/DYNC2H1/MYO5C/MYO7A	9
Male only genes	GO:0051428	peptide hormone receptor binding	4/388	20/18522	0.000704081	0.0335792	0.0285623	GNAO1/GNAS/PSMC5/PTPN11	4
Male only genes	GO:0140658	ATP-dependent chromatin remodeler activity	5/388	36/18522	0.000868254	0.0384512	0.0327064	CHD3/CHD5/CHD7/CHD9/EP400	5
Male only genes	GO:0005216	monoatomic ion channel activity	20/388	441/18522	0.00107684	0.0445094	0.0378594	ABCC8/CACNA1E/CACNA1I/CACNA2D3/CLCA2/CUL5/GRIN1/GRIN2A/ITPR3/KCNA4/KCNMA1/KCNU1/NALCN/PKD1/RYR1/RYR3/SCN7A/SCN8A/TMC4/TRPM5	20
