# Supplementary material for: Whole genome sequencing analysis identifies sex differences of familial pattern contributing to phenotypic diversity in autism
Source: Genome Med. 2024 Sep 27;16:114. doi: 10.1186/s13073-024-01385-6 (PMC11429951; doi:10.1186/s13073-024-01385-6)
Supplement: Supplementary file 6 — Additional file 6: Table S5. This table contains the results of gene-phenotype associations in Korean, SSC, and SPARK cohorts: comparison of de novo burden across groups depending on comorbid ID (Table S5A), relative enrichment of autistic females than autistic males with comorbid ID (Table S5B) or with high SRS severity (Table S5C), comparison of polygenic burden across groups depending on comorbid ID and SRS severity (Table S5D), and correlation results of polygenic burden across sexes correcting for IQ and SRS (Table S5E) [file 13073_2024_1385_MOESM6_ESM.xlsx]

## Sheet: Key
Table S5
TableS5A: Comparison of de novo burden between cases and control siblings across ID co-occurrence
Column	Description
Cohort	Cohort (Korean autism | SSC | SPARK)
ID	Intellectual disability
Sex	Sex
Group	Group (Autism)
n	Number of samples
n_dPTV	Number of samples with disruptive de novo PTV
prop	Proportion of samples with disruptive de novo PTV
p.value	P value (one-sided Fisher's exact test with control siblings)
TableS5B: Proportion of cases with ID across sexes
Column	Description
Cohort	Cohort (Korean autism | SSC | SPARK)
With ID	Number of samples with ID
Without ID	Number of samples without ID
Sex	Sex
p.value	P value (two-sided Fisher's exact test)
OR	Odds ratio
CI_lower	95% CI lower
CI_upper	95% CI upper
TableS5C: Proportion of cases with high SRS severity across sexes
Column	Description
Cohort	Cohort (Korean autism | SSC)
Severe SRS	Number of samples with severe SRS
Normative to Moderate SRS	Number of samples with normative to moderate SRS
Sex	Sex
p.value	P value (two-sided Fisher's exact test)
OR	Odds ratio
CI_lower	95% CI lower
CI_upper	95% CI upper
TableS5D: Polygenic burden between cases and control siblings across SRS severity and ID co-occurrence
Column	Description
Cohort	Cohort (Korean autism | SSC | SPARK)
SRS severity	SRS severity (Normative | mild to moderate | severe)
ID	Intellectual disability
Sex	Sex
p.value	P value (logistic regression)
OR	Odds ratio
CI_lower	95% CI lower
CI_upper	95% CI upper
TableS5E: Correlation results for polygenic burden
Column	Description
Variable	Input variables (SRS, FSIQ, IsFemale)
p.value	P value (multiple linear regression)
beta	Beta coefficient
CI_lower	95% CI lower
CI_upper	95% CI upper

## Sheet: 5A
Cohort	ID	Sex	Group	n	n_dPTV	prop	p.value
Korean autism	With ID	Female	Autism	67	6	8.95522	0.0238
Korean autism	With ID	Male	Autism	306	13	4.24837	0.033
Korean autism	Without ID	Female	Autism	35	1	2.85714	0.531
Korean autism	Without ID	Male	Autism	275	6	2.18182	0.18
SPARK	With ID	Female	Autism	93	5	5.37634	0.0477
SPARK	With ID	Male	Autism	296	19	6.41892	0.000108
SPARK	Without ID	Female	Autism	131	6	4.58015	0.0614
SPARK	Without ID	Male	Autism	538	14	2.60223	0.156
SSC	With ID	Female	Autism	98	15	15.3061	4.14e-09
SSC	With ID	Male	Autism	394	29	7.36041	1.57e-05
SSC	Without ID	Female	Autism	154	11	7.14286	0.000206
SSC	Without ID	Male	Autism	1176	60	5.10204	0.000322

## Sheet: 5B
Cohort	With_ID	Without_ID	Sex	ID_cutoff	p.value	OR	CI_lower	CI_upper
Korean autism	67	35	Female	70	0.0175	1.71901	1.08714	2.75549
Korean autism	306	275	Male	70	0.0175	1.71901	1.08714	2.75549
SPARK	93	131	Female	70	0.102	1.28999	0.942372	1.76177
SPARK	296	538	Male	70	0.102	1.28999	0.942372	1.76177
SSC	98	154	Female	70	8.62e-06	1.89873	1.4218	2.52782
SSC	394	1176	Male	70	8.62e-06	1.89873	1.4218	2.52782
Korean autism	50	16	Female	90	0.201	1.49337	0.800123	2.91956
Korean autism	276	132	Male	90	0.201	1.49337	0.800123	2.91956
SPARK	22	11	Female	90	0.243	1.71285	0.73244	4.21551
SPARK	78	67	Male	90	0.243	1.71285	0.73244	4.21551
SSC	154	97	Female	90	0.00778	1.45534	1.09934	1.93355
SSC	818	750	Male	90	0.00778	1.45534	1.09934	1.93355

## Sheet: 5C
Cohort	Normative_to_moderate	Severe	Sex	p.value	OR	CI_lower	CI_upper
Korean autism	48	41	Female	0.73	0.922646	0.572723	1.49142
Korean autism	283	223	Male	0.73	0.922646	0.572723	1.49142
SSC	47	201	Female	4.26e-06	0.471892	0.330114	0.663647
SSC	519	1047	Male	4.26e-06	0.471892	0.330114	0.663647

## Sheet: 5D
Cohort	SRS severity	ID	Sex	p.value	OR	CI_lower	CI_upper
Korean autism	All	All	All	0.00232955	1.31417	1.1036	1.56952
Korean autism	Normative	All	All	0.103288	1.25911	0.956643	1.66919
Korean autism	Mild to moderate	All	All	0.0193531	1.30401	1.04567	1.63321
Korean autism	Severe	All	All	0.00158377	1.39765	1.13827	1.72602
Korean autism	All	FSIQ ≥ 90	All	0.00079088	1.52951	1.19858	1.97171
Korean autism	Normative	FSIQ ≥ 90	All	0.603266	1.13011	0.712797	1.8054
Korean autism	Mild to moderate	FSIQ ≥ 90	All	0.00243408	1.71399	1.22116	2.45828
Korean autism	Severe	FSIQ ≥ 90	All	0.00291327	1.6782	1.20535	2.39086
Korean autism	All	Without ID	All	0.00119904	1.41611	1.14986	1.75335
Korean autism	Normative	Without ID	All	0.141975	1.28703	0.922262	1.81519
Korean autism	Mild to moderate	Without ID	All	0.00728332	1.43602	1.10672	1.88065
Korean autism	Severe	Without ID	All	0.00138034	1.61337	1.21241	2.18362
Korean autism	All	With ID	All	0.012393	1.2739	1.05543	1.54351
Korean autism	Normative	With ID	All	0.527706	1.13455	0.766408	1.68611
Korean autism	Mild to moderate	With ID	All	0.0477097	1.30435	1.00509	1.70348
Korean autism	Severe	With ID	All	0.0151634	1.31957	1.0577	1.65679
SSC	All	All	All	9.27968e-07	1.20872	1.1208	1.30413
SSC	Normative	All	All	0.778845	1.03217	0.827467	1.28796
SSC	Mild to moderate	All	All	0.000702379	1.21893	1.08751	1.36757
SSC	Severe	All	All	8.1127e-07	1.22853	1.13238	1.33367
SSC	All	FSIQ ≥ 90	All	3.9787e-07	1.27875	1.16329	1.40698
SSC	Normative	FSIQ ≥ 90	All	0.583424	1.07561	0.828927	1.39663
SSC	Mild to moderate	FSIQ ≥ 90	All	0.00920758	1.20626	1.048	1.39007
SSC	Severe	FSIQ ≥ 90	All	1.84572e-07	1.34105	1.20176	1.49858
SSC	All	Without ID	All	1.59292e-06	1.22744	1.1292	1.33503
SSC	Normative	Without ID	All	0.643756	1.05497	0.840895	1.32426
SSC	Mild to moderate	Without ID	All	0.000613852	1.23876	1.09648	1.40115
SSC	Severe	Without ID	All	3.37013e-06	1.24648	1.1363	1.3685
SSC	All	With ID	All	0.00141139	1.18918	1.06954	1.32326
SSC	Normative	With ID	All	0.452095	0.706507	0.279522	1.73956
SSC	Mild to moderate	With ID	All	0.282672	1.13466	0.901346	1.42996
SSC	Severe	With ID	All	0.000984464	1.21214	1.08152	1.35986
SPARK	All	All	All	4.72816e-07	1.1884	1.11137	1.27119
SPARK	All	FSIQ ≥ 90	All	0.176068	1.17675	0.930544	1.49179
SPARK	All	Without ID	All	0.00119448	1.17287	1.06534	1.29212
SPARK	All	With ID	All	0.0159591	1.15138	1.027	1.29184
Korean autism	All	All	Female	0.541217	1.09388	0.820568	1.46328
Korean autism	Normative	All	Female	0.232806	1.47853	0.780912	2.84827
Korean autism	Mild to moderate	All	Female	0.167551	0.746089	0.487421	1.126
Korean autism	Severe	All	Female	0.348785	1.21417	0.810538	1.83441
Korean autism	All	FSIQ ≥ 90	Female	0.578815	1.18491	0.651928	2.17488
Korean autism	All	Without ID	Female	0.626134	1.11258	0.725441	1.7205
Korean autism	All	With ID	Female	0.810671	1.04096	0.748714	1.44945
Korean autism	All	All	Male	0.000840675	1.46108	1.1722	1.83088
Korean autism	Normative	All	Male	0.215324	1.21345	0.895817	1.65813
Korean autism	Mild to moderate	All	Male	0.000342033	1.65516	1.26312	2.19668
Korean autism	Severe	All	Male	0.00197573	1.46825	1.15595	1.88328
Korean autism	All	FSIQ ≥ 90	Male	0.000696234	1.61214	1.2315	2.1434
Korean autism	All	Without ID	Male	0.000667231	1.52567	1.20071	1.95613
Korean autism	All	With ID	Male	0.00432109	1.40795	1.11689	1.78904
SSC	All	All	Female	0.0345755	1.16049	1.01147	1.33341
SSC	Normative	All	Female	0.442158	0.698607	0.288705	1.78699
SSC	Mild to moderate	All	Female	0.437348	1.12549	0.836704	1.51999
SSC	Severe	All	Female	0.0350726	1.17665	1.01222	1.37026
SSC	All	FSIQ ≥ 90	Female	0.00424684	1.35773	1.10277	1.67792
SSC	All	Without ID	Female	0.0558128	1.18091	0.996756	1.40199
SSC	All	With ID	Female	0.231474	1.13154	0.925052	1.38726
SSC	All	All	Male	7.48669e-06	1.22993	1.12378	1.34701
SSC	Normative	All	Male	0.636193	1.05638	0.841572	1.32672
SSC	Mild to moderate	All	Male	0.000828227	1.23575	1.09213	1.40006
SSC	Severe	All	Male	6.64397e-06	1.25044	1.13506	1.37888
SSC	All	FSIQ ≥ 90	Male	2.29603e-05	1.2589	1.13222	1.40141
SSC	All	Without ID	Male	9.47661e-06	1.24253	1.12911	1.36851
SSC	All	With ID	Male	0.00261358	1.21181	1.06988	1.37432
SPARK	All	All	Female	0.00209575	1.19286	1.06656	1.3355
SPARK	All	FSIQ ≥ 90	Female	0.337816	1.35035	0.737334	2.52572
SPARK	All	Without ID	Female	0.339262	1.09681	0.907976	1.32699
SPARK	All	With ID	Female	0.431383	1.09199	0.877806	1.36152
SPARK	All	All	Male	6.63168e-05	1.18592	1.09084	1.28991
SPARK	All	FSIQ ≥ 90	Male	0.287368	1.14873	0.890701	1.48542
SPARK	All	Without ID	Male	0.00140635	1.20052	1.07364	1.34386
SPARK	All	With ID	Male	0.0191747	1.17445	1.0271	1.34461

## Sheet: 5E
Variable	p.value	beta	CI_lower	CI_upper
SRS	0.0063979	0.00546036	0.00153915	0.00938157
FSIQ	0.0337861	0.00171372	0.000132312	0.00329512
IsFemale	0.91591	0.00658861	-0.115698	0.128876
