# Supplementary material for: Whole genome sequencing analysis identifies sex differences of familial pattern contributing to phenotypic diversity in autism
Source: Genome Med. 2024 Sep 27;16:114. doi: 10.1186/s13073-024-01385-6 (PMC11429951; doi:10.1186/s13073-024-01385-6)
Supplement: Supplementary file 7 — Additional file 7: Table S6. This table lists male-to-female sex ratios in autistic individuals across ID co-occurrence (Table S6A) and SRS severity (Table S6B) in Korean, SSC, and SPARK cohorts [file 13073_2024_1385_MOESM7_ESM.xlsx]

## Sheet: Key
Table S6
TableS6A: Male-to-female sex ratio in cases across ID co-occurrence
Column	Description
Cohort	Cohort (Korean autism | SSC | SPARK)
ID	Intellectual disablity
Female	Number of female autism cases
Male	Number of male autism cases
ratio	Male-to-female sex ratio
prop	Proportion of males
lower_limit	95% CI lower limit (Two-sided exact binomial test)
upper_limit	95% CI upper limit (Two-sided exact binomial test)
total	Total number
base_ratio	Base male-to-female ratio in each subgroup
base_prop	Base proportion of males in each subgroup
TableS6B: Male-to-female sex ratio in cases across SRS severity
Column	Description
Cohort	Cohort (Korean autism | SSC | SPARK)
severity	SRS severity (Normative | mild to moderate | severe)
ID	Intellectual disablity
Female	Number of female autism cases
Male	Number of male autism cases
ratio	Male-to-female sex ratio
prop	Proportion of males
lower_limit	95% CI lower limit (Two-sided exact binomial test)
upper_limit	95% CI upper limit (Two-sided exact binomial test)
total	Total number
base_ratio	Base male-to-female ratio in each subgroup
base_prop	Base proportion of males in each subgroup

## Sheet: 6A
Cohort	ID	Male	Female	ratio	prop	lower_limit	upper_limit	total	base_ratio	base_prop
Korean	With ID	559	134	4.17164	0.806638	0.775231	0.835407	693	4.6692	0.823608
Korean	Without ID	543	103	5.27184	0.840557	0.810008	0.867953	646	4.6692	0.823608
SPARK	With ID	7707	2156	3.57468	0.781405	0.773116	0.789528	9863	2.94434	0.746472
SPARK	Without ID	10837	3402	3.18548	0.761079	0.753987	0.768064	14239	2.94434	0.746472
SSC	With ID	655	147	4.45578	0.816708	0.78816	0.842905	802	6.50852	0.866818
SSC	Without ID	1636	205	7.98049	0.888647	0.873383	0.902661	1841	6.50852	0.866818

## Sheet: 6B
Cohort	Severity	ID	Male	Female	ratio	prop	lower_limit	upper_limit	total	base_ratio	base_prop
Korean	Normative	All	160	41	3.90244	0.79602	0.733624	0.849465	201	4.6692	0.823608
Korean	Mild to moderate	All	489	90	5.43333	0.84456	0.812436	0.873116	579	4.6692	0.823608
Korean	Severe	All	382	94	4.06383	0.802521	0.763873	0.837361	476	4.6692	0.823608
SSC	Normative	All	116	6	19.3333	0.95082	0.896027	0.98174	122	6.50852	0.866818
SSC	Mild to moderate	All	644	57	11.2982	0.918688	0.895932	0.937835	701	6.50852	0.866818
SSC	Severe	All	1525	284	5.36972	0.843007	0.825413	0.859481	1809	6.50852	0.866818
Korean	Normative	With ID	56	9	6.22222	0.861538	0.753362	0.93468	65	4.17164	0.806638
Korean	Normative	Without ID	100	30	3.33333	0.769231	0.687239	0.838562	130	5.27184	0.840557
Korean	Mild to moderate	With ID	223	43	5.18605	0.838346	0.788495	0.880472	266	4.17164	0.806638
Korean	Mild to moderate	Without ID	247	43	5.74419	0.851724	0.805515	0.890568	290	5.27184	0.840557
Korean	Severe	With ID	218	67	3.25373	0.764912	0.711308	0.812915	285	4.17164	0.806638
Korean	Severe	Without ID	147	21	7	0.875	0.81529	0.920931	168	5.27184	0.840557
SSC	Normative	With ID	11	0		1	0.715086	1	11	4.45578	0.816708
SSC	Mild to moderate	Without ID	105	6	17.5	0.945946	0.886056	0.979907	111	7.98049	0.888647
SSC	Mild to moderate	With ID	124	12	10.3333	0.911765	0.850943	0.953574	136	4.45578	0.816708
SSC	Severe	Without ID	520	45	11.5556	0.920354	0.894877	0.941315	565	7.98049	0.888647
SSC	Severe	With ID	517	130	3.97692	0.799073	0.76609	0.829298	647	4.45578	0.816708
SSC	Normative	Without ID	1008	154	6.54545	0.86747	0.846612	0.886446	1162	7.98049	0.888647
