# Supplementary material for: Whole genome sequencing analysis identifies sex differences of familial pattern contributing to phenotypic diversity in autism
Source: Genome Med. 2024 Sep 27;16:114. doi: 10.1186/s13073-024-01385-6 (PMC11429951; doi:10.1186/s13073-024-01385-6)
Supplement: Supplementary file 8 — Additional file 8: Table S7. This table contains the results of sex differences in unaffected siblings in Korean, SSC, and SPARK cohorts: comparison of phenotypic scores across sibling-case sex pairs (Table S7A), and across sexes of themselves (Table S7B), and comparison of polygenic burden across sexes (Table S7C) [file 13073_2024_1385_MOESM8_ESM.xlsx]

## Sheet: Key
Table S7
TableS7A: Comparison of phenotypic scores across sibling-case sex pairs in siblings
Column	Description
Cohort	Cohort (Korean autism | SSC | SPARK)
phenotype	Phenotype
Sex_pair(s-c)_1	Sibling-case sex pairs 1
Sex_pair(s-c)_2	Sibling-case sex pairs 2
mean1	Mean phenotypic scores in sibling-case sex pair 1
mean2	Mean phenotypic scores in sibling-case sex pair 2
n1	Number of samples in sibling-case sex pair 1
n2	Number of samples in sibling-case sex pair 2
ANOVA_p	P value (ANOVA test)
effsize	Cohen's d of phenotypic scores
fdr	P value (Tukey's multiple comparison test)
TableS7B: Comparison of phenotypic scores across sexes in siblings
Column	Description
Cohort	Cohort (Korean autism | SSC | SPARK)
phenotype	Phenotype
group1	Group 1 (Female)
group2	Group 2 (Male)
mean_1	Mean phenotypic score in group 1
mean_2	Mean phenotypic score in group 2
n1	Number of samples in group 1
n2	Number of samples in group 2
p.value	P value (two-sample t tests)
effsize	Cohen's d of phenotypic scores
TableS7C: Comparison of PS AUT across sexes in siblings
Column	Description
Cohort	Cohort (Korean autism | SSC | SPARK)
genetic_risk	Genetic risk (PS AUT)
Female	Mean PS AUT in female autism cases
Male	Mean PS AUT in male autism cases
p.value	P value (two-sample t tests)
SD	Standard deviation

## Sheet: 7A
Cohort	phenotype	Sex_pair(s-c)_1	Sex_pair(s-c)_2	mean1	mean2	n1	n2	ANOVA_p	effsize	fdr
Korean	ADOS_SA	Female_Female	Female_Male	2.05882	2.27083	34	192	0.00925939	-0.12661	0.935754
Korean	ADOS_SA	Female_Female	Male_Female	2.05882	2.69565	34	23	0.00925939	-0.352685	0.616555
Korean	ADOS_SA	Female_Female	Male_Male	2.05882	2.90244	34	164	0.00925939	-0.456927	0.0975606
Korean	ADOS_SA	Female_Male	Male_Female	2.27083	2.69565	192	23	0.00925939	-0.218941	0.753429
Korean	ADOS_SA	Female_Male	Male_Male	2.27083	2.90244	192	164	0.00925939	-0.319284	0.0124153
Korean	ADOS_SA	Male_Female	Male_Male	2.69565	2.90244	23	164	0.00925939	-0.0989231	0.963692
Korean	ADOS_RRB	Female_Female	Female_Male	1.17647	1.15625	34	192	4.48935e-05	0.0271837	0.999748
Korean	ADOS_RRB	Female_Female	Male_Female	1.17647	2	34	23	4.48935e-05	-0.532358	0.0621928
Korean	ADOS_RRB	Female_Female	Male_Male	1.17647	1.68902	34	164	4.48935e-05	-0.426502	0.118287
Korean	ADOS_RRB	Female_Male	Male_Female	1.15625	2	192	23	4.48935e-05	-0.540933	0.0101602
Korean	ADOS_RRB	Female_Male	Male_Male	1.15625	1.68902	192	164	4.48935e-05	-0.437321	0.000292338
Korean	ADOS_RRB	Male_Female	Male_Male	2	1.68902	23	164	4.48935e-05	0.17057	0.663506
Korean	ADOS_Total	Female_Female	Female_Male	1.64706	1.69792	34	192	0.0223874	-0.0412665	0.997952
Korean	ADOS_Total	Female_Female	Male_Female	1.64706	2.04348	34	23	0.0223874	-0.275956	0.770505
Korean	ADOS_Total	Female_Female	Male_Male	1.64706	2.17178	34	163	0.0223874	-0.354409	0.262829
Korean	ADOS_Total	Female_Male	Male_Female	1.69792	2.04348	192	23	0.0223874	-0.227024	0.73359
Korean	ADOS_Total	Female_Male	Male_Male	1.69792	2.17178	192	163	0.0223874	-0.30303	0.0193778
Korean	ADOS_Total	Male_Female	Male_Male	2.04348	2.17178	23	163	0.0223874	-0.0741976	0.981608
Korean	ADIR_A	Female_Female	Female_Male	1.71429	2.8299	35	194	0.00959966	-0.302493	0.49126
Korean	ADIR_A	Female_Female	Male_Female	1.71429	5.41667	35	24	0.00959966	-0.966501	0.00678165
Korean	ADIR_A	Female_Female	Male_Male	1.71429	3.2638	35	163	0.00959966	-0.472042	0.214594
Korean	ADIR_A	Female_Male	Male_Female	2.8299	5.41667	194	24	0.00959966	-0.539295	0.0287231
Korean	ADIR_A	Female_Male	Male_Male	2.8299	3.2638	194	163	0.00959966	-0.0992627	0.777474
Korean	ADIR_A	Male_Female	Male_Male	5.41667	3.2638	24	163	0.00959966	0.479234	0.101527
Korean	ADIR_B_verbal	Female_Female	Female_Male	1.52941	1.73822	34	191	0.000940238	-0.0853048	0.984186
Korean	ADIR_B_verbal	Female_Female	Male_Female	1.52941	4.16667	34	24	0.000940238	-0.879961	0.00910076
Korean	ADIR_B_verbal	Female_Female	Male_Male	1.52941	2.51282	34	156	0.000940238	-0.369765	0.345816
Korean	ADIR_B_verbal	Female_Male	Male_Female	1.73822	4.16667	191	24	0.000940238	-0.697812	0.00213865
Korean	ADIR_B_verbal	Female_Male	Male_Male	1.73822	2.51282	191	156	0.000940238	-0.242511	0.100963
Korean	ADIR_B_verbal	Male_Female	Male_Male	4.16667	2.51282	24	156	0.000940238	0.455334	0.0765625
Korean	ADIR_C	Female_Female	Female_Male	0.542857	0.582474	35	194	0.931381	-0.0285694	0.998479
Korean	ADIR_C	Female_Female	Male_Female	0.542857	0.75	35	24	0.931381	-0.161006	0.935741
Korean	ADIR_C	Female_Female	Male_Male	0.542857	0.564417	35	163	0.931381	-0.0184361	0.999763
Korean	ADIR_C	Female_Male	Male_Female	0.582474	0.75	194	24	0.931381	-0.117621	0.937396
Korean	ADIR_C	Female_Male	Male_Male	0.582474	0.564417	194	163	0.931381	0.0136853	0.999253
Korean	ADIR_C	Male_Female	Male_Male	0.75	0.564417	24	163	0.931381	0.152897	0.919539
Korean	ADIR_D	Female_Female	Female_Male	0.628571	0.479381	35	194	0.038126	0.133724	0.90491
Korean	ADIR_D	Female_Female	Male_Female	0.628571	1.16667	35	24	0.038126	-0.440927	0.326066
Korean	ADIR_D	Female_Female	Male_Male	0.628571	0.703704	35	162	0.038126	-0.0639827	0.986795
Korean	ADIR_D	Female_Male	Male_Female	0.479381	1.16667	194	24	0.038126	-0.551599	0.040777
Korean	ADIR_D	Female_Male	Male_Male	0.479381	0.703704	194	162	0.038126	-0.186802	0.292997
Korean	ADIR_D	Male_Female	Male_Male	1.16667	0.703704	24	162	0.038126	0.356476	0.289286
Korean	SRS	Female_Female	Female_Male	44.3429	45.3098	35	184	0.505147	-0.132675	0.917865
Korean	SRS	Female_Female	Male_Female	44.3429	47.6818	35	22	0.505147	-0.406921	0.435116
Korean	SRS	Female_Female	Male_Male	44.3429	45.311	35	164	0.505147	-0.121975	0.919711
Korean	SRS	Female_Male	Male_Female	45.3098	47.6818	184	22	0.505147	-0.279709	0.569869
Korean	SRS	Female_Male	Male_Male	45.3098	45.311	184	164	0.505147	-0.000145117	1
Korean	SRS	Male_Female	Male_Male	47.6818	45.311	22	164	0.505147	0.262136	0.575592
Korean	FSIQ	Female_Female	Female_Male	98.1034	103.667	29	159	0.215565	-0.343335	0.390886
Korean	FSIQ	Female_Female	Male_Female	98.1034	100.333	29	18	0.215565	-0.118787	0.973923
Korean	FSIQ	Female_Female	Male_Male	98.1034	100.017	29	120	0.215565	-0.10714	0.951597
Korean	FSIQ	Female_Male	Male_Female	103.667	100.333	159	18	0.215565	0.180701	0.868306
Korean	FSIQ	Female_Male	Male_Male	103.667	100.017	159	120	0.215565	0.208396	0.308704
Korean	FSIQ	Male_Female	Male_Male	100.333	100.017	18	120	0.215565	0.015901	0.999866
Korean	Leiter_IQ	Female_Female	Female_Male	90.8095	100.922	21	116	0.302613	-0.44671	0.319674
Korean	Leiter_IQ	Female_Female	Male_Female	90.8095	101.583	21	12	0.302613	-0.465314	0.630474
Korean	Leiter_IQ	Female_Female	Male_Male	90.8095	96.9703	21	101	0.302613	-0.291991	0.731306
Korean	Leiter_IQ	Female_Male	Male_Female	100.922	101.583	116	12	0.302613	-0.0244962	0.999759
Korean	Leiter_IQ	Female_Male	Male_Male	100.922	96.9703	116	101	0.302613	0.156586	0.649017
Korean	Leiter_IQ	Male_Female	Male_Male	101.583	96.9703	12	101	0.302613	0.179479	0.929952
Korean	VABS_communication	Female_Female	Female_Male	102.212	103.571	33	154	0.165343	-0.0644604	0.97839
Korean	VABS_communication	Female_Female	Male_Female	102.212	96.1667	33	18	0.165343	0.29498	0.650572
Korean	VABS_communication	Female_Female	Male_Male	102.212	99.7643	33	140	0.165343	0.117155	0.891872
Korean	VABS_communication	Female_Male	Male_Female	103.571	96.1667	154	18	0.165343	0.449677	0.338115
Korean	VABS_communication	Female_Male	Male_Male	103.571	99.7643	154	140	0.165343	0.224456	0.257395
Korean	VABS_communication	Male_Female	Male_Male	96.1667	99.7643	18	140	0.165343	-0.221822	0.849754
Korean	VABS_daily_living	Female_Female	Female_Male	94.2188	99.6732	32	153	0.0457982	-0.326357	0.265692
Korean	VABS_daily_living	Female_Female	Male_Female	94.2188	94.1667	32	18	0.0457982	0.00343698	0.999999
Korean	VABS_daily_living	Female_Female	Male_Male	94.2188	95.234	32	141	0.0457982	-0.0637463	0.98688
Korean	VABS_daily_living	Female_Male	Male_Female	99.6732	94.1667	153	18	0.0457982	0.37939	0.479434
Korean	VABS_daily_living	Female_Male	Male_Male	99.6732	95.234	153	141	0.0457982	0.289767	0.0671238
Korean	VABS_daily_living	Male_Female	Male_Male	94.1667	95.234	18	141	0.0457982	-0.0784742	0.9926
Korean	VABS_socialization	Female_Female	Female_Male	90.9091	99.4076	33	157	0.00245346	-0.434834	0.0593191
Korean	VABS_socialization	Female_Female	Male_Female	90.9091	88.3158	33	19	0.00245346	0.137487	0.95659
Korean	VABS_socialization	Female_Female	Male_Male	90.9091	93.6338	33	142	0.00245346	-0.141084	0.854799
Korean	VABS_socialization	Female_Male	Male_Female	99.4076	88.3158	157	19	0.00245346	0.661181	0.0491477
Korean	VABS_socialization	Female_Male	Male_Male	99.4076	93.6338	157	142	0.00245346	0.334119	0.0255906
Korean	VABS_socialization	Male_Female	Male_Male	88.3158	93.6338	19	142	0.00245346	-0.3222	0.605736
Korean	VABS_motor_skills	Female_Female	Female_Male	92.4545	95.6628	22	86	0.684665	-0.182618	0.811995
Korean	VABS_motor_skills	Female_Female	Male_Female	92.4545	96.6364	22	11	0.684665	-0.237978	0.877677
Korean	VABS_motor_skills	Female_Female	Male_Male	92.4545	93.5	22	84	0.684665	-0.0641797	0.991645
Korean	VABS_motor_skills	Female_Male	Male_Female	95.6628	96.6364	86	11	0.684665	-0.0610508	0.997131
Korean	VABS_motor_skills	Female_Male	Male_Male	95.6628	93.5	86	84	0.684665	0.14894	0.788503
Korean	VABS_motor_skills	Male_Female	Male_Male	96.6364	93.5	11	84	0.684665	0.215908	0.916989
Korean	VABS_total	Female_Female	Female_Male	95.3226	102.886	31	175	0.00875361	-0.328862	0.25653
Korean	VABS_total	Female_Female	Male_Female	95.3226	96	31	20	0.00875361	-0.0327331	0.999497
Korean	VABS_total	Female_Female	Male_Male	95.3226	95.2324	31	142	0.00875361	0.00437192	0.999996
Korean	VABS_total	Female_Male	Male_Female	102.886	96	175	20	0.00875361	0.329575	0.511067
Korean	VABS_total	Female_Male	Male_Male	102.886	95.2324	175	142	0.00875361	0.367479	0.00781149
Korean	VABS_total	Male_Female	Male_Male	96	95.2324	20	142	0.00875361	0.0420559	0.998739
Korean	SCQ_current	Female_Female	Female_Male	1.85714	1.82778	35	180	0.00568907	0.00974788	0.999955
Korean	SCQ_current	Female_Female	Male_Female	1.85714	4.05	35	20	0.00568907	-0.681272	0.0682882
Korean	SCQ_current	Female_Female	Male_Male	1.85714	2.6625	35	160	0.00568907	-0.249141	0.527812
Korean	SCQ_current	Female_Male	Male_Female	1.82778	4.05	180	20	0.00568907	-0.698107	0.0170156
Korean	SCQ_current	Female_Male	Male_Male	1.82778	2.6625	180	160	0.00568907	-0.261084	0.0761379
Korean	SCQ_current	Male_Female	Male_Male	4.05	2.6625	20	160	0.00568907	0.409023	0.257041
Korean	SCQ_lifetime	Female_Female	Female_Male	2.22857	1.87222	35	180	0.00398336	0.100751	0.942527
Korean	SCQ_lifetime	Female_Female	Male_Female	2.22857	4.05	35	20	0.00398336	-0.485356	0.229067
Korean	SCQ_lifetime	Female_Female	Male_Male	2.22857	2.98125	35	160	0.00398336	-0.201932	0.639655
Korean	SCQ_lifetime	Female_Male	Male_Female	1.87222	4.05	180	20	0.00398336	-0.64138	0.0358785
Korean	SCQ_lifetime	Female_Male	Male_Male	1.87222	2.98125	180	160	0.00398336	-0.329344	0.0157949
Korean	SCQ_lifetime	Male_Female	Male_Male	4.05	2.98125	20	160	0.00398336	0.297417	0.551572
SSC	SRS	Female_Female	Female_Male	43.2867	44.2741	150	974	0.0684118	-0.140472	0.390421
SSC	SRS	Female_Female	Male_Female	43.2867	43.0317	150	126	0.0684118	0.0389746	0.990981
SSC	SRS	Female_Female	Male_Male	43.2867	43.5955	150	843	0.0684118	-0.0441301	0.961557
SSC	SRS	Female_Male	Male_Female	44.2741	43.0317	974	126	0.0684118	0.183737	0.254195
SSC	SRS	Female_Male	Male_Male	44.2741	43.5955	974	843	0.0684118	0.0941881	0.179298
SSC	SRS	Male_Female	Male_Male	43.0317	43.5955	126	843	0.0684118	-0.0837788	0.841092
SSC	SCQ_lifetime	Female_Female	Female_Male	1.33028	1.65132	109	717	0.00114332	-0.184024	0.353117
SSC	SCQ_lifetime	Female_Female	Male_Female	1.33028	2.01111	109	90	0.00114332	-0.379307	0.057342
SSC	SCQ_lifetime	Female_Female	Male_Male	1.33028	1.95738	109	610	0.00114332	-0.331094	0.00821769
SSC	SCQ_lifetime	Female_Male	Male_Female	1.65132	2.01111	717	90	0.00114332	-0.196909	0.326243
SSC	SCQ_lifetime	Female_Male	Male_Male	1.65132	1.95738	717	610	0.00114332	-0.159021	0.0181458
SSC	SCQ_lifetime	Male_Female	Male_Male	2.01111	1.95738	90	610	0.00114332	0.0272714	0.994462
SSC	SCQ_current	Female_Female	Female_Male	6.14286	5.59852	56	406	0.00834069	0.135801	0.802645
SSC	SCQ_current	Female_Female	Male_Female	6.14286	7.01961	56	51	0.00834069	-0.199096	0.706433
SSC	SCQ_current	Female_Female	Male_Male	6.14286	6.5474	56	327	0.00834069	-0.0956388	0.911187
SSC	SCQ_current	Female_Male	Male_Female	5.59852	7.01961	406	51	0.00834069	-0.323189	0.107183
SSC	SCQ_current	Female_Male	Male_Male	5.59852	6.5474	406	327	0.00834069	-0.22469	0.0136945
SSC	SCQ_current	Male_Female	Male_Male	7.01961	6.5474	51	327	0.00834069	0.102655	0.879798
SSC	VABS_total	Female_Female	Female_Male	104.619	104.372	155	1014	8.71007e-07	0.022961	0.994049
SSC	VABS_total	Female_Female	Male_Female	104.619	103.877	155	130	8.71007e-07	0.0663021	0.94412
SSC	VABS_total	Female_Female	Male_Male	104.619	101.638	155	874	8.71007e-07	0.273882	0.011914
SSC	VABS_total	Female_Male	Male_Female	104.372	103.877	1014	130	8.71007e-07	0.0430824	0.964461
SSC	VABS_total	Female_Male	Male_Male	104.372	101.638	1014	874	8.71007e-07	0.244465	7.53007e-07
SSC	VABS_total	Male_Female	Male_Male	103.877	101.638	130	874	8.71007e-07	0.193262	0.143257
SSC	VABS_daily_living	Female_Female	Female_Male	101.462	101.261	156	1014	0.000453358	0.0167562	0.997283
SSC	VABS_daily_living	Female_Female	Male_Female	101.462	100.862	156	130	0.000453358	0.0493794	0.973674
SSC	VABS_daily_living	Female_Female	Male_Male	101.462	99.0664	156	874	0.000453358	0.200851	0.090541
SSC	VABS_daily_living	Female_Male	Male_Female	101.261	100.862	1014	130	0.000453358	0.0333816	0.983557
SSC	VABS_daily_living	Female_Male	Male_Male	101.261	99.0664	1014	874	0.000453358	0.186843	0.000336947
SSC	VABS_daily_living	Male_Female	Male_Male	100.862	99.0664	130	874	0.000453358	0.150171	0.368551
SSC	VABS_motor_skills	Female_Female	Female_Male	100.721	102.119	43	293	0.414627	-0.112806	0.894676
SSC	VABS_motor_skills	Female_Female	Male_Female	100.721	99.5484	43	31	0.414627	0.101701	0.976673
SSC	VABS_motor_skills	Female_Female	Male_Male	100.721	100.653	43	274	0.414627	0.0054384	0.999986
SSC	VABS_motor_skills	Female_Male	Male_Female	102.119	99.5484	293	31	0.414627	0.228538	0.675805
SSC	VABS_motor_skills	Female_Male	Male_Male	102.119	100.653	293	274	0.414627	0.120374	0.475746
SSC	VABS_motor_skills	Male_Female	Male_Male	99.5484	100.653	31	274	0.414627	-0.0978208	0.963343
SSC	VABS_communication	Female_Female	Female_Male	110.103	108.057	156	1014	9.86411e-09	0.178841	0.187378
SSC	VABS_communication	Female_Female	Male_Female	110.103	108	156	130	9.86411e-09	0.182371	0.443315
SSC	VABS_communication	Female_Female	Male_Male	110.103	105.161	156	874	9.86411e-09	0.420085	1.07811e-05
SSC	VABS_communication	Female_Male	Male_Female	108.057	108	1014	130	9.86411e-09	0.00487754	0.99995
SSC	VABS_communication	Female_Male	Male_Male	108.057	105.161	1014	874	9.86411e-09	0.242199	8.389e-07
SSC	VABS_communication	Male_Female	Male_Male	108	105.161	130	874	9.86411e-09	0.235674	0.0539105
SSC	VABS_socialization	Female_Female	Female_Male	103.122	103.691	156	1014	0.00491372	-0.0518463	0.938015
SSC	VABS_socialization	Female_Female	Male_Female	103.122	102.769	156	130	0.00491372	0.0302213	0.993831
SSC	VABS_socialization	Female_Female	Male_Male	103.122	101.807	156	874	0.00491372	0.116952	0.546382
SSC	VABS_socialization	Female_Male	Male_Female	103.691	102.769	1014	130	0.00491372	0.0780244	0.821703
SSC	VABS_socialization	Female_Male	Male_Male	103.691	101.807	1014	874	0.00491372	0.165283	0.00200262
SSC	VABS_socialization	Male_Female	Male_Male	102.769	101.807	130	874	0.00491372	0.0798145	0.806215
SPARK	SCQ_lifetime	Female_Female	Female_Male	4.3239	3.63472	3038	9442	2.49862e-55	0.138342	0
SPARK	SCQ_lifetime	Female_Female	Male_Female	4.3239	5.30376	3038	2446	2.49862e-55	-0.171137	0
SPARK	SCQ_lifetime	Female_Female	Male_Male	4.3239	4.4735	3038	9396	2.49862e-55	-0.0282725	0.498116
SPARK	SCQ_lifetime	Female_Male	Male_Female	3.63472	5.30376	9442	2446	2.49862e-55	-0.309199	0
SPARK	SCQ_lifetime	Female_Male	Male_Male	3.63472	4.4735	9442	9396	2.49862e-55	-0.169964	0
SPARK	SCQ_lifetime	Male_Female	Male_Male	5.30376	4.4735	2446	9396	2.49862e-55	0.146043	0
SPARK	first_walk	Female_Female	Female_Male	12.2924	12.1725	2240	6856	0.43922	0.0351475	0.397958
SPARK	first_walk	Female_Female	Male_Female	12.2924	12.1775	2240	1730	0.43922	0.0332682	0.66327
SPARK	first_walk	Female_Female	Male_Male	12.2924	12.2177	2240	6904	0.43922	0.0217323	0.762461
SPARK	first_walk	Female_Male	Male_Female	12.1725	12.1775	6856	1730	0.43922	-0.00160664	0.99993
SPARK	first_walk	Female_Male	Male_Male	12.1725	12.2177	6856	6904	0.43922	-0.01488	0.834271
SPARK	first_walk	Male_Female	Male_Male	12.1775	12.2177	1730	6904	0.43922	-0.013045	0.964377
SPARK	first_word	Female_Female	Female_Male	12.0898	11.9086	2194	6808	7.36905e-32	0.034515	0.561462
SPARK	first_word	Female_Female	Male_Female	12.0898	13.0523	2194	1702	7.36905e-32	-0.156956	9.11053e-07
SPARK	first_word	Female_Female	Male_Male	12.0898	12.9743	2194	6814	7.36905e-32	-0.153185	3.49676e-08
SPARK	first_word	Female_Male	Male_Female	11.9086	13.0523	6808	1702	7.36905e-32	-0.193123	3.37224e-08
SPARK	first_word	Female_Male	Male_Male	11.9086	12.9743	6808	6814	7.36905e-32	-0.192005	3.37218e-08
SPARK	first_word	Male_Female	Male_Male	13.0523	12.9743	1702	6814	7.36905e-32	0.0121978	0.957257

## Sheet: 7B
Cohort	phenotype	group1	group2	mean_1	mean_2	n1	n2	p.value	effsize
Korean	ADOS_T	Female	Male	-0.136353	0.144617	245	231	0.00228	-0.282454
Korean	SRS	Female	Male	-0.0870206	0.0908041	240	230	0.0553	-0.177842
Korean	SCQ_lifetime	Female	Male	-0.191171	0.203119	238	224	2.16e-05	-0.400739
Korean	SCQ_current	Female	Male	-0.184261	0.195778	238	224	4.33e-05	-0.38561
Korean	ADOS_SA	Female	Male	-0.155202	0.163899	245	232	0.000491	-0.322271
Korean	ADIR_A	Female	Male	-0.121978	0.129864	247	232	0.00569	-0.253782
Korean	ADIR_B_verbal	Female	Male	-0.192498	0.209763	243	223	1.48e-05	-0.408305
Korean	ADIR_B_nonverbal	Female	Male	-0.0929687	0.0715143	20	26	0.586	-0.163188
Korean	ADOS_RRB	Female	Male	-0.212577	0.224489	245	232	2.45e-06	-0.443452
Korean	ADIR_C	Female	Male	-0.0739744	0.0787573	247	232	0.0931	-0.153418
Korean	FSIQ	Female	Male	0.11836	-0.142172	203	169	0.0133	0.260773
Korean	Non_IQ	Female	Male	0.0874472	-0.0911949	146	140	0.132	0.178953
Korean	VABS_total	Female	Male	0.185765	-0.207235	222	199	4.11e-05	0.40251
Korean	VABS_daily_living	Female	Male	0.155732	-0.158103	200	197	0.00169	0.317405
Korean	VABS_motor_skills	Female	Male	0.0441818	-0.0453653	115	112	0.501	0.0894904
Korean	VABS_communication	Female	Male	0.173772	-0.18001	202	195	0.00039	0.359067
Korean	VABS_socialization	Female	Male	0.181889	-0.186436	205	200	0.00019	0.374306
SSC	SRS	Female	Male	0.036568	-0.0493537	1124	970	0.0467	0.0871526
SSC	SCQ_lifetime	Female	Male	-0.0780441	0.106798	826	701	0.00034	-0.185494
SSC	SCQ_current	Female	Male	-0.100129	0.123952	462	379	0.00129	-0.225137
SSC	VABS_total	Female	Male	0.0882447	-0.130915	1169	1005	2.98e-07	0.221442
SSC	VABS_daily_living	Female	Male	0.0539737	-0.112889	1170	1005	8.7e-05	0.169091
SSC	VABS_motor_skills	Female	Male	0.0446564	-0.068502	336	305	0.144	0.115546
SSC	VABS_communication	Female	Male	0.115773	-0.117422	1170	1005	5.86e-08	0.234561
SSC	VABS_socialization	Female	Male	0.050285	-0.0957768	1170	1005	0.000634	0.147493
SPARK	SCQ_lifetime	Female	Male	-0.0791227	0.0833852	12559	11917	6.97e-37	-0.162782
SPARK	first_word	Female	Male	-0.0882785	0.0933894	9045	8550	3.36e-33	-0.18194
SPARK	first_walk	Female	Male	-0.00161206	0.00169964	9140	8669	0.825	-0.00331348

## Sheet: 7C
Cohort	genetic_risk	Female	Male	p.value	SD
Korean autism	PS_AUT	-0.141598	-0.232353	0.493	0.0907556
SSC	PS_AUT	0.019365	-0.103153	0.0188	0.122518
SPARK	PS_AUT	-0.0657088	-0.0641753	0.975	0.00153353
