# Supplementary material for: Whole genome sequencing analysis identifies sex differences of familial pattern contributing to phenotypic diversity in autism
Source: Genome Med. 2024 Sep 27;16:114. doi: 10.1186/s13073-024-01385-6 (PMC11429951; doi:10.1186/s13073-024-01385-6)
Supplement: Supplementary file 9 — Additional file 9: Table S8. This table contains the results of sex differences parents in Korean, and SSC cohorts: comparison of phenotypic scores across sexes (Table S8A), and comparison of polygenic burden across sexes (Table S8B) [file 13073_2024_1385_MOESM9_ESM.xlsx]

## Sheet: Key
Table S8
TableS8A: Comparison of phenotypic scores across sexes in parents
Column	Description
Cohort	Cohort (Korean autism | SSC | SPARK)
phenotype	Phenotype
group1	Group 1 (Female)
group2	Group 2 (Male)
mean_1	Mean phenotypic score in group 1
mean_2	Mean phenotypic score in group 2
n1	Number of samples in group 1
n2	Number of samples in group 2
p.value	P value (two-sample t tests)
effsize	Cohen's d of phenotypic scores
TableS8B: Comparison of PS AUT across sexes in parents
Column	Description
Cohort	Cohort (Korean autism | SSC | SPARK)
genetic_risk	Genetic risk (PS AUT)
Female	Mean PS AUT in female siblings
Male	Mean PS AUT in male siblings
p.value	P value (two-sample t tests)
SD	Standard deviation

## Sheet: 8A
Cohort	phenotype	group1	group2	mean_1	mean_2	n1	n2	p.value	effsize
Korean	ADOS_SA	Female	Male	-0.270629	0.270629	154	154	1.48e-06	-0.561395
Korean	ADOS_RRB	Female	Male	-0.156381	0.156381	154	154	0.00605	-0.316155
Korean	ADOS_total	Female	Male	-0.21834	0.21834	154	154	0.000112	-0.446783
Korean	AQ	Female	Male	-0.115284	0.115284	152	152	0.0442	-0.231738
Korean	SRS	Female	Male	-0.12781	0.128103	873	871	8.22e-08	-0.257944
Korean	BAPQ_rigidity	Female	Male	-0.177447	0.177447	153	153	0.0018	-0.360044
Korean	BAPQ_PL	Female	Male	-0.00880706	0.00880706	153	153	0.878	-0.0175859
Korean	BAPQ_aloof	Female	Male	-0.108832	0.108832	153	153	0.0568	-0.218611
Korean	BAPQ_Aloof_self	Female	Male	-0.0870045	0.0870045	153	153	0.128	-0.174387
Korean	BAPQ_Rigidity_self	Female	Male	-0.18796	0.18796	153	153	0.000935	-0.382136
Korean	BAPQ_PL_self	Female	Male	-0.0269959	0.0269959	153	153	0.638	-0.0539229
Korean	BAPQ_Aloof_informant	Female	Male	-0.0978196	0.0978196	153	153	0.0871	-0.196263
Korean	BAPQ_Rigidity_informant	Female	Male	-0.120063	0.120063	153	153	0.0355	-0.241484
Korean	BAPQ_PL_self_informant	Female	Male	0.00884389	-0.00884389	153	153	0.877	0.0176595
SSC	SRS	Female	Male	-0.00419299	0.00419776	2636	2633	0.761	-0.00838979
SSC	BAPQ_rigidity	Female	Male	-0.133853	0.134006	2618	2615	2.23e-22	-0.270266
SSC	BAPQ_PL	Female	Male	-0.198357	0.198585	2618	2615	1.23e-47	-0.404957
SSC	BAPQ_aloof	Female	Male	-0.260885	0.261184	2618	2615	3.03e-82	-0.540756
SSC	BAPQ_overall	Female	Male	-0.246178	0.246461	2618	2615	3.52e-73	-0.508248

## Sheet: 8B
Cohort	genetic_risk	Female	Male	p.value	SD
Korean autism	PS_AUT	-0.00555832	-0.057247	0.34	0.0516887
SSC	PS_AUT	0.0136587	-0.0858658	0.00267	0.0995245
SPARK	PS_AUT	-0.0347754	-0.0262595	0.769	0.00851593
